# Supplementary material for: Improving the informativeness of Mendelian disease-derived pathogenicity scores for common disease
Source: Nat Commun. 2020 Dec 7;11:6258. doi: 10.1038/s41467-020-20087-2 (PMC7721881; doi:10.1038/s41467-020-20087-2)
Supplement: Supplementary file 4 — Supplementary Dataset 1 [file 41467_2020_20087_MOESM4_ESM.xlsx]

## Sheet: Supplementary Dataset 1
Supplementary Dataset 1. Informativeness for common disease of binary annotations derived from 11 Mendelian disease-derived missense scores and corresponding boosted scores. We applied S-LDSC, conditional on the baseline-LD model (for annotations derived from published scores) or the baseline-LD model and corresponding published annotations (for annotations derived from boosted scores) and meta-a…
Published
Annot	prop snps	enrichment	enrichment se	enrichment p	tau*	tau* se	tau* p-val
M-CAP_rankscore.perc50	small annotation (prop snps < 0.02%)
M-CAP_rankscore.perc60	small annotation (prop snps < 0.02%)
M-CAP_rankscore.perc70	small annotation (prop snps < 0.02%)
M-CAP_rankscore.perc80	small annotation (prop snps < 0.02%)
M-CAP_rankscore.perc90	small annotation (prop snps < 0.02%)
MetaLR_rankscore.perc50	0.00033	11.2327	1.91297	5.48e-06	0.147713	0.0706824	0.0366
MetaLR_rankscore.perc60	0.00022	11.0094	2.17652	0.000297669	0.0957352	0.0693867	0.168
MetaLR_rankscore.perc70	small annotation (prop snps < 0.02%)
MetaLR_rankscore.perc80	small annotation (prop snps < 0.02%)
MetaLR_rankscore.perc90	small annotation (prop snps < 0.02%)
MetaSVM_rankscore.perc50	0.00106	7.36816	1.00107	3.16e-05	0.0894919	0.0531849	0.0924
MetaSVM_rankscore.perc60	0.00079	7.8357	1.24485	0.000206251	0.0830247	0.0594299	0.162
MetaSVM_rankscore.perc70	0.00048	7.88769	1.39211	0.00243294	0.0312914	0.048916	0.522
MetaSVM_rankscore.perc80	small annotation (prop snps < 0.02%)
MetaSVM_rankscore.perc90	small annotation (prop snps < 0.02%)
MPC_rankscore.perc50	0.00073	19.2992	1.94131	2.45e-11	0.520882	0.0716513	3.6e-13
MPC_rankscore.perc60	0.00057	23.3509	2.19102	9.72e-12	0.582096	0.0715963	4.28e-16
MPC_rankscore.perc70	0.00041	27.4321	2.52057	3.9e-12	0.597773	0.0741064	7.24e-16
MPC_rankscore.perc80	0.00026	29.5621	3.03029	2.19e-10	0.506826	0.0692419	2.49e-13
MPC_rankscore.perc90	small annotation (prop snps < 0.02%)
MVP_rankscore.perc50	small annotation (prop snps < 0.02%)
MVP_rankscore.perc60	small annotation (prop snps < 0.02%)
MVP_rankscore.perc70	small annotation (prop snps < 0.02%)
MVP_rankscore.perc80	small annotation (prop snps < 0.02%)
MVP_rankscore.perc90	small annotation (prop snps < 0.02%)
Polyphen2_HDIV_rankscore.perc50	0.00073	11.2608	1.8653	4.14e-06	0.197906	0.0744493	0.00785
Polyphen2_HDIV_rankscore.perc60	0.00056	11.8287	2.16648	1.67e-05	0.16945	0.0752956	0.0244
Polyphen2_HDIV_rankscore.perc70	0.0004	13.6483	2.52693	2.11e-05	0.176953	0.0742114	0.0171
Polyphen2_HDIV_rankscore.perc80	0.00025	15.6339	3.12605	0.000108607	0.193897	0.0740942	0.00887
Polyphen2_HDIV_rankscore.perc90	small annotation (prop snps < 0.02%)
Polyphen2_HVAR_rankscore.perc50	0.00074	11.5817	1.81969	1.43e-06	0.196879	0.074943	0.00861
Polyphen2_HVAR_rankscore.perc60	0.00056	13.4976	2.13691	1.43e-06	0.236023	0.077289	0.00226
Polyphen2_HVAR_rankscore.perc70	0.0004	12.5765	2.37419	6.46e-05	0.146002	0.0701237	0.0373
Polyphen2_HVAR_rankscore.perc80	0.00025	13.5031	3.20247	0.00136871	0.131948	0.0745532	0.0768
Polyphen2_HVAR_rankscore.perc90	small annotation (prop snps < 0.02%)
PrimateAI_rankscore.perc50	0.00081	16.7499	2.00101	3.31e-10	0.422955	0.0858044	8.25e-07
PrimateAI_rankscore.perc60	0.00062	18.3776	2.38117	1.26e-09	0.393792	0.0835289	2.42e-06
PrimateAI_rankscore.perc70	0.00043	21.7472	2.84717	1.44e-09	0.406557	0.0816209	6.32e-07
PrimateAI_rankscore.perc80	0.00027	24.4258	3.43255	3.04e-08	0.36605	0.0773129	2.19e-06
PrimateAI_rankscore.perc90	small annotation (prop snps < 0.02%)
PROVEAN_converted_rankscore.perc50	0.00087	8.63131	1.45803	9.32e-05	0.0860233	0.0598777	0.151
PROVEAN_converted_rankscore.perc60	0.00067	8.88884	1.75482	0.000822524	0.0606451	0.0567813	0.285
PROVEAN_converted_rankscore.perc70	0.00049	8.13192	1.91314	0.0161456	0.0266158	0.0553474	0.631
PROVEAN_converted_rankscore.perc80	0.00032	5.87005	1.89107	0.277696	-0.0419325	0.0505612	0.407
PROVEAN_converted_rankscore.perc90	small annotation (prop snps < 0.02%)
REVEL_rankscore.perc50	0.00094	10.7273	1.83232	3.28e-06	0.188226	0.0724947	0.00942
REVEL_rankscore.perc60	0.00071	10.7689	2.19091	2.32e-05	0.130021	0.0758328	0.0864
REVEL_rankscore.perc70	0.00049	11.6507	2.64994	0.000118728	0.12471	0.0784185	0.112
REVEL_rankscore.perc80	0.00029	15.0429	3.7369	6.45e-05	0.162926	0.0878154	0.0636
REVEL_rankscore.perc90	small annotation (prop snps < 0.02%)
SIFT4G_converted_rankscore.perc50	0.00092	8.84697	1.13726	1.26e-06	0.127924	0.0544854	0.0189
SIFT4G_converted_rankscore.perc60	0.00071	8.72991	1.3058	8.33e-05	0.0905474	0.0565989	0.11
SIFT4G_converted_rankscore.perc70	0.00052	7.00171	1.63163	0.0233082	0.00584157	0.060005	0.922
SIFT4G_converted_rankscore.perc80	0.00034	6.63012	1.99297	0.11838	-0.0150507	0.0534444	0.778
SIFT4G_converted_rankscore.perc90	small annotation (prop snps < 0.02%)
Boosted
Annot	prop snps	enrichment	enrichment se	enrichment p	tau*	tau* se	tau* p-val
Polyphen2_HDIV_rankscore.class1	0.0017	6.16407	0.647872	1.47e-07	-0.421812	0.0869213	1.22e-06
Polyphen2_HDIV_rankscore.perc90	0.0566	3.27459	0.166972	2.15e-21	0.148678	0.0223722	3.02e-11
Polyphen2_HDIV_rankscore.perc95	0.0441	3.82198	0.218186	3.18e-21	0.0561806	0.0120062	2.88e-06
Polyphen2_HDIV_rankscore.perc99	0.0043	8.33773	0.534377	5.51e-19	0.131324	0.0532518	0.0137
Polyphen2_HDIV_rankscore.perc995	0.0021	8.67861	0.621344	8.12e-13	-0.205383	0.0831261	0.0135
Polyphen2_HDIV_rankscore.perc999	small annotation (prop snps < 0.02%)
MPC_rankscore.class1	0.0035	7.18275	0.303611	3.18e-31	0.11552	0.0131155	1.28e-18
MPC_rankscore.perc90	0.0808	2.10299	0.0914891	1.11e-23	0.014842	0.0145327	0.307
MPC_rankscore.perc95	0.0385	3.00909	0.133809	4.1e-28	0.0863341	0.0157686	4.37e-08
MPC_rankscore.perc99	0.0069	5.54425	0.233247	3.72e-32	0.128009	0.0132929	5.98e-22
MPC_rankscore.perc995	0.0031	7.51156	0.326313	3.74e-31	0.11348	0.0138414	2.43e-16
MPC_rankscore.perc999	0.0003	30.5594	2.88001	9.14e-14	0.607412	0.0912687	2.83e-11
PrimateAI_rankscore.class1	0.0102	10.5677	0.454731	6.55e-29	0.522701	0.054481	8.46e-22
PrimateAI_rankscore.perc90	0.071	3.27508	0.131367	6.47e-33	-0.0307226	0.0186639	0.0997
PrimateAI_rankscore.perc95	0.0375	4.91548	0.227684	3.22e-31	-0.0205122	0.0321576	0.524
PrimateAI_rankscore.perc99	0.0069	13.2413	0.605771	2.03e-30	0.679704	0.0563125	1.52e-33
PrimateAI_rankscore.perc995	0.0032	17.8448	0.884616	4.25e-28	0.793266	0.0613916	3.41e-38
PrimateAI_rankscore.perc999	0.0006	35.0968	2.7297	4.54e-17	0.829484	0.0833871	2.59e-23
MetaLR_rankscore.class1	small annotation (prop snps < 0.02%)
MetaLR_rankscore.perc90	0.001	2.27167	0.232582	6.07e-05	-0.121463	0.0165267	1.99e-13
MetaLR_rankscore.perc95	0.0009	2.23485	0.231068	0.000103892	-0.126297	0.01326	1.66e-21
MetaLR_rankscore.perc99	small annotation (prop snps < 0.02%)
MetaLR_rankscore.perc995	small annotation (prop snps < 0.02%)
MetaLR_rankscore.perc999	small annotation (prop snps < 0.02%)
PROVEAN_converted_rankscore.class1	0.0015	2.85133	0.58305	0.0125117	-0.162372	0.0453832	0.000346
PROVEAN_converted_rankscore.perc90	0.0617	2.36231	0.145225	9e-16	0.0541522	0.00722464	6.6e-14
PROVEAN_converted_rankscore.perc95	0.028	4.03117	0.265809	8.87e-19	0.0866184	0.00940164	3.17e-20
PROVEAN_converted_rankscore.perc99	0.0054	2.40171	0.373896	0.007424	-0.281016	0.0475881	3.52e-09
PROVEAN_converted_rankscore.perc995	0.002	2.88179	0.498802	0.00444768	-0.201224	0.0453696	9.2e-06
PROVEAN_converted_rankscore.perc999	small annotation (prop snps < 0.02%)
MetaSVM_rankscore.class1	small annotation (prop snps < 0.02%)
MetaSVM_rankscore.perc90	0.0154	5.02778	0.312216	9.48e-22	-0.171847	0.0199377	6.74e-18
MetaSVM_rankscore.perc95	0.0113	4.94577	0.340707	4.7e-19	-0.241004	0.0218168	2.27e-28
MetaSVM_rankscore.perc99	0.0006	-3.07027	0.351106	4.52e-11	-0.627317	0.049418	6.38e-37	*annotations with negative enrichment estimates not used
MetaSVM_rankscore.perc995	0.0003	-4.80146	0.516196	8.92e-11	-0.56098	0.0478399	9.36e-32	*annotations with negative enrichment estimates not used
MetaSVM_rankscore.perc999	small annotation (prop snps < 0.02%)
Polyphen2_HVAR_rankscore.class1	0.0022	6.58712	0.505553	1.84e-12	-0.250252	0.0423832	3.54e-09
Polyphen2_HVAR_rankscore.perc90	0.0775	2.41345	0.123196	9.09e-18	0.108439	0.0149883	4.66e-13
Polyphen2_HVAR_rankscore.perc95	0.0293	5.05983	0.309863	5.34e-22	0.121201	0.0137158	9.87e-19
Polyphen2_HVAR_rankscore.perc99	0.0056	6.05434	0.470435	2.18e-13	0.0159106	0.0432228	0.713
Polyphen2_HVAR_rankscore.perc995	0.0018	6.94644	0.534506	5.93e-11	-0.296908	0.0609918	1.13e-06
Polyphen2_HVAR_rankscore.perc999	small annotation (prop snps < 0.02%)
SIFT4G_converted_rankscore.class1	small annotation (prop snps < 0.02%)
SIFT4G_converted_rankscore.perc90	0.0453	1.93388	0.0983223	5.49e-13	-0.0291115	0.0111013	0.00873
SIFT4G_converted_rankscore.perc95	0.0242	2.98278	0.186017	6.26e-16	-0.0399104	0.0121186	0.00099
SIFT4G_converted_rankscore.perc99	0.0061	2.40127	0.51593	0.00468441	-0.297124	0.0449652	3.9e-11
SIFT4G_converted_rankscore.perc995	0.0022	0.570272	0.534241	0.308685	-0.415414	0.0447723	1.72e-20
SIFT4G_converted_rankscore.perc999	small annotation (prop snps < 0.02%)
MVP_rankscore.class1	0.0032	9.91567	0.790188	4.29e-14	-0.0719358	0.0638095	0.26
MVP_rankscore.perc90	0.4356	1.2423	0.0137428	4.8e-24	-0.00488743	0.00595385	0.412
MVP_rankscore.perc95	0.4356	1.2423	0.0137428	4.8e-24	-0.00488743	0.00595385	0.412
MVP_rankscore.perc99	0.0087	9.60887	0.717863	5.57e-21	-0.0568276	0.0783841	0.468
MVP_rankscore.perc995	0.0048	11.3474	0.858046	2.5e-19	0.199635	0.081905	0.0148
MVP_rankscore.perc999	0.001	11.7969	1.25716	1.64e-09	0.00173283	0.0485569	0.972
REVEL_rankscore.class1	0.0052	10.4904	0.808296	1.12e-19	0.1045	0.0857316	0.223
REVEL_rankscore.perc90	0.1487	1.74119	0.0776819	1.13e-16	0.00870485	0.00783842	0.267
REVEL_rankscore.perc95	0.0498	3.90579	0.227392	1.6e-22	0.0475227	0.0105172	6.23e-06
REVEL_rankscore.perc99	0.007	8.61967	0.578616	3.32e-19	-0.29743	0.0720222	3.63e-05
REVEL_rankscore.perc995	0.0026	4.65168	0.745417	2.72e-05	-0.721839	0.0709189	2.48e-24
REVEL_rankscore.perc999	small annotation (prop snps < 0.02%)
M-CAP_rankscore.class1	small annotation (prop snps < 0.02%)
M-CAP_rankscore.perc90	0.2141	2.11542	0.0732771	2.02e-34	-0.0105736	0.0125904	0.401
M-CAP_rankscore.perc95	0.052	3.93956	0.154281	8.19e-34	0.0118004	0.017685	0.505
M-CAP_rankscore.perc99	0.0089	10.2209	0.701991	7.61e-23	0.23571	0.0795451	0.00304
M-CAP_rankscore.perc995	0.0042	11.4269	0.996522	1.43e-17	0.211533	0.071025	0.0029
M-CAP_rankscore.perc999	0.0007	23.483	2.57337	1.87e-12	0.426152	0.0812732	1.58e-07
