# Supplementary material for: Improving the informativeness of Mendelian disease-derived pathogenicity scores for common disease
Source: Nat Commun. 2020 Dec 7;11:6258. doi: 10.1038/s41467-020-20087-2 (PMC7721881; doi:10.1038/s41467-020-20087-2)
Supplement: Supplementary file 5 — Supplementary Dataset 2 [file 41467_2020_20087_MOESM5_ESM.xlsx]

## Sheet: Supplementary Dataset 2A
Supplementary Dataset 2. Correlations between published scores and genome-wide boosted scores. We report Pearson correlation (r) between published scores and genome-wide boosted scores for (A) Mendelian disease-derived missense scores, (B) genome-wide Mendelian disease-derived scores, (C) other scores, and (D) all scores. We regard originally unscored SNPs as having a score of zero.
r(boosted scores, published scores)	M-CAP_published	MetaLR_published	MetaSVM_published	MPC_published	MVP_published	Polyphen2_published	Polyphen2_HVAR_published	PrimateAI_published	PROVEAN_published	REVEL_published	SIFT4G_published
M-CAP_boosted	0.0513843	0.103414	0.116663	0.118121	0.0871708	0.121129	0.120939	0.134457	0.117071	0.134189	0.116793
MetaLR_boosted	0.071046	0.134835	0.11513	0.111912	0.122222	0.118358	0.118813	0.122356	0.113362	0.127858	0.110382
MetaSVM_boosted	0.0966852	0.18709	0.165965	0.162945	0.165728	0.177394	0.178763	0.183546	0.16737	0.192367	0.161787
MPC_boosted	0.0375745	0.0735747	0.070628	0.0840982	0.0638793	0.0751289	0.0748473	0.0967621	0.0692685	0.0825086	0.071506
MVP_boosted	0.0863821	0.175621	0.186602	0.188008	0.146516	0.20386	0.205708	0.214877	0.193481	0.226316	0.187181
Polyphen2_boosted	0.0872617	0.175884	0.167159	0.169768	0.149423	0.189634	0.191863	0.19765	0.177162	0.205518	0.170358
Polyphen2_HVAR_boosted	0.0798775	0.16175	0.153466	0.156584	0.137146	0.175749	0.178106	0.18317	0.163809	0.190338	0.157116
PrimateAI_boosted	0.0559602	0.112147	0.11321	0.126564	0.0955289	0.122296	0.122936	0.151312	0.113771	0.134444	0.114656
PROVEAN_boosted	0.0566694	0.115341	0.109156	0.108904	0.0975094	0.125729	0.127606	0.127885	0.118601	0.136255	0.112884
REVEL_boosted	0.0960265	0.193589	0.196705	0.197635	0.163203	0.216994	0.219063	0.226364	0.204539	0.239208	0.197238
SIFT4G_boosted	0.0253689	0.051465	0.00627771	0.0203424	0.0455301	0.0411151	0.0446279	0.0454583	0.0262793	0.0418244	0.0214157

## Sheet: Supplementary Dataset 2B
r(boosted scores, published scores)	CADD_published	NCBoost_published	Eigen_published	EigenPC_published	ncER_published	ReMM_published
CADD_boosted	0.6097	0.286945	0.443581	0.378299	0.308276	0.328831
NCBoost_boosted	0.336193	0.43475	0.419468	0.347509	0.266265	0.241458
Eigen_boosted	0.392537	0.370552	0.514201	0.502806	0.271424	0.301513
EigenPC_boosted	0.292526	0.267874	0.342642	0.661998	0.238317	0.299976
ncER_boosted	0.503892	0.379725	0.433691	0.371772	0.353048	0.281248
ReMM_boosted	0.483526	0.323264	0.478831	0.59939	0.305819	0.42684

## Sheet: Supplementary Dataset 2C
r(boosted scores, published scores)	Backgrd_Selection_Stat_boosted	BivFlnk_boosted	BLUEPRINT_DNA_methylation_MaxCPP_boosted	BLUEPRINT_H3K27acQTL_MaxCPP_boosted	BLUEPRINT_H3K4me1QTL_MaxCPP_boosted	CCR_boosted	CDTS_boosted	Coding_UCSC_boosted	Conserved_LindbladToh_boosted	Conserved_Mammal_phastCons46way_boosted	Conserved_Primate_phastCons46way_boosted	Conserved_Vertebrate_phastCons46way_boosted	CpG_Content_50kb_boosted	CTCF_DEEPSEA_MAX_ALL_boosted	CTCF_Hoffman_boosted	DGF_ENCODE_boosted	DHS_peaks_Trynka_boosted	DHS_Trynka_boosted	DNA_DIS_boosted	DNase_DEEPSEA_MAX_ALL_boosted	EDS_boosted	Enhancer_Andersson_boosted	Enhancer_Hoffman_boosted	FetalDHS_Trynka_boosted	GERP.NS_boosted	GERP.RSsup4_boosted	GTEx_eQTL_MaxCPP_boosted	H3K27ac_DEEPSEA_MAX_ALL_boosted	H3K27ac_Hnisz_boosted	H3K27ac_PGC2_boosted	H3K4me1_DEEPSEA_MAX_ALL_boosted	H3K4me1_peaks_Trynka_boosted	H3K4me1_Trynka_boosted	H3K4me2_DEEPSEA_MAX_ALL_boosted	H3K4me3_DEEPSEA_MAX_ALL_boosted	H3K4me3_peaks_Trynka_boosted	H3K4me3_Trynka_boosted	H3K9ac_DEEPSEA_MAX_ALL_boosted	H3K9ac_peaks_Trynka_boosted	H3K9ac_Trynka_boosted	Intron_UCSC_boosted	LIMBR_boosted	MAF_Adj_ASMC_boosted	MAF_Adj_LLD_AFR_boosted	MAF_Adj_Predicted_Allele_Age_boosted	Network_Connectivity_Greene_boosted	Network_Connectivity_InWeb_boosted	Network_Connectivity_Saha_boosted	Network_Connectivity_Sonawane_boosted
Backgrd_Selection_Stat_published	0.668572	0.0290414	-0.211181	-0.21639	-0.241842	0.117948	0.565768	0.114377	0.0843052	0.0888411	0.0778221	0.0785481	0.165919	0.0156829	0.0236854	0.0711478	0.0301932	0.0266919	0.145436	0.0576489	0.253009	0.00313895	0.0914041	0.0171311	0.0931738	0.0578096	-0.247662	0.173418	0.185083	0.157951	0.106065	0.125619	0.161775	0.148989	0.123677	0.085218	0.13149	0.0989576	0.131647	0.172094	0.481603	-0.00380939	-0.278766	0.360854	-0.189338	0.428263	0.335558	0.145924	0.323574
BivFlnk_published	0.0257737	0.633671	0.158663	0.0887131	0.0755578	0.0446697	0.239401	0.0751057	0.0980599	0.0986685	0.0775687	0.0807603	0.200282	0.302919	0.11316	0.216011	0.247174	0.214067	0.303362	0.248259	0.01273	0.0894071	0.406589	0.246951	0.116464	0.0383756	0.10453	0.239526	0.18547	0.213849	0.242917	0.299675	0.223979	0.270134	0.296549	0.424149	0.382618	0.254316	0.376131	0.339353	0.000748126	-0.166486	-0.0245839	-0.0501553	-0.0249609	0.121589	0.0909336	0.0467039	0.127156
BLUEPRINT_DNA_methylation_MaxCPP_published	-0.00915223	0.0934614	0.234423	0.379325	0.426323	0.0144741	0.0719833	0.0331882	0.012803	0.00994531	0.00795697	0.00894161	0.215735	0.164602	0.0523208	0.0873949	0.0720848	0.0633271	0.147174	0.105386	-0.0119291	0.0247257	0.0732003	0.0603561	0.014792	0.00259297	0.224293	0.120152	0.123274	0.0896177	0.117742	0.106502	0.107743	0.0993618	0.122837	0.0766894	0.102577	0.137407	0.0970658	0.118866	0.0364795	-0.149776	-0.0281777	-0.088735	-0.0597399	0.148042	0.092222	0.0420806	0.116401
BLUEPRINT_H3K27acQTL_MaxCPP_published	0.0161161	0.0458365	0.322839	0.168092	0.377166	0.00913472	0.0611594	0.0179106	0.00870154	0.00597888	0.004932	0.00471028	0.125513	0.0890982	0.0336563	0.0685117	0.0580906	0.0515322	0.0924778	0.0680003	0.0136792	0.0301837	0.0624711	0.0502835	0.0154298	0.000761973	0.146999	0.0834969	0.111253	0.0849994	0.0777763	0.0838596	0.0903133	0.0740995	0.0758107	0.0555099	0.0753528	0.0836824	0.0665176	0.0827552	0.0318567	-0.0885847	-0.0345972	-0.0620939	-0.0457598	0.11492	0.0677752	0.0280276	0.0747816
BLUEPRINT_H3K4me1QTL_MaxCPP_published	0.0171813	0.0339837	0.273769	0.281898	0.169334	0.00658493	0.0492772	0.0125559	0.00920264	0.00732416	0.00576505	0.00473627	0.0808168	0.057795	0.0283427	0.0616917	0.0568785	0.0491631	0.0653571	0.0548476	0.0111197	0.0226136	0.0502713	0.0477764	0.0178727	0.00297756	0.107056	0.067513	0.0896782	0.0667795	0.0632363	0.0712436	0.075254	0.0636987	0.0586668	0.0425963	0.0574804	0.0636317	0.0503035	0.0632302	0.0268947	-0.0629553	-0.0265892	-0.0437939	-0.0295653	0.0846188	0.0426663	0.0163195	0.0454998
CCR_published	0.042274	0.0240989	0.0198624	0.00782236	0.00734624	0.0504429	0.0625872	0.272592	0.17102	0.179524	0.147074	0.157218	0.0345889	0.056748	0.0111307	0.0266374	0.017156	0.0144344	0.0326835	0.0348074	0.00618609	-0.0040555	0.0109348	0.0106106	0.088605	0.188203	0.0138619	0.0390335	0.0218741	0.0175901	0.0297323	0.0249945	0.0288683	0.0261941	0.048714	0.0293925	0.0356877	0.044384	0.0289243	0.0341847	-0.0254508	-0.0344647	-0.0118796	-0.00626705	-0.0104453	0.032792	0.0287275	0.00933968	0.035579
CDTS_published	0.247453	0.14584	0.0788787	0.0530133	0.0387822	0.0755083	0.355879	0.100114	0.0825567	0.0792546	0.0716326	0.0641306	0.19558	0.202433	0.0796837	0.165636	0.148036	0.135438	0.24002	0.176047	0.103421	0.0372382	0.157346	0.123018	0.114069	0.0445673	0.0512678	0.238148	0.259992	0.216784	0.21527	0.220883	0.239922	0.212085	0.192042	0.152018	0.198971	0.215731	0.194466	0.233986	0.22531	-0.221902	-0.180052	-0.0538247	-0.0804865	0.297191	0.198221	0.113917	0.227324
Coding_UCSC_published	0.133832	0.108606	0.0743637	0.0268096	0.0195541	0.430266	0.187562	0.911992	0.370556	0.378554	0.315659	0.317122	0.142372	0.17355	0.0412181	0.0997685	0.0743658	0.0643952	0.129658	0.120633	0.0135796	-0.0144951	0.055769	0.0627375	0.251749	0.244154	0.0502521	0.14445	0.0964759	0.0870143	0.121382	0.0830272	0.103535	0.111676	0.16724	0.114146	0.128809	0.158789	0.119939	0.136639	-0.0981071	-0.125903	-0.0366356	-0.0211256	-0.0295185	0.114731	0.0973699	0.0343894	0.125835
Conserved_LindbladToh_published	0.0571615	0.0833807	0.0328423	0.0302636	0.0328692	0.442689	0.147675	0.255451	0.605629	0.598697	0.701664	0.603184	0.00456172	0.0639961	0.0245185	0.139837	0.211264	0.186002	0.0811396	0.163959	0.0725423	0.0240283	0.0658218	0.194094	0.444834	0.721587	0.0567627	0.121704	0.0728044	0.0818632	0.139733	0.121522	0.125795	0.114541	0.110907	0.104399	0.121631	0.117613	0.0921715	0.112889	-0.0154406	-0.162743	-0.0503199	-0.0364749	-0.0271842	0.0414357	0.0231185	0.0181485	0.0289444
Conserved_Mammal_phastCons46way_published	0.052946	0.0770623	0.0275539	0.0245544	0.0279539	0.421369	0.135001	0.229917	0.531761	0.565252	0.723969	0.596229	0.00488966	0.0531178	0.019573	0.120599	0.183353	0.16043	0.0687437	0.14198	0.0654149	0.0202849	0.0565619	0.168897	0.371977	0.758452	0.0522205	0.102362	0.0582201	0.0673077	0.118511	0.100303	0.104	0.0975295	0.0959	0.0909178	0.103431	0.0997956	0.076544	0.0941192	-0.0212922	-0.144559	-0.0448621	-0.0288278	-0.0271633	0.0367618	0.0197159	0.0169959	0.0248291
Conserved_Primate_phastCons46way_published	0.0565981	0.0729413	0.0296328	0.0285903	0.0316259	0.398452	0.146973	0.22313	0.526141	0.54801	0.671279	0.757071	0.00105958	0.0487346	0.0179605	0.127734	0.200934	0.176428	0.0724021	0.151617	0.0724911	0.0222673	0.0608671	0.187379	0.373697	0.61155	0.0513459	0.111346	0.0664501	0.0751517	0.129093	0.115522	0.117479	0.107798	0.100999	0.0963154	0.109727	0.106882	0.0838888	0.100834	-0.00929258	-0.157432	-0.0529094	-0.0356918	-0.0326067	0.0335434	0.0165626	0.0188666	0.0222267
Conserved_Vertebrate_phastCons46way_published	0.0480149	0.0668033	0.0321852	0.0219192	0.0243408	0.353969	0.120366	0.196253	0.458363	0.491355	0.677558	0.592963	0.0244472	0.0645633	0.0198954	0.106281	0.153537	0.133359	0.0662508	0.127004	0.0467214	0.018847	0.0461943	0.141062	0.315648	0.680775	0.0489561	0.09034	0.0477669	0.0545201	0.10327	0.0809885	0.0828571	0.085575	0.101319	0.079946	0.0908385	0.101059	0.0622018	0.0783379	-0.0214725	-0.139444	-0.0309904	-0.0248276	-0.0256246	0.044141	0.0252005	0.0171962	0.0324928
CpG_Content_50kb_published	0.114994	0.286843	0.475112	0.275195	0.236607	0.0478839	0.338274	0.126572	0.00442143	0.00560655	7.64276e-05	0.0540951	0.639529	0.643644	0.170791	0.257316	0.151501	0.131079	0.66821	0.343374	-0.124644	0.0656074	0.234618	0.130984	-0.0841316	-0.0216545	0.223341	0.45741	0.493985	0.335778	0.410858	0.314349	0.359564	0.346341	0.473798	0.244725	0.35247	0.532176	0.344446	0.437351	0.258304	-0.694977	0.0347558	-0.278536	0.0382496	0.733461	0.523735	0.243906	0.692952
CTCF_DEEPSEA_MAX_ALL_published	0.019306	0.170282	0.0794963	0.0507463	0.0528365	0.0270824	0.109325	0.0514635	0.0548842	0.0516319	0.0338314	0.0419799	0.113282	0.360515	0.40501	0.241043	0.241781	0.228162	0.181577	0.220869	0.00344936	0.0346365	0.122657	0.225156	0.0733533	0.0179364	0.0571598	0.114756	0.115253	0.113707	0.135813	0.158109	0.138165	0.13112	0.141652	0.155406	0.164717	0.162185	0.16882	0.176305	0.00978252	-0.10837	-0.00324479	-0.043171	0.00899557	0.0891462	0.0587913	0.0294936	0.07537
CTCF_Hoffman_published	0.00861827	0.0837169	0.0585203	0.0384695	0.0424955	0.0102174	0.0751098	0.0183782	0.0195209	0.0170142	0.0111971	0.0157884	0.0874017	0.441211	0.462098	0.182911	0.200104	0.17656	0.122453	0.16567	0.00619496	0.0177608	0.0781509	0.165777	0.0388272	0.0072642	0.0450669	0.0545722	0.0724064	0.0691892	0.0837953	0.127578	0.106613	0.0675943	0.0755456	0.0825101	0.101104	0.123077	0.115653	0.131596	-0.00108805	-0.0735525	-0.000561305	-0.0338534	0.00936693	0.0647417	0.0408757	0.022088	0.0503757
DGF_ENCODE_published	0.0569781	0.235061	0.129359	0.0913951	0.105544	0.0543268	0.202061	0.0671861	0.162555	0.153857	0.134293	0.125012	0.194405	0.40626	0.266351	0.607684	0.443817	0.681576	0.364808	0.664762	0.0362957	0.142033	0.329433	0.479218	0.200807	0.079152	0.098056	0.394756	0.338256	0.335957	0.427959	0.484642	0.413261	0.46713	0.390003	0.343835	0.393644	0.386712	0.322124	0.368376	0.0775222	-0.208302	-0.0364421	-0.0849082	0.010348	0.177101	0.101064	0.0537617	0.118491
DHS_peaks_Trynka_published	0.0305699	0.26317	0.110838	0.087781	0.107644	0.0537651	0.193271	0.0481379	0.242447	0.229214	0.209725	0.178333	0.117627	0.335281	0.27183	0.651246	0.562386	0.643911	0.350839	0.658719	0.0494043	0.158584	0.345984	0.55968	0.320253	0.132236	0.109674	0.404378	0.316019	0.330713	0.458403	0.504775	0.429709	0.479917	0.371072	0.384551	0.405865	0.380074	0.356276	0.380015	0.0556398	-0.187195	-0.0391452	-0.0809523	0.0109164	0.116054	0.0551646	0.037328	0.0619938
DHS_Trynka_published	0.0315544	0.270023	0.118541	0.0986095	0.113492	0.0567596	0.216463	0.0511639	0.25324	0.237796	0.217282	0.181878	0.128051	0.355907	0.295625	0.798205	0.652827	0.713464	0.39525	0.773654	0.0595975	0.163833	0.39859	0.601471	0.374678	0.141937	0.120006	0.486336	0.372215	0.389406	0.554634	0.587564	0.514857	0.57424	0.42728	0.424031	0.461039	0.449151	0.399847	0.435056	0.0666606	-0.214381	-0.0463877	-0.0980247	0.0184112	0.131669	0.0603495	0.0413192	0.0670602
DNA_DIS_published	0.00135292	0.0145278	0.00567599	0.00333964	0.00316359	0.00246697	0.00662393	0.00259247	0.0038109	0.00373237	0.00353794	0.00342202	0.00727321	0.0107241	0.00391504	0.00797207	0.00790384	0.00740146	0.0106174	0.00857599	1.8189e-05	0.00237724	0.00896253	0.0078961	0.0038302	0.00129467	0.00369216	0.00840927	0.00731793	0.00748227	0.00825428	0.00797294	0.00699551	0.00857976	0.0098245	0.0112384	0.0105189	0.00906895	0.0108864	0.0101896	0.00185695	-0.00720953	-0.00072346	-0.0027257	-0.001003	0.00592911	0.00438251	0.00194133	0.005347
DNase_DEEPSEA_MAX_ALL_published	0.0896586	0.468056	0.181805	0.127626	0.126934	0.0786905	0.31188	0.111388	0.241055	0.229714	0.20096	0.188785	0.25936	0.479268	0.305688	0.615188	0.597821	0.616137	0.501827	0.644989	0.0442413	0.188329	0.471823	0.56603	0.299708	0.130099	0.144249	0.527064	0.448333	0.471688	0.551701	0.564303	0.498157	0.586373	0.533766	0.545065	0.569619	0.524298	0.520837	0.542852	0.0998219	-0.30947	-0.0449382	-0.115867	0.0103989	0.23224	0.139812	0.0756752	0.174559
EDS_published	0.160661	0.079391	0.104466	0.0723706	0.0607994	0.0321793	0.224919	0.062774	0.0194143	0.0201789	0.0182721	0.0236083	0.226475	0.178187	0.0735413	0.120538	0.0855619	0.0774673	0.208941	0.122415	0.0769116	0.0296451	0.115757	0.0670723	0.0396131	0.00285028	0.0617099	0.186691	0.237713	0.182618	0.162054	0.165825	0.19206	0.161987	0.148925	0.090993	0.139487	0.178827	0.136221	0.178843	0.199651	-0.237186	-0.0587694	-0.0641242	-0.00503419	0.330946	0.183315	0.11712	0.216629
Enhancer_Andersson_published	0.00391865	0.0932097	0.0406686	0.03905	0.0319462	0.00346935	0.0458317	-0.00943415	0.0350744	0.0315892	0.0281886	0.0271395	0.0534491	0.0892429	0.0325382	0.137964	0.15143	0.136374	0.106746	0.112888	0.00718449	0.603212	0.156075	0.148398	0.041964	0.0135848	0.0364218	0.103578	0.122434	0.122912	0.103442	0.11706	0.100422	0.12047	0.115833	0.132483	0.138714	0.101813	0.108592	0.120361	0.0151549	-0.0548912	-0.007976	-0.0251724	0.00249681	0.0362761	0.0220368	0.0120148	0.0260895
Enhancer_Hoffman_published	0.0635273	0.43207	0.116787	0.0877099	0.0763528	0.0305843	0.204524	0.0367206	0.0832575	0.0780321	0.0692909	0.0598005	0.201271	0.247562	0.12364	0.323611	0.361213	0.344064	0.353014	0.355216	0.0391349	0.18129	0.624598	0.320107	0.12819	0.036214	0.105609	0.392583	0.432291	0.477671	0.387068	0.435799	0.368095	0.450499	0.406011	0.415981	0.449386	0.381637	0.419073	0.442022	0.0613973	-0.189714	-0.0407929	-0.0657216	-0.00387115	0.161571	0.100048	0.0577499	0.122144
FetalDHS_Trynka_published	0.026168	0.308098	0.117884	0.0942104	0.105907	0.0548547	0.203975	0.0517871	0.265234	0.251199	0.232853	0.19477	0.123505	0.326164	0.266073	0.559147	0.56253	0.56209	0.371021	0.570531	0.0499937	0.186112	0.353102	0.662562	0.351364	0.150069	0.1131	0.40232	0.325934	0.339888	0.449427	0.489147	0.421518	0.451096	0.392442	0.44066	0.442309	0.391888	0.402425	0.409799	0.0473843	-0.196143	-0.039169	-0.0820178	0.00367462	0.110242	0.0558322	0.0385839	0.0646698
GERP.NS_published	0.0541064	0.119137	0.048982	0.081539	0.0876242	0.193538	0.286472	0.191715	0.601058	0.555078	0.466359	0.40309	-0.108135	0.0932764	0.065552	0.263888	0.420789	0.392713	0.11619	0.341152	0.201177	0.0509268	0.152321	0.372185	0.643418	0.4207	0.13263	0.300961	0.22934	0.235212	0.341684	0.340161	0.36658	0.280311	0.162034	0.169849	0.214262	0.26114	0.203236	0.254774	0.171843	-0.182705	-0.143134	-0.139269	0.0312735	-0.00352787	-0.0295822	0.0277745	-0.0423566
GERP.RSsup4_published	0.0338544	0.0322777	0.0151634	0.0171587	0.0172341	0.152411	0.0819439	0.141198	0.537257	0.621347	0.466425	0.538743	-0.0129819	0.017399	0.0096955	0.0661425	0.112913	0.1006	0.0328465	0.0859311	0.0484491	0.00963331	0.0280745	0.107917	0.256596	0.568138	0.029936	0.0616645	0.0321989	0.0394794	0.0749841	0.0658223	0.0693697	0.058149	0.0537755	0.0496639	0.0601389	0.0592028	0.0428332	0.054106	-0.00451609	-0.0763494	-0.0314948	-0.0223887	-0.0183555	0.0127452	0.00358674	0.00757564	0.00495704
GTEx_eQTL_MaxCPP_published	0.0702868	0.0473687	0.0787771	0.0512197	0.0621939	0.0162144	0.0804612	0.0374358	0.0129329	0.0106222	0.00726348	0.0110717	0.101707	0.0651921	0.0213152	0.0417104	0.0301109	0.0268356	0.0781739	0.045738	0.00923355	0.00836535	0.0405176	0.0260723	0.00930098	0.00194663	0.0233762	0.0631821	0.069037	0.0572665	0.0531052	0.0494624	0.0564977	0.055931	0.0625807	0.0479441	0.066292	0.0623749	0.0589932	0.0714223	0.0406605	-0.0643082	-0.0323854	-0.0081002	-0.0306622	0.0925363	0.07181	0.0277398	0.0909221
H3K27ac_DEEPSEA_MAX_ALL_published	0.184549	0.468761	0.203857	0.139733	0.123502	0.0834958	0.400023	0.135912	0.192217	0.180581	0.157676	0.145931	0.374004	0.467629	0.193062	0.486612	0.527043	0.491868	0.596586	0.557962	0.0580412	0.188066	0.530728	0.487354	0.275299	0.0938733	0.145274	0.651809	0.599993	0.614051	0.634724	0.615996	0.596432	0.653017	0.623179	0.586648	0.655651	0.628905	0.613366	0.664242	0.22543	-0.410442	-0.075986	-0.130984	-0.00519884	0.347756	0.223803	0.114688	0.269935
H3K27ac_Hnisz_published	0.168685	0.19971	0.222175	0.178183	0.158536	0.0461579	0.331843	0.071228	0.0899497	0.0797786	0.0764771	0.0632687	0.452417	0.350049	0.14862	0.361564	0.352797	0.330975	0.458383	0.379279	0.106907	0.11265	0.404973	0.302896	0.163698	0.0438877	0.194011	0.539002	0.604133	0.610111	0.504492	0.549979	0.652857	0.488691	0.417092	0.321418	0.473309	0.494325	0.393734	0.551201	0.295503	-0.449939	-0.0919338	-0.215693	0.0265242	0.427607	0.236076	0.122423	0.258754
H3K27ac_PGC2_published	0.154186	0.260864	0.174209	0.138675	0.125214	0.0453085	0.313306	0.0704035	0.11241	0.100642	0.0943947	0.0760635	0.355329	0.315661	0.152392	0.399551	0.410692	0.386485	0.500566	0.443417	0.0817209	0.140367	0.544706	0.354047	0.204373	0.0576032	0.153038	0.635003	0.645588	0.691956	0.591797	0.61563	0.722187	0.60909	0.520216	0.438218	0.627872	0.571467	0.493969	0.679713	0.248584	-0.381132	-0.0803278	-0.146468	0.00230219	0.324882	0.182752	0.0874365	0.203484
H3K4me1_DEEPSEA_MAX_ALL_published	0.145544	0.451155	0.242852	0.174482	0.161045	0.0771173	0.394074	0.109924	0.213331	0.199689	0.178132	0.16275	0.381247	0.504007	0.249919	0.541131	0.588917	0.555931	0.604234	0.626448	0.060409	0.174358	0.537295	0.522838	0.312952	0.11573	0.182423	0.694816	0.631901	0.624133	0.704683	0.686694	0.662453	0.693978	0.636278	0.556295	0.653917	0.66971	0.593742	0.668321	0.222532	-0.446797	-0.0729854	-0.174763	0.0203973	0.357701	0.21391	0.12015	0.26203
H3K4me1_peaks_Trynka_published	0.10274	0.323277	0.150941	0.110806	0.108844	0.050898	0.277578	0.0544561	0.137624	0.121659	0.118689	0.0909191	0.256922	0.455088	0.200248	0.484091	0.537609	0.496609	0.458629	0.569257	0.0675276	0.123892	0.441497	0.447508	0.24224	0.0772221	0.118719	0.602926	0.516481	0.514725	0.637946	0.597508	0.532784	0.630145	0.553798	0.506568	0.584033	0.576383	0.556876	0.589945	0.195983	-0.301067	-0.0701768	-0.114129	0.00479552	0.22975	0.129787	0.0764864	0.148129
H3K4me1_Trynka_published	0.170522	0.242092	0.189876	0.155358	0.14303	0.0695527	0.375035	0.0877807	0.174765	0.157732	0.147624	0.11895	0.360487	0.442619	0.20932	0.49717	0.553034	0.513049	0.477161	0.572902	0.102369	0.106567	0.39401	0.444792	0.318538	0.102962	0.159646	0.706854	0.701363	0.66862	0.722297	0.686643	0.695998	0.656791	0.527009	0.381672	0.560923	0.622563	0.435731	0.6173	0.312024	-0.43851	-0.106268	-0.183474	0.0248936	0.356569	0.194596	0.106461	0.218094
H3K4me2_DEEPSEA_MAX_ALL_published	0.150986	0.577053	0.181479	0.122072	0.109019	0.0696281	0.366535	0.116482	0.178276	0.170242	0.145142	0.136428	0.31893	0.436975	0.202209	0.479631	0.506857	0.477427	0.543907	0.533058	0.0466255	0.191072	0.543412	0.473138	0.244566	0.0833256	0.1331	0.566406	0.506738	0.552152	0.560092	0.570074	0.515032	0.621701	0.587337	0.60688	0.643332	0.561345	0.591942	0.621811	0.144351	-0.336481	-0.0603662	-0.102595	-0.0109108	0.270856	0.171097	0.0900044	0.211606
H3K4me3_DEEPSEA_MAX_ALL_published	0.13794	0.63709	0.195473	0.11027	0.0898661	0.0919775	0.349634	0.16218	0.165927	0.161505	0.134404	0.141032	0.342736	0.471868	0.171316	0.406156	0.410718	0.376174	0.549049	0.471502	0.0105213	0.163063	0.480682	0.404761	0.191337	0.0729134	0.113271	0.505382	0.431469	0.479042	0.486532	0.482973	0.428779	0.537249	0.601691	0.616869	0.627173	0.535566	0.588562	0.595169	0.118551	-0.326361	-0.0397833	-0.0690658	-0.0347256	0.270892	0.194192	0.0860962	0.247441
H3K4me3_peaks_Trynka_published	0.0656577	0.450106	0.103304	0.0621141	0.0560764	0.0493028	0.201074	0.0778292	0.110971	0.106137	0.0934029	0.0874691	0.182167	0.308857	0.114791	0.305232	0.3503	0.324297	0.395134	0.338899	0.0193472	0.130696	0.369143	0.346733	0.155075	0.0551505	0.0701598	0.334976	0.294844	0.34116	0.329902	0.436995	0.315081	0.379603	0.439325	0.561916	0.431188	0.359913	0.603591	0.473161	0.0755646	-0.191841	-0.0307772	-0.0378115	-0.0200909	0.130767	0.0895599	0.040993	0.110314
H3K4me3_Trynka_published	0.115654	0.489358	0.16053	0.0983806	0.0832531	0.064641	0.2878	0.100838	0.147881	0.136772	0.121761	0.113952	0.303817	0.397894	0.165122	0.41262	0.438764	0.407081	0.63702	0.498951	0.0298814	0.16102	0.490869	0.413126	0.209763	0.076036	0.103436	0.556021	0.504991	0.577255	0.544431	0.609302	0.539873	0.603389	0.711572	0.7224	0.647907	0.585875	0.634259	0.673176	0.147535	-0.327803	-0.049669	-0.0640023	-0.0274522	0.231418	0.160288	0.0678514	0.199062
H3K9ac_DEEPSEA_MAX_ALL_published	0.134093	0.620018	0.237034	0.14847	0.128308	0.0888624	0.381676	0.157209	0.178657	0.171391	0.142936	0.148172	0.391077	0.538818	0.207128	0.451948	0.473737	0.435032	0.618632	0.530745	0.0212429	0.170965	0.521236	0.456148	0.22903	0.0789975	0.153603	0.583553	0.519654	0.549717	0.567302	0.557815	0.512024	0.60065	0.636325	0.633143	0.666883	0.615373	0.646603	0.65508	0.150644	-0.397653	-0.0444061	-0.120637	-0.0148214	0.323623	0.221378	0.107198	0.280576
H3K9ac_peaks_Trynka_published	0.0858015	0.385743	0.116908	0.071587	0.0646569	0.0473632	0.227285	0.0751238	0.095967	0.0875934	0.0788764	0.0662941	0.24221	0.359834	0.150846	0.283545	0.328097	0.305431	0.455194	0.341189	0.0303976	0.107125	0.372638	0.321614	0.15833	0.04578	0.079443	0.375733	0.348103	0.375033	0.366966	0.475895	0.35509	0.383416	0.414214	0.594437	0.501971	0.394196	0.551954	0.431291	0.118825	-0.229252	-0.0414077	-0.0573888	-0.0183782	0.176268	0.130062	0.0605284	0.157104
H3K9ac_Trynka_published	0.143486	0.461064	0.200111	0.130198	0.112899	0.0692169	0.350113	0.108756	0.151329	0.13713	0.123612	0.105692	0.40257	0.499744	0.222958	0.422305	0.455798	0.422089	0.775434	0.522652	0.0530857	0.151136	0.530339	0.425897	0.242324	0.0759127	0.130056	0.657076	0.627878	0.667035	0.632994	0.670281	0.642859	0.628986	0.666384	0.648275	0.721606	0.684316	0.741717	0.689857	0.211278	-0.396804	-0.0673862	-0.105671	-0.0208105	0.312773	0.217634	0.0993471	0.259923
Intron_UCSC_published	0.366602	0.0116094	0.0247338	0.00532992	0.0063255	-0.0459909	0.274423	-0.0724956	-0.00170897	-0.0150527	0.00155657	-0.0172845	0.195997	0.105771	0.0125668	0.090078	0.0808972	0.0706908	0.165998	0.103732	0.0625725	0.0232285	0.0849843	0.0628435	0.128335	0.000762567	-0.00787543	0.216422	0.277417	0.218097	0.173408	0.214761	0.248285	0.16938	0.147856	0.0938352	0.150136	0.17577	0.150792	0.199555	0.522942	-0.461264	-0.12776	-0.05108	-0.039063	0.200728	0.107072	0.116688	0.101267
LIMBR_published	0.00433291	-0.00549523	-0.00779569	-0.0063025	-0.00471199	-0.0259643	-0.000824218	0.0419064	0.00054063	0.00147585	0.00218879	-0.000958513	-0.00368352	-0.00665066	-0.00242616	-0.00589376	-0.00216888	-0.00222394	-0.00933551	-0.0077569	0.00141459	-0.000686925	-0.00244066	-0.0017081	0.00106212	0.00899334	-0.00594781	-0.00858977	-0.00647418	-0.00395239	-0.00842672	-0.00515125	-0.00544268	-0.00312713	-0.00593893	0.00119961	-0.0069632	-0.00768342	-0.00587345	-0.00753759	-0.00321917	0.008982	-0.000928671	0.00469112	-0.00126305	-0.0062283	-0.00523511	-0.00304018	-0.012275
MAF_Adj_ASMC_published	-0.261825	-0.0158663	-0.120937	-0.134786	-0.118341	-0.0634774	-0.399152	-0.0248715	-0.0499035	-0.0491494	-0.048512	-0.0360222	0.0206007	0.0283082	0.00427039	-0.023963	-0.0262029	-0.0252205	-0.0196487	-0.0146023	-0.167421	-0.00315345	-0.0325588	-0.0225614	-0.0874998	-0.0339286	-0.206557	-0.0477873	-0.0588873	-0.0558834	-0.038158	-0.0575591	-0.0652672	-0.0427078	-0.0183295	-0.0261037	-0.0417191	-0.0159423	-0.0405778	-0.0508914	-0.144555	0.00177462	0.453377	0.0467761	0.459729	-0.0665838	-0.0737256	-0.0682125	-0.0634915
MAF_Adj_LLD_AFR_published	0.228131	-0.0695718	-0.601871	-0.628025	-0.624745	-0.00865341	-0.0713235	-0.0118876	-0.0395532	-0.0337094	-0.0358734	-0.0249534	-0.215924	-0.179292	-0.0574276	-0.0936362	-0.0965238	-0.0883339	-0.140254	-0.112242	-0.0931509	-0.0291845	-0.0733527	-0.0858197	-0.0785721	-0.0244348	-0.655206	-0.121796	-0.187889	-0.12425	-0.134328	-0.129222	-0.146736	-0.10562	-0.0820927	-0.0453601	-0.0749445	-0.143744	-0.0791756	-0.108778	-0.0169054	0.252938	0.165024	0.506948	0.408668	-0.17001	-0.0665666	-0.0683158	-0.0876482
MAF_Adj_Predicted_Allele_Age_published	-0.0395091	-0.027919	-0.383489	-0.407532	-0.38206	-0.0278868	-0.13805	-0.0143324	-0.0235195	-0.0240529	-0.0241033	-0.019461	-0.0209508	-0.0107982	-0.00249025	-0.00629836	-0.00405726	-0.00229106	-0.0208996	-0.0121879	-0.0754361	-0.00428396	-0.0141828	-0.0100005	-0.0191193	-0.0150244	-0.370729	-0.0206803	-0.0163139	-0.0197088	-0.016363	-0.011724	-0.010725	-0.0213987	-0.0282777	-0.0199284	-0.0233675	-0.0254313	-0.0213948	-0.0239061	-0.0214501	0.0179725	0.288993	0.309776	0.38795	-0.0267297	-0.0341172	-0.0315394	-0.029077
Network_Connectivity_Greene_published	0.181531	0.106191	0.142185	0.0859487	0.0718514	0.0306977	0.24601	0.0759346	0.00630738	0.00827291	0.00601366	0.0228833	0.304307	0.245971	0.0910214	0.14328	0.0908293	0.0818199	0.281032	0.153346	0.0354102	0.0361428	0.13732	0.0712717	0.00676368	-0.00874779	0.0636481	0.229822	0.280088	0.210229	0.198821	0.188636	0.218158	0.194788	0.202391	0.118362	0.173097	0.231475	0.168361	0.218651	0.224346	-0.300079	-0.0378866	-0.0757702	0.00975947	0.406304	0.23946	0.135553	0.290304
Network_Connectivity_InWeb_published	0.181938	0.0967295	0.115793	0.0667759	0.0535753	0.0306715	0.237519	0.0750173	0.00486936	0.00704649	0.0046038	0.0205504	0.279662	0.219578	0.0830297	0.130445	0.0791901	0.071256	0.256229	0.135021	0.0439298	0.0327318	0.125974	0.0610399	0.00804558	-0.00877263	0.0435786	0.208239	0.258262	0.192322	0.177317	0.170777	0.198968	0.176026	0.183042	0.10764	0.157246	0.207253	0.154165	0.201705	0.220286	-0.266894	-0.0416297	-0.0471789	0.0021324	0.383661	0.230599	0.128772	0.275898
Network_Connectivity_Saha_published	0.0730448	0.0796649	0.101425	0.0595549	0.0472712	0.0207169	0.128031	0.0498021	0.00630551	0.00719281	0.00447091	0.013288	0.175615	0.155057	0.050465	0.0789849	0.0484653	0.0429474	0.174624	0.0898051	0.00711369	0.0204702	0.0773052	0.0394803	0.000343646	-0.00441223	0.0440984	0.129888	0.149225	0.110772	0.113098	0.10113	0.117389	0.103163	0.125215	0.0741725	0.106148	0.13678	0.105456	0.131841	0.10209	-0.164643	-0.0218085	-0.0377368	-0.00928266	0.220761	0.148933	0.0640969	0.189953
Network_Connectivity_Sonawane_published	0.254391	0.127712	0.157033	0.0899146	0.0759783	0.0349471	0.311897	0.102187	0.00502856	0.00703749	0.00576296	0.0252182	0.362825	0.282716	0.104458	0.161705	0.0974726	0.086555	0.330578	0.172272	0.0405431	0.0397895	0.161871	0.0760189	0.00544022	-0.011203	0.0645335	0.267422	0.331637	0.24729	0.22601	0.217946	0.252762	0.227864	0.236919	0.139427	0.202896	0.268054	0.197328	0.257559	0.292168	-0.369427	-0.0516682	-0.0840541	0.0078998	0.474195	0.286386	0.160151	0.347446
non_synonymous_published	0.0595737	0.0479723	0.0362356	0.0136023	0.0135471	0.0184574	0.0937898	0.471631	0.259981	0.277031	0.214173	0.245349	0.0598524	0.100313	0.0188048	0.0437677	0.0267443	0.0223739	0.0552941	0.0577622	0.00320106	-0.00671199	0.0192738	0.0177486	0.141589	0.279254	0.023376	0.0621799	0.0323144	0.0277001	0.0476526	0.0376281	0.0431013	0.0417043	0.0832864	0.0546739	0.0617071	0.0736771	0.0490963	0.0566721	-0.0464077	-0.0553769	-0.0121881	-0.00976058	-0.0138722	0.0530366	0.0453921	0.0139282	0.0570633
Nucleotide_Diversity_10kb_published	-0.346537	-0.00395323	0.00764565	-0.058591	-0.00875246	-0.0774506	-0.518349	-0.0228602	-0.0722725	-0.0697927	-0.0718364	-0.0486906	0.110334	0.0604213	0.0152513	-0.0200976	-0.0320634	-0.0322027	0.000284876	0.000631555	-0.267587	0.00314911	-0.0284453	-0.0254491	-0.133467	-0.0520259	-0.0946355	-0.0403785	-0.0841632	-0.0592118	-0.0278713	-0.0668289	-0.0783972	-0.031912	0.0142787	-0.0169095	-0.0351987	0.00868505	-0.0385315	-0.0461232	-0.18494	-0.0103519	0.72292	0.120653	0.496463	-0.0528563	-0.113434	-0.0977481	-0.0798011
pLI_published	0.228962	0.0160628	0.0354575	0.0259678	0.0183512	0.0375562	0.215441	0.0355266	0.0696974	0.0625366	0.0668209	0.0464063	0.108041	0.0742651	0.00408324	0.0729116	0.0763306	0.066578	0.116996	0.08965	0.0674111	0.0158967	0.0706886	0.0618534	0.115587	0.0502042	0.026476	0.162808	0.187113	0.159116	0.138531	0.159189	0.176229	0.132632	0.111289	0.0725989	0.109827	0.129794	0.115537	0.14742	0.296946	-0.240034	-0.119481	-0.0465998	-0.0618893	0.135281	0.0823329	0.0731725	0.082489
Promoter_UCSC_published	0.140298	0.387758	0.129018	0.0529852	0.0438323	0.0674698	0.262563	0.148023	0.0973952	0.0976532	0.0709938	0.0903477	0.248112	0.266219	0.0523373	0.173745	0.150141	0.131903	0.289557	0.215367	0.00284107	0.0242662	0.20034	0.153822	0.116396	0.0408588	0.0581649	0.256309	0.204616	0.262498	0.239607	0.203985	0.20638	0.270043	0.30024	0.28399	0.359801	0.276871	0.277922	0.324898	0.107325	-0.227359	-0.0400867	-0.0282637	-0.0272024	0.17935	0.149785	0.0490514	0.183543
PromoterFlanking_Hoffman_published	0.0669012	0.15972	0.02033	0.0133826	0.0119445	0.00945056	0.10222	0.00626651	0.0229533	0.0224764	0.0218765	0.0182352	0.0821889	0.0673151	-0.00205522	0.100544	0.0720734	0.0621324	0.148511	0.128342	0.0125421	0.0269679	0.0993671	0.0560363	0.0326541	0.0126971	0.00981675	0.152252	0.121429	0.156482	0.149712	0.196979	0.151626	0.188832	0.184324	0.185501	0.250947	0.155387	0.162737	0.20476	0.0598942	-0.078643	-0.0235196	-0.00189432	-0.0132392	0.0633118	0.0450642	0.0222667	0.0556768
Recomb_Rate_10kb_published	-0.31485	0.0650306	0.472621	0.455639	0.451721	-0.020402	-0.131272	-0.0014486	0.00854193	0.00301354	0.0056191	-0.000664517	0.233603	0.184529	0.0598753	0.0738657	0.0734934	0.0670737	0.120835	0.0968074	-0.0461448	0.0267644	0.0529539	0.0660553	0.0245773	0.00187489	0.523004	0.084976	0.136118	0.0813246	0.106758	0.0896128	0.0986549	0.073068	0.0640773	0.0309109	0.0453044	0.124614	0.0502694	0.0724263	-0.0665433	-0.232598	0.00580344	-0.355391	0.0794834	0.0902564	0.00340249	0.0494587	0.0288475
Repressed_Hoffman_published	-0.28741	-0.176524	-0.116756	-0.0605981	-0.0472323	-0.0531487	-0.315412	-0.0923207	-0.0562795	-0.0526631	-0.0514496	-0.0546162	-0.383341	-0.370901	-0.363433	-0.306707	-0.265896	-0.246101	-0.354808	-0.335977	-0.0249286	-0.0740394	-0.338504	-0.197994	-0.0652018	-0.0264907	-0.0195395	-0.423755	-0.443375	-0.411781	-0.385144	-0.398128	-0.412147	-0.414687	-0.400828	-0.265839	-0.357592	-0.404604	-0.29409	-0.385453	-0.401929	0.309704	0.089598	0.0464227	0.0356806	-0.335506	-0.217716	-0.113469	-0.246703
RNA_DIS_published	3.61686e-07	0.00862925	0.00413967	0.0023784	0.00229576	0.00490749	0.00366406	0.00477246	0.0025055	0.00250077	0.00245801	0.00220307	0.00519499	0.00741185	0.00144424	0.00402421	0.00345727	0.00325106	0.00625675	0.00494578	-0.000425514	0.000425718	0.00424203	0.00368981	0.0017889	0.000841861	0.0025212	0.00490754	0.00357005	0.00342673	0.00454733	0.0039286	0.00354763	0.0042087	0.00618468	0.00636526	0.00565379	0.00556022	0.00682312	0.00585104	0.000600526	-0.0039498	0.000275333	-0.00142486	-0.000742832	0.00367392	0.00327907	0.000868037	0.00399013
SuperEnhancer_Hnisz_published	0.117294	0.17492	0.197897	0.153466	0.125286	0.0343543	0.255577	0.0586373	0.0558415	0.0458315	0.0455956	0.0340752	0.451723	0.297558	0.105974	0.273186	0.226928	0.208549	0.409439	0.264097	0.0972811	0.130468	0.362062	0.201	0.100174	0.020634	0.168436	0.376383	0.490218	0.605134	0.345627	0.42389	0.481269	0.334142	0.319456	0.283668	0.402353	0.365178	0.36112	0.477418	0.279846	-0.39717	-0.0693939	-0.170382	0.0169149	0.354912	0.2153	0.106166	0.239385
synonymous_published	0.0612147	0.0501309	0.0365972	0.0131107	0.0101488	0.868185	0.11003	0.462786	0.310594	0.322487	0.273243	0.268561	0.0679199	0.109705	0.0202314	0.0512428	0.0290549	0.0245792	0.0624609	0.0640752	0.00655131	-0.00633253	0.0207722	0.0173733	0.146504	0.100738	0.0244359	0.0721832	0.041696	0.032188	0.0557663	0.0443378	0.0511962	0.0488996	0.0914643	0.0548556	0.0641255	0.0827769	0.0572922	0.0639354	-0.0488473	-0.0807415	-0.0152804	-0.0105233	-0.0124675	0.0571798	0.0508532	0.0163759	0.0647718
TFBS_ENCODE_published	0.0699939	0.359208	0.13864	0.100454	0.0962599	0.0519857	0.234798	0.0806242	0.143846	0.135756	0.115716	0.110317	0.244004	0.435448	0.550277	0.597114	0.619729	0.582158	0.43015	0.553995	0.0366575	0.173232	0.51963	0.472686	0.194713	0.0708668	0.110529	0.410833	0.399553	0.420217	0.44561	0.478463	0.421457	0.483084	0.442382	0.444371	0.497882	0.413432	0.408044	0.445954	0.0632588	-0.234517	-0.0392717	-0.0862687	0.00627393	0.2033	0.124844	0.066969	0.151975
Transcr_Hoffman_published	0.315882	-0.0857778	-0.0157083	-0.0346996	-0.041862	0.0449803	0.202291	0.0813291	0.00170798	0.00229911	0.0109767	0.0136618	0.229327	0.0841395	-0.0551947	0.0447013	-0.0124654	-0.0150473	0.115546	0.0394188	0.00788887	-0.00859496	0.00942076	-0.0315672	-0.0129356	0.00550177	-0.0978403	0.151556	0.183704	0.116868	0.0880356	0.112612	0.141314	0.100652	0.111196	0.0176335	0.06148	0.11034	0.0683697	0.102644	0.514785	-0.166413	-0.0963638	0.0275449	-0.0558408	0.220994	0.160333	0.0806565	0.171606
TSS_Hoffman_published	0.0915913	0.511981	0.112881	0.0628507	0.0472892	0.0479371	0.24866	0.103938	0.106396	0.104206	0.0751296	0.0808586	0.218927	0.324308	0.0765701	0.287915	0.305485	0.272346	0.347232	0.278192	0.0151669	0.145546	0.298031	0.309402	0.117486	0.0339307	0.0636879	0.278978	0.278341	0.338595	0.269022	0.283679	0.233891	0.321243	0.333036	0.471238	0.433705	0.286948	0.440809	0.397249	0.0505512	-0.179699	-0.0356292	-0.0289553	-0.0286251	0.158861	0.119913	0.0502375	0.152532
UTR_3_UCSC_published	0.0976773	0.0454404	0.0483978	0.0156731	0.00747758	0.0599382	0.109665	0.501361	0.122859	0.119635	0.107149	0.105145	0.112985	0.0927219	0.0349207	0.0579431	0.0381439	0.0321575	0.0885641	0.0748394	0.00579167	-0.0121028	0.0348754	0.030566	0.133622	0.0850005	0.0288935	0.102857	0.0789691	0.0646531	0.089511	0.0601327	0.0783496	0.0785133	0.105339	0.0514449	0.0728906	0.109674	0.0696646	0.0898171	-0.0423728	-0.0903155	-0.0284196	-0.0145164	-0.0192325	0.0902408	0.0733248	0.0278559	0.0924063
UTR_5_UCSC_published	0.055538	0.126828	0.0470936	0.0193709	0.0181336	0.101341	0.106983	0.332127	0.127506	0.132139	0.0978421	0.115462	0.0871225	0.126083	0.021343	0.0837325	0.0824828	0.0750053	0.104878	0.0893436	0.000110272	-0.00794802	0.0642241	0.0838383	0.094377	0.0712324	0.0301716	0.0963223	0.0725385	0.0859422	0.0874108	0.0620452	0.0711103	0.0917419	0.112336	0.124474	0.121213	0.103946	0.115194	0.116277	-0.0128344	-0.0843608	-0.0161849	-0.0111057	-0.0146295	0.0588167	0.0504526	0.0200173	0.0663646
WeakEnhancer_Hoffman_published	0.0174202	0.138513	0.090322	0.0643917	0.0697846	0.0121149	0.0993716	0.0107735	0.0503589	0.0442327	0.043796	0.0335278	0.134462	0.221595	0.0990492	0.271893	0.290138	0.269144	0.21599	0.272406	0.0180551	0.097039	0.198609	0.218898	0.0775169	0.0245338	0.068342	0.244561	0.197934	0.214314	0.261138	0.333825	0.247283	0.298007	0.265737	0.232465	0.259941	0.241916	0.238971	0.246276	0.0326168	-0.122978	-0.0171448	-0.052576	0.0044829	0.10229	0.061441	0.0379381	0.0763107
[truncated: 16 more columns]

## Sheet: Supplementary Dataset 2D
r(scores, scores)	predictions_baselineLDMAF005_CADD_completed_ratio1to4	predictions_baselineLDMAF005_Nucleotide_Diversity_10kb	predictions_baselineLDMAF005_BLUEPRINT_DNA_methylation_MaxCPP	predictions_baselineLDMAF005_Polyphen2_HDIV_rankscore	predictions_baselineLDMAF005_SkinSunExposed_closeness_centrality_ratio1to4	predictions_baselineLDMAF005_H3K4me3_DEEPSEA_MAX_ALL_ratio1to4	predictions_baselineLDMAF005_ReMM_ratio1to4	predictions_baselineLDMAF005_H3K27ac_Hnisz	predictions_baselineLDMAF005_DGF_ENCODE	predictions_baselineLDMAF005_Intron_UCSC	predictions_baselineLDMAF005_Conserved_LindbladToh	predictions_baselineLDMAF005_MAF_Adj_ASMC	predictions_baselineLDMAF005_WeakEnhancer_Hoffman	predictions_baselineLDMAF005_Backgrd_Selection_Stat	predictions_baselineLDMAF005_havrilla_ccr_ratio1to4	predictions_baselineLDMAF005_UTR_5_UCSC	predictions_baselineLDMAF005_H3K4me1_peaks_Trynka	predictions_baselineLDMAF005_H3K4me3_peaks_Trynka	predictions_baselineLDMAF005_H3K27ac_PGC2	predictions_baselineLDMAF005_SuperEnhancer_Hnisz	predictions_baselineLDMAF005_Conserved_Vertebrate_phastCons46way	predictions_baselineLDMAF005_REVEL_rankscore	predictions_baselineLDMAF005_PrimateAI_rankscore	predictions_baselineLDMAF005_Polyphen2_HVAR_rankscore	predictions_baselineLDMAF005_TFBS_ENCODE	predictions_baselineLDMAF005_RNA_DIS	predictions_baselineLDMAF005_Transcr_Hoffman	predictions_baselineLDMAF005_M-CAP_rankscore	predictions_baselineLDMAF005_ncER_ratio1to4	predictions_baselineLDMAF005_PROVEAN_converted_rankscore	predictions_baselineLDMAF005_CDTS_gnomAD_ratio1to4	predictions_baselineLDMAF005_non_synonymous	predictions_baselineLDMAF005_pLI_ratio1to4	predictions_baselineLDMAF005_Promoter_UCSC	predictions_baselineLDMAF005_Greene_thyroid	predictions_baselineLDMAF005_H3K4me1_DEEPSEA_MAX_ALL_ratio1to4	predictions_baselineLDMAF005_H3K9ac_Trynka	predictions_baselineLDMAF005_PromoterFlanking_Hoffman	predictions_baselineLDMAF005_DHS_Trynka	predictions_baselineLDMAF005_MAF_Adj_Predicted_Allele_Age	predictions_baselineLDMAF005_H3K27ac_DEEPSEA_MAX_ALL_ratio1to4	predictions_baselineLDMAF005_Coding_UCSC	predictions_baselineLDMAF005_DNase_DEEPSEA_MAX_ALL_ratio1to4	predictions_baselineLDMAF005_FetalDHS_Trynka	predictions_baselineLDMAF005_H3K4me2_DEEPSEA_MAX_ALL_ratio1to4	predictions_baselineLDMAF005_EigenALL_ratio1to4	predictions_baselineLDMAF005_H3K4me3_Trynka	predictions_baselineLDMAF005_BLUEPRINT_H3K27acQTL_MaxCPP	predictions_baselineLDMAF005_GERP.RSsup4
predictions_baselineLDMAF005_CADD_completed_ratio1to4	1	-0.110136	0.00274266	0.508724	0.0458725	0.280647	0.731645	0.195886	0.290606	0.075968	0.649631	-0.0895732	0.100281	0.181443	0.325471	0.177838	0.284149	0.322912	0.241809	0.148709	0.692466	0.609326	0.425614	0.480507	0.327434	0.0170339	0.02526	0.380588	0.842253	0.382414	0.308872	0.210436	0.0741891	0.29939	0.129585	0.28259	0.292483	0.103954	0.343167	-0.0330367	0.265722	0.255712	0.32051	0.357586	0.288806	0.655488	0.326363	-0.0109029	0.604791
predictions_baselineLDMAF005_Nucleotide_Diversity_10kb	-0.110136	1	-0.000219908	-0.00973558	-0.0773087	0.000824552	-0.131431	-0.0958556	-0.0452781	-0.217653	-0.105634	0.539996	-0.0134427	-0.314713	-0.0825789	-0.0180702	-0.100193	-0.043562	-0.107685	-0.0957056	-0.0706791	-0.0405098	-0.0864218	0.0120083	-0.0474456	0.117073	-0.164958	0.0270782	-0.167492	0.0336916	-0.445267	-0.0147692	-0.13762	-0.0850675	-0.102928	-0.0473816	-0.0803001	-0.0375053	-0.060819	0.530062	-0.0666469	-0.0350004	-0.0186975	-0.0518301	-0.0667575	-0.181178	-0.0688177	-0.0943384	-0.0723403
predictions_baselineLDMAF005_BLUEPRINT_DNA_methylation_MaxCPP	0.00274266	-0.000219908	1	0.0661955	0.115415	0.286578	0.246205	0.321156	0.20528	0.0193409	0.0552466	-0.118587	0.153712	-0.218737	0.030019	0.0696226	0.245282	0.18553	0.239615	0.344823	0.0597832	0.0361681	0.174391	0.0324955	0.244208	0.375829	-0.0230535	0.192976	0.064141	-0.0370372	0.150076	0.0423961	0.0365778	0.203018	0.317248	0.289425	0.278963	0.0485006	0.160187	-0.212324	0.281876	0.080213	0.259306	0.166082	0.240689	0.0996794	0.241797	0.828753	0.0231605
predictions_baselineLDMAF005_Polyphen2_HDIV_rankscore	0.508724	-0.00973558	0.0661955	1	-0.00811304	0.0113052	0.362016	-0.0630075	0.0194775	-0.116142	0.363964	-0.00718326	-0.0149229	-0.0512598	0.204651	0.054901	-0.0354255	0.00652244	-0.0562968	-0.0570851	0.514559	0.867603	0.455909	0.971148	0.00273791	-0.0068103	-0.0664137	0.433328	0.396588	0.78254	0.000542135	0.176733	0.0174056	0.00789284	-0.0397529	-0.00932142	-0.0288847	-0.0161605	0.0355483	-0.0521691	-0.0252304	0.127133	0.0302382	0.0489687	-0.0215808	0.180852	-0.00835291	0.0801363	0.521952
predictions_baselineLDMAF005_SkinSunExposed_closeness_centrality_ratio1to4	0.0458725	-0.0773087	0.115415	-0.00811304	1	0.134074	0.118914	0.190896	0.0913075	0.145717	0.0325103	-0.108262	0.0659962	0.145379	0.0450586	0.0298094	0.12801	0.0776748	0.132523	0.204278	0.0344223	0.0116174	0.0691718	-0.0327032	0.10905	0.233658	0.130429	0.0348752	0.0708484	-0.0765955	0.225181	0.017684	0.0546298	0.117276	0.269327	0.139214	0.146921	0.0399549	0.0601231	-0.0450675	0.158459	0.0388558	0.10817	0.0584383	0.134815	0.0577187	0.113171	0.0847309	0.0144106
predictions_baselineLDMAF005_H3K4me3_DEEPSEA_MAX_ALL_ratio1to4	0.280647	0.000824552	0.286578	0.0113052	0.134074	1	0.591812	0.718425	0.614936	0.254147	0.199289	-0.0341712	0.42405	0.18166	0.111636	0.16309	0.765261	0.747966	0.727727	0.600164	0.168988	0.0933554	0.32933	-0.0350131	0.70947	0.448439	0.180527	0.277256	0.307966	-0.146548	0.405673	0.0970305	0.0443266	0.500253	0.430146	0.82836	0.842834	0.309658	0.55576	-0.0214439	0.858313	0.184053	0.754255	0.538239	0.860012	0.328978	0.841838	0.169593	0.103881
predictions_baselineLDMAF005_ReMM_ratio1to4	0.731645	-0.131431	0.246205	0.362016	0.118914	0.591812	1	0.559662	0.57727	0.200686	0.593004	-0.147133	0.30471	0.162784	0.311422	0.197496	0.651948	0.534682	0.568107	0.47335	0.578932	0.495887	0.429452	0.308157	0.636843	0.246898	0.089908	0.416749	0.672767	0.204005	0.480796	0.187476	0.135949	0.4461	0.313892	0.664526	0.637431	0.206773	0.607775	-0.031341	0.640201	0.279246	0.666628	0.566937	0.638431	0.70486	0.621589	0.198209	0.518604
predictions_baselineLDMAF005_H3K27ac_Hnisz	0.195886	-0.0958556	0.321156	-0.0630075	0.190896	0.718425	0.559662	1	0.555809	0.401299	0.145969	-0.133238	0.359573	0.217152	0.0695242	0.105223	0.799425	0.572595	0.89695	0.843475	0.102267	0.0518911	0.228259	-0.127209	0.655721	0.436616	0.301332	0.213509	0.226449	-0.270107	0.486948	0.0414412	0.108379	0.421885	0.5701	0.813816	0.817234	0.220943	0.529917	0.000865961	0.846137	0.109284	0.62612	0.498766	0.794352	0.337715	0.743769	0.25262	0.0673048
predictions_baselineLDMAF005_DGF_ENCODE	0.290606	-0.0452781	0.20528	0.0194775	0.0913075	0.614936	0.57727	0.555809	1	0.148944	0.229258	-0.0612936	0.379375	0.0923887	0.0877764	0.11606	0.715264	0.533912	0.557055	0.442295	0.179157	0.107521	0.246155	-0.0159789	0.831569	0.24205	0.0667773	0.188843	0.27984	-0.0947209	0.328429	0.0526893	0.0487822	0.298076	0.298353	0.69274	0.606454	0.159814	0.743645	0.0210719	0.64736	0.110834	0.854264	0.580244	0.721043	0.378444	0.627687	0.153692	0.128532
predictions_baselineLDMAF005_Intron_UCSC	0.075968	-0.217653	0.0193409	-0.116142	0.145717	0.254147	0.200686	0.401299	0.148944	1	0.0125234	-0.207485	0.0618468	0.530228	-0.0124219	0.0131923	0.307913	0.143214	0.330819	0.399668	-0.00307418	-0.0155383	0.0172722	-0.170819	0.152075	0.189841	0.716154	0.0436681	0.176006	-0.250785	0.458044	-0.0531589	0.194433	0.233167	0.430729	0.272882	0.309454	0.0845079	0.103795	-0.096168	0.349256	-0.0659122	0.172134	0.0881473	0.272108	0.193529	0.225612	-0.0146267	0.00152619
predictions_baselineLDMAF005_Conserved_LindbladToh	0.649631	-0.105634	0.0552466	0.363964	0.0325103	0.199289	0.593004	0.145969	0.229258	0.0125234	1	-0.0933057	0.0804671	0.0928909	0.432527	0.169284	0.240381	0.195852	0.163591	0.103042	0.769487	0.589262	0.213082	0.329229	0.232017	0.0121157	0.0140316	0.340584	0.706255	0.252834	0.247734	0.284349	0.117596	0.163684	0.0577979	0.261807	0.214185	0.0381134	0.310425	-0.0347007	0.228784	0.37638	0.289184	0.324086	0.221006	0.623629	0.224536	0.0570592	0.736634
predictions_baselineLDMAF005_MAF_Adj_ASMC	-0.0895732	0.539996	-0.118587	-0.00718326	-0.108262	-0.0341712	-0.147133	-0.133238	-0.0612936	-0.207485	-0.0933057	1	-0.0311516	-0.353448	-0.102663	-0.0243684	-0.116452	-0.0557396	-0.114511	-0.147	-0.0634215	-0.0363038	-0.161977	0.0105627	-0.0715202	0.0165847	-0.159688	-0.0390265	-0.161632	0.0541854	-0.568307	-0.0151319	-0.213465	-0.0993859	-0.12581	-0.0825538	-0.101245	-0.0385642	-0.0657223	0.605753	-0.0926023	-0.0418634	-0.0459598	-0.0598086	-0.0829573	-0.162534	-0.0822795	-0.174665	-0.0626263
predictions_baselineLDMAF005_WeakEnhancer_Hoffman	0.100281	-0.0134427	0.153712	-0.0149229	0.0659962	0.42405	0.30471	0.359573	0.379375	0.0618468	0.0804671	-0.0311516	1	0.0342475	0.0207772	0.0219507	0.476373	0.346266	0.373128	0.307167	0.0550253	0.0306688	0.110046	-0.0372795	0.467745	0.174948	-0.00144674	0.105236	0.111887	-0.0834164	0.17302	0.00710512	0.0192898	0.120995	0.177875	0.432282	0.406271	0.116534	0.385844	0.00681743	0.409805	0.0191707	0.416086	0.328616	0.468618	0.194473	0.411811	0.110787	0.0390228
predictions_baselineLDMAF005_Backgrd_Selection_Stat	0.181443	-0.314713	-0.218737	-0.0512598	0.145379	0.18166	0.162784	0.217152	0.0923887	0.530228	0.0928909	-0.353448	0.0342475	1	0.12403	0.0823627	0.177417	0.124189	0.209932	0.187726	0.0929497	0.0398937	0.164476	-0.0843747	0.11685	0.120853	0.51308	0.0449718	0.248645	-0.181762	0.59703	0.0709917	0.154552	0.245547	0.324202	0.160236	0.205097	0.110559	0.0485321	-0.223277	0.227175	0.151357	0.0917242	0.0358361	0.207792	0.122067	0.180788	-0.240118	0.0633444
predictions_baselineLDMAF005_havrilla_ccr_ratio1to4	0.325471	-0.0825789	0.030019	0.204651	0.0450586	0.111636	0.311422	0.0695242	0.0877764	-0.0124219	0.432527	-0.102663	0.0207772	0.12403	1	0.14807	0.0835382	0.0820025	0.0652631	0.0579193	0.416522	0.278122	0.123026	0.181455	0.0848609	0.0180533	0.0758651	0.0934451	0.31136	0.207367	0.203739	0.0290125	0.0872214	0.125241	0.0887558	0.0963037	0.0995562	0.0165829	0.0797965	-0.0588882	0.108013	0.437208	0.104018	0.0763453	0.0885278	0.212922	0.0991116	0.0191989	0.299676
predictions_baselineLDMAF005_UTR_5_UCSC	0.177838	-0.0180702	0.0696226	0.054901	0.0298094	0.16309	0.197496	0.105223	0.11606	0.0131923	0.169284	-0.0243684	0.0219507	0.0823627	0.14807	1	0.0928332	0.174558	0.126515	0.0959249	0.152967	0.0828192	0.17825	0.0400167	0.151918	0.0912114	0.0399478	0.102629	0.180125	0.0189065	0.155693	0.217628	-0.013438	0.478662	0.0920469	0.127162	0.168506	0.0370417	0.101924	-0.0199927	0.140871	0.362587	0.127955	0.114	0.134334	0.110015	0.176764	0.0292507	0.0956987
predictions_baselineLDMAF005_H3K4me1_peaks_Trynka	0.284149	-0.100193	0.245282	-0.0354255	0.12801	0.765261	0.651948	0.799425	0.715264	0.307913	0.240381	-0.116452	0.476373	0.177417	0.0835382	0.0928332	1	0.682358	0.813132	0.672509	0.163164	0.0935356	0.239245	-0.0830685	0.782729	0.304485	0.165443	0.202029	0.292719	-0.189897	0.447081	0.0441357	0.121053	0.390756	0.390457	0.874158	0.832558	0.292745	0.735234	0.0107615	0.85042	0.092615	0.808045	0.67048	0.870479	0.449335	0.808471	0.190236	0.130916
predictions_baselineLDMAF005_H3K4me3_peaks_Trynka	0.322912	-0.043562	0.18553	0.00652244	0.0776748	0.747966	0.534682	0.572595	0.533912	0.143214	0.195852	-0.0557396	0.346266	0.124189	0.0820025	0.174558	0.682358	1	0.650152	0.471141	0.149575	0.0792818	0.395933	-0.0242017	0.661473	0.264949	0.0301831	0.207642	0.287834	-0.0990856	0.338143	0.0646979	0.0366134	0.48131	0.249855	0.614867	0.77734	0.285107	0.531371	-0.0278607	0.622149	0.12485	0.598287	0.546591	0.677432	0.349253	0.780777	0.114988	0.0995601
predictions_baselineLDMAF005_H3K27ac_PGC2	0.241809	-0.107685	0.239615	-0.0562968	0.132523	0.727727	0.568107	0.89695	0.557055	0.330819	0.163591	-0.114511	0.373128	0.209932	0.0652631	0.126515	0.813132	0.650152	1	0.751966	0.11165	0.0593557	0.253951	-0.109047	0.684774	0.321099	0.197924	0.185721	0.248715	-0.227523	0.439902	0.0368511	0.104512	0.453137	0.432283	0.791792	0.847826	0.276016	0.547884	-0.00393463	0.818273	0.0985801	0.621045	0.513633	0.81389	0.36725	0.79126	0.186565	0.0810973
predictions_baselineLDMAF005_SuperEnhancer_Hnisz	0.148709	-0.0957056	0.344823	-0.0570851	0.204278	0.600164	0.47335	0.843475	0.442295	0.399668	0.103042	-0.147	0.307167	0.187726	0.0579193	0.0959249	0.672509	0.471141	0.751966	1	0.0716673	0.0369207	0.213601	-0.117127	0.534575	0.457771	0.32312	0.199153	0.189204	-0.268102	0.453619	0.0383073	0.10724	0.39852	0.565703	0.651697	0.733116	0.165865	0.381618	-0.0250457	0.702369	0.101349	0.491259	0.358384	0.636527	0.266749	0.641642	0.271901	0.0411282
predictions_baselineLDMAF005_Conserved_Vertebrate_phastCons46way	0.692466	-0.0706791	0.0597832	0.514559	0.0344223	0.168988	0.578932	0.102267	0.179157	-0.00307418	0.769487	-0.0634215	0.0550253	0.0929497	0.416522	0.152967	0.163164	0.149575	0.11165	0.0716673	1	0.658076	0.316247	0.485881	0.177947	0.047814	0.0286989	0.39192	0.662931	0.379867	0.213136	0.263964	0.0777117	0.147633	0.0827063	0.191985	0.153278	0.0304029	0.228831	-0.0361991	0.168161	0.321843	0.221099	0.241845	0.16044	0.475313	0.16649	0.0438547	0.697254
predictions_baselineLDMAF005_REVEL_rankscore	0.609326	-0.0405098	0.0361681	0.867603	0.0116174	0.0933554	0.495887	0.0518911	0.107521	-0.0155383	0.589262	-0.0363038	0.0306688	0.0398937	0.278122	0.0828192	0.0935356	0.0792818	0.0593557	0.0369207	0.658076	1	0.483321	0.84278	0.0991549	0.0256289	0.0119031	0.557091	0.499297	0.631589	0.116764	0.223934	0.0455226	0.067975	0.02901	0.111725	0.0826589	0.0147964	0.146987	-0.0260756	0.0948692	0.198957	0.132862	0.155889	0.0886878	0.335882	0.0925381	0.0328604	0.756772
predictions_baselineLDMAF005_PrimateAI_rankscore	0.425614	-0.0864218	0.174391	0.455909	0.0691718	0.32933	0.429452	0.228259	0.246155	0.0172722	0.213082	-0.161977	0.110046	0.164476	0.123026	0.17825	0.239245	0.395933	0.253951	0.213601	0.316247	0.483321	1	0.459945	0.356361	0.265357	0.00313053	0.612162	0.328254	0.169899	0.344667	0.133214	-0.0133843	0.426204	0.201822	0.241104	0.339097	0.138545	0.216571	-0.159814	0.24963	0.157181	0.248248	0.254738	0.275396	0.169885	0.373072	0.108868	0.280135
predictions_baselineLDMAF005_Polyphen2_HVAR_rankscore	0.480507	0.0120083	0.0324955	0.971148	-0.0327032	-0.0350131	0.308157	-0.127209	-0.0159789	-0.170819	0.329229	0.0105627	-0.0372795	-0.0843747	0.181455	0.0400167	-0.0830685	-0.0242017	-0.109047	-0.117127	0.485881	0.84278	0.459945	1	-0.0386967	-0.0460901	-0.12243	0.429865	0.372843	0.806347	-0.0498164	0.161287	0.00205751	-0.0302138	-0.111031	-0.0581067	-0.0784274	-0.0312332	0.00684828	-0.0455345	-0.0798502	0.105773	-0.0104118	0.0225684	-0.0704634	0.152766	-0.052384	0.0481212	0.488283
predictions_baselineLDMAF005_TFBS_ENCODE	0.327434	-0.0474456	0.244208	0.00273791	0.10905	0.70947	0.636843	0.655721	0.831569	0.152075	0.232017	-0.0715202	0.467745	0.11685	0.0848609	0.151918	0.782729	0.661473	0.684774	0.534575	0.177947	0.0991549	0.356361	-0.0386967	1	0.30127	0.0359268	0.232586	0.309436	-0.128077	0.394097	0.0561798	0.0418451	0.427773	0.34357	0.741963	0.740198	0.210779	0.781154	0.00729323	0.708394	0.130014	0.838022	0.667505	0.785949	0.426615	0.743776	0.172676	0.120372
predictions_baselineLDMAF005_RNA_DIS	0.0170339	0.117073	0.375829	-0.0068103	0.233658	0.448439	0.246898	0.436616	0.24205	0.189841	0.0121157	0.0165847	0.174948	0.120853	0.0180533	0.0912114	0.304485	0.264949	0.321099	0.457771	0.047814	0.0256289	0.265357	-0.0460901	0.30127	1	0.21626	0.384789	0.0667572	-0.231568	0.322119	0.0525799	-0.0660399	0.324882	0.605302	0.380758	0.423463	0.0992779	0.139648	0.0113123	0.423943	0.110148	0.321365	0.141381	0.336557	0.0226209	0.340487	0.21229	-0.0140658
predictions_baselineLDMAF005_Transcr_Hoffman	0.02526	-0.164958	-0.0230535	-0.0664137	0.130429	0.180527	0.089908	0.301332	0.0667773	0.716154	0.0140316	-0.159688	-0.00144674	0.51308	0.0758651	0.0399478	0.165443	0.0301831	0.197924	0.32312	0.0286989	0.0119031	0.00313053	-0.12243	0.0359268	0.21626	1	0.0783961	0.113367	-0.221819	0.353246	0.0577826	0.193032	0.103469	0.374826	0.155639	0.178308	0.00378777	-0.0131993	-0.0965842	0.252374	0.144125	0.0713566	-0.0376432	0.16516	0.0114924	0.0983061	-0.0544346	0.0151555
predictions_baselineLDMAF005_M-CAP_rankscore	0.380588	0.0270782	0.192976	0.433328	0.0348752	0.277256	0.416749	0.213509	0.188843	0.0436681	0.340584	-0.0390265	0.105236	0.0449718	0.0934451	0.102629	0.202029	0.207642	0.185721	0.199153	0.39192	0.557091	0.612162	0.429865	0.232586	0.384789	0.0783961	1	0.346332	0.0417736	0.200102	0.147591	-0.0673347	0.214979	0.206302	0.239334	0.256278	0.0636156	0.169099	-0.0768182	0.239716	0.177138	0.230596	0.175536	0.201878	0.241485	0.250931	0.0956093	0.407148
predictions_baselineLDMAF005_ncER_ratio1to4	0.842253	-0.167492	0.064141	0.396588	0.0708484	0.307966	0.672767	0.226449	0.27984	0.176006	0.706255	-0.161632	0.111887	0.248645	0.31136	0.180125	0.292719	0.287834	0.248715	0.189204	0.662931	0.499297	0.328254	0.372843	0.309436	0.0667572	0.113367	0.346332	1	0.280405	0.388805	0.208957	0.118229	0.297897	0.16329	0.313706	0.31321	0.0719483	0.337638	-0.116101	0.306208	0.313263	0.330089	0.358114	0.301045	0.730961	0.322005	0.0467464	0.54815
predictions_baselineLDMAF005_PROVEAN_converted_rankscore	0.382414	0.0336916	-0.0370372	0.78254	-0.0765955	-0.146548	0.204005	-0.270107	-0.0947209	-0.250785	0.252834	0.0541854	-0.0834164	-0.181762	0.207367	0.0189065	-0.189897	-0.0990856	-0.227523	-0.268102	0.379867	0.631589	0.169899	0.806347	-0.128077	-0.231568	-0.221819	0.0417736	0.280405	1	-0.175323	0.114023	0.0673862	-0.101175	-0.262852	-0.164121	-0.195094	-0.058906	-0.0502696	-0.00791146	-0.20097	0.0605097	-0.0938109	-0.0326229	-0.17796	0.134572	-0.154162	0.0123513	0.391126
predictions_baselineLDMAF005_CDTS_gnomAD_ratio1to4	0.308872	-0.445267	0.150076	0.000542135	0.225181	0.405673	0.480796	0.486948	0.328429	0.458044	0.247734	-0.568307	0.17302	0.59703	0.203739	0.155693	0.447081	0.338143	0.439902	0.453619	0.213136	0.116764	0.344667	-0.0498164	0.394097	0.322119	0.353246	0.200102	0.388805	-0.175323	1	0.109476	0.1897	0.468522	0.520319	0.442044	0.486649	0.180885	0.294121	-0.350262	0.487342	0.208717	0.36745	0.28322	0.446699	0.360603	0.433445	0.106576	0.157816
predictions_baselineLDMAF005_non_synonymous	0.210436	-0.0147692	0.0423961	0.176733	0.017684	0.0970305	0.187476	0.0414412	0.0526893	-0.0531589	0.284349	-0.0151319	0.00710512	0.0709917	0.0290125	0.217628	0.0441357	0.0646979	0.0368511	0.0383073	0.263964	0.223934	0.133214	0.161287	0.0561798	0.0525799	0.0577826	0.147591	0.208957	0.114023	0.109476	1	-0.00654185	0.145715	0.0616369	0.0589016	0.0698881	0.00654785	0.0300495	-0.0159734	0.0750412	0.533625	0.0684956	0.0259624	0.0529671	0.00675001	0.0739845	0.0161166	0.300005
predictions_baselineLDMAF005_pLI_ratio1to4	0.0741891	-0.13762	0.0365778	0.0174056	0.0546298	0.0443266	0.135949	0.108379	0.0487822	0.194433	0.117596	-0.213465	0.0192898	0.154552	0.0872214	-0.013438	0.121053	0.0366134	0.104512	0.10724	0.0777117	0.0455226	-0.0133843	0.00205751	0.0418451	-0.0660399	0.193032	-0.0673347	0.118229	0.0673862	0.1897	-0.00654185	1	0.00417481	0.0273542	0.0980787	0.0897168	0.013825	0.0724608	-0.145572	0.107809	-0.000444586	0.0615194	0.0723641	0.0920331	0.162944	0.0572459	0.0839625	0.0878849
predictions_baselineLDMAF005_Promoter_UCSC	0.29939	-0.0850675	0.203018	0.00789284	0.117276	0.500253	0.4461	0.421885	0.298076	0.233167	0.163684	-0.0993859	0.120995	0.245547	0.125241	0.478662	0.390756	0.48131	0.453137	0.39852	0.147633	0.067975	0.426204	-0.0302138	0.427773	0.324882	0.103469	0.214979	0.297897	-0.101175	0.468522	0.145715	0.00417481	1	0.367243	0.417844	0.553365	0.367005	0.23817	-0.0569812	0.454122	0.248045	0.36283	0.262381	0.451808	0.270736	0.562958	0.112287	0.0738662
predictions_baselineLDMAF005_Greene_thyroid	0.129585	-0.102928	0.317248	-0.0397529	0.269327	0.430146	0.313892	0.5701	0.298353	0.430729	0.0577979	-0.12581	0.177875	0.324202	0.0887558	0.0920469	0.390457	0.249855	0.432283	0.565703	0.0827063	0.02901	0.201822	-0.111031	0.34357	0.605302	0.374826	0.206302	0.16329	-0.262852	0.520319	0.0616369	0.0273542	0.367243	1	0.4239	0.461059	0.118357	0.18339	-0.0402345	0.484958	0.132999	0.336339	0.164431	0.402354	0.109272	0.370285	0.202961	0.0213837
predictions_baselineLDMAF005_H3K4me1_DEEPSEA_MAX_ALL_ratio1to4	0.28259	-0.0473816	0.289425	-0.00932142	0.139214	0.82836	0.664526	0.813816	0.69274	0.272882	0.261807	-0.0825538	0.432282	0.160236	0.0963037	0.127162	0.874158	0.614867	0.791792	0.651697	0.191985	0.111725	0.241104	-0.0581067	0.741963	0.380758	0.155639	0.239334	0.313706	-0.164121	0.442044	0.0589016	0.0980787	0.417844	0.4239	1	0.838262	0.253475	0.712172	0.0197409	0.9599	0.134894	0.828867	0.649409	0.924708	0.440915	0.800331	0.207861	0.147953
predictions_baselineLDMAF005_H3K9ac_Trynka	0.292483	-0.0803001	0.278963	-0.0288847	0.146921	0.842834	0.637431	0.817234	0.606454	0.309454	0.214185	-0.101245	0.406271	0.205097	0.0995562	0.168506	0.832558	0.77734	0.847826	0.733116	0.153278	0.0826589	0.339097	-0.0784274	0.740198	0.423463	0.178308	0.256278	0.31321	-0.195094	0.486649	0.0698881	0.0897168	0.553365	0.461059	0.838262	1	0.33369	0.584924	-0.0222239	0.863714	0.153235	0.707456	0.579254	0.846387	0.410387	0.890779	0.189166	0.108535
predictions_baselineLDMAF005_PromoterFlanking_Hoffman	0.103954	-0.0375053	0.0485006	-0.0161605	0.0399549	0.309658	0.206773	0.220943	0.159814	0.0845079	0.0381134	-0.0385642	0.116534	0.110559	0.0165829	0.0370417	0.292745	0.285107	0.276016	0.165865	0.0304029	0.0147964	0.138545	-0.0312332	0.210779	0.0992779	0.00378777	0.0636156	0.0719483	-0.058906	0.180885	0.00654785	0.013825	0.367005	0.118357	0.253475	0.33369	1	0.113596	-0.0222119	0.259073	0.0121646	0.210736	0.110245	0.31505	0.101203	0.397438	0.0308179	0.0197312
predictions_baselineLDMAF005_DHS_Trynka	0.343167	-0.060819	0.160187	0.0355483	0.0601231	0.55576	0.607775	0.529917	0.743645	0.103795	0.310425	-0.0657223	0.385844	0.0485321	0.0797965	0.101924	0.735234	0.531371	0.547884	0.381618	0.228831	0.146987	0.216571	0.00684828	0.781154	0.139648	-0.0131993	0.169099	0.337638	-0.0502696	0.294121	0.0300495	0.0724608	0.23817	0.18339	0.712172	0.584924	0.113596	1	0.0323202	0.641147	0.072579	0.824542	0.834437	0.711484	0.490983	0.595933	0.134898	0.19729
predictions_baselineLDMAF005_MAF_Adj_Predicted_Allele_Age	-0.0330367	0.530062	-0.212324	-0.0521691	-0.0450675	-0.0214439	-0.031341	0.000865961	0.0210719	-0.096168	-0.0347007	0.605753	0.00681743	-0.223277	-0.0588882	-0.0199927	0.0107615	-0.0278607	-0.00393463	-0.0250457	-0.0361991	-0.0260756	-0.159814	-0.0455345	0.00729323	0.0113123	-0.0965842	-0.0768182	-0.116101	-0.00791146	-0.350262	-0.0159734	-0.145572	-0.0569812	-0.0402345	0.0197409	-0.0222239	-0.0222119	0.0323202	1	0.0014349	-0.0328461	0.0306028	0.0193635	0.00379125	-0.036027	-0.0261718	-0.266615	-0.0335618
predictions_baselineLDMAF005_H3K27ac_DEEPSEA_MAX_ALL_ratio1to4	0.265722	-0.0666469	0.281876	-0.0252304	0.158459	0.858313	0.640201	0.846137	0.64736	0.349256	0.228784	-0.0926023	0.409805	0.227175	0.108013	0.140871	0.85042	0.622149	0.818273	0.702369	0.168161	0.0948692	0.24963	-0.0798502	0.708394	0.423943	0.252374	0.239716	0.306208	-0.20097	0.487342	0.0750412	0.107809	0.454122	0.484958	0.9599	0.863714	0.259073	0.641147	0.0014349	1	0.161361	0.781216	0.591434	0.926422	0.402375	0.813344	0.196103	0.122569
predictions_baselineLDMAF005_Coding_UCSC	0.255712	-0.0350004	0.080213	0.127133	0.0388558	0.184053	0.279246	0.109284	0.110834	-0.0659122	0.37638	-0.0418634	0.0191707	0.151357	0.437208	0.362587	0.092615	0.12485	0.0985801	0.101349	0.321843	0.198957	0.157181	0.105773	0.130014	0.110148	0.144125	0.177138	0.313263	0.0605097	0.208717	0.533625	-0.000444586	0.248045	0.132999	0.134894	0.153235	0.0121646	0.072579	-0.0328461	0.161361	1	0.132947	0.0708562	0.124117	0.145751	0.143143	0.030757	0.252136
predictions_baselineLDMAF005_DNase_DEEPSEA_MAX_ALL_ratio1to4	0.32051	-0.0186975	0.259306	0.0302382	0.10817	0.754255	0.666628	0.62612	0.854264	0.172134	0.289184	-0.0459598	0.416086	0.0917242	0.104018	0.127955	0.808045	0.598287	0.621045	0.491259	0.221099	0.132862	0.248248	-0.0104118	0.838022	0.321365	0.0713566	0.230596	0.330089	-0.0938109	0.36745	0.0684956	0.0615194	0.36283	0.336339	0.828867	0.707456	0.210736	0.824542	0.0306028	0.781216	0.132947	1	0.680406	0.830882	0.446624	0.72071	0.183237	0.166527
predictions_baselineLDMAF005_FetalDHS_Trynka	0.357586	-0.0518301	0.166082	0.0489687	0.0584383	0.538239	0.566937	0.498766	0.580244	0.0881473	0.324086	-0.0598086	0.328616	0.0358361	0.0763453	0.114	0.67048	0.546591	0.513633	0.358384	0.241845	0.155889	0.254738	0.0225684	0.667505	0.141381	-0.0376432	0.175536	0.358114	-0.0326229	0.28322	0.0259624	0.0723641	0.262381	0.164431	0.649409	0.579254	0.110245	0.834437	0.0193635	0.591434	0.0708562	0.680406	1	0.627417	0.488706	0.586893	0.13734	0.210625
predictions_baselineLDMAF005_H3K4me2_DEEPSEA_MAX_ALL_ratio1to4	0.288806	-0.0667575	0.240689	-0.0215808	0.134815	0.860012	0.638431	0.794352	0.721043	0.272108	0.221006	-0.0829573	0.468618	0.207792	0.0885278	0.134334	0.870479	0.677432	0.81389	0.636527	0.16044	0.0886878	0.275396	-0.0704634	0.785949	0.336557	0.16516	0.201878	0.301045	-0.17796	0.446699	0.0529671	0.0920331	0.451808	0.402354	0.924708	0.846387	0.31505	0.711484	0.00379125	0.926422	0.124117	0.830882	0.627417	1	0.409385	0.838228	0.17464	0.115922
predictions_baselineLDMAF005_EigenALL_ratio1to4	0.655488	-0.181178	0.0996794	0.180852	0.0577187	0.328978	0.70486	0.337715	0.378444	0.193529	0.623629	-0.162534	0.194473	0.122067	0.212922	0.110015	0.449335	0.349253	0.36725	0.266749	0.475313	0.335882	0.169885	0.152766	0.426615	0.0226209	0.0114924	0.241485	0.730961	0.134572	0.360603	0.00675001	0.162944	0.270736	0.109272	0.440915	0.410387	0.101203	0.490983	-0.036027	0.402375	0.145751	0.446624	0.488706	0.409385	1	0.398828	0.106543	0.424727
predictions_baselineLDMAF005_H3K4me3_Trynka	0.326363	-0.0688177	0.241797	-0.00835291	0.113171	0.841838	0.621589	0.743769	0.627687	0.225612	0.224536	-0.0822795	0.411811	0.180788	0.0991116	0.176764	0.808471	0.780777	0.79126	0.641642	0.16649	0.0925381	0.373072	-0.052384	0.743776	0.340487	0.0983061	0.250931	0.322005	-0.154162	0.433445	0.0739845	0.0572459	0.562958	0.370285	0.800331	0.890779	0.397438	0.595933	-0.0261718	0.813344	0.143143	0.72071	0.586893	0.838228	0.398828	1	0.15762	0.119598
predictions_baselineLDMAF005_BLUEPRINT_H3K27acQTL_MaxCPP	-0.0109029	-0.0943384	0.828753	0.0801363	0.0847309	0.169593	0.198209	0.25262	0.153692	-0.0146267	0.0570592	-0.174665	0.110787	-0.240118	0.0191989	0.0292507	0.190236	0.114988	0.186565	0.271901	0.0438547	0.0328604	0.108868	0.0481212	0.172676	0.21229	-0.0544346	0.0956093	0.0467464	0.0123513	0.106576	0.0161166	0.0839625	0.112287	0.202961	0.207861	0.189166	0.0308179	0.134898	-0.266615	0.196103	0.030757	0.183237	0.13734	0.17464	0.106543	0.15762	1	0.029614
predictions_baselineLDMAF005_GERP.RSsup4	0.604791	-0.0723403	0.0231605	0.521952	0.0144106	0.103881	0.518604	0.0673048	0.128532	0.00152619	0.736634	-0.0626263	0.0390228	0.0633444	0.299676	0.0956987	0.130916	0.0995601	0.0810973	0.0411282	0.697254	0.756772	0.280135	0.488283	0.120372	-0.0140658	0.0151555	0.407148	0.54815	0.391126	0.157816	0.300005	0.0878849	0.0738662	0.0213837	0.147953	0.108535	0.0197312	0.19729	-0.0335618	0.122569	0.252136	0.166527	0.210625	0.115922	0.424727	0.119598	0.029614	1
predictions_baselineLDMAF005_Conserved_Mammal_phastCons46way	0.653082	-0.103647	0.0513925	0.436424	0.0329682	0.185781	0.591951	0.129848	0.214968	-0.0029033	0.957607	-0.0917259	0.0711339	0.0980157	0.447977	0.174724	0.219945	0.183528	0.147069	0.0894294	0.80948	0.655076	0.26188	0.400769	0.217603	0.0126251	0.0137769	0.366313	0.679788	0.304245	0.245377	0.299361	0.109431	0.16205	0.0605453	0.242019	0.195677	0.0363461	0.288973	-0.0370415	0.210503	0.382192	0.270957	0.302885	0.204337	0.577519	0.207121	0.052103	0.750126
predictions_baselineLDMAF005_CpG_Content_50kb	0.0449615	0.072025	0.418424	-0.0247859	0.174213	0.517262	0.293318	0.576262	0.31202	0.329289	-0.0133557	0.0333802	0.231771	0.135317	0.0548485	0.128746	0.428199	0.341961	0.503303	0.563244	0.0324391	0.00571617	0.2453	-0.078959	0.393208	0.572872	0.353909	0.22017	0.0714222	-0.210093	0.314881	0.0709036	-0.00429853	0.41512	0.587843	0.459999	0.520576	0.154082	0.189901	0.0178871	0.513489	0.161321	0.363502	0.183239	0.438088	0.0063956	0.467622	0.290328	-0.0295635
predictions_baselineLDMAF005_MetaLR_rankscore	0.232315	-0.212577	0.044679	0.434806	0.0489955	0.0990893	0.324915	0.101097	0.0741858	0.11147	0.233502	-0.182186	0.0295768	0.173739	0.112522	0.0605442	0.0984388	0.077454	0.0973857	0.104045	0.267169	0.382975	0.364927	0.405114	0.0785626	0.0859601	0.11973	0.325692	0.274566	0.254898	0.230192	0.115689	0.0784247	0.0972425	0.0756956	0.0995836	0.103737	0.0283401	0.0748148	-0.137067	0.108612	0.11365	0.0893553	0.0790571	0.0956922	0.197669	0.0982965	0.116596	0.280137
predictions_baselineLDMAF005_UTR_3_UCSC	0.16744	-0.0443285	0.0862231	0.0510056	0.0489709	0.192756	0.221132	0.145896	0.109816	0.0485708	0.206658	-0.0544581	0.030755	0.175845	0.147881	0.190453	0.114668	0.103325	0.123935	0.136753	0.17456	0.106367	0.0954846	0.0309213	0.131519	0.141521	0.200219	0.128404	0.243078	-0.00536892	0.214667	0.204594	0.0053477	0.215647	0.173872	0.159437	0.170516	0.0248465	0.0662067	-0.0342409	0.188123	0.757414	0.138169	0.0622285	0.144453	0.170441	0.146338	0.0352885	0.146523
predictions_baselineLDMAF005_GERP.NS	0.559264	-0.179488	0.0546858	0.168844	0.0257146	0.246343	0.57235	0.254833	0.318583	0.139788	0.64203	-0.161337	0.123442	0.111125	0.249982	0.127905	0.384911	0.268455	0.283804	0.173052	0.529353	0.347981	0.135691	0.150876	0.321229	-0.0561537	0.0168544	0.212926	0.637177	0.122347	0.30452	0.160729	0.139801	0.194865	0.039207	0.380907	0.31708	0.0533662	0.434093	-0.0500412	0.340026	0.260502	0.379994	0.443924	0.330299	0.687377	0.312134	0.0772516	0.447119
predictions_baselineLDMAF005_DHS_peaks_Trynka	0.372553	-0.0632062	0.175356	0.047417	0.0679004	0.586128	0.635664	0.565939	0.720431	0.121126	0.322911	-0.0707341	0.385668	0.0549304	0.0907319	0.112062	0.74792	0.563205	0.583281	0.411552	0.244823	0.16739	0.248045	0.0154361	0.751282	0.159214	-0.0117393	0.19008	0.360066	-0.0488805	0.32034	0.0354117	0.0799526	0.268854	0.203451	0.744744	0.628542	0.124282	0.915486	0.0346098	0.677142	0.0836394	0.769807	0.844534	0.72606	0.525304	0.631734	0.148051	0.219507
predictions_baselineLDMAF005_Caron_ratio1to4	0.537015	-0.198916	0.0760572	0.115184	0.0681052	0.261876	0.558652	0.280817	0.274241	0.251423	0.598506	-0.185576	0.116952	0.186524	0.204434	0.107509	0.356011	0.238302	0.28464	0.235059	0.430459	0.299043	0.0661134	0.0843036	0.280721	0.0253421	0.0988011	0.198409	0.681198	0.0575685	0.367972	0.12586	0.170173	0.218083	0.104071	0.363706	0.320367	0.06691	0.367819	-0.066227	0.347338	0.203217	0.350395	0.364615	0.325201	0.845342	0.295126	0.087857	0.416237
predictions_baselineLDMAF005_BivFlnk	0.30525	-0.004172	0.249526	0.0226818	0.0823675	0.503766	0.462281	0.371434	0.365013	0.0291762	0.149623	-0.0412125	0.222301	0.0524698	0.0699916	0.181737	0.473108	0.621269	0.413581	0.32768	0.120148	0.0629116	0.507887	-0.000715681	0.524965	0.279144	-0.0898954	0.247114	0.248461	-0.0504477	0.331405	0.0598804	-0.00300513	0.56126	0.229915	0.423043	0.551147	0.273293	0.368046	-0.0311658	0.420971	0.12085	0.42013	0.410362	0.463019	0.300238	0.578365	0.152499	0.0628816
predictions_baselineLDMAF005_TSS_Hoffman	0.328726	-0.0420789	0.168135	0.000822114	0.0786354	0.494975	0.468366	0.411159	0.40487	0.0862613	0.142976	-0.0549945	0.20602	0.128697	0.0649299	0.248245	0.444708	0.630545	0.486383	0.386511	0.10823	0.0492835	0.522847	-0.0270568	0.559989	0.243707	-0.0340797	0.190819	0.260262	-0.0805056	0.343014	0.0553252	0.0247167	0.630446	0.23453	0.416184	0.580825	0.325492	0.390823	-0.0360428	0.427354	0.13382	0.414455	0.430222	0.477263	0.304164	0.610192	0.0977525	0.0497986
predictions_baselineLDMAF005_H3K4me1_Trynka	0.263976	-0.115219	0.258867	-0.0417115	0.142363	0.729818	0.628057	0.85005	0.655306	0.356183	0.241966	-0.130075	0.40355	0.206351	0.0919911	0.104492	0.89298	0.59135	0.846624	0.729263	0.16532	0.0970327	0.197021	-0.0932975	0.713721	0.33031	0.227489	0.208125	0.293698	-0.216225	0.47373	0.0519588	0.126651	0.402581	0.450867	0.882935	0.834253	0.250639	0.670689	0.0129067	0.884069	0.116211	0.733276	0.611684	0.843389	0.44546	0.777286	0.203602	0.138244
predictions_baselineLDMAF005_LIMBR_ratio1to4	-0.187875	-0.0527848	-0.443541	-0.0585057	-0.231255	-0.520094	-0.462018	-0.632487	-0.354478	-0.322881	-0.184102	0.0348996	-0.213403	-0.0949579	-0.0703475	-0.126862	-0.50785	-0.363431	-0.521049	-0.624394	-0.196884	-0.148236	-0.277217	-0.00920886	-0.406117	-0.63902	-0.28915	-0.364621	-0.238147	0.206538	-0.370722	-0.0683841	-0.0453022	-0.388541	-0.573076	-0.540188	-0.551835	-0.138918	-0.29941	-0.0572596	-0.571393	-0.141836	-0.442389	-0.293595	-0.488281	-0.257427	-0.465787	-0.324988	-0.140751
predictions_baselineLDMAF005_H3K9ac_DEEPSEA_MAX_ALL_ratio1to4	0.248248	0.00574069	0.34596	0.00265715	0.161183	0.909219	0.628299	0.805216	0.626169	0.284748	0.218082	-0.0433967	0.403997	0.157582	0.107551	0.151588	0.806053	0.645854	0.772071	0.67646	0.177853	0.0983149	0.271225	-0.0483391	0.709124	0.49665	0.185896	0.269207	0.301161	-0.166613	0.441587	0.0872843	0.061749	0.474689	0.488792	0.916161	0.857186	0.266081	0.593734	0.0165494	0.935164	0.175777	0.779849	0.565871	0.887532	0.370915	0.815646	0.231647	0.11538
predictions_baselineLDMAF005_EigenPCALL_ratio1to4	0.462858	-0.0666011	0.235592	0.155727	0.108345	0.65817	0.73945	0.615852	0.682333	0.199108	0.360801	-0.089914	0.400459	0.129488	0.16333	0.117685	0.696405	0.540184	0.629255	0.50558	0.325841	0.278488	0.309335	0.109011	0.739366	0.286986	0.0845018	0.323417	0.460325	0.0110642	0.388091	0.0124101	0.0794216	0.362099	0.325948	0.70722	0.669968	0.19629	0.683356	-0.00947929	0.670693	0.126625	0.742604	0.575388	0.695185	0.580252	0.670241	0.170123	0.29365
predictions_baselineLDMAF005_CTCF_Hoffman	0.0776918	0.00605945	0.137464	-0.01158	0.057707	0.297579	0.240906	0.281309	0.414987	0.0128807	0.0609712	-0.0115144	0.240232	0.0252863	0.023304	0.0321528	0.341612	0.231709	0.258623	0.205948	0.0462332	0.0192117	0.121366	-0.0289822	0.483014	0.157588	-0.00460845	0.0966893	0.103726	-0.0785222	0.162002	0.0210261	-0.0216294	0.122391	0.176724	0.324613	0.286298	0.0501426	0.40603	0.02007	0.290523	0.0475872	0.397401	0.348652	0.329617	0.166832	0.300217	0.0997601	0.0190034
predictions_baselineLDMAF005_Enhancer_Hoffman	0.243267	-0.0624001	0.191318	-0.0326081	0.0975297	0.621803	0.494597	0.651888	0.511758	0.152626	0.131206	-0.0712272	0.440349	0.120754	0.0500719	0.0930037	0.666298	0.618206	0.701553	0.577371	0.0932329	0.0459898	0.31883	-0.074029	0.691735	0.246266	0.0591327	0.180894	0.221911	-0.152642	0.334708	0.0251048	0.0444708	0.368233	0.28273	0.625439	0.701706	0.234865	0.522725	-0.00960545	0.632621	0.0636167	0.551113	0.495191	0.682864	0.331735	0.700381	0.138607	0.0573284
predictions_baselineLDMAF005_Enhancer_Andersson	0.0802735	-0.00956249	0.0693601	-0.000670702	0.020912	0.196911	0.157646	0.210572	0.18843	0.0253577	0.0466495	-0.0142339	0.14721	0.00693631	0.00460555	-0.0115969	0.204158	0.225909	0.211606	0.20642	0.036363	0.0179121	0.102808	-0.00974047	0.241645	0.0657246	-0.0121124	0.0504661	0.0714929	-0.0318118	0.0781979	-0.00787871	0.0142124	0.0519814	0.0679356	0.176857	0.209517	0.0503385	0.194332	0.00418176	0.178471	-0.0161765	0.180702	0.204162	0.204766	0.121236	0.234489	0.0606507	0.0193615
predictions_baselineLDMAF005_GTEx_eQTL_MaxCPP	0.0191754	-0.120872	0.78745	0.0871428	0.0707725	0.157066	0.21938	0.250005	0.161902	-0.0546469	0.0873247	-0.209736	0.114483	-0.294253	0.0389196	0.0391593	0.202371	0.127001	0.200327	0.268269	0.0675473	0.0545229	0.108629	0.0602814	0.187009	0.170542	-0.115225	0.0845777	0.0774263	0.0235666	0.117798	0.0283219	0.108127	0.109667	0.16202	0.212132	0.192503	0.0222313	0.159772	-0.264649	0.191077	0.0525542	0.195642	0.162869	0.179065	0.141464	0.162088	0.815613	0.0564262
predictions_baselineLDMAF005_MVP_rankscore	0.646637	-0.0479437	0.0396632	0.826415	0.00859277	0.105559	0.523167	0.0654087	0.119947	-0.00911005	0.61118	-0.050509	0.0361838	0.0472746	0.286684	0.0900129	0.10964	0.0912476	0.0730807	0.0479407	0.67826	0.970803	0.514683	0.814733	0.113633	0.0413448	0.0171813	0.635913	0.543953	0.57348	0.13713	0.221343	0.0406712	0.0783813	0.0297853	0.127818	0.0972276	0.0184514	0.163549	-0.0367764	0.109881	0.213697	0.147552	0.1722	0.10266	0.384657	0.105169	0.0330796	0.782558
predictions_baselineLDMAF005_Recomb_Rate_10kb	-0.0765342	0.241584	0.557956	0.0339484	0.0763619	0.15892	0.148431	0.234863	0.147904	-0.0908529	0.0127625	0.17717	0.119811	-0.377327	-0.0309995	0.00344845	0.191141	0.0804464	0.170909	0.241023	0.0088241	0.00878207	-0.00390701	0.0141332	0.162712	0.290412	-0.14516	0.0756436	-0.0578095	-0.0216241	-0.148435	-0.00173235	0.0314623	0.0239929	0.147454	0.227664	0.15161	-0.00509532	0.144364	0.102063	0.192498	-0.00195074	0.203842	0.141212	0.170004	0.0425575	0.119039	0.500686	-0.000988214
predictions_baselineLDMAF005_EDS_cont_ratio1to4	0.13722	-0.296614	-0.00397005	0.00423179	0.0787774	-0.000613182	0.132527	0.111701	0.0617747	0.097614	0.134939	-0.289083	0.0290944	0.122506	0.0522352	-0.000448929	0.113471	0.0394522	0.112568	0.112897	0.0886792	0.0610889	0.0382767	-0.0144928	0.059938	-0.10773	0.0260611	0.0029459	0.159245	-0.0743787	0.265974	0.00496744	0.121672	0.0435655	0.105765	0.0686745	0.0800419	0.0219138	0.0881801	-0.18335	0.0693966	0.0153486	0.0482394	0.0818973	0.0711875	0.204382	0.0611425	0.0535001	0.0948036
predictions_baselineLDMAF005_Conserved_Primate_phastCons46way	0.667685	-0.095655	0.0457125	0.493876	0.0318901	0.169729	0.599844	0.120936	0.195607	0.00495563	0.810183	-0.0881573	0.0694294	0.0897235	0.459863	0.13239	0.202871	0.163539	0.134618	0.0845266	0.741696	0.690068	0.308946	0.467871	0.191806	0.00821198	0.0253573	0.394037	0.641911	0.365426	0.22479	0.238086	0.111159	0.122296	0.0534969	0.220506	0.176291	0.0335254	0.267824	-0.042971	0.192572	0.320985	0.245582	0.282498	0.186339	0.511247	0.186801	0.048498	0.813571
predictions_baselineLDMAF005_Testis_closeness_centrality_ratio1to4	0.0719664	-0.0606434	0.263211	-0.0153592	0.222563	0.359244	0.23419	0.402468	0.201064	0.248883	0.0407608	-0.103881	0.13448	0.246376	0.0771819	0.101179	0.249028	0.205995	0.283546	0.420728	0.0636599	0.024681	0.236077	-0.0572882	0.257366	0.631457	0.294263	0.27069	0.118107	-0.179204	0.432278	0.0674052	0.0202583	0.352442	0.618814	0.308009	0.379215	0.10332	0.0956596	-0.0712845	0.370997	0.143106	0.248909	0.0935173	0.28759	0.053197	0.299441	0.155326	0.00628182
predictions_baselineLDMAF005_MPC_rankscore	0.145315	0.0150059	0.232539	0.234708	0.110926	0.214141	0.115687	0.142901	0.042401	0.00198149	0.0122466	-0.0624575	0.0511304	0.157578	0.0437283	0.107323	0.0536557	0.215457	0.117811	0.1886	0.120998	0.19517	0.638949	0.215005	0.151307	0.428773	0.0594686	0.444446	0.115049	-0.0144186	0.237935	0.0811898	-0.0489083	0.306341	0.328853	0.0749343	0.192336	0.10439	-0.0289549	-0.129126	0.110007	0.0963357	0.0619374	0.0208056	0.115761	-0.112691	0.204695	0.143839	0.0787436
predictions_baselineLDMAF005_BLUEPRINT_H3K4me1QTL_MaxCPP	-0.00185268	-0.0424311	0.806018	0.0517977	0.067127	0.147184	0.161518	0.22858	0.154813	-0.0351231	0.0565971	-0.128861	0.109936	-0.26036	0.00879733	0.024916	0.181204	0.102616	0.164472	0.244478	0.0422406	0.0311923	0.0741126	0.0265342	0.166857	0.189161	-0.0741828	0.0924209	0.0357793	-0.027196	0.0601225	0.0149528	0.0637962	0.0863864	0.166615	0.193471	0.164551	0.021148	0.145097	-0.230873	0.176474	0.0215075	0.18419	0.142879	0.163305	0.0935616	0.136895	0.828199	0.0326997
predictions_baselineLDMAF005_MetaSVM_rankscore	0.424868	-0.153089	0.0975902	0.769274	0.0257141	0.0947849	0.41679	0.0639773	0.0850726	-0.00955741	0.373343	-0.0968553	0.0323254	0.0291354	0.182826	0.0640104	0.0797689	0.0745673	0.0674563	0.058383	0.454347	0.698083	0.462496	0.741205	0.0874546	0.0502106	0.00167955	0.428795	0.400709	0.578238	0.130982	0.167594	0.054943	0.0703881	0.0392778	0.096664	0.0799309	0.0158132	0.103526	-0.101967	0.0874914	0.149051	0.108159	0.11188	0.082267	0.274253	0.0863539	0.151549	0.481588
predictions_baselineLDMAF005_CTCF_DEEPSEA_MAX_ALL_ratio1to4	0.15072	0.0973164	0.414818	0.0117182	0.168812	0.646146	0.499885	0.553993	0.556668	0.185788	0.111394	0.0121577	0.318779	0.050522	0.102213	0.178471	0.570977	0.501788	0.473209	0.514297	0.111252	0.0507679	0.319851	-0.0312416	0.673763	0.570227	0.114832	0.272509	0.172378	-0.136929	0.363069	0.111836	-0.00306135	0.442248	0.510976	0.600124	0.625015	0.127726	0.471095	0.0591188	0.592695	0.191501	0.638984	0.43494	0.547179	0.203579	0.575529	0.267156	0.0313393
predictions_baselineLDMAF005_DNA_DIS	0.21001	0.0163814	0.368716	-0.0141735	0.215481	0.794605	0.541877	0.751625	0.557688	0.26926	0.14798	-0.0465507	0.363261	0.18413	0.0755683	0.152851	0.722805	0.672314	0.703208	0.687564	0.127605	0.065593	0.349083	-0.0652131	0.655912	0.709817	0.200632	0.309482	0.237675	-0.212154	0.468616	0.0673866	0.0230224	0.521717	0.590276	0.737367	0.799944	0.257966	0.491891	-0.000546896	0.770099	0.146882	0.661214	0.480597	0.726258	0.273287	0.770985	0.234385	0.0637726
predictions_baselineLDMAF005_SIFT4G_converted_rankscore	0.149515	-0.00652912	0.0514103	0.619572	-0.0248923	0.0150679	0.139197	-0.0187354	-0.000199282	-0.00996332	-0.0170448	-0.00654189	-0.0100647	-0.0159964	-0.0716066	0.0425437	-0.0294104	0.007974	-0.0169486	-0.00331882	0.121714	0.461157	0.418402	0.590398	-0.0012791	0.112527	0.0232537	0.528129	0.0925721	0.33308	-0.0251303	-0.0254194	-0.0546376	0.0512725	-0.0148631	-0.0206475	-0.00860477	-0.00155868	-0.0191428	-0.0597028	-0.0155109	-0.0227652	-0.00533635	-0.0167885	-0.0170188	0.00584518	-0.00142283	0.0736911	0.0962034
predictions_baselineLDMAF005_synonymous	0.162471	-0.0146472	0.042223	0.0797065	0.0193634	0.103231	0.190945	0.0495608	0.0588603	-0.054634	0.329796	-0.0181226	0.00735112	0.0715813	0.833483	0.197398	0.0500184	0.0635969	0.0403073	0.0480437	0.285224	0.134332	0.0853931	0.0685523	0.0572355	0.058219	0.0696402	0.130534	0.205053	0.0470837	0.123773	0.0860093	0.0114606	0.127272	0.0651035	0.0656111	0.0754142	0.00648448	0.0314107	-0.014626	0.0833761	0.516968	0.0734106	0.0248359	0.0585431	0.117533	0.0747208	0.0153341	0.129623
predictions_baselineLDMAF005_MAF_Adj_LLD_AFR	0.0220417	0.015526	-0.503934	-0.0772018	-0.083624	-0.124484	-0.204221	-0.262723	-0.1464	0.0315682	-0.0719445	0.189332	-0.0898663	0.235369	-0.0134754	-0.0172904	-0.194227	-0.0769869	-0.188712	-0.278377	-0.0522192	-0.0386997	-0.0705208	-0.0466649	-0.154128	-0.194275	0.0495005	-0.07977	-0.0381722	0.0159969	-0.0993569	-0.0117997	-0.122802	-0.070252	-0.170869	-0.202782	-0.162644	-0.00804503	-0.141832	0.106396	-0.185893	-0.0236873	-0.176237	-0.135049	-0.16308	-0.133366	-0.123565	-0.519347	-0.0427932
predictions_baselineLDMAF005_H3K9ac_peaks_Trynka	0.281741	-0.0605958	0.229571	-0.0194979	0.118739	0.734534	0.562601	0.672391	0.531016	0.236153	0.183939	-0.0788144	0.368856	0.165547	0.0861169	0.164438	0.731508	0.769379	0.677509	0.590292	0.128712	0.0655655	0.36401	-0.0576971	0.653382	0.354826	0.115773	0.217491	0.27973	-0.148411	0.412945	0.0600474	0.0725118	0.488854	0.356536	0.682946	0.806364	0.264251	0.526529	-0.0282974	0.701181	0.133741	0.612047	0.542253	0.700524	0.361848	0.827747	0.149018	0.0859578
predictions_baselineLDMAF005_Repressed_Hoffman	-0.151043	0.11784	-0.174653	0.053491	-0.170152	-0.523511	-0.364871	-0.605834	-0.4266	-0.473264	-0.0782508	0.137006	-0.285231	-0.379009	-0.0780921	-0.0965179	-0.531417	-0.357756	-0.563682	-0.542692	-0.0743693	-0.033479	-0.18714	0.108811	-0.497511	-0.354289	-0.53106	-0.15332	-0.182179	0.231748	-0.452742	-0.0566132	-0.116616	-0.329364	-0.483368	-0.530427	-0.529809	-0.183511	-0.352953	0.0431098	-0.576889	-0.129135	-0.461499	-0.283202	-0.553613	-0.1766	-0.491042	-0.104125	-0.0385135
predictions_baselineLDMAF005_inweb_closeness_centrality_ratio1to4	0.07068	-0.102226	0.181236	-0.025914	0.174756	0.288401	0.191514	0.339795	0.16947	0.247455	0.0307336	-0.132833	0.108365	0.249523	0.07108	0.0788716	0.217258	0.168414	0.250828	0.350484	0.0495597	0.0154935	0.17289	-0.0684222	0.210013	0.490941	0.27456	0.189746	0.103162	-0.162824	0.390703	0.0530033	0.0452948	0.287649	0.562837	0.252204	0.316558	0.0818529	0.08419	-0.0922317	0.307745	0.112297	0.198921	0.0796153	0.238377	0.0526617	0.250049	0.103513	0.00453652
Coding_UCSC	0.245537	-0.0308885	0.0743637	0.127073	0.0343894	0.16724	0.262485	0.0964759	0.0997685	-0.0981071	0.370556	-0.0366356	0.0165415	0.133832	0.430266	0.377231	0.0830272	0.114146	0.0870143	0.0893747	0.317122	0.193919	0.148053	0.107395	0.11517	0.0965457	0.126686	0.167388	0.296274	0.0647308	0.187562	0.544651	0.00187027	0.218294	0.114731	0.121382	0.136639	0.010512	0.0643952	-0.0295185	0.14445	0.911992	0.120633	0.0627375	0.111676	0.130642	0.128809	0.0268096	0.244154
Conserved_LindbladToh	0.643772	-0.0554206	0.0328423	0.498765	0.0181485	0.110907	0.549444	0.0728044	0.139837	-0.0154406	0.605629	-0.0503199	0.0409902	0.0571615	0.442689	0.106848	0.121522	0.104399	0.0818632	0.0526187	0.603184	0.658712	0.298138	0.4695	0.128061	0.0111757	0.0149364	0.409021	0.541622	0.380347	0.147675	0.203203	0.0691329	0.0906478	0.0414357	0.139733	0.112889	0.0200685	0.186002	-0.0271842	0.121704	0.255451	0.163959	0.194094	0.114541	0.384966	0.121631	0.0302636	0.721587
CTCF_Hoffman	0.0251704	0.0048803	0.0585203	-0.00451716	0.022088	0.0755456	0.0959982	0.0724064	0.182911	-0.00108805	0.0195209	-0.000561305	0.0663772	0.00861827	0.0102174	0.0134178	0.127578	0.0825101	0.0691892	0.0629665	0.0157884	0.00711812	0.0447658	-0.0108164	0.37048	0.0587703	-0.0513825	0.033724	0.0414395	-0.025904	0.0751098	0.00987464	-0.0101205	0.0413286	0.0647417	0.0837953	0.131596	-0.00029085	0.17656	0.00936693	0.0545722	0.0183782	0.16567	0.165777	0.0675943	0.093162	0.101104	0.0384695	0.0072642
DGF_ENCODE	0.189819	-0.0273458	0.129359	0.0145973	0.0537617	0.390003	0.390177	0.338256	0.607684	0.0775222	0.162555	-0.0364421	0.267403	0.0569781	0.0543268	0.0736502	0.484642	0.343835	0.335957	0.272899	0.125012	0.0671817	0.15776	-0.00637077	0.620269	0.143532	0.0393437	0.117661	0.187428	-0.05337	0.202061	0.0322828	0.027553	0.184657	0.177101	0.427959	0.368376	0.100787	0.681576	0.010348	0.394756	0.0671861	0.664762	0.479218	0.46713	0.232567	0.393644	0.0913951	0.079152
DHS_peaks_Trynka	0.25677	-0.0325519	0.110838	0.0352895	0.037328	0.371072	0.416359	0.316019	0.651246	0.0556398	0.242447	-0.0391452	0.273877	0.0305699	0.0537651	0.072651	0.504775	0.384551	0.330713	0.218475	0.178333	0.10295	0.17352	0.0170314	0.605268	0.0906567	-0.0144297	0.120663	0.254201	-0.0231266	0.193271	0.0184599	0.0399077	0.153636	0.116054	0.458403	0.380015	0.0736316	0.643911	0.0109164	0.404378	0.0481379	0.658719	0.55968	0.479917	0.314118	0.405865	0.087781	0.132236
DHS_Trynka	0.272904	-0.0395109	0.118541	0.0275106	0.0413192	0.42728	0.463922	0.372215	0.798205	0.0666606	0.25324	-0.0463877	0.309301	0.0315544	0.0567596	0.0755807	0.587564	0.424031	0.389406	0.253089	0.181878	0.106284	0.167714	0.00706844	0.701389	0.099257	-0.0138707	0.123777	0.266598	-0.0359293	0.216463	0.0201424	0.0477766	0.159254	0.131669	0.554634	0.435056	0.0794435	0.713464	0.0184112	0.486336	0.0511639	0.773654	0.601471	0.57424	0.362224	0.461039	0.0986095	0.141937
Enhancer_Andersson	0.0549012	-0.00533438	0.0406686	0.00234738	0.0120148	0.115833	0.0958743	0.122434	0.137964	0.0151549	0.0350744	-0.007976	0.0949938	0.00391865	0.00346935	-0.0067759	0.11706	0.132483	0.122912	0.122745	0.0271395	0.0132588	0.0634196	-0.0030459	0.159077	0.0382831	-0.00761547	0.0314884	0.0531092	-0.0167748	0.0458317	-0.00464388	0.00810888	0.0311966	0.0362761	0.103442	0.120361	0.0292652	0.136374	0.00249681	0.103578	-0.00943415	0.112888	0.148398	0.12047	0.0748927	0.138714	0.03905	0.0135848
Enhancer_Hoffman	0.174779	-0.0343211	0.116787	-0.0165539	0.0577499	0.406011	0.340624	0.432291	0.323611	0.0613973	0.0832575	-0.0407929	0.20733	0.0635272	0.0305843	0.0568628	0.435799	0.415981	0.477671	0.352959	0.0598005	0.0294298	0.226764	-0.0407051	0.512503	0.141619	-0.0124922	0.127899	0.143864	-0.0850588	0.204524	0.0153775	0.0208931	0.216775	0.161571	0.387068	0.442022	0.110553	0.344064	-0.00387115	0.392583	0.0367206	0.355216	0.320107	0.450499	0.235991	0.449386	0.0877099	0.036214
FetalDHS_Trynka	0.283577	-0.0304255	0.117884	0.0428281	0.0385839	0.392442	0.411286	0.325934	0.559147	0.0473843	0.265234	-0.039169	0.246832	0.026168	0.0548547	0.0911415	0.489147	0.44066	0.339888	0.226765	0.19477	0.114177	0.214945	0.0247715	0.539832	0.0961985	-0.0329085	0.127632	0.283768	-0.0182745	0.203975	0.0171308	0.0425562	0.183292	0.110242	0.449427	0.409799	0.0704372	0.56209	0.00367462	0.40232	0.0517871	0.570531	0.662562	0.451096	0.341821	0.442309	0.0942104	0.150069
H3K27ac_Hnisz	0.11948	-0.0929786	0.222175	-0.0595261	0.122423	0.417092	0.361676	0.604133	0.361564	0.295503	0.0899497	-0.0919338	0.20811	0.168685	0.0461579	0.0692118	0.549979	0.321418	0.610111	0.578663	0.0632687	0.034028	0.10965	-0.093647	0.412125	0.281493	0.205349	0.132798	0.139417	-0.201903	0.331843	0.0258224	0.0817444	0.256034	0.427607	0.504492	0.551201	0.131341	0.330975	0.0265242	0.539002	0.071228	0.379279	0.302896	0.488691	0.212212	0.473309	0.178183	0.0438877
H3K27ac_PGC2	0.166109	-0.0801386	0.174209	-0.044148	0.0874365	0.520216	0.411328	0.645588	0.399551	0.248584	0.11241	-0.0803278	0.258549	0.154186	0.0453085	0.0865059	0.61563	0.438218	0.691956	0.702942	0.0760635	0.0418716	0.163	-0.0812228	0.487743	0.230118	0.143955	0.128557	0.170949	-0.203736	0.313306	0.0257638	0.0720288	0.335391	0.324882	0.591797	0.679713	0.187443	0.386485	0.00230219	0.635003	0.0704035	0.443417	0.354047	0.60909	0.259097	0.627872	0.138675	0.0576032
H3K4me1_peaks_Trynka	0.169388	-0.0598631	0.150941	-0.0223789	0.0764864	0.553798	0.447999	0.516481	0.484091	0.195983	0.137624	-0.0701768	0.340691	0.10274	0.050898	0.0562545	0.597508	0.506568	0.514725	0.421631	0.0909191	0.0549227	0.1397	-0.0498481	0.489916	0.183286	0.105563	0.120368	0.163256	-0.112517	0.277578	0.0263258	0.0840021	0.22878	0.22975	0.637946	0.589945	0.201417	0.496609	0.00479552	0.602926	0.0544561	0.569257	0.447508	0.630145	0.266126	0.584033	0.110806	0.0772221
H3K4me1_Trynka	0.183283	-0.0949032	0.189876	-0.0445749	0.106461	0.527009	0.478455	0.701363	0.49717	0.312024	0.174765	-0.106268	0.267351	0.170522	0.0695527	0.0754446	0.686643	0.381672	0.66862	0.560722	0.11895	0.072283	0.118245	-0.0854327	0.499801	0.24083	0.207385	0.145069	0.197155	-0.178136	0.375035	0.039233	0.117617	0.273307	0.356569	0.722297	0.6173	0.164384	0.513049	0.0248936	0.706854	0.0877807	0.572902	0.444792	0.656791	0.317622	0.560923	0.155358	0.102962
H3K4me3_peaks_Trynka	0.205725	-0.0237822	0.103304	0.00667418	0.040993	0.439325	0.320466	0.294844	0.305232	0.0755646	0.110971	-0.0307772	0.198085	0.0656577	0.0493028	0.113589	0.436995	0.561916	0.34116	0.248494	0.0874691	0.0449594	0.290392	-0.00968494	0.395387	0.151708	0.00555424	0.118415	0.169011	-0.0492648	0.201074	0.0406824	0.0184084	0.283053	0.130767	0.329902	0.473161	0.167405	0.324297	-0.0200909	0.334976	0.0778292	0.338899	0.346733	0.379603	0.201796	0.431188	0.0621141	0.0551505
H3K4me3_Trynka	0.23817	-0.0377833	0.16053	-0.00243243	0.0678514	0.711572	0.432874	0.504991	0.41262	0.147535	0.147881	-0.049669	0.279701	0.115654	0.064641	0.124653	0.609302	0.7224	0.577255	0.422272	0.113952	0.0606447	0.280627	-0.0293709	0.533883	0.265014	0.0569778	0.177273	0.217234	-0.094371	0.2878	0.0524774	0.0270369	0.438341	0.231418	0.544431	0.673176	0.29512	0.407081	-0.0274522	0.556021	0.100838	0.498951	0.413126	0.603389	0.268922	0.647907	0.0983806	0.076036
H3K9ac_peaks_Trynka	0.170569	-0.0311405	0.116908	-0.00932386	0.0605284	0.414214	0.321976	0.348103	0.283545	0.118825	0.095967	-0.0414077	0.212425	0.0858015	0.0473632	0.100888	0.475895	0.594437	0.375033	0.309888	0.0662941	0.034513	0.227959	-0.027923	0.362366	0.18881	0.0479687	0.119241	0.155245	-0.0739662	0.227285	0.0341028	0.0371329	0.2733	0.176268	0.366966	0.431291	0.146304	0.305431	-0.0183782	0.375733	0.0751238	0.341189	0.321614	0.383416	0.204544	0.501971	0.071587	0.04578
H3K9ac_Trynka	0.215469	-0.0510023	0.200111	-0.0190843	0.0993471	0.666384	0.469902	0.627878	0.422305	0.211278	0.151329	-0.0673862	0.293891	0.143486	0.0692169	0.126087	0.670281	0.648275	0.667035	0.5414	0.105692	0.0583122	0.262569	-0.0511465	0.519307	0.313753	0.103929	0.185625	0.223906	-0.133647	0.350113	0.0489909	0.0541821	0.428197	0.312773	0.632994	0.689857	0.256878	0.422089	-0.0208105	0.657076	0.108756	0.522652	0.425897	0.628986	0.297714	0.721606	0.130198	0.0759127
Intron_UCSC	0.0461334	-0.147452	0.0247338	-0.069995	0.116688	0.147856	0.122918	0.277417	0.090078	0.522942	-0.00170897	-0.12776	0.0432852	0.366602	-0.0459909	-0.000597479	0.214761	0.0938352	0.218097	0.298719	-0.0172845	-0.00274739	0.0267263	-0.102582	0.0827359	0.114458	0.476582	0.0428277	0.120716	-0.218349	0.274423	-0.0393001	0.179792	0.159742	0.200728	0.173408	0.199555	0.0579169	0.0706908	-0.039063	0.216422	-0.0724956	0.103732	0.0628435	0.16938	0.127948	0.150136	0.00532992	0.000762567
PromoterFlanking_Hoffman	0.060371	-0.0227058	0.02033	-0.00904121	0.0222667	0.184324	0.127897	0.121429	0.100544	0.0598942	0.0229533	-0.0235196	0.0468595	0.0669012	0.00945056	0.0195636	0.196979	0.185501	0.156482	0.0874774	0.0182352	0.00912398	0.0719912	-0.0177078	0.116324	0.0538424	-0.0014942	0.0339627	0.038531	-0.0331148	0.10222	0.00363769	0.0102336	0.216024	0.0633118	0.149712	0.20476	0.601741	0.0621324	-0.0132392	0.152252	0.00626651	0.128342	0.0560363	0.188832	0.0572104	0.250947	0.0133826	0.0126971
Promoter_UCSC	0.199117	-0.0332811	0.129018	0.0105205	0.0490514	0.30024	0.268249	0.204616	0.173745	0.107325	0.0973952	-0.0400867	0.0541352	0.140298	0.0674698	0.314695	0.203985	0.28399	0.262498	0.190025	0.0903477	0.0413581	0.275047	-0.00799519	0.250372	0.172546	0.0156325	0.133468	0.185651	-0.0155559	0.262563	0.0920451	-0.0250631	0.585042	0.17935	0.239607	0.324898	0.216267	0.131903	-0.0272024	0.256309	0.148023	0.215367	0.153822	0.270043	0.160073	0.359801	0.0529852	0.0408588
Repressed_Hoffman	-0.10239	0.0801993	-0.116756	0.0464256	-0.113469	-0.400828	-0.283822	-0.443375	-0.306707	-0.401929	-0.0562795	0.089598	-0.233159	-0.28741	-0.0531487	-0.0703178	-0.398128	-0.265839	-0.411781	-0.392479	-0.0546162	-0.0247689	-0.148065	0.0949647	-0.394357	-0.246123	-0.447773	-0.127528	-0.132007	0.192211	-0.315412	-0.0396442	-0.0764144	-0.234563	-0.335506	-0.385144	-0.385453	-0.14908	-0.246101	0.0356806	-0.423755	-0.0923207	-0.335977	-0.197994	-0.414687	-0.129077	-0.357592	-0.0605981	-0.0264907
SuperEnhancer_Hnisz	0.0843065	-0.0692025	0.197897	-0.047805	0.106166	0.319456	0.281639	0.490218	0.273186	0.279846	0.0558415	-0.0693939	0.175528	0.117294	0.0343543	0.0614025	0.42389	0.283668	0.605134	0.526414	0.0340752	0.0183819	0.111943	-0.078309	0.324731	0.270754	0.193486	0.114436	0.107865	-0.168485	0.255577	0.0197663	0.0994095	0.220763	0.354912	0.345627	0.477418	0.0903218	0.208549	0.0169149	0.376383	0.0586373	0.264097	0.201	0.334142	0.156659	0.402353	0.153466	0.020634
TFBS_ENCODE	0.227072	-0.0280989	0.13864	0.00261976	0.066969	0.442382	0.40693	0.399553	0.597114	0.0632588	0.143846	-0.0392717	0.319414	0.0699938	0.0519857	0.100836	0.478463	0.444371	0.420217	0.322241	0.110317	0.0578827	0.264445	-0.022366	0.609795	0.17658	0.00362419	0.141581	0.219441	-0.073027	0.234798	0.0334119	0.0202702	0.271505	0.2033	0.44561	0.445954	0.124318	0.582158	0.00627393	0.410833	0.0806242	0.553995	0.472686	0.483084	0.309302	0.497882	0.100454	0.0708668
Transcr_Hoffman	-0.00202052	-0.101977	-0.0157083	-0.0387461	0.0806565	0.111196	0.0491616	0.183704	0.0447013	0.514785	0.00170798	-0.0963638	0.000666357	0.315882	0.0449803	0.0205465	0.112612	0.0176335	0.116868	0.206742	0.0136618	0.00362887	-0.0167164	-0.0748375	0.0138036	0.12496	0.617586	0.0334683	0.0558661	-0.133912	0.202291	0.0326271	0.133361	0.0396604	0.220994	0.0880356	0.102644	9.14e-05	-0.0150473	-0.0558408	0.151556	0.0813291	0.0394188	-0.0315672	0.100652	-0.00671442	0.06148	-0.0346996	0.00550177
TSS_Hoffman	0.269864	-0.0295953	0.112881	0.0030585	0.0502375	0.333036	0.357216	0.278341	0.287915	0.0505512	0.106396	-0.0356292	0.0954103	0.0915913	0.0479371	0.199528	0.283679	0.471238	0.338595	0.258153	0.0808586	0.0347673	0.487359	-0.014221	0.438849	0.156758	-0.0564481	0.128263	0.194442	-0.0484161	0.24866	0.0429116	0.0159837	0.509842	0.158861	0.269022	0.397249	0.176748	0.272346	-0.0286251	0.278978	0.103938	0.278192	0.309402	0.321243	0.232275	0.433705	0.0628507	0.0339307
UTR_3_UCSC	0.0956236	-0.0220258	0.0483978	0.0278166	0.0278559	0.105339	0.122422	0.0789691	0.0579431	-0.0423728	0.122859	-0.0284196	0.0163374	0.0976773	0.0599382	0.121317	0.0601327	0.0514449	0.0646531	0.071488	0.105145	0.0583075	0.043701	0.0168761	0.0713018	0.073768	0.121065	0.0664793	0.141879	-0.00170953	0.109665	0.0909845	-0.00352945	0.141467	0.0902408	0.089511	0.0898171	0.00897811	0.0321575	-0.0192325	0.102857	0.501361	0.0748394	0.030566	0.0785133	0.101453	0.0728906	0.0156731	0.0850005
UTR_5_UCSC	0.132992	-0.0128371	0.0470936	0.0412527	0.0200173	0.112336	0.142324	0.0725385	0.0837325	-0.0128344	0.127506	-0.0161849	0.014673	0.055538	0.101341	0.728882	0.0620452	0.124474	0.0859422	0.0653154	0.115462	0.0608982	0.128765	0.0307458	0.108305	0.0606402	0.02591	0.0730735	0.129517	0.0145164	0.106983	0.146781	-0.00951188	0.312885	0.0588167	0.0874108	0.116277	0.0223478	0.0750053	-0.0146295	0.0963223	0.332127	0.0893436	0.0838383	0.0917419	0.0793254	0.121213	0.0193709	0.0712324
WeakEnhancer_Hoffman	0.0616334	-0.0079714	0.090322	-0.00797009	0.0379381	0.265737	0.195536	0.197934	0.271893	0.0326168	0.0503589	-0.0171448	0.614007	0.0174202	0.0121149	0.0127831	0.333825	0.232465	0.214314	0.170638	0.0335278	0.0191489	0.0642407	-0.0209873	0.322694	0.101175	-0.00756685	0.0617786	0.0693051	-0.0473131	0.0993716	0.00402951	0.0110142	0.064501	0.10229	0.261138	0.246276	0.0489364	0.269144	0.0044829	0.244561	0.0107735	0.272406	0.218898	0.298007	0.122555	0.259941	0.0643917	0.0245338
GERP.NS	0.425962	-0.167944	0.048982	0.0841488	0.0277745	0.162034	0.561768	0.22934	0.263888	0.171843	0.601058	-0.143134	0.0995542	0.0541064	0.193538	0.0862409	0.340161	0.169849	0.235212	0.164783	0.40309	0.268647	-0.0584943	0.0621055	0.248013	-0.0696018	0.00861622	0.135595	0.509635	0.0928966	0.286472	0.121119	0.179034	0.14405	-0.00352787	0.341684	0.254774	0.0398778	0.392713	0.0312735	0.300961	0.191715	0.341152	0.372185	0.280311	0.82971	0.214262	0.081539	0.4207
GERP.RSsup4	0.390124	-0.0367086	0.0151634	0.638501	0.00757564	0.0537755	0.335871	0.0321989	0.0661425	-0.00451609	0.537257	-0.0314948	0.0199159	0.0338544	0.152411	0.052721	0.0658223	0.0496639	0.0394794	0.0200394	0.538743	0.799548	0.306154	0.592039	0.0622946	-0.00556488	0.00833566	0.377454	0.293255	0.435162	0.0819439	0.193273	0.0451653	0.0384091	0.0127452	0.0749841	0.054106	0.00972045	0.1006	-0.0183555	0.0616645	0.141198	0.0859311	0.107917	0.058149	0.219504	0.0601389	0.0171587	0.568138
MAF_Adj_Predicted_Allele_Age	0.00971536	0.292379	-0.383489	-0.091594	-0.0315394	-0.0282777	-0.0696328	-0.0163139	-0.00629836	-0.0214501	-0.0235195	0.288993	-0.00553735	-0.0395091	-0.0278868	-0.0111788	-0.011724	-0.0199284	-0.0197088	-0.0309435	-0.019461	-0.0121676	-0.0890147	-0.0731922	-0.00959746	-0.0157843	-0.0195456	-0.0195172	-0.0501432	-0.0521076	-0.13805	-0.00782461	-0.0747001	-0.0307956	-0.0267297	-0.016363	-0.0239061	-0.00716783	-0.00229106	0.38795	-0.0206803	-0.0143324	-0.0121879	-0.0100005	-0.0213987	-0.0514885	-0.0233675	-0.407532	-0.0150244
MAF_Adj_LLD_AFR	0.0120487	0.136553	-0.601871	-0.0650054	-0.0683158	-0.0820927	-0.126858	-0.187889	-0.0936362	-0.0169054	-0.0395532	0.165024	-0.0653152	0.228131	-0.00865341	-0.00867162	-0.129222	-0.0453601	-0.12425	-0.208788	-0.0249534	-0.0222167	-0.0467498	-0.0354831	-0.102437	-0.141481	0.0269335	-0.0610545	-0.0281219	0.00287195	-0.0713235	-0.00460196	-0.114318	-0.0474631	-0.17001	-0.134328	-0.108778	-0.00568133	-0.0883339	0.408668	-0.121796	-0.0118876	-0.112242	-0.0858197	-0.10562	-0.086392	-0.0749445	-0.628025	-0.0244348
Recomb_Rate_10kb	-0.0456836	0.162436	0.472621	0.0235118	0.0494587	0.0640773	0.0720223	0.136118	0.0738657	-0.0665433	0.00854193	0.00580344	0.0597987	-0.31485	-0.020402	-4.99e-06	0.0896128	0.0309109	0.0813246	0.147349	-0.000664517	0.00785666	-0.00356457	0.0145078	0.0780681	0.140428	-0.0990187	0.044322	-0.0363428	-0.00630632	-0.131272	-0.00173516	-0.0136842	0.0158169	0.0902564	0.106758	0.0724263	-0.00360766	0.0670737	0.0794834	0.084976	-0.0014486	0.0968074	0.0660553	0.073068	0.0224446	0.0453044	0.455639	0.00187489
Nucleotide_Diversity_10kb	-0.0708481	0.462233	0.00764565	-0.000465949	-0.0977481	0.0142787	-0.0983683	-0.0841632	-0.0200976	-0.18494	-0.0722725	0.72292	-0.0118169	-0.346537	-0.0774506	-0.0159732	-0.0668289	-0.0169095	-0.0592118	-0.101089	-0.0486906	-0.0305256	-0.135525	0.00586227	-0.0288591	0.0402277	-0.151325	-0.0355294	-0.135274	0.0438031	-0.518349	-0.00708227	-0.192949	-0.0701944	-0.0528563	-0.0278713	-0.0461232	-0.0250403	-0.0322027	0.496463	-0.0403785	-0.0228602	0.000631555	-0.0254491	-0.031912	-0.123828	-0.0351987	-0.058591	-0.0520259
Backgrd_Selection_Stat	0.19911	-0.369645	-0.211181	-0.0589721	0.145924	0.123677	0.125538	0.185083	0.0711478	0.481603	0.0843052	-0.278766	0.0238906	0.668572	0.117948	0.0636987	0.125619	0.085218	0.157951	0.15017	0.0785481	0.034502	0.128225	-0.0915302	0.0864709	0.0952826	0.415085	0.0495453	0.233352	-0.172451	0.565768	0.0564367	0.0941037	0.236032	0.428263	0.106065	0.172094	0.0826508	0.0266919	-0.189338	0.173418	0.114377	0.0576489	0.0171311	0.148989	0.11745	0.13149	-0.21639	0.0578096
CpG_Content_50kb	0.00757982	0.151589	0.475112	-0.00260955	0.243906	0.473798	0.279853	0.493985	0.257316	0.258304	0.00442143	0.0347558	0.178318	0.114994	0.0478839	0.0982082	0.314349	0.244725	0.335778	0.515158	0.0540951	0.0114284	0.229794	-0.0553097	0.313629	0.807071	0.277998	0.346103	0.0681646	-0.196642	0.338274	0.0608654	-0.00636135	0.353419	0.733461	0.410858	0.437351	0.0873239	0.131079	0.0382496	0.45741	0.126572	0.343374	0.130984	0.346341	0.0225929	0.35247	0.275195	-0.0216545
MAF_Adj_ASMC	-0.0293956	0.630639	-0.120937	0.0269398	-0.0682125	-0.0183295	-0.0577502	-0.0588873	-0.023963	-0.144555	-0.0499035	0.453377	-0.00919794	-0.261825	-0.0634774	-0.0125731	-0.0575591	-0.0261037	-0.0558834	-0.0667788	-0.0360222	-0.00841701	-0.0978805	0.0232444	-0.0299314	0.014004	-0.120761	-0.0152758	-0.107412	0.0643897	-0.399152	-0.00737358	-0.143604	-0.059863	-0.0665838	-0.038158	-0.0508914	-0.025776	-0.0252205	0.459729	-0.0477873	-0.0248715	-0.0146023	-0.0225614	-0.0427078	-0.071684	-0.0417191	-0.134786	-0.0339286
GTEx_eQTL_MaxCPP	0.0302606	-0.0174527	0.0787771	-0.025319	0.0277398	0.0625807	0.0290528	0.069037	0.0417104	0.0406605	0.0129329	-0.0323854	0.0222534	0.0702868	0.0162144	0.034837	0.0494624	0.0479441	0.0572665	0.0636541	0.0110717	0.00144802	0.0380648	-0.024776	0.0526733	0.0694915	0.0498021	0.0367932	0.0300602	-0.0428465	0.0804612	0.0147213	-0.00625831	0.0926739	0.0925363	0.0531052	0.0714223	0.0255141	0.0268356	-0.0306622	0.0631821	0.0374358	0.045738	0.0260723	0.055931	0.0158618	0.066292	0.0512197	0.00194663
BLUEPRINT_H3K27acQTL_MaxCPP	0.0254142	-0.00421556	0.322839	-0.0194437	0.0280276	0.0758107	0.0434428	0.111253	0.0685117	0.0318567	0.00870154	-0.0345972	0.0452013	0.0161161	0.00913472	0.0153581	0.0838596	0.0555099	0.0849994	0.116584	0.00471028	-0.000750682	0.0205463	-0.025954	0.071495	0.079608	0.0299165	0.0345377	0.0182932	-0.0505124	0.0611594	0.0065514	-0.00423165	0.0554648	0.11492	0.0777763	0.0827552	0.0187261	0.0515322	-0.0457598	0.0834969	0.0179106	0.0680003	0.0502835	0.0740995	0.0238079	0.0753528	0.168092	0.000761973
BLUEPRINT_H3K4me1QTL_MaxCPP	0.0241177	-0.00407471	0.273769	-0.0194883	0.0163195	0.0586668	0.0297868	0.0896782	0.0616917	0.0268947	0.00920264	-0.0265892	0.0364473	0.0171813	0.00658494	0.0121425	0.0712436	0.0425963	0.0667795	0.083142	0.00473627	-0.000225654	0.010755	-0.0239712	0.0600016	0.0491601	0.0236564	0.0205486	0.015141	-0.0442325	0.0492772	0.00422524	-0.00553826	0.0391795	0.0846188	0.0632363	0.0632302	0.0157983	0.0491631	-0.0295653	0.067513	0.0125559	0.0548476	0.0477764	0.0636987	0.0223304	0.0574804	0.281898	0.00297756
BLUEPRINT_DNA_methylation_MaxCPP	0.0193911	0.0391188	0.234423	-0.0201027	0.0420806	0.122837	0.064727	0.123274	0.0873949	0.0364795	0.012803	-0.0281777	0.0610286	-0.00915223	0.0144741	0.0269322	0.106502	0.0766894	0.0896177	0.126132	0.00894161	0.000543415	0.0351113	-0.0285272	0.0939018	0.152303	0.0255428	0.073644	0.0204681	-0.0697093	0.0719833	0.0134813	-0.00985805	0.0990776	0.148042	0.117742	0.118866	0.0212152	0.0633271	-0.0597399	0.120152	0.0331882	0.105386	0.0603561	0.0993618	0.0271768	0.102577	0.379325	0.00259297
synonymous	0.136924	-0.0119786	0.0365972	0.0690973	0.0163759	0.0914643	0.169675	0.041696	0.0512428	-0.0488473	0.310594	-0.0152804	0.0057583	0.0612147	0.868185	0.142212	0.0443378	0.0548556	0.032188	0.0410408	0.268561	0.118031	0.0724315	0.0594791	0.0474643	0.0511746	0.0628876	0.116808	0.184442	0.0413612	0.11003	-0.00193515	0.00928258	0.107919	0.0571798	0.0557663	0.0639354	0.00509524	0.0245792	-0.0124675	0.0721832	0.462786	0.0640752	0.0173733	0.0488996	0.0994343	0.0641255	0.0131107	0.100738
non_synonymous	0.188922	-0.0119415	0.0362356	0.163854	0.0139282	0.0832864	0.165578	0.0323144	0.0437677	-0.0464077	0.259981	-0.0121881	0.00526839	0.0595737	0.0184574	0.147671	0.0376281	0.0546739	0.0277001	0.0300068	0.245349	0.204728	0.118308	0.150173	0.0448327	0.0443726	0.0504853	0.132648	0.187033	0.107005	0.0937898	0.924394	-0.00867204	0.122279	0.0530366	0.0476526	0.0566721	0.00477724	0.0223739	-0.0138722	0.0621799	0.471631	0.0577622	0.0177486	0.0417043	-0.0219319	0.0617071	0.0136023	0.279254
Conserved_Vertebrate_phastCons46way	0.693139	-0.0345459	0.0321852	0.78995	0.0171962	0.101319	0.515354	0.0477669	0.106281	-0.0214725	0.458363	-0.0309904	0.0271743	0.0480149	0.353969	0.090109	0.0809885	0.079946	0.0545201	0.0325982	0.592963	0.795833	0.425947	0.784529	0.0973081	0.0246879	0.0152945	0.46288	0.581317	0.651868	0.120366	0.173075	0.0452558	0.078773	0.044141	0.10327	0.0783379	0.0152589	0.133359	-0.0256246	0.09034	0.196253	0.127004	0.141062	0.085575	0.341519	0.0908385	0.0219192	0.680775
Conserved_Mammal_phastCons46way	0.626016	-0.0501978	0.0275539	0.624087	0.0169959	0.0959	0.53533	0.0582201	0.120599	-0.0212922	0.531761	-0.0448621	0.0330121	0.052946	0.421369	0.0994739	0.100303	0.0909178	0.0673077	0.0407914	0.596229	0.742011	0.382015	0.602483	0.110921	0.00955771	0.0115823	0.432173	0.499341	0.484887	0.135001	0.192694	0.0603681	0.0817516	0.0367618	0.118511	0.0941192	0.0178776	0.16043	-0.0271633	0.102362	0.229917	0.14198	0.168897	0.0975295	0.359877	0.103431	0.0245544	0.758452
Conserved_Primate_phastCons46way	0.589587	-0.057458	0.0296328	0.378876	0.0188666	0.100999	0.502329	0.0664501	0.127734	-0.00929258	0.526141	-0.0529094	0.0400031	0.0565981	0.398452	0.0869003	0.115522	0.0963154	0.0751517	0.0471032	0.757071	0.51617	0.270321	0.359796	0.115206	0.00710247	0.0184804	0.29777	0.475937	0.277888	0.146973	0.169756	0.0705604	0.0721441	0.0335433	0.129093	0.100834	0.0201203	0.176428	-0.0326067	0.111346	0.22313	0.151617	0.187379	0.107798	0.340804	0.109727	0.0285903	0.61155
BivFlnk	0.225623	-0.00850881	0.158663	0.0163859	0.0467039	0.296549	0.293118	0.18547	0.216011	0.000748126	0.0980599	-0.0245839	0.107539	0.0257737	0.0446697	0.114724	0.299675	0.424149	0.213849	0.162731	0.0807603	0.0385458	0.429896	0.00220313	0.321673	0.153735	-0.0704438	0.203306	0.168879	-0.0253484	0.239401	0.0381095	-0.00306334	0.389746	0.121589	0.242917	0.339353	0.159626	0.214067	-0.0249609	0.239526	0.0751057	0.248259	0.246951	0.270134	0.188058	0.382618	0.0887131	0.0383756
CADD_completed	0.6097	-0.0543794	0.00830575	0.4249	0.0223977	0.158967	0.483526	0.107637	0.170747	0.0265558	0.461736	-0.0448613	0.0585263	0.0882399	0.226584	0.110071	0.162553	0.173646	0.132594	0.0794293	0.517328	0.521944	0.304491	0.403493	0.181299	0.0114732	0.0117856	0.314182	0.503892	0.314427	0.168831	0.201205	0.0481581	0.151679	0.0630782	0.16885	0.160647	0.0487129	0.20914	-0.0134686	0.156084	0.18729	0.195383	0.21532	0.163243	0.392537	0.178912	-0.000354733	0.518601
H3K4me1_DEEPSEA_MAX_ALL	0.264499	-0.0460823	0.242852	-0.00547674	0.12015	0.636278	0.550887	0.631901	0.541131	0.222532	0.213331	-0.0729854	0.335169	0.145544	0.0771173	0.123038	0.686694	0.556295	0.624133	0.522915	0.16275	0.0903952	0.266559	-0.0467036	0.610596	0.319004	0.108612	0.204	0.264029	-0.131458	0.394074	0.0477276	0.0829454	0.409671	0.357701	0.704683	0.668321	0.225868	0.555931	0.0203973	0.694816	0.109924	0.626448	0.522838	0.693978	0.383552	0.653917	0.174482	0.11573
LIMBR	0.00209375	-0.00134951	-0.00779569	-0.000163055	-0.00304018	-0.00593893	-0.00206194	-0.00647418	-0.00589376	-0.00321917	0.00054063	-0.000928671	-0.00238868	0.00433291	-0.0259643	0.00119457	-0.00515124	0.00119961	-0.00395239	-0.00725304	-0.000958513	-0.00034237	-0.00386604	0.000766106	-0.00406746	-0.0104268	0.00443925	-0.00708733	0.0106043	-0.00208705	-0.000824218	0.0893385	-0.00343863	0.0104242	-0.0062283	-0.00842672	-0.00753759	-0.000658814	-0.00222395	-0.00126305	-0.00858977	0.0419064	-0.0077569	-0.0017081	-0.00312713	-0.00758987	-0.0069632	-0.0063025	0.00899333
Polyphen2_HVAR_rankscore	0.139879	-0.0117807	0.0231614	0.191863	0.0104979	0.0541116	0.122937	0.0214208	0.0290533	-0.0310526	0.194511	-0.0107385	0.00359688	0.044234	0.0202288	0.0992962	0.0251914	0.0335656	0.0173658	0.019831	0.191364	0.219063	0.122936	0.178106	0.0283	0.0286441	0.0363658	0.120939	0.12482	0.127606	0.0667987	0.622199	-0.0027936	0.0760878	0.0349491	0.0311914	0.0363344	0.00260457	0.0141773	-0.0116354	0.0411175	0.311064	0.0380455	0.0104305	0.0273056	-0.00393831	0.0394498	0.0106501	0.243129
RNA_DIS	0.0038886	0.000581707	0.00413967	0.000340364	0.000868037	0.00618468	0.00569135	0.00357005	0.00402421	0.000600526	0.0025055	0.000275333	0.00137422	3.62e-07	0.00490749	0.0036109	0.0039286	0.00636526	0.00342673	0.00345654	0.00220307	0.000779225	0.00674738	6.3e-05	0.0053898	0.00483478	0.000129034	0.00347669	0.00378622	-0.000455069	0.00366406	0.00126549	-0.000674229	0.00763932	0.00367392	0.00454733	0.00585104	0.000885215	0.00325106	-0.000742832	0.00490754	0.00477246	0.00494578	0.00368981	0.0042087	0.00265283	0.00565379	0.0023784	0.000841861
H3K9ac_DEEPSEA_MAX_ALL	0.302833	-0.0183414	0.237034	0.013929	0.107198	0.636325	0.517009	0.519654	0.451948	0.150644	0.178657	-0.0444061	0.246583	0.134093	0.0888624	0.210302	0.557815	0.633143	0.549717	0.452048	0.148172	0.0740925	0.430705	-0.0209905	0.582407	0.334971	0.0380904	0.227154	0.279042	-0.0971045	0.381676	0.0735467	0.0368682	0.573268	0.323623	0.567302	0.65508	0.275637	0.435032	-0.0148214	0.583553	0.157209	0.530745	0.456148	0.60065	0.323777	0.666883	0.14847	0.0789975
Caron	0.286945	-0.132068	0.0512835	0.0839759	0.0908279	0.237483	0.323264	0.252902	0.179572	0.351722	0.244433	-0.129369	0.0733861	0.277401	0.0469485	0.0693802	0.238782	0.192674	0.231597	0.247712	0.188807	0.191239	0.147348	0.0520659	0.195151	0.120463	0.255575	0.156201	0.379725	-0.0307994	0.329114	0.00362596	0.141227	0.24571	0.187278	0.245327	0.270039	0.0675566	0.185393	-0.0663698	0.27223	0.0863127	0.215498	0.18729	0.238744	0.370552	0.23817	0.0319264	0.218459
ReMM	0.328831	-0.086642	0.106994	0.232846	0.0511888	0.221421	0.42684	0.226136	0.238835	0.0884827	0.277779	-0.0888162	0.109927	0.0809784	0.142407	0.0978784	0.25983	0.2093	0.228765	0.187113	0.287815	0.284722	0.232507	0.204318	0.259612	0.0963463	0.0454538	0.212614	0.281248	0.141596	0.22974	0.104368	0.0707817	0.193763	0.126863	0.26592	0.249178	0.078094	0.251932	-0.027125	0.255587	0.130301	0.265557	0.232633	0.254103	0.301513	0.242215	0.100865	0.264947
Testis_closeness_centrality	0.071475	-0.0577567	0.157033	-0.0383056	0.160151	0.236919	0.161957	0.331637	0.161705	0.292168	0.00502855	-0.0516682	0.0993341	0.254391	0.0349471	0.0662762	0.217946	0.139427	0.24729	0.3349	0.0252182	0.00664189	0.139878	-0.0766018	0.191627	0.336127	0.262371	0.135307	0.0916555	-0.199213	0.311897	0.0490328	-0.0119043	0.240567	0.474195	0.22601	0.257559	0.0793074	0.086555	0.0078998	0.267422	0.102187	0.172272	0.0760189	0.227864	0.036944	0.202896	0.0899146	-0.011203
MetaLR_rankscore	0.115898	-0.0130166	0.0195325	0.175884	0.010058	0.045906	0.103492	0.0200869	0.025492	-0.0243877	0.165291	-0.0112963	0.00403994	0.0388876	0.0201087	0.0815764	0.0232144	0.0285864	0.0165487	0.0191237	0.162804	0.193589	0.112147	0.16175	0.0253639	0.025194	0.0302286	0.103414	0.101325	0.115341	0.0591725	0.496779	0.00031861	0.0606973	0.0298498	0.0281585	0.0332585	0.00249259	0.0135675	-0.0113157	0.036492	0.248708	0.0333886	0.0104028	0.0247509	0.000468963	0.034946	0.011378	0.211299
DNase_DEEPSEA_MAX_ALL	0.327783	-0.0310449	0.181805	0.0339106	0.0756752	0.533766	0.523736	0.448333	0.615188	0.0998219	0.241056	-0.0449382	0.290901	0.0896586	0.0786905	0.160539	0.564303	0.545065	0.471688	0.356713	0.188785	0.107733	0.327477	0.00422186	0.662806	0.214415	-0.00131229	0.183604	0.302693	-0.0575833	0.31188	0.0497156	0.0467258	0.380163	0.23224	0.551701	0.542852	0.159801	0.616137	0.0103989	0.527064	0.111388	0.644989	0.56603	0.586373	0.379339	0.569619	0.127626	0.130099
MetaSVM_rankscore	0.152367	-0.012157	0.0271993	0.167159	0.0123635	0.065273	0.134875	0.0262804	0.0345536	-0.0343446	0.21184	-0.0109546	0.00473705	0.0491735	0.0211051	0.114733	0.0305861	0.0421219	0.0220961	0.0247248	0.202553	0.196705	0.11321	0.153466	0.0350196	0.0358908	0.0412415	0.116663	0.145414	0.109156	0.0764038	0.70652	-0.0047128	0.0934273	0.0420246	0.0380108	0.0448897	0.00333591	0.0178725	-0.011881	0.0495563	0.359345	0.0457484	0.0138334	0.0332572	-0.00828081	0.0481732	0.0114313	0.241821
inweb_closeness_centrality	0.0564465	-0.0513055	0.115793	-0.0310797	0.128772	0.183042	0.125136	0.258262	0.130445	0.220286	0.00486936	-0.0416297	0.0792303	0.181938	0.0306715	0.0484306	0.170777	0.10764	0.192322	0.255567	0.0205504	0.00477372	0.105642	-0.0575262	0.151417	0.25606	0.192538	0.103565	0.0688489	-0.138601	0.237519	0.0372465	-0.00850386	0.181284	0.383661	0.177317	0.201705	0.0572978	0.071256	0.0021324	0.208239	0.0750173	0.135021	0.0610399	0.176026	0.0288012	0.157246	0.0667759	-0.00877263
havrilla_ccr	0.116129	-0.0104537	0.0198624	0.106985	0.00933968	0.048714	0.105524	0.0218741	0.0266374	-0.0254508	0.17102	-0.0118796	0.00482118	0.042274	0.0504429	0.0892218	0.0249945	0.0293925	0.0175901	0.0200808	0.157218	0.138495	0.0738236	0.0981372	0.0257782	0.0252449	0.0364076	0.0865448	0.111875	0.0683869	0.0625872	0.503763	-0.000579643	0.0664656	0.032792	0.0297323	0.0341847	0.00270993	0.0144344	-0.0104453	0.0390335	0.272592	0.0348074	0.0106106	0.0261941	-0.00125298	0.0356877	0.00782236	0.188203
H3K4me2_DEEPSEA_MAX_ALL	0.307367	-0.0487397	0.181479	0.00140025	0.0900044	0.587337	0.500354	0.506738	0.479631	0.144351	0.178276	-0.0603662	0.268041	0.150986	0.0696281	0.178687	0.570074	0.60688	0.552152	0.420704	0.136428	0.0700933	0.393564	-0.0313167	0.595095	0.241569	0.0272942	0.181322	0.269482	-0.10187	0.366535	0.0492049	0.0501891	0.51863	0.270856	0.560092	0.621811	0.292459	0.477427	-0.0109108	0.566406	0.116482	0.533058	0.473138	0.621701	0.335555	0.643332	0.122072	0.0833256
SIFT4G_converted_rankscore	0.145793	-0.0110696	0.0276101	0.170358	0.0118906	0.0626173	0.129425	0.0254633	0.0338579	-0.0318279	0.197724	-0.0107431	0.00461292	0.0456463	0.0211053	0.116047	0.0288891	0.0416571	0.021571	0.0233379	0.192538	0.197238	0.114656	0.157116	0.0346372	0.0346464	0.0376185	0.116793	0.136167	0.112884	0.0719877	0.653806	-0.00489781	0.0914629	0.0397162	0.0368045	0.0434428	0.00353099	0.0176908	-0.0119051	0.0471206	0.334383	0.0441604	0.0141967	0.0322239	-0.00545689	0.0471516	0.0119895	0.230299
MVP_rankscore	0.0954941	-0.0113616	0.0156928	0.149423	0.00875568	0.0385613	0.0858262	0.0171049	0.0211248	-0.0197282	0.136703	-0.0102897	0.00335883	0.0328434	0.0175673	0.0650747	0.0195593	0.0240641	0.0139434	0.0160382	0.134057	0.163203	0.0955289	0.137146	0.0212347	0.0218893	0.0264692	0.0871708	0.0825911	0.0975094	0.0500759	0.404098	0.00135403	0.0507405	0.0255199	0.0237277	0.028305	0.00316046	0.0110541	-0.00977468	0.0307044	0.202227	0.0279646	0.00853642	0.0207197	0.00128813	0.0297887	0.00941716	0.177771
SkinSunExposed_closeness_centrality	0.0244195	-0.00886728	0.101425	-0.0118432	0.0640969	0.125215	0.083085	0.149225	0.0789849	0.10209	0.00630551	-0.0218085	0.0538092	0.0730448	0.0207169	0.0328815	0.10113	0.0741725	0.110772	0.148994	0.013288	0.00378727	0.0695346	-0.0260898	0.0964562	0.181026	0.0907091	0.0907825	0.0367371	-0.0684349	0.128031	0.0253296	-0.00321468	0.116382	0.220761	0.113098	0.131841	0.0303226	0.0429474	-0.00928266	0.129888	0.0498021	0.0898051	0.0394803	0.103163	0.0206687	0.106148	0.0595549	-0.00441223
ncER	0.308276	-0.107312	0.0862322	0.120421	0.0986249	0.214167	0.305819	0.233993	0.179645	0.203077	0.224734	-0.098439	0.0887458	0.208757	0.139052	0.0979967	0.210257	0.163085	0.206228	0.219621	0.225344	0.171764	0.175031	0.0968875	0.200683	0.151076	0.163122	0.1655	0.353048	0.0167263	0.288191	0.110906	0.0436804	0.213182	0.268679	0.215544	0.22903	0.0573799	0.164898	-0.0438662	0.233125	0.169184	0.198097	0.163098	0.214524	0.271424	0.206305	0.0561513	0.167941
H3K4me3_DEEPSEA_MAX_ALL	0.316036	-0.0205459	0.195473	0.022819	0.0860962	0.601691	0.47184	0.431469	0.406156	0.118551	0.165927	-0.0397833	0.208806	0.13794	0.0919775	0.213926	0.482973	0.616869	0.479042	0.371582	0.141032	0.0717376	0.4562	-0.00679453	0.536427	0.282864	0.0200117	0.222408	0.280207	-0.074718	0.349634	0.0817043	0.0214035	0.582959	0.270892	0.486532	0.595169	0.296792	0.376174	-0.0347256	0.505382	0.16218	0.471502	0.404761	0.537249	0.283654	0.627173	0.11027	0.0729134
REVEL_rankscore	0.157881	-0.0135231	0.0265765	0.205518	0.0125796	0.0613353	0.1397	0.0256299	0.0338774	-0.0339978	0.222189	-0.0121703	0.00451308	0.0499543	0.0257365	0.111743	0.030034	0.0384013	0.0214078	0.0238884	0.215278	0.239208	0.134444	0.190338	0.0334803	0.0325754	0.0399406	0.134189	0.139781	0.136255	0.0767407	0.684211	-0.0023168	0.0847236	0.0402672	0.0368692	0.0432153	0.00327277	0.0180408	-0.0126128	0.0480089	0.344435	0.0441332	0.0139404	0.0324376	-0.00350405	0.0458381	0.0122961	0.275151
PROVEAN_converted_rankscore	0.145345	-0.0110997	0.0248828	0.177162	0.0113434	0.0580328	0.128107	0.0221597	0.030258	-0.032434	0.200088	-0.00980706	0.00370823	0.0453397	0.0202573	0.106493	0.026142	0.0358437	0.0181669	0.0204314	0.19498	0.204539	0.113771	0.163809	0.0297761	0.0309055	0.0375864	0.117071	0.133968	0.118601	0.0691157	0.658046	-0.00443153	0.0830658	0.0372572	0.0328699	0.0383322	0.00281407	0.0145485	-0.0113216	0.0434613	0.331942	0.0404723	0.0105679	0.0286025	-0.00666576	0.0419966	0.0106241	0.238251
Greene_thyroid	0.055565	-0.038933	0.142185	-0.0300203	0.135553	0.202391	0.138368	0.280088	0.14328	0.224346	0.00630738	-0.0378866	0.087294	0.181531	0.0306977	0.0504841	0.188636	0.118362	0.210229	0.276887	0.0228833	0.00545988	0.113174	-0.0593555	0.165361	0.284428	0.197392	0.113531	0.0702263	-0.149502	0.24601	0.0367294	-0.00824323	0.189273	0.406304	0.198821	0.218651	0.0593904	0.0818199	0.00975947	0.229822	0.0759346	0.153346	0.0712717	0.194788	0.0309485	0.173097	0.0859487	-0.00874779
MPC_rankscore	0.141966	-0.0123653	0.0274234	0.169768	0.0122791	0.0643388	0.126447	0.0287721	0.0362768	-0.0317608	0.197286	-0.0135022	0.00501197	0.047497	0.0204232	0.107751	0.0323453	0.0456463	0.0260006	0.0267494	0.191686	0.197635	0.126564	0.156584	0.0389891	0.0363806	0.0377254	0.118121	0.127574	0.108904	0.0749433	0.63007	-0.000787286	0.0871928	0.0422859	0.0399369	0.0487704	0.00490152	0.0203718	-0.0129717	0.0508189	0.31794	0.0463189	0.0175462	0.0358175	-0.00747762	0.0505867	0.0133237	0.235181
CDTS_gnomAD	0.12839	-0.150258	0.0788787	-0.0237738	0.113917	0.192042	0.210249	0.259992	0.165636	0.22531	0.0825567	-0.180052	0.0856768	0.247453	0.0755083	0.0686025	0.220883	0.152018	0.216784	0.244403	0.0641306	0.0351406	0.134425	-0.048029	0.192295	0.183593	0.178094	0.101263	0.13564	-0.116752	0.355879	0.051593	0.0609864	0.215857	0.297191	0.21527	0.233986	0.077834	0.135438	-0.0804865	0.238148	0.100114	0.176047	0.123018	0.212085	0.137726	0.198971	0.0530133	0.0445673
M-CAP_rankscore	0.0555261	-0.0065078	0.00953258	0.0872617	0.00448042	0.0223177	0.0499053	0.0105949	0.012581	-0.0117065	0.0810232	-0.00606767	0.00243294	0.0188217	0.00997641	0.0379522	0.0117673	0.0137927	0.00853323	0.0101586	0.0781053	0.0960265	0.0559602	0.0798775	0.0128741	0.0130771	0.0156277	0.0513843	0.0475529	0.0566694	0.0292404	0.233547	0.000912183	0.0285628	0.0152186	0.0143697	0.0170059	0.00108716	0.00689199	-0.00556859	0.0182323	0.116894	0.016662	0.00539725	0.0122157	0.000434194	0.0178898	0.00576845	0.105985
H3K27ac_DEEPSEA_MAX_ALL	0.286341	-0.0607221	0.203857	-0.00887291	0.114688	0.623179	0.522066	0.599993	0.486612	0.22543	0.192217	-0.075986	0.283567	0.184549	0.0834958	0.173693	0.615996	0.586648	0.614051	0.512718	0.145931	0.0761922	0.328658	-0.0485825	0.584457	0.303229	0.117031	0.190614	0.2753	-0.135883	0.400023	0.058414	0.0765376	0.47692	0.347756	0.634724	0.664242	0.23431	0.491868	-0.00519884	0.651809	0.135912	0.557962	0.487354	0.653017	0.349946	0.655651	0.139733	0.0938733
PrimateAI_rankscore	0.148754	-0.0131055	0.029546	0.19765	0.0121002	0.0634784	0.131226	0.0281987	0.0375079	-0.0324151	0.202559	-0.0135199	0.0039172	0.0469708	0.023062	0.113203	0.0314114	0.048638	0.0256136	0.0268242	0.20343	0.226364	0.151312	0.18317	0.040923	0.0357329	0.0352111	0.134457	0.129853	0.127885	0.0769245	0.646046	-0.00072127	0.0908071	0.0412818	0.0399096	0.0490163	0.00353937	0.022058	-0.0143718	0.0501473	0.324122	0.0468288	0.0200951	0.0363204	-0.0040519	0.0518505	0.0139697	0.253238
EigenALL	0.443581	-0.125232	0.0543088	0.261682	0.0347994	0.186995	0.478831	0.171601	0.219333	0.0772703	0.413989	-0.0945784	0.0992133	0.0698878	0.202598	0.09263	0.235673	0.216749	0.194296	0.136713	0.369386	0.342743	0.208756	0.234553	0.245958	0.00648542	-0.00818321	0.203776	0.433691	0.204934	0.211008	0.000875583	0.0917167	0.175745	0.0553196	0.236134	0.227392	0.0515261	0.279286	-0.0377563	0.214587	0.10757	0.251563	0.284853	0.222301	0.514201	0.230041	0.0696732	0.366721
Polyphen2_HDIV_rankscore	0.140782	-0.0118461	0.0242603	0.189634	0.010874	0.0559564	0.124132	0.0224902	0.0301334	-0.0314178	0.196022	-0.0110937	0.00395926	0.0445344	0.0200071	0.101241	0.0260883	0.0347563	0.0181053	0.0208152	0.192195	0.216994	0.122296	0.175749	0.0294659	0.0302247	0.0371103	0.121129	0.126495	0.125729	0.0680506	0.629891	-0.00282246	0.0778181	0.0362795	0.0325712	0.0377957	0.0025765	0.014762	-0.011975	0.0426393	0.315307	0.0394613	0.0109671	0.0281622	-0.00451045	0.0409203	0.0113206	0.24214
pLI	0.0702178	-0.11046	0.0354575	-0.0186103	0.0731725	0.111289	0.129082	0.187113	0.0729116	0.296946	0.0696974	-0.119481	0.0346164	0.228962	0.0375562	0.0136996	0.159189	0.0725989	0.159116	0.198021	0.0464063	0.0341063	0.0356671	-0.0410331	0.0701565	0.0772521	0.290564	0.0528377	0.121577	-0.108759	0.215441	0.00880829	0.173692	0.076695	0.135281	0.138531	0.14742	0.0296959	0.066578	-0.0618893	0.162808	0.0355266	0.08965	0.0618534	0.132632	0.130317	0.109827	0.0259678	0.0502042
CTCF_DEEPSEA_MAX_ALL	0.0814242	0.00685938	0.0794963	0.00396024	0.0294936	0.141652	0.159151	0.115253	0.241043	0.00978252	0.0548842	-0.00324479	0.0720866	0.019306	0.0270824	0.0616427	0.158109	0.155406	0.113707	0.0962874	0.0419799	0.0188536	0.119462	-0.00525063	0.336697	0.09182	-0.036144	0.0610729	0.0855302	-0.0251646	0.109325	0.0261895	-0.00268886	0.121875	0.0891462	0.135813	0.176305	0.0169196	0.228162	0.00899557	0.114756	0.0514635	0.220869	0.225156	0.13112	0.127966	0.164717	0.0507463	0.0179364
DNA_DIS	0.00673787	7.48e-05	0.00567598	0.00118924	0.00194133	0.0098245	0.00948942	0.00731793	0.00797207	0.00185695	0.0038109	-0.00072346	0.00417637	0.00135293	0.00246696	0.00337878	0.00797294	0.0112384	0.00748227	0.00710707	0.00342202	0.00169695	0.0110952	0.000523737	0.0102518	0.00676301	-0.000500672	0.00473744	0.00638389	-0.000891742	0.00662393	0.00125897	0.000199422	0.0114108	0.00592911	0.00825428	0.0101896	0.002262	0.00740146	-0.001003	0.00840927	0.00259247	0.00857598	0.0078961	0.00857976	0.00553347	0.0105189	0.00333964	0.00129467
EigenPCALL	0.378299	-0.0744452	0.195152	0.113553	0.0892269	0.509081	0.59939	0.459489	0.509106	0.146525	0.286389	-0.0824737	0.291121	0.100997	0.130762	0.142661	0.518734	0.481426	0.479212	0.387862	0.243684	0.186725	0.330549	0.075919	0.592673	0.231016	0.0280018	0.25112	0.371772	0.0175337	0.333971	0.00569151	0.0702025	0.370564	0.254246	0.521498	0.537209	0.138635	0.514867	-0.022305	0.501038	0.118399	0.546894	0.47555	0.517979	0.502806	0.542393	0.144735	0.197665
EDS_cont	0.063152	-0.0739241	0.104466	-0.0293187	0.11712	0.148925	0.123593	0.237713	0.120538	0.199651	0.0194143	-0.0587694	0.0723504	0.160661	0.0321793	0.0381234	0.165825	0.090993	0.182618	0.235586	0.0236083	0.0086344	0.080183	-0.0542981	0.135902	0.188512	0.159736	0.0718476	0.0766112	-0.125681	0.224919	0.0295521	0.0045433	0.153078	0.330946	0.162054	0.178843	0.047858	0.0774673	-0.00503419	0.186691	0.062774	0.122415	0.0670723	0.161987	0.0540491	0.139487	0.0723706	0.00285028
[truncated: 115 more columns]
