# Supplementary material for: Improving the informativeness of Mendelian disease-derived pathogenicity scores for common disease
Source: Nat Commun. 2020 Dec 7;11:6258. doi: 10.1038/s41467-020-20087-2 (PMC7721881; doi:10.1038/s41467-020-20087-2)
Supplement: Supplementary file 6 — Supplementary Dataset 3 [file 41467_2020_20087_MOESM6_ESM.xlsx]

## Sheet: Supplementary Dataset 3
Supplementary Dataset 3. Predictive accuracy of AnnotBoost in out-of-sample predictions of input published scores. We evaluated the AnnotBoost model classification performance based on AUROC and AUPRC on a 20% held-out testing set (consisted of odd (resp. even) chromosome SNPs) through the 5-fold cross-validation. For each boosted score, we reported the average AUROCs of odd-chr and even-chr mode…
Annotation	Type	AUROC_even	AUPRC_even	AUROC_odd	AUPRC_odd	AUROC_avg	AUPRC_avg	r(published, boosted score)
NCBoost	boosted	0.999397	0.997735	0.999511	0.998204	0.999454	0.99797	0.43475
CDTS_gnomAD	boosted	0.788437	0.532129	0.790942	0.582802	0.789689	0.557465	0.355879
CTCF_DEEPSEA_MAX_ALL	boosted	0.848861	0.712921	0.855572	0.731158	0.852216	0.72204	0.360515
DNase_DEEPSEA_MAX_ALL	boosted	0.955481	0.911798	0.957593	0.918618	0.956537	0.915208	0.644989
EDS	boosted	0.618544	0.254948	0.612992	0.26885	0.615768	0.261899	0.0769116
EigenALL	boosted	0.955427	0.882733	0.955516	0.886242	0.955472	0.884487	0.514201
EigenPCALL	boosted	0.973124	0.945919	0.981019	0.959499	0.977071	0.952709	0.661998
Greene_thyroid	boosted	0.725884	0.395802	0.756986	0.471487	0.741435	0.433645	0.406304
H3K27ac_DEEPSEA_MAX_ALL	boosted	0.968113	0.920208	0.970273	0.930042	0.969193	0.925125	0.651809
H3K4me1_DEEPSEA_MAX_ALL	boosted	0.975401	0.937388	0.976861	0.944585	0.976131	0.940987	0.704683
H3K4me2_DEEPSEA_MAX_ALL	boosted	0.949036	0.883778	0.950432	0.892096	0.949734	0.887937	0.621701
H3K4me3_DEEPSEA_MAX_ALL	boosted	0.940324	0.870311	0.944153	0.887097	0.942239	0.878704	0.601691
H3K9ac_DEEPSEA_MAX_ALL	boosted	0.969924	0.929345	0.972151	0.938737	0.971038	0.934041	0.615373
CCR	boosted	0.849042	0.584142	0.827618	0.552333	0.83833	0.568237	0.0504429
inweb_closeness_centrality	boosted	0.637005	0.293999	0.672939	0.367303	0.654972	0.330651	0.230599
LIMBR	boosted	0.841012	0.633657	0.866027	0.629032	0.85352	0.631344	0.008982
ncER	boosted	0.887273	0.797873	0.889184	0.813115	0.888228	0.805494	0.353048
pLI	boosted	0.607083	0.283558	0.627779	0.300385	0.617431	0.291971	0.173692
ReMM	boosted	0.877506	0.711174	0.883753	0.733256	0.880629	0.722215	0.42684
SkinSunExposed_closeness_centrality	boosted	0.571893	0.211933	0.528216	0.243159	0.550055	0.227546	0.0640969
Testis_closeness_centrality	boosted	0.778926	0.495215	0.815856	0.583776	0.797391	0.539495	0.347446
CADD	boosted	0.826943	0.697831	0.826652	0.709986	0.826797	0.703908	0.61
DNA_DIS	boosted	0.956164	0.898307	0.972536	0.904093	0.96435	0.9012	0.0106174
M-CAP_rankscore	boosted	0.76975	0.471068	0.823457	0.500164	0.796604	0.485616	0.0513843
MetaLR_rankscore	boosted	0.919141	0.752186	0.94242	0.776614	0.930781	0.7644	0.134835
MetaSVM_rankscore	boosted	0.804249	0.476899	0.809059	0.471171	0.806654	0.474035	0.165965
MPC_rankscore	boosted	0.84375	0.584094	0.851795	0.612649	0.847772	0.598371	0.0840982
MVP_rankscore	boosted	0.839761	0.524254	0.856613	0.520865	0.848187	0.52256	0.146516
Polyphen2_HDIV_rankscore	boosted	0.865623	0.640465	0.855253	0.618238	0.860438	0.629352	0.189634
Polyphen2_HVAR_rankscore	boosted	0.877283	0.62525	0.872372	0.60793	0.874827	0.61659	0.178106
PrimateAI_rankscore	boosted	0.945967	0.822939	0.93966	0.820637	0.942813	0.821788	0.151312
PROVEAN_converted_rankscore	boosted	0.806796	0.50229	0.785994	0.489489	0.796395	0.49589	0.118601
REVEL_rankscore	boosted	0.91302	0.729872	0.920641	0.729146	0.91683	0.729509	0.239208
RNA_DIS	boosted	0.824198	0.546792	0.906145	0.701862	0.865171	0.624327	0.00483478
SIFT4G_converted_rankscore	boosted	0.766724	0.436237	0.751535	0.430664	0.759129	0.43345	0.0214157
Backgrd_Selection_Stat	baselineLD boosted	0.969082	0.910487	0.960965	0.90162	0.965023	0.906053	0.668572
BivFlnk	baselineLD boosted	0.981752	0.753082	0.982277	0.75811	0.982015	0.755596	0.633671
BLUEPRINT_DNA_methylation_MaxCPP	baselineLD boosted	0.859498	0.637188	0.86969	0.664592	0.864594	0.65089	0.234423
BLUEPRINT_H3K27acQTL_MaxCPP	baselineLD boosted	0.896831	0.724726	0.900285	0.728845	0.898558	0.726785	0.168092
BLUEPRINT_H3K4me1QTL_MaxCPP	baselineLD boosted	0.899284	0.743929	0.898591	0.736131	0.898937	0.74003	0.169334
Coding_UCSC	baselineLD boosted	0.999431	0.963243	0.999305	0.964284	0.999368	0.963764	0.911992
Conserved_LindbladToh	baselineLD boosted	0.970056	0.732986	0.968484	0.738053	0.96927	0.735519	0.605629
Conserved_Mammal_phastCons46way	baselineLD boosted	0.962012	0.67513	0.960778	0.68087	0.961395	0.678	0.565252
Conserved_Primate_phastCons46way	baselineLD boosted	0.984369	0.787923	0.983219	0.788998	0.983794	0.788461	0.671279
Conserved_Vertebrate_phastCons46way	baselineLD boosted	0.951716	0.707328	0.950453	0.708797	0.951085	0.708062	0.592963
CpG_Content_50kb	baselineLD boosted	0.965357	0.900246	0.966175	0.908582	0.965766	0.904414	0.639529
CTCF_Hoffman	baselineLD boosted	0.937257	0.549071	0.935025	0.546549	0.936141	0.54781	0.462098
DGF_ENCODE	baselineLD boosted	0.915871	0.709519	0.913541	0.711125	0.914706	0.710322	0.607684
DHS_peaks_Trynka	baselineLD boosted	0.911696	0.701665	0.913012	0.705481	0.912354	0.703573	0.562386
DHS_Trynka	baselineLD boosted	0.942597	0.811541	0.944035	0.815818	0.943316	0.813679	0.713464
Enhancer_Andersson	baselineLD boosted	0.996693	0.716209	0.99673	0.71273	0.996712	0.714469	0.603212
Enhancer_Hoffman	baselineLD boosted	0.900157	0.352222	0.894403	0.353888	0.89728	0.353055	0.624598
FetalDHS_Trynka	baselineLD boosted	0.959909	0.814642	0.961073	0.819647	0.960491	0.817145	0.662562
GERP.NS	baselineLD boosted	0.964707	0.898153	0.967372	0.905219	0.966039	0.901686	0.643418
GERP.RSsup4	baselineLD boosted	0.987291	0.66308	0.986941	0.658726	0.987116	0.660903	0.568138
GTEx_eQTL_MaxCPP	baselineLD boosted	0.790663	0.479675	0.778336	0.486676	0.7845	0.483175	0.0233762
H3K27ac_Hnisz	baselineLD boosted	0.856121	0.660908	0.858395	0.673728	0.857258	0.667318	0.604133
H3K27ac_PGC2	baselineLD boosted	0.905237	0.769614	0.904669	0.774393	0.904953	0.772004	0.691956
H3K4me1_peaks_Trynka	baselineLD boosted	0.893464	0.679957	0.893306	0.690188	0.893385	0.685073	0.597508
H3K4me1_Trynka	baselineLD boosted	0.908158	0.78451	0.910883	0.796491	0.90952	0.7905	0.695998
H3K4me3_peaks_Trynka	baselineLD boosted	0.957988	0.698874	0.954093	0.700354	0.95604	0.699614	0.561916
H3K4me3_Trynka	baselineLD boosted	0.900149	0.763745	0.896046	0.772573	0.898097	0.768159	0.647907
H3K9ac_peaks_Trynka	baselineLD boosted	0.960903	0.678745	0.95765	0.686964	0.959276	0.682855	0.551954
H3K9ac_Trynka	baselineLD boosted	0.941942	0.812481	0.940987	0.826009	0.941464	0.819245	0.689857
Intron_UCSC	baselineLD boosted	0.78718	0.588778	0.79515	0.616734	0.791165	0.602756	0.522942
MAF_Adj_ASMC	baselineLD boosted	0.941779	0.803739	0.937848	0.771204	0.939814	0.787471	0.453377
MAF_Adj_LLD_AFR	baselineLD boosted	0.961022	0.880747	0.957174	0.860949	0.959098	0.870848	0.506948
MAF_Adj_Predicted_Allele_Age	baselineLD boosted	0.906592	0.716988	0.913102	0.73012	0.909847	0.723554	0.38795
non_synonymous	baselineLD boosted	0.999855	0.980361	0.999802	0.979186	0.999829	0.979774	0.924394
Nucleotide_Diversity_10kb	baselineLD boosted	0.911238	0.810887	0.897226	0.754116	0.904232	0.782502	0.462233
Promoter_UCSC	baselineLD boosted	0.890205	0.675461	0.885139	0.68796	0.887672	0.68171	0.585042
PromoterFlanking_Hoffman	baselineLD boosted	0.994204	0.709052	0.993573	0.70736	0.993888	0.708206	0.601741
Recomb_Rate_10kb	baselineLD boosted	0.931733	0.822668	0.929954	0.811445	0.930843	0.817057	0.4769
Repressed_Hoffman	baselineLD boosted	0.829527	0.544804	0.830972	0.514009	0.830249	0.529406	0.549144
SuperEnhancer_Hnisz	baselineLD boosted	0.856026	0.599888	0.856127	0.606318	0.856077	0.603103	0.526414
synonymous	baselineLD boosted	0.988686	0.232087	0.98603	0.239248	0.987358	0.235668	0.93314
TFBS_ENCODE	baselineLD boosted	0.877466	0.726677	0.882127	0.738947	0.879797	0.732812	0.609795
Transcr_Hoffman	baselineLD boosted	0.845343	0.684844	0.854431	0.698219	0.849887	0.691531	0.617586
TSS_Hoffman	baselineLD boosted	0.989994	0.847607	0.990053	0.85953	0.990024	0.853568	0.720044
UTR_3_UCSC	baselineLD boosted	0.946522	0.704287	0.948632	0.705271	0.947577	0.704779	0.651181
UTR_5_UCSC	baselineLD boosted	0.997783	0.866099	0.997458	0.870814	0.99762	0.868457	0.728882
WeakEnhancer_Hoffman	baselineLD boosted	0.986803	0.72693	0.985502	0.725901	0.986152	0.726415	0.614007
