# Supplementary material for: Improving the informativeness of Mendelian disease-derived pathogenicity scores for common disease
Source: Nat Commun. 2020 Dec 7;11:6258. doi: 10.1038/s41467-020-20087-2 (PMC7721881; doi:10.1038/s41467-020-20087-2)
Supplement: Supplementary file 7 — Supplementary Dataset 4 [file 41467_2020_20087_MOESM7_ESM.xlsx]

## Sheet: Supplementary Dataset 4
Supplementary Dataset 4. Informativeness for common disease of binary annotations derived from boosted Mendelian disease-derived missense scores, restricted to non-coding regions. We restricted boosted Mendelian missense annotations (whose top X% variants are already optimized) to non-coding SNPs and applied S-LDSC (conditioning on the baseline-LD model and corresponding published annotations). W…
Annotations	Prop. SNPs	Enrichment	Enrichment s.e.	Enrichment P	tau*	tau* s.e.	tau* P	tau	tau s.e.	tau P	% abs(tau*) captured by noncoding	% abs(tau) captured by noncoding	Model
SIFT4G_converted_rankscore.perc995	0.00224017	0.570272	0.534241	0.308685	-0.415414	0.0447723	1.72095e-20	-1.1506e-07	1.64667e-08	2.79958e-12	0.916174	0.956009	SIFT4G_converted_rankscore.perc995 + baselineLD + corresponding published (all 5 thresholds)
SIFT4G_converted_rankscore_noncoding	0.00211502	0.407928	0.479186	0.227399	-0.380591	0.0415904	5.64336e-20	-1.09998e-07	1.65879e-08	3.32833e-11			SIFT4G_converted_rankscore_noncoding + baselineLD + corresponding published (all 5 thresholds)
REVEL_rankscore.perc995	0.00262516	4.65168	0.745417	2.71879e-05	-0.721839	0.0709189	2.47696e-24	-1.962e-07	2.92237e-08	1.89715e-11	0.858266	0.965218	REVEL_rankscore.perc995 + baselineLD + corresponding published (all 5 thresholds)
REVEL_rankscore_noncoding	0.00226432	3.73778	0.765504	0.000143187	-0.619529	0.0668311	1.86009e-20	-1.89376e-07	3.2242e-08	4.26486e-09			REVEL_rankscore_noncoding + baselineLD + corresponding published (all 5 thresholds)
PROVEAN_converted_rankscore.perc99	0.00543518	2.40171	0.373896	0.007424	-0.281016	0.0475881	3.52277e-09	-4.98778e-08	9.22494e-09	6.41463e-08	0.96061	0.970802	PROVEAN_converted_rankscore.perc99 + baselineLD + corresponding published (all 5 thresholds)
PROVEAN_converted_rankscore_noncoding	0.00507133	1.88215	0.366659	0.0577929	-0.269947	0.0444484	1.25344e-09	-4.84215e-08	1.04479e-08	3.57665e-06			PROVEAN_converted_rankscore_noncoding + baselineLD + corresponding published (all 5 thresholds)
PrimateAI_rankscore.perc999	0.000577237	35.0968	2.7297	4.5419e-17	0.829484	0.0833871	2.58895e-23	5.15505e-07	7.60577e-08	1.22005e-11	0.923051	1.11755	PrimateAI_rankscore.perc999 + baselineLD + corresponding published (all 5 thresholds)
PrimateAI_rankscore_noncoding	0.000400593	37.1015	3.32589	9.86178e-15	0.765656	0.0920494	8.95497e-17	5.76105e-07	9.27532e-08	5.25946e-10			PrimateAI_rankscore_noncoding + baselineLD + corresponding published (all 5 thresholds)
Polyphen2_HVAR_rankscore.perc995	0.00178287	6.94644	0.534506	5.92847e-11	-0.296908	0.0609918	1.12735e-06	-8.29431e-08	1.89735e-08	1.23382e-05	0.98097	1.07237	Polyphen2_HVAR_rankscore.perc995 + baselineLD + corresponding published (all 5 thresholds)
Polyphen2_HVAR_rankscore_noncoding	0.00149518	5.65444	0.57614	9.1256e-12	-0.291258	0.0534025	4.92441e-08	-8.89455e-08	2.11892e-08	2.69666e-05			Polyphen2_HVAR_rankscore_noncoding + baselineLD + corresponding published (all 5 thresholds)
Polyphen2_HDIV_rankscore.class1	0.00172198	6.16407	0.647872	1.46838e-07	-0.421812	0.0869213	1.21726e-06	-1.26903e-07	2.69737e-08	2.54255e-06	1.09497	1.25449	Polyphen2_HDIV_rankscore.class1 + baselineLD + corresponding published (all 5 thresholds)
Polyphen2_HDIV_rankscore_noncoding	0.00142774	3.85691	0.71109	9.29747e-05	-0.461872	0.0774182	2.43239e-09	-1.59199e-07	3.19629e-08	6.33425e-07			Polyphen2_HDIV_rankscore_noncoding + baselineLD + corresponding published (all 5 thresholds)
MPC_rankscore.perc999	0.000320911	30.5594	2.88001	9.14442e-14	0.607412	0.0912687	2.82901e-11	3.61974e-07	6.95103e-08	1.9141e-07	0.976142	1.26529	MPC_rankscore.perc999 + baselineLD + corresponding published (all 5 thresholds)
MPC_rankscore_noncoding	0.000205497	33.6815	3.59106	4.88731e-11	0.59292	0.0865018	7.15993e-12	4.58002e-07	9.03629e-08	4.01022e-07			MPC_rankscore_noncoding + baselineLD + corresponding published (all 5 thresholds)
MetaSVM_rankscore.perc95	0.0112973	4.94577	0.340707	4.70304e-19	-0.241004	0.0218168	2.27428e-28	-2.20458e-08	3.76143e-09	4.60075e-09	0.977173	1.00717	MetaSVM_rankscore.perc95 + baselineLD + corresponding published (all 5 thresholds)
MetaSVM_rankscore_noncoding	0.010096	4.39063	0.364302	1.42857e-16	-0.235503	0.021039	4.38198e-29	-2.22039e-08	3.85238e-09	8.23037e-09			MetaSVM_rankscore_noncoding + baselineLD + corresponding published (all 5 thresholds)
MetaLR_rankscore.perc95	0.000877849	2.23485	0.231068	0.000103892	-0.126297	0.01326	1.65558e-21	-1.05508e-08	1.79691e-09	4.31558e-09	0.923265	0.94921	MetaLR_rankscore.perc95 + baselineLD + corresponding published (all 5 thresholds)
MetaLR_rankscore_noncoding	0.000788605	1.52081	0.245713	0.0520245	-0.116606	0.0125926	2.04629e-20	-1.00149e-08	1.75328e-09	1.11595e-08			MetaLR_rankscore_noncoding + baselineLD + corresponding published (all 5 thresholds)
M-CAP_rankscore.perc999	0.000745828	23.483	2.57337	1.87484e-12	0.426152	0.0812732	1.576e-07	2.29505e-07	5.35588e-08	1.82651e-05	0.933524	1.24203	M-CAP_rankscore.perc999 + baselineLD + corresponding published (all 5 thresholds)
M-CAP_rankscore_noncoding	0.00044639	27.8953	3.42012	8.31486e-12	0.397823	0.0808528	8.63947e-07	2.85052e-07	6.86597e-08	3.30056e-05			M-CAP_rankscore_noncoding + baselineLD + corresponding published (all 5 thresholds)
