# Supplementary material for: Improving the informativeness of Mendelian disease-derived pathogenicity scores for common disease
Source: Nat Commun. 2020 Dec 7;11:6258. doi: 10.1038/s41467-020-20087-2 (PMC7721881; doi:10.1038/s41467-020-20087-2)
Supplement: Supplementary file 8 — Supplementary Dataset 5 [file 41467_2020_20087_MOESM8_ESM.xlsx]

## Sheet: Supplementary Dataset 5
Supplementary Dataset 5. Trait-specific informativeness for common disease of binary annotations. Instead of meta-analyzing S-LDSC results across traits, we report the trait-specific results for 5,311 annotation-trait pairs (113 annotations x 47 traits; 113 annotations whose proportions of top SNPs were optimized). We indicated 152 annotation-trait pairs that were significant at FDR < 5% on tau* …
Trait : Annotation (31 significant for brain-related traits; 28 for blood-related traits)	Trait	Annotation	Percent (proportion of SNPs optimized based on tau*)	Prop._SNPs	Prop._h2	Prop._h2_std_error	Enrichment	Enrichment_std_error	Enrichment_p	Tau	Tau_std_error	Tau_z-score	Tau_p	FDR < 5% (cutoff p = 0.0014388611104863861)
UKB_460K.bp_SYSTOLICadjMEDz : Boosted: 1000G_EUR_ReMM_ratio1to4	UKB_460K.bp_SYSTOLICadjMEDz	Boosted: 1000G_EUR_ReMM_ratio1to4	perc99	0.00757118	0.187532	0.0213639	24.7692	2.82174	8.36e-15	8.21e-07	1.32e-07	6.23253	4.59e-10	TRUE
UKB_460K.bp_SYSTOLICadjMEDz : Boosted: MetaLR_rankscore	UKB_460K.bp_SYSTOLICadjMEDz	Boosted: MetaLR_rankscore	perc95	0.000877849	0.00270686	0.000803598	3.08351	0.915417	0.0231626	-4.13e-08	7.09e-09	-5.83311	5.44e-09	TRUE
UKB_460K.lung_FVCzSMOKE : Published: CADD_completed	UKB_460K.lung_FVCzSMOKE	Published: CADD_completed	perc995	0.00395745	0.107022	0.00946381	27.0431	2.39139	7.76e-20	6.78e-07	1.18e-07	5.7485	9e-09	TRUE
UKB_460K.blood_PLATELET_COUNT : Boosted-baselineLD: H3K9ac_Trynka	UKB_460K.blood_PLATELET_COUNT	Boosted-baselineLD: H3K9ac_Trynka	perc95	0.0474976	0.452124	0.0475845	9.51888	1.00183	8.91e-15	5.62e-07	9.92e-08	5.66807	1.44e-08	TRUE
UKB_460K.bmd_HEEL_TSCOREz : Boosted-baselineLD: H3K4me1_Trynka	UKB_460K.bmd_HEEL_TSCOREz	Boosted-baselineLD: H3K4me1_Trynka	perc90	0.0974961	0.610685	0.0528599	6.26368	0.542174	1.97e-18	3.75e-07	6.78e-08	5.53298	3.15e-08	TRUE
UKB_460K.lung_FVCzSMOKE : Boosted: 1000G_EUR_ReMM_ratio1to4	UKB_460K.lung_FVCzSMOKE	Boosted: 1000G_EUR_ReMM_ratio1to4	perc99	0.00757118	0.171998	0.0138158	22.7174	1.82479	2.41e-23	5.95e-07	1.12e-07	5.31806	1.05e-07	TRUE
UKB_460K.lung_FVCzSMOKE : Published: 1000G_EUR_ReMM	UKB_460K.lung_FVCzSMOKE	Published: 1000G_EUR_ReMM	perc995	0.00336965	0.0919306	0.010253	27.282	3.04275	1.39e-14	6.95e-07	1.34e-07	5.18759	2.13e-07	TRUE
PASS_Crohns_Disease : Published: 1000G_EUR_SkinSunExposed_closeness_centrality	PASS_Crohns_Disease	Published: 1000G_EUR_SkinSunExposed_closeness_centrality	perc995	0.00079196	-0.00140819	0.000665209	-1.77811	0.839953	0.000362837	-3.43e-07	6.68e-08	-5.1372	2.79e-07	TRUE
UKB_460K.body_BALDING1 : Boosted-baselineLD: H3K4me1_Trynka	UKB_460K.body_BALDING1	Boosted-baselineLD: H3K4me1_Trynka	perc90	0.0974961	0.607467	0.0638098	6.23068	0.654486	5.16e-12	2.56e-07	5.04e-08	5.08222	3.73e-07	TRUE
UKB_460K.bmd_HEEL_TSCOREz : Boosted-baselineLD: DHS_Trynka	UKB_460K.bmd_HEEL_TSCOREz	Boosted-baselineLD: DHS_Trynka	perc95	0.0486667	0.477731	0.0579348	9.81638	1.19044	5.19e-11	5.06e-07	1.04e-07	4.88583	1.03e-06	TRUE
UKB_460K.lung_FVCzSMOKE : Boosted: MetaLR_rankscore	UKB_460K.lung_FVCzSMOKE	Boosted: MetaLR_rankscore	perc95	0.000877849	0.00299744	0.000657818	3.41453	0.749351	0.00152471	-3.42e-08	7.02e-09	-4.87534	1.09e-06	TRUE
UKB_460K.lung_FVCzSMOKE : Boosted: MetaSVM_rankscore	UKB_460K.lung_FVCzSMOKE	Boosted: MetaSVM_rankscore	perc95	0.0112973	0.0740663	0.0097075	6.5561	0.859276	1.63e-09	-6.52e-08	1.35e-08	-4.84407	1.27e-06	TRUE
UKB_460K.body_BALDING1 : Boosted: 1000G_EUR_EigenPCALL_ratio1to4	UKB_460K.body_BALDING1	Boosted: 1000G_EUR_EigenPCALL_ratio1to4	perc95	0.0461628	0.649735	0.0728424	14.0748	1.57795	1.22e-11	4.35e-07	9.18e-08	4.74424	2.09e-06	TRUE
UKB_460K.blood_PLATELET_COUNT : Boosted: 1000G_EUR_Testis_closeness_centrality_ratio1to4	UKB_460K.blood_PLATELET_COUNT	Boosted: 1000G_EUR_Testis_closeness_centrality_ratio1to4	class1	0.10063	0.387859	0.025445	3.8543	0.252857	8.75e-20	1.01e-07	2.15e-08	4.68658	2.78e-06	TRUE
UKB_460K.repro_MENARCHE_AGE : Published: 1000G_EUR_SkinSunExposed_closeness_centrality	UKB_460K.repro_MENARCHE_AGE	Published: 1000G_EUR_SkinSunExposed_closeness_centrality	perc995	0.00079196	-2.62e-05	0.000267865	-0.0331391	0.338231	0.00243359	-6.38e-08	1.38e-08	-4.61015	4.02e-06	TRUE
UKB_460K.body_HEIGHTz : Boosted: PrimateAI_rankscore	UKB_460K.body_HEIGHTz	Boosted: PrimateAI_rankscore	perc999	0.000577237	0.0328928	0.00556223	56.9832	9.63596	5.27e-08	5.33e-06	1.16e-06	4.60662	4.09e-06	TRUE
UKB_460K.body_BALDING1 : Boosted: 1000G_EUR_DNase_DEEPSEA_MAX_ALL_ratio1to4	UKB_460K.body_BALDING1	Boosted: 1000G_EUR_DNase_DEEPSEA_MAX_ALL_ratio1to4	perc90	0.0972343	0.777773	0.0921852	7.99896	0.948073	1.92e-10	3.48e-07	7.62e-08	4.57208	4.83e-06	TRUE
UKB_460K.body_HEIGHTz : Boosted: 1000G_EUR_ReMM_ratio1to4	UKB_460K.body_HEIGHTz	Boosted: 1000G_EUR_ReMM_ratio1to4	perc99	0.00757118	0.133944	0.0152141	17.6913	2.00948	1.59e-14	1.63e-06	3.57e-07	4.56164	5.08e-06	TRUE
UKB_460K.cov_EDU_YEARS : Boosted-baselineLD: Nucleotide_Diversity_10kb	UKB_460K.cov_EDU_YEARS	Boosted-baselineLD: Nucleotide_Diversity_10kb	perc99	0.016765	0.0167803	0.005189	1.00091	0.309513	0.997659	3.9e-08	8.54e-09	4.5614	5.08e-06	TRUE
PASS_Height1 : Boosted: 1000G_EUR_ReMM_ratio1to4	PASS_Height1	Boosted: 1000G_EUR_ReMM_ratio1to4	perc99	0.00757118	0.18398	0.0291373	24.3001	3.84845	3.73e-08	1.12e-06	2.48e-07	4.52849	5.94e-06	TRUE
UKB_460K.lung_FVCzSMOKE : Boosted: 1000G_EUR_DNase_DEEPSEA_MAX_ALL_ratio1to4	UKB_460K.lung_FVCzSMOKE	Boosted: 1000G_EUR_DNase_DEEPSEA_MAX_ALL_ratio1to4	perc90	0.0972343	0.504899	0.0398168	5.1926	0.409494	1.42e-18	1.59e-07	3.51e-08	4.52188	6.13e-06	TRUE
UKB_460K.bmd_HEEL_TSCOREz : Published: 1000G_EUR_ReMM	UKB_460K.bmd_HEEL_TSCOREz	Published: 1000G_EUR_ReMM	perc995	0.00336965	0.116052	0.0181056	34.4403	5.37315	1.26e-08	1.53e-06	3.38e-07	4.52163	6.14e-06	TRUE
UKB_460K.bmd_HEEL_TSCOREz : Boosted-baselineLD: FetalDHS_Trynka	UKB_460K.bmd_HEEL_TSCOREz	Boosted-baselineLD: FetalDHS_Trynka	perc95	0.0481452	0.468992	0.0550148	9.7412	1.14269	1.63e-11	4.85e-07	1.08e-07	4.50917	6.51e-06	TRUE
UKB_460K.blood_WHITE_COUNT : Boosted: 1000G_EUR_H3K27ac_DEEPSEA_MAX_ALL_ratio1to4	UKB_460K.blood_WHITE_COUNT	Boosted: 1000G_EUR_H3K27ac_DEEPSEA_MAX_ALL_ratio1to4	perc99	0.00910477	0.157173	0.0225018	17.2627	2.47143	1.98e-09	5.31e-07	1.18e-07	4.50333	6.69e-06	TRUE
PASS_Height1 : Boosted-baselineLD: H3K9ac_Trynka	PASS_Height1	Boosted-baselineLD: H3K9ac_Trynka	perc95	0.0474976	0.31526	0.0465902	6.63739	0.980894	4e-08	2.95e-07	6.56e-08	4.49794	6.86e-06	TRUE
UKB_460K.bp_SYSTOLICadjMEDz : Published: CADD_completed	UKB_460K.bp_SYSTOLICadjMEDz	Published: CADD_completed	perc995	0.00395745	0.10873	0.0140791	27.4747	3.55761	4.67e-12	7.3e-07	1.64e-07	4.43848	9.06e-06	TRUE
UKB_460K.lung_FEV1FVCzSMOKE : Boosted: 1000G_EUR_DNase_DEEPSEA_MAX_ALL_ratio1to4	UKB_460K.lung_FEV1FVCzSMOKE	Boosted: 1000G_EUR_DNase_DEEPSEA_MAX_ALL_ratio1to4	perc90	0.0972343	0.560817	0.0478023	5.76769	0.491619	5e-18	2.14e-07	4.84e-08	4.42352	9.71e-06	TRUE
UKB_460K.body_HEIGHTz : Boosted-baselineLD: H3K9ac_Trynka	UKB_460K.body_HEIGHTz	Boosted-baselineLD: H3K9ac_Trynka	perc95	0.0474976	0.284728	0.0330175	5.99457	0.695139	4.11e-11	5.82e-07	1.32e-07	4.39653	1.1e-05	TRUE
UKB_460K.body_WHRadjBMIz : Published: 1000G_EUR_ReMM	UKB_460K.body_WHRadjBMIz	Published: 1000G_EUR_ReMM	perc995	0.00336965	0.107042	0.0169083	31.7666	5.01782	4.32e-08	7.38e-07	1.69e-07	4.36176	1.29e-05	TRUE
UKB_460K.disease_T2D : Boosted: 1000G_EUR_H3K4me1_DEEPSEA_MAX_ALL_ratio1to4	UKB_460K.disease_T2D	Boosted: 1000G_EUR_H3K4me1_DEEPSEA_MAX_ALL_ratio1to4	perc99	0.00930406	0.145724	0.0293243	15.6624	3.15177	4.03e-06	1.35e-07	3.11e-08	4.34151	1.42e-05	TRUE
UKB_460K.bmd_HEEL_TSCOREz : Boosted-baselineLD: DHS_peaks_Trynka	UKB_460K.bmd_HEEL_TSCOREz	Boosted-baselineLD: DHS_peaks_Trynka	perc95	0.0482614	0.422889	0.0561494	8.76246	1.16344	5.87e-10	4.06e-07	9.44e-08	4.29746	1.73e-05	TRUE
UKB_460K.body_BMIz : Boosted: Polyphen2_HDIV_rankscore	UKB_460K.body_BMIz	Boosted: Polyphen2_HDIV_rankscore	class1	0.00172198	0.00558446	0.00342604	3.24305	1.98959	0.262264	-6.93e-07	1.63e-07	-4.25227	2.12e-05	TRUE
PASS_Years_of_Education2 : Boosted-baselineLD: Nucleotide_Diversity_10kb	PASS_Years_of_Education2	Boosted-baselineLD: Nucleotide_Diversity_10kb	perc99	0.016765	0.0199099	0.00585112	1.18759	0.349008	0.591542	3.2e-08	7.55e-09	4.24701	2.17e-05	TRUE
UKB_460K.lung_FEV1FVCzSMOKE : Boosted-baselineLD: H3K9ac_Trynka	UKB_460K.lung_FEV1FVCzSMOKE	Boosted-baselineLD: H3K9ac_Trynka	perc95	0.0474976	0.316422	0.03052	6.66185	0.642559	8.58e-17	2.31e-07	5.43e-08	4.24611	2.18e-05	TRUE
UKB_460K.lung_FVCzSMOKE : Boosted-baselineLD: H3K4me1_Trynka	UKB_460K.lung_FVCzSMOKE	Boosted-baselineLD: H3K4me1_Trynka	perc90	0.0974961	0.468261	0.0333548	4.80287	0.342115	2.95e-21	1.18e-07	2.78e-08	4.24576	2.18e-05	TRUE
UKB_460K.body_BMIz : Boosted: Polyphen2_HVAR_rankscore	UKB_460K.body_BMIz	Boosted: Polyphen2_HVAR_rankscore	perc995	0.00178287	0.00861336	0.00330405	4.83116	1.85322	0.0407909	-4.71e-07	1.11e-07	-4.2322	2.31e-05	TRUE
UKB_460K.blood_RED_COUNT : Boosted: M-CAP_rankscore	UKB_460K.blood_RED_COUNT	Boosted: M-CAP_rankscore	perc999	0.000745828	0.0552424	0.0109739	74.0686	14.7137	1.81e-06	2.81e-06	6.68e-07	4.20614	2.6e-05	TRUE
UKB_460K.body_BMIz : Boosted: REVEL_rankscore	UKB_460K.body_BMIz	Boosted: REVEL_rankscore	perc995	0.00262516	0.0135733	0.00577155	5.17045	2.19855	0.0602961	-6.46e-07	1.54e-07	-4.1945	2.73e-05	TRUE
UKB_460K.body_BALDING1 : Boosted-baselineLD: H3K9ac_Trynka	UKB_460K.body_BALDING1	Boosted-baselineLD: H3K9ac_Trynka	perc95	0.0474976	0.327105	0.0559325	6.88676	1.17759	1.28e-06	3.24e-07	7.81e-08	4.14856	3.35e-05	TRUE
UKB_460K.bmd_HEEL_TSCOREz : Boosted: 1000G_EUR_EigenPCALL_ratio1to4	UKB_460K.bmd_HEEL_TSCOREz	Boosted: 1000G_EUR_EigenPCALL_ratio1to4	perc95	0.0461628	0.420212	0.0495142	9.10283	1.0726	3e-11	3.76e-07	9.14e-08	4.10957	3.96e-05	TRUE
PASS_Height1 : Boosted-baselineLD: H3K4me1_Trynka	PASS_Height1	Boosted-baselineLD: H3K4me1_Trynka	perc90	0.0974961	0.545218	0.0587391	5.5922	0.602476	2.34e-12	2.32e-07	5.65e-08	4.10921	3.97e-05	TRUE
UKB_460K.body_HEIGHTz : Published: 1000G_EUR_ReMM	UKB_460K.body_HEIGHTz	Published: 1000G_EUR_ReMM	perc995	0.00336965	0.0818647	0.0129867	24.2947	3.85402	1.08e-08	2.17e-06	5.3e-07	4.10133	4.11e-05	TRUE
UKB_460K.blood_RED_COUNT : Boosted: 1000G_EUR_LIMBR_ratio1to4	UKB_460K.blood_RED_COUNT	Boosted: 1000G_EUR_LIMBR_ratio1to4	perc95	0.0510808	0.0259596	0.00462497	0.508207	0.0905422	3.51e-07	2.18e-08	5.32e-09	4.08682	4.37e-05	TRUE
UKB_460K.body_HEIGHTz : Boosted-baselineLD: H3K27ac_Hnisz	UKB_460K.body_HEIGHTz	Boosted-baselineLD: H3K27ac_Hnisz	perc90	0.0970221	0.424442	0.034212	4.3747	0.35262	1.02e-15	3.44e-07	8.46e-08	4.07146	4.67e-05	TRUE
UKB_460K.pigment_HAIR : Boosted: 1000G_EUR_EigenPCALL_ratio1to4	UKB_460K.pigment_HAIR	Boosted: 1000G_EUR_EigenPCALL_ratio1to4	perc95	0.0461628	0.544179	0.111808	11.7883	2.42204	1.71e-05	3.39e-07	8.38e-08	4.04406	5.25e-05	TRUE
UKB_460K.body_BALDING1 : Published: CADD_completed	UKB_460K.body_BALDING1	Published: CADD_completed	perc995	0.00395745	0.211345	0.0345702	53.4042	8.73548	1.01e-07	1.56e-06	3.86e-07	4.03369	5.49e-05	TRUE
UKB_460K.body_BMIz : Boosted: PrimateAI_rankscore	UKB_460K.body_BMIz	Boosted: PrimateAI_rankscore	perc999	0.000577237	0.0252023	0.00508712	43.6602	8.81288	3.02e-06	1.74e-06	4.31e-07	4.03252	5.52e-05	TRUE
UKB_460K.blood_RED_COUNT : Boosted: 1000G_EUR_H3K9ac_DEEPSEA_MAX_ALL_ratio1to4	UKB_460K.blood_RED_COUNT	Boosted: 1000G_EUR_H3K9ac_DEEPSEA_MAX_ALL_ratio1to4	perc99	0.00914386	0.180662	0.0309833	19.7577	3.38842	1.91e-07	7.32e-07	1.82e-07	4.02756	5.64e-05	TRUE
UKB_460K.body_HEIGHTz : Boosted-baselineLD: DGF_ENCODE	UKB_460K.body_HEIGHTz	Boosted-baselineLD: DGF_ENCODE	perc995	0.00465748	0.0755851	0.013004	16.2287	2.79207	4.07e-07	1.6e-06	3.98e-07	4.02618	5.67e-05	TRUE
PASS_Height1 : Boosted: PrimateAI_rankscore	PASS_Height1	Boosted: PrimateAI_rankscore	perc999	0.000577237	0.0482818	0.00985104	83.6429	17.0659	2.73e-06	2.77e-06	6.91e-07	4.00924	6.09e-05	TRUE
UKB_460K.blood_PLATELET_COUNT : Boosted-baselineLD: Repressed_Hoffman	UKB_460K.blood_PLATELET_COUNT	Boosted-baselineLD: Repressed_Hoffman	perc999	0.00109794	0.00620209	0.00163806	5.64884	1.49194	0.0018677	3.57e-07	8.94e-08	3.99899	6.36e-05	TRUE
UKB_460K.body_HEIGHTz : Boosted-baselineLD: FetalDHS_Trynka	UKB_460K.body_HEIGHTz	Boosted-baselineLD: FetalDHS_Trynka	perc95	0.0481452	0.31582	0.0379933	6.55974	0.789141	8.19e-11	5.03e-07	1.26e-07	3.99098	6.58e-05	TRUE
UKB_460K.body_BALDING1 : Boosted-baselineLD: DHS_peaks_Trynka	UKB_460K.body_BALDING1	Boosted-baselineLD: DHS_peaks_Trynka	perc95	0.0482614	0.541402	0.0671112	11.2181	1.39058	2.5e-10	3.15e-07	7.96e-08	3.95695	7.59e-05	TRUE
PASS_Years_of_Education2 : Boosted: SIFT4G_converted_rankscore	PASS_Years_of_Education2	Boosted: SIFT4G_converted_rankscore	perc995	0.00224017	-0.00583256	0.00586822	-2.60363	2.61954	0.171286	-1.94e-07	4.9e-08	-3.94829	7.87e-05	TRUE
UKB_460K.disease_RESPIRATORY_ENT : Boosted-baselineLD: DHS_Trynka	UKB_460K.disease_RESPIRATORY_ENT	Boosted-baselineLD: DHS_Trynka	perc95	0.0486667	0.470577	0.059352	9.66939	1.21956	5.71e-10	7.54e-08	1.92e-08	3.93257	8.4e-05	TRUE
UKB_460K.cov_EDU_YEARS : Published: 1000G_EUR_H3K9ac_DEEPSEA_MAX_ALL	UKB_460K.cov_EDU_YEARS	Published: 1000G_EUR_H3K9ac_DEEPSEA_MAX_ALL	perc95	0.0480948	0.180614	0.0220601	3.75537	0.458679	1.95e-08	6.01e-08	1.53e-08	3.92748	8.58e-05	TRUE
UKB_460K.bp_SYSTOLICadjMEDz : Boosted: REVEL_rankscore	UKB_460K.bp_SYSTOLICadjMEDz	Boosted: REVEL_rankscore	perc995	0.00262516	0.0219865	0.00737594	8.3753	2.80971	0.00933805	-5.34e-07	1.36e-07	-3.92225	8.77e-05	TRUE
UKB_460K.body_WHRadjBMIz : Boosted-baselineLD: H3K9ac_Trynka	UKB_460K.body_WHRadjBMIz	Boosted-baselineLD: H3K9ac_Trynka	perc95	0.0474976	0.353773	0.0443014	7.44823	0.932707	2.83e-10	1.65e-07	4.22e-08	3.90681	9.35e-05	TRUE
UKB_460K.mental_NEUROTICISM : Boosted: PROVEAN_converted_rankscore	UKB_460K.mental_NEUROTICISM	Boosted: PROVEAN_converted_rankscore	perc99	0.00543519	0.00041893	0.00803488	0.0770773	1.47831	0.532678	-1.63e-07	4.18e-08	-3.89669	9.75e-05	TRUE
UKB_460K.bmd_HEEL_TSCOREz : Boosted-baselineLD: H3K9ac_Trynka	UKB_460K.bmd_HEEL_TSCOREz	Boosted-baselineLD: H3K9ac_Trynka	perc95	0.0474976	0.326936	0.0389935	6.88321	0.820957	1.11e-11	3.38e-07	8.73e-08	3.87559	0.000106369	TRUE
UKB_460K.bp_SYSTOLICadjMEDz : Boosted: M-CAP_rankscore	UKB_460K.bp_SYSTOLICadjMEDz	Boosted: M-CAP_rankscore	perc999	0.000745828	0.0399013	0.00754262	53.4993	10.1131	5.1e-07	1.58e-06	4.11e-07	3.83756	0.000124262	TRUE
UKB_460K.disease_ALLERGY_ECZEMA_DIAGNOSED : Boosted: 1000G_EUR_H3K27ac_DEEPSEA_MAX_ALL_ratio1to4	UKB_460K.disease_ALLERGY_ECZEMA_DIAGNOSED	Boosted: 1000G_EUR_H3K27ac_DEEPSEA_MAX_ALL_ratio1to4	perc99	0.00910477	0.109374	0.0251591	12.0128	2.76328	6.06e-05	2.05e-07	5.37e-08	3.81501	0.000136178	TRUE
PASS_Height1 : Boosted: 1000G_EUR_H3K4me1_DEEPSEA_MAX_ALL_ratio1to4	PASS_Height1	Boosted: 1000G_EUR_H3K4me1_DEEPSEA_MAX_ALL_ratio1to4	perc99	0.00930406	0.164468	0.0261364	17.677	2.80914	2.52e-08	5.88e-07	1.55e-07	3.79975	0.00014484	TRUE
UKB_460K.cov_SMOKING_STATUS : Boosted-baselineLD: Nucleotide_Diversity_10kb	UKB_460K.cov_SMOKING_STATUS	Boosted-baselineLD: Nucleotide_Diversity_10kb	perc99	0.016765	0.0157032	0.00626427	0.936663	0.373651	0.865566	2.71e-08	7.15e-09	3.79106	0.000150008	TRUE
UKB_460K.blood_WHITE_COUNT : Boosted: 1000G_EUR_ncER_ratio1to4	UKB_460K.blood_WHITE_COUNT	Boosted: 1000G_EUR_ncER_ratio1to4	perc95	0.0453328	0.233627	0.0340064	5.15359	0.750149	1.69e-07	2.88e-07	7.62e-08	3.78215	0.000155482	TRUE
UKB_460K.mental_NEUROTICISM : Boosted: REVEL_rankscore	UKB_460K.mental_NEUROTICISM	Boosted: REVEL_rankscore	perc995	0.00262516	0.0084383	0.00797719	3.21439	3.03874	0.465662	-3.41e-07	9.06e-08	-3.76429	0.00016702	TRUE
UKB_460K.lung_FEV1FVCzSMOKE : Boosted-baselineLD: GERP.NS	UKB_460K.lung_FEV1FVCzSMOKE	Boosted-baselineLD: GERP.NS	perc95	0.0465722	0.441925	0.0449504	9.48904	0.965178	3.54e-15	3.34e-07	8.88e-08	3.76095	0.000169266	TRUE
UKB_460K.bp_SYSTOLICadjMEDz : Boosted-baselineLD: H3K9ac_Trynka	UKB_460K.bp_SYSTOLICadjMEDz	Boosted-baselineLD: H3K9ac_Trynka	perc95	0.0474976	0.353776	0.0448027	7.44828	0.943261	4.11e-10	2.41e-07	6.4e-08	3.75768	0.000171497	TRUE
UKB_460K.blood_RED_COUNT : Boosted-baselineLD: MAF_Adj_LLD_AFR	UKB_460K.blood_RED_COUNT	Boosted-baselineLD: MAF_Adj_LLD_AFR	perc95	0.0795275	0.0889061	0.0168798	1.11793	0.212251	0.576521	4.96e-08	1.32e-08	3.75317	0.000174609	TRUE
UKB_460K.body_HEIGHTz : Boosted-baselineLD: H3K4me1_Trynka	UKB_460K.body_HEIGHTz	Boosted-baselineLD: H3K4me1_Trynka	perc90	0.0974961	0.476625	0.0401723	4.88866	0.41204	7.54e-16	4.52e-07	1.21e-07	3.74283	0.000181959	TRUE
UKB_460K.other_MORNINGPERSON : Boosted-baselineLD: FetalDHS_Trynka	UKB_460K.other_MORNINGPERSON	Boosted-baselineLD: FetalDHS_Trynka	perc95	0.0481452	0.0120553	0.0327337	0.250395	0.679897	0.273492	-7.07e-08	1.89e-08	-3.7344	0.000188161	TRUE
UKB_460K.lung_FEV1FVCzSMOKE : Boosted: M-CAP_rankscore	UKB_460K.lung_FEV1FVCzSMOKE	Boosted: M-CAP_rankscore	perc999	0.000745828	0.0306612	0.00637002	41.1102	8.54086	3.26e-06	1.48e-06	3.97e-07	3.72804	0.000192978	TRUE
UKB_460K.mental_NEUROTICISM : Boosted: SIFT4G_converted_rankscore	UKB_460K.mental_NEUROTICISM	Boosted: SIFT4G_converted_rankscore	perc995	0.00224017	-0.000564448	0.00508612	-0.251967	2.27042	0.581363	-1.82e-07	4.89e-08	-3.72572	0.000194758	TRUE
UKB_460K.body_WHRadjBMIz : Boosted-baselineLD: H3K4me1_Trynka	UKB_460K.body_WHRadjBMIz	Boosted-baselineLD: H3K4me1_Trynka	perc90	0.0974961	0.602716	0.0551936	6.18195	0.566111	3.57e-14	1.36e-07	3.66e-08	3.71549	0.000202811	TRUE
UKB_460K.lung_FVCzSMOKE : Boosted-baselineLD: MAF_Adj_LLD_AFR	UKB_460K.lung_FVCzSMOKE	Boosted-baselineLD: MAF_Adj_LLD_AFR	perc95	0.0795275	0.0711854	0.0118616	0.895105	0.149151	0.482063	3.01e-08	8.11e-09	3.71075	0.000206648	TRUE
UKB_460K.bp_SYSTOLICadjMEDz : Boosted: SIFT4G_converted_rankscore	UKB_460K.bp_SYSTOLICadjMEDz	Boosted: SIFT4G_converted_rankscore	perc995	0.00224017	0.00402515	0.00388311	1.79681	1.7334	0.645852	-3.19e-07	8.63e-08	-3.69946	0.000216059	TRUE
UKB_460K.blood_RED_COUNT : Boosted-baselineLD: H3K9ac_Trynka	UKB_460K.blood_RED_COUNT	Boosted-baselineLD: H3K9ac_Trynka	perc95	0.0474976	0.458742	0.0543969	9.6582	1.14525	4.3e-11	3.23e-07	8.74e-08	3.69887	0.000216562	TRUE
UKB_460K.repro_MENARCHE_AGE : Published: 1000G_EUR_CDTS_gnomAD	UKB_460K.repro_MENARCHE_AGE	Published: 1000G_EUR_CDTS_gnomAD	perc99	0.00511763	0.0802848	0.0137039	15.6879	2.67778	8.69e-08	4.58e-07	1.25e-07	3.65963	0.000252575	TRUE
UKB_460K.bp_SYSTOLICadjMEDz : Published: 1000G_EUR_ReMM	UKB_460K.bp_SYSTOLICadjMEDz	Published: 1000G_EUR_ReMM	perc995	0.00336965	0.0973955	0.0143305	28.9038	4.25283	8.28e-10	7.31e-07	2e-07	3.64708	0.000265232	TRUE
UKB_460K.bmd_HEEL_TSCOREz : Boosted: M-CAP_rankscore	UKB_460K.bmd_HEEL_TSCOREz	Boosted: M-CAP_rankscore	perc999	0.000745828	0.0360289	0.00755386	48.3073	10.1282	2.88e-06	2.09e-06	5.73e-07	3.64403	0.000268405	TRUE
UKB_460K.bmd_HEEL_TSCOREz : Boosted: 1000G_EUR_H3K4me1_DEEPSEA_MAX_ALL_ratio1to4	UKB_460K.bmd_HEEL_TSCOREz	Boosted: 1000G_EUR_H3K4me1_DEEPSEA_MAX_ALL_ratio1to4	perc99	0.00930406	0.141881	0.0216207	15.2493	2.32379	2.37e-09	7.43e-07	2.05e-07	3.62983	0.000283609	TRUE
UKB_460K.mental_NEUROTICISM : Boosted-baselineLD: H3K9ac_peaks_Trynka	UKB_460K.mental_NEUROTICISM	Boosted-baselineLD: H3K9ac_peaks_Trynka	perc90	0.0962663	0.280359	0.0363532	2.91233	0.377631	1.25e-06	5.94e-08	1.64e-08	3.61563	0.000299613	TRUE
UKB_460K.bmd_HEEL_TSCOREz : Boosted: PrimateAI_rankscore	UKB_460K.bmd_HEEL_TSCOREz	Boosted: PrimateAI_rankscore	perc999	0.000577237	0.0247424	0.0052063	42.8635	9.01935	2.58e-06	1.85e-06	5.13e-07	3.60707	0.000309678	TRUE
UKB_460K.disease_HI_CHOL_SELF_REP : Published: 1000G_EUR_CTCF_DEEPSEA_MAX_ALL	UKB_460K.disease_HI_CHOL_SELF_REP	Published: 1000G_EUR_CTCF_DEEPSEA_MAX_ALL	perc95	0.049634	-0.290234	0.104855	-5.84749	2.11256	0.0018793	-7.85e-08	2.18e-08	-3.5994	0.000318958	TRUE
UKB_460K.blood_RED_COUNT : Boosted-baselineLD: BLUEPRINT_DNA_methylation_MaxCPP	UKB_460K.blood_RED_COUNT	Boosted-baselineLD: BLUEPRINT_DNA_methylation_MaxCPP	class1	0.087952	0.450403	0.0452425	5.12101	0.5144	2.88e-10	1.11e-07	3.09e-08	3.58233	0.000340548	TRUE
UKB_460K.body_WHRadjBMIz : Boosted: PrimateAI_rankscore	UKB_460K.body_WHRadjBMIz	Boosted: PrimateAI_rankscore	perc999	0.000577237	0.0374824	0.00825392	64.9342	14.299	2.54e-05	1.52e-06	4.24e-07	3.58208	0.000340866	TRUE
UKB_460K.other_MORNINGPERSON : Boosted-baselineLD: DHS_peaks_Trynka	UKB_460K.other_MORNINGPERSON	Boosted-baselineLD: DHS_peaks_Trynka	perc95	0.0482614	0.0348999	0.0318535	0.723143	0.66002	0.675344	-6.66e-08	1.86e-08	-3.57904	0.000344854	TRUE
UKB_460K.repro_MENOPAUSE_AGE : Boosted: 1000G_EUR_EigenPCALL_ratio1to4	UKB_460K.repro_MENOPAUSE_AGE	Boosted: 1000G_EUR_EigenPCALL_ratio1to4	perc95	0.0461628	0.364981	0.0877945	7.90638	1.90184	0.00036877	2.05e-07	5.74e-08	3.57424	0.000351243	TRUE
UKB_460K.body_BMIz : Boosted-baselineLD: Recomb_Rate_10kb	UKB_460K.body_BMIz	Boosted-baselineLD: Recomb_Rate_10kb	class1	0.283432	0.296448	0.0110257	1.04592	0.0389005	0.240817	-1.56e-08	4.37e-09	-3.57135	0.00035515	TRUE
UKB_460K.lung_FVCzSMOKE : Boosted: 1000G_EUR_EigenPCALL_ratio1to4	UKB_460K.lung_FVCzSMOKE	Boosted: 1000G_EUR_EigenPCALL_ratio1to4	perc95	0.0461628	0.340502	0.0327994	7.3761	0.710514	3.38e-15	1.52e-07	4.27e-08	3.5652	0.000363579	TRUE
UKB_460K.blood_PLATELET_COUNT : Published: 1000G_EUR_CTCF_DEEPSEA_MAX_ALL	UKB_460K.blood_PLATELET_COUNT	Published: 1000G_EUR_CTCF_DEEPSEA_MAX_ALL	perc95	0.049634	-0.089695	0.0503776	-1.80713	1.01498	0.00676975	-2.62e-07	7.38e-08	-3.55717	0.000374866	TRUE
UKB_460K.bmd_HEEL_TSCOREz : Boosted-baselineLD: H3K9ac_peaks_Trynka	UKB_460K.bmd_HEEL_TSCOREz	Boosted-baselineLD: H3K9ac_peaks_Trynka	perc90	0.0962663	0.531913	0.0514172	5.52543	0.534114	5.52e-15	2.83e-07	7.95e-08	3.5557	0.000376972	TRUE
UKB_460K.body_WHRadjBMIz : Boosted: 1000G_EUR_ReMM_ratio1to4	UKB_460K.body_WHRadjBMIz	Boosted: 1000G_EUR_ReMM_ratio1to4	perc99	0.00757118	0.164869	0.0250366	21.7758	3.30683	2.95e-09	4.78e-07	1.35e-07	3.5494	0.000386116	TRUE
PASS_Height1 : Boosted: 1000G_EUR_DNase_DEEPSEA_MAX_ALL_ratio1to4	PASS_Height1	Boosted: 1000G_EUR_DNase_DEEPSEA_MAX_ALL_ratio1to4	perc90	0.0972343	0.573031	0.071393	5.8933	0.734237	2.08e-09	2.58e-07	7.28e-08	3.54506	0.000392521	TRUE
PASS_Crohns_Disease : Published: MPC_rankscore	PASS_Crohns_Disease	Published: MPC_rankscore	perc70	0.000412336	0.0513941	0.0176996	124.641	42.9252	0.00224567	1.34e-05	3.78e-06	3.53355	0.000410018	TRUE
UKB_460K.bmd_HEEL_TSCOREz : Boosted-baselineLD: H3K27ac_Hnisz	UKB_460K.bmd_HEEL_TSCOREz	Boosted-baselineLD: H3K27ac_Hnisz	perc90	0.0970221	0.462301	0.0392201	4.7649	0.404239	6.11e-19	1.6e-07	4.57e-08	3.50728	0.000452714	TRUE
UKB_460K.body_WHRadjBMIz : Boosted: 1000G_EUR_EigenPCALL_ratio1to4	UKB_460K.body_WHRadjBMIz	Boosted: 1000G_EUR_EigenPCALL_ratio1to4	perc95	0.0461628	0.428906	0.0650255	9.29116	1.40861	7.87e-08	2.21e-07	6.34e-08	3.4855	0.000491224	TRUE
UKB_460K.body_BMIz : Boosted: MPC_rankscore	UKB_460K.body_BMIz	Boosted: MPC_rankscore	perc999	0.000320911	0.013449	0.00277389	41.9089	8.6438	6.45e-06	1.45e-06	4.2e-07	3.45389	0.000552568	TRUE
UKB_460K.cov_EDU_YEARS : Boosted: RNA_DIS	UKB_460K.cov_EDU_YEARS	Boosted: RNA_DIS	perc90	0.101808	0.168428	0.0117106	1.65436	0.115026	5.77e-08	1.38e-08	4e-09	3.44633	0.00056825	TRUE
UKB_460K.mental_NEUROTICISM : Boosted: Polyphen2_HVAR_rankscore	UKB_460K.mental_NEUROTICISM	Boosted: Polyphen2_HVAR_rankscore	perc995	0.00178287	0.00481532	0.00557099	2.70087	3.12473	0.586353	-2.66e-07	7.72e-08	-3.44303	0.000575226	TRUE
PASS_Height1 : Boosted-baselineLD: FetalDHS_Trynka	PASS_Height1	Boosted-baselineLD: FetalDHS_Trynka	perc95	0.0481452	0.400565	0.0625815	8.31995	1.29985	9.03e-08	2.33e-07	6.77e-08	3.43999	0.000581745	TRUE
UKB_460K.body_BALDING1 : Boosted-baselineLD: H3K4me1_peaks_Trynka	UKB_460K.body_BALDING1	Boosted-baselineLD: H3K4me1_peaks_Trynka	perc95	0.0480732	0.360016	0.0635197	7.48891	1.32131	2.51e-06	2.92e-07	8.5e-08	3.43751	0.000587083	TRUE
UKB_460K.cov_EDU_YEARS : Boosted-baselineLD: MAF_Adj_Predicted_Allele_Age	UKB_460K.cov_EDU_YEARS	Boosted-baselineLD: MAF_Adj_Predicted_Allele_Age	perc95	0.0781053	0.040237	0.00840366	0.515163	0.107594	1.14e-05	1.53e-08	4.5e-09	3.4057	0.000659936	TRUE
UKB_460K.lung_FEV1FVCzSMOKE : Boosted-baselineLD: H3K27ac_PGC2	UKB_460K.lung_FEV1FVCzSMOKE	Boosted-baselineLD: H3K27ac_PGC2	perc90	0.0971147	0.436343	0.0361333	4.49307	0.372069	1.24e-17	1.53e-07	4.5e-08	3.40213	0.000668624	TRUE
UKB_460K.blood_WHITE_COUNT : Boosted: 1000G_EUR_H3K9ac_DEEPSEA_MAX_ALL_ratio1to4	UKB_460K.blood_WHITE_COUNT	Boosted: 1000G_EUR_H3K9ac_DEEPSEA_MAX_ALL_ratio1to4	perc99	0.00914386	0.109313	0.0207287	11.9548	2.26695	4.6e-06	3.57e-07	1.05e-07	3.39737	0.000680375	TRUE
PASS_AgeFirstBirth : Boosted: REVEL_rankscore	PASS_AgeFirstBirth	Boosted: REVEL_rankscore	perc995	0.00262516	-0.0143585	0.0148967	-5.46958	5.6746	0.251093	-3.12e-07	9.2e-08	-3.38727	0.000705911	TRUE
UKB_460K.body_HEIGHTz : Boosted-baselineLD: H3K9ac_peaks_Trynka	UKB_460K.body_HEIGHTz	Boosted-baselineLD: H3K9ac_peaks_Trynka	perc90	0.0962663	0.457307	0.0425467	4.75043	0.441969	1.37e-13	3.94e-07	1.16e-07	3.38147	0.00072098	TRUE
UKB_460K.cov_EDU_YEARS : Boosted: Polyphen2_HDIV_rankscore	UKB_460K.cov_EDU_YEARS	Boosted: Polyphen2_HDIV_rankscore	class1	0.00172198	0.0045596	0.00409738	2.64788	2.37946	0.488869	-3.1e-07	9.17e-08	-3.37963	0.000725845	TRUE
UKB_460K.body_BMIz : Published: 1000G_EUR_CDTS_gnomAD	UKB_460K.body_BMIz	Published: 1000G_EUR_CDTS_gnomAD	perc99	0.00511763	0.0660996	0.0131766	12.9161	2.57475	9.26e-06	4.66e-07	1.38e-07	3.37337	0.000742531	TRUE
UKB_460K.blood_WHITE_COUNT : Boosted: 1000G_EUR_Testis_closeness_centrality_ratio1to4	UKB_460K.blood_WHITE_COUNT	Boosted: 1000G_EUR_Testis_closeness_centrality_ratio1to4	class1	0.10063	0.289175	0.0164846	2.87365	0.163814	1.61e-23	2.89e-08	8.61e-09	3.35978	0.000780036	TRUE
UKB_460K.body_BALDING1 : Boosted-baselineLD: DHS_Trynka	UKB_460K.body_BALDING1	Boosted-baselineLD: DHS_Trynka	perc95	0.0486667	0.584341	0.0821044	12.007	1.68707	2.1e-08	3.23e-07	9.63e-08	3.3573	0.000787064	TRUE
UKB_460K.cov_EDU_YEARS : Boosted: PROVEAN_converted_rankscore	UKB_460K.cov_EDU_YEARS	Boosted: PROVEAN_converted_rankscore	perc99	0.00543519	0.0021638	0.00648608	0.39811	1.19335	0.614456	-1.38e-07	4.13e-08	-3.34597	0.000819967	TRUE
UKB_460K.lung_FEV1FVCzSMOKE : Published: CADD_completed	UKB_460K.lung_FEV1FVCzSMOKE	Published: CADD_completed	perc995	0.00395745	0.0757196	0.0130501	19.1334	3.2976	1.21e-07	5.92e-07	1.77e-07	3.33641	0.000848671	TRUE
UKB_460K.cov_EDU_YEARS : Published: 1000G_EUR_H3K27ac_DEEPSEA_MAX_ALL	UKB_460K.cov_EDU_YEARS	Published: 1000G_EUR_H3K27ac_DEEPSEA_MAX_ALL	perc95	0.0481156	0.173537	0.0228041	3.60666	0.473943	1.02e-07	5.4e-08	1.62e-08	3.33406	0.000855874	TRUE
UKB_460K.disease_T2D : Boosted-baselineLD: DGF_ENCODE	UKB_460K.disease_T2D	Boosted-baselineLD: DGF_ENCODE	perc995	0.00465748	0.0870547	0.0269585	18.6914	5.78821	0.00263784	1.63e-07	4.9e-08	3.33129	0.000864459	TRUE
UKB_460K.bmd_HEEL_TSCOREz : Boosted: 1000G_EUR_DNase_DEEPSEA_MAX_ALL_ratio1to4	UKB_460K.bmd_HEEL_TSCOREz	Boosted: 1000G_EUR_DNase_DEEPSEA_MAX_ALL_ratio1to4	perc90	0.0972343	0.570466	0.0598905	5.86692	0.61594	2.6e-12	2.73e-07	8.21e-08	3.3245	0.000885781	TRUE
UKB_460K.disease_RESPIRATORY_ENT : Boosted: 1000G_EUR_EigenPCALL_ratio1to4	UKB_460K.disease_RESPIRATORY_ENT	Boosted: 1000G_EUR_EigenPCALL_ratio1to4	perc95	0.0461628	0.461939	0.069066	10.0067	1.49614	8.7e-08	7.92e-08	2.38e-08	3.32369	0.000888341	TRUE
UKB_460K.body_BALDING1 : Boosted: 1000G_EUR_ReMM_ratio1to4	UKB_460K.body_BALDING1	Boosted: 1000G_EUR_ReMM_ratio1to4	perc99	0.00757118	0.294549	0.0498119	38.904	6.57915	9.2e-08	1.04e-06	3.14e-07	3.32132	0.00089594	TRUE
UKB_460K.cov_EDU_YEARS : Boosted: SIFT4G_converted_rankscore	UKB_460K.cov_EDU_YEARS	Boosted: SIFT4G_converted_rankscore	perc995	0.00224017	-0.00068819	0.00423616	-0.307205	1.891	0.48911	-1.71e-07	5.15e-08	-3.3119	0.000926653	TRUE
UKB_460K.disease_ALLERGY_ECZEMA_DIAGNOSED : Boosted: 1000G_EUR_EigenPCALL_ratio1to4	UKB_460K.disease_ALLERGY_ECZEMA_DIAGNOSED	Boosted: 1000G_EUR_EigenPCALL_ratio1to4	perc95	0.0461628	0.358697	0.0555016	7.77026	1.2023	4.8e-08	9.92e-08	3e-08	3.30996	0.000933077	TRUE
UKB_460K.body_HEIGHTz : Boosted-baselineLD: H3K4me3_peaks_Trynka	UKB_460K.body_HEIGHTz	Boosted-baselineLD: H3K4me3_peaks_Trynka	perc95	0.0475768	0.295095	0.0375021	6.20249	0.788242	4.61e-10	4.61e-07	1.4e-07	3.30378	0.000953893	TRUE
UKB_460K.body_HEIGHTz : Boosted: 1000G_EUR_EigenPCALL_ratio1to4	UKB_460K.body_HEIGHTz	Boosted: 1000G_EUR_EigenPCALL_ratio1to4	perc95	0.0461628	0.280577	0.0319098	6.07799	0.691244	6.83e-12	4.22e-07	1.28e-07	3.30005	0.000966667	TRUE
UKB_460K.blood_PLATELET_COUNT : Boosted-baselineLD: TSS_Hoffman	UKB_460K.blood_PLATELET_COUNT	Boosted-baselineLD: TSS_Hoffman	class1	0.0186377	0.267972	0.038409	14.378	2.06083	1.01e-09	6.95e-07	2.12e-07	3.28279	0.00102784	TRUE
UKB_460K.blood_RBC_DISTRIB_WIDTH : Published: 1000G_EUR_CTCF_DEEPSEA_MAX_ALL	UKB_460K.blood_RBC_DISTRIB_WIDTH	Published: 1000G_EUR_CTCF_DEEPSEA_MAX_ALL	perc95	0.049634	-0.0761591	0.0590791	-1.53442	1.1903	0.0345363	-1.68e-07	5.12e-08	-3.27468	0.00105782	TRUE
UKB_460K.blood_WHITE_COUNT : Boosted-baselineLD: H3K9ac_Trynka	UKB_460K.blood_WHITE_COUNT	Boosted-baselineLD: H3K9ac_Trynka	perc95	0.0474976	0.371024	0.037477	7.81141	0.789028	3.92e-15	1.89e-07	5.77e-08	3.27449	0.00105854	TRUE
UKB_460K.bp_SYSTOLICadjMEDz : Boosted: 1000G_EUR_DNase_DEEPSEA_MAX_ALL_ratio1to4	UKB_460K.bp_SYSTOLICadjMEDz	Boosted: 1000G_EUR_DNase_DEEPSEA_MAX_ALL_ratio1to4	perc90	0.0972343	0.507821	0.0477783	5.22265	0.491373	1.12e-13	1.64e-07	5.02e-08	3.26664	0.00108833	TRUE
UKB_460K.blood_PLATELET_COUNT : Boosted-baselineLD: Promoter_UCSC	UKB_460K.blood_PLATELET_COUNT	Boosted-baselineLD: Promoter_UCSC	perc90	0.0955031	0.483901	0.0487918	5.06687	0.510892	1.41e-12	1.94e-07	5.94e-08	3.2656	0.00109232	TRUE
UKB_460K.lung_FEV1FVCzSMOKE : Boosted-baselineLD: FetalDHS_Trynka	UKB_460K.lung_FEV1FVCzSMOKE	Boosted-baselineLD: FetalDHS_Trynka	perc95	0.0481452	0.381114	0.0384178	7.91594	0.797958	4.74e-16	1.89e-07	5.79e-08	3.2606	0.00111176	TRUE
UKB_460K.lung_FEV1FVCzSMOKE : Boosted-baselineLD: H3K4me1_Trynka	UKB_460K.lung_FEV1FVCzSMOKE	Boosted-baselineLD: H3K4me1_Trynka	perc90	0.0974961	0.511038	0.0387849	5.24163	0.397809	2.12e-21	1.24e-07	3.83e-08	3.25071	0.00115115	TRUE
UKB_460K.body_WHRadjBMIz : Boosted-baselineLD: GERP.NS	UKB_460K.body_WHRadjBMIz	Boosted-baselineLD: GERP.NS	perc95	0.0465722	0.468999	0.0560615	10.0704	1.20376	8.64e-12	1.97e-07	6.07e-08	3.25067	0.00115133	TRUE
UKB_460K.bmd_HEEL_TSCOREz : Boosted-baselineLD: H3K4me3_Trynka	UKB_460K.bmd_HEEL_TSCOREz	Boosted-baselineLD: H3K4me3_Trynka	perc95	0.0472249	0.323706	0.039339	6.85457	0.833015	3.15e-12	3.24e-07	9.97e-08	3.24878	0.00115901	TRUE
UKB_460K.lung_FEV1FVCzSMOKE : Boosted-baselineLD: H3K4me3_peaks_Trynka	UKB_460K.lung_FEV1FVCzSMOKE	Boosted-baselineLD: H3K4me3_peaks_Trynka	perc95	0.0475768	0.350336	0.032741	7.36358	0.688171	1.89e-18	2.07e-07	6.38e-08	3.24639	0.00116877	TRUE
UKB_460K.body_BMIz : Boosted-baselineLD: MAF_Adj_ASMC	UKB_460K.body_BMIz	Boosted-baselineLD: MAF_Adj_ASMC	class1	0.247667	0.113958	0.0121699	0.460128	0.0491381	4.31e-20	2.2e-08	6.79e-09	3.24362	0.00118022	TRUE
UKB_460K.body_HEIGHTz : Boosted-baselineLD: SuperEnhancer_Hnisz	UKB_460K.body_HEIGHTz	Boosted-baselineLD: SuperEnhancer_Hnisz	perc90	0.0969738	0.347177	0.0292868	3.58012	0.302008	5.41e-14	1.55e-07	4.79e-08	3.23924	0.00119851	TRUE
UKB_460K.body_BMIz : Boosted: MetaSVM_rankscore	UKB_460K.body_BMIz	Boosted: MetaSVM_rankscore	perc95	0.0112973	0.0581173	0.00970514	5.14435	0.859067	2.77e-06	-4.57e-08	1.41e-08	-3.23881	0.00120028	TRUE
UKB_460K.blood_EOSINOPHIL_COUNT : Boosted: 1000G_EUR_ReMM_ratio1to4	UKB_460K.blood_EOSINOPHIL_COUNT	Boosted: 1000G_EUR_ReMM_ratio1to4	perc99	0.00757118	0.10473	0.0262109	13.8327	3.46193	0.000237212	6.66e-07	2.06e-07	3.23838	0.0012021	TRUE
PASS_Schizophrenia : Boosted-baselineLD: UTR_3_UCSC	PASS_Schizophrenia	Boosted-baselineLD: UTR_3_UCSC	perc95	0.0465854	0.133611	0.0267618	2.86808	0.574468	0.00125541	2.27e-07	7.02e-08	3.2382	0.00120286	TRUE
UKB_460K.disease_T2D : Published: 1000G_EUR_ReMM	UKB_460K.disease_T2D	Published: 1000G_EUR_ReMM	perc995	0.00336965	0.0842197	0.0205419	24.9936	6.09616	7.28e-05	1.82e-07	5.61e-08	3.23796	0.00120389	TRUE
UKB_460K.blood_WHITE_COUNT : Boosted: 1000G_EUR_H3K4me3_DEEPSEA_MAX_ALL_ratio1to4	UKB_460K.blood_WHITE_COUNT	Boosted: 1000G_EUR_H3K4me3_DEEPSEA_MAX_ALL_ratio1to4	perc99	0.0091759	0.120356	0.0240063	13.1166	2.61624	1.18e-05	4.69e-07	1.45e-07	3.2354	0.00121474	TRUE
UKB_460K.lung_FVCzSMOKE : Boosted-baselineLD: H3K4me3_Trynka	UKB_460K.lung_FVCzSMOKE	Boosted-baselineLD: H3K4me3_Trynka	perc95	0.0472249	0.260718	0.0273002	5.52078	0.578088	4.35e-13	1.62e-07	5.01e-08	3.23431	0.00121938	TRUE
UKB_460K.blood_RED_COUNT : Published: 1000G_EUR_ReMM	UKB_460K.blood_RED_COUNT	Published: 1000G_EUR_ReMM	perc995	0.00336965	0.0813272	0.015009	24.1352	4.45418	5.29e-07	7.51e-07	2.33e-07	3.22609	0.00125496	TRUE
PASS_Years_of_Education2 : Published: MPC_rankscore	PASS_Years_of_Education2	Published: MPC_rankscore	perc70	0.000412336	0.0149442	0.00422357	36.2427	10.243	0.000692975	6.38e-07	1.98e-07	3.22401	0.00126409	TRUE
UKB_460K.mental_NEUROTICISM : Boosted: MetaSVM_rankscore	UKB_460K.mental_NEUROTICISM	Boosted: MetaSVM_rankscore	perc95	0.0112973	0.0644312	0.0123398	5.70324	1.09228	2.23e-05	-2.58e-08	8.02e-09	-3.21287	0.00131416	TRUE
UKB_460K.pigment_HAIR : Boosted-baselineLD: H3K4me1_Trynka	UKB_460K.pigment_HAIR	Boosted-baselineLD: H3K4me1_Trynka	perc90	0.0974961	0.384126	0.1046	3.93991	1.07286	0.00206338	1.8e-07	5.62e-08	3.21149	0.00132046	TRUE
UKB_460K.lung_FEV1FVCzSMOKE : Boosted: CADD_completed_ratio1to4	UKB_460K.lung_FEV1FVCzSMOKE	Boosted: CADD_completed_ratio1to4	class1	0.057233	0.411109	0.0418478	7.18308	0.731183	2.56e-15	2.69e-07	8.38e-08	3.20949	0.00132969	TRUE
UKB_460K.body_BMIz : Boosted: SIFT4G_converted_rankscore	UKB_460K.body_BMIz	Boosted: SIFT4G_converted_rankscore	perc995	0.00224017	0.00198696	0.00353772	0.88697	1.57922	0.942912	-2.93e-07	9.14e-08	-3.20885	0.00133266	TRUE
PASS_HDL : Boosted: MPC_rankscore	PASS_HDL	Boosted: MPC_rankscore	perc999	0.000320911	0.0417036	0.0134817	129.954	42.0109	0.00107207	2.66e-06	8.3e-07	3.20152	0.00136703	TRUE
UKB_460K.blood_RED_COUNT : Boosted: 1000G_EUR_ReMM_ratio1to4	UKB_460K.blood_RED_COUNT	Boosted: 1000G_EUR_ReMM_ratio1to4	perc99	0.00757118	0.159259	0.0263191	21.0349	3.47622	5.97e-08	9.33e-07	2.92e-07	3.20017	0.00137346	TRUE
UKB_460K.blood_RED_COUNT : Boosted: 1000G_EUR_H3K27ac_DEEPSEA_MAX_ALL_ratio1to4	UKB_460K.blood_RED_COUNT	Boosted: 1000G_EUR_H3K27ac_DEEPSEA_MAX_ALL_ratio1to4	perc99	0.00910477	0.191039	0.0355854	20.9823	3.90843	1.29e-06	6.36e-07	1.99e-07	3.19226	0.00141164	TRUE
UKB_460K.lung_FEV1FVCzSMOKE : Boosted-baselineLD: MAF_Adj_LLD_AFR	UKB_460K.lung_FEV1FVCzSMOKE	Boosted-baselineLD: MAF_Adj_LLD_AFR	perc95	0.0795275	0.0616513	0.0132815	0.77522	0.167005	0.183842	3.48e-08	1.09e-08	3.19173	0.00141421	TRUE
UKB_460K.body_HEIGHTz : Boosted: MetaSVM_rankscore	UKB_460K.body_HEIGHTz	Boosted: MetaSVM_rankscore	perc95	0.0112973	0.0478295	0.00914233	4.23371	0.809249	8.26e-05	-1.45e-07	4.55e-08	-3.18866	0.00142933	TRUE
UKB_460K.blood_RED_COUNT : Boosted: CADD_completed_ratio1to4	UKB_460K.blood_RED_COUNT	Boosted: CADD_completed_ratio1to4	class1	0.057233	0.459753	0.063403	8.03301	1.1078	2.34e-09	3.29e-07	1.03e-07	3.18839	0.00143069	TRUE
PASS_Schizophrenia : Boosted: PrimateAI_rankscore	PASS_Schizophrenia	Boosted: PrimateAI_rankscore	perc999	0.000577237	0.0223025	0.00673073	38.6367	11.6603	0.00113437	2.85e-06	8.94e-07	3.18674	0.00143886	FALSE
PASS_AgeFirstBirth : Boosted: SIFT4G_converted_rankscore	PASS_AgeFirstBirth	Boosted: SIFT4G_converted_rankscore	perc995	0.00224017	-0.0121473	0.010231	-5.42249	4.56705	0.157625	-1.64e-07	5.17e-08	-3.16611	0.0015449	FALSE
UKB_460K.mental_NEUROTICISM : Boosted-baselineLD: MAF_Adj_ASMC	UKB_460K.mental_NEUROTICISM	Boosted-baselineLD: MAF_Adj_ASMC	class1	0.247667	0.13696	0.013776	0.553001	0.0556232	1.36e-12	9.41e-09	2.97e-09	3.16561	0.00154756	FALSE
UKB_460K.cov_EDU_YEARS : Published: 1000G_EUR_H3K4me3_DEEPSEA_MAX_ALL	UKB_460K.cov_EDU_YEARS	Published: 1000G_EUR_H3K4me3_DEEPSEA_MAX_ALL	perc95	0.0477763	0.164857	0.0228662	3.45061	0.47861	1.03e-06	5.1e-08	1.61e-08	3.16114	0.00157154	FALSE
UKB_460K.body_BMIz : Boosted: 1000G_EUR_Greene_thyroid_ratio1to4	UKB_460K.body_BMIz	Boosted: 1000G_EUR_Greene_thyroid_ratio1to4	perc90	0.0942223	0.170535	0.0126439	1.80992	0.134193	1.34e-08	2.53e-08	8.02e-09	3.15489	0.0016056	FALSE
UKB_460K.repro_MENOPAUSE_AGE : Boosted-baselineLD: Transcr_Hoffman	UKB_460K.repro_MENOPAUSE_AGE	Boosted-baselineLD: Transcr_Hoffman	perc95	0.0449607	0.231404	0.0408899	5.14681	0.909459	8.51e-07	5.79e-08	1.84e-08	3.15189	0.00162216	FALSE
UKB_460K.body_BALDING1 : Boosted-baselineLD: FetalDHS_Trynka	UKB_460K.body_BALDING1	Boosted-baselineLD: FetalDHS_Trynka	perc95	0.0481452	0.559295	0.0783349	11.6168	1.62706	1.11e-08	3.06e-07	9.72e-08	3.14874	0.00163975	FALSE
UKB_460K.bmd_HEEL_TSCOREz : Boosted: 1000G_EUR_ReMM_ratio1to4	UKB_460K.bmd_HEEL_TSCOREz	Boosted: 1000G_EUR_ReMM_ratio1to4	perc99	0.00757118	0.192512	0.0287393	25.427	3.79589	3.48e-09	1.08e-06	3.44e-07	3.14862	0.00164043	FALSE
UKB_460K.other_MORNINGPERSON : Boosted: 1000G_EUR_CTCF_DEEPSEA_MAX_ALL_ratio1to4	UKB_460K.other_MORNINGPERSON	Boosted: 1000G_EUR_CTCF_DEEPSEA_MAX_ALL_ratio1to4	perc90	0.0975161	0.199521	0.0326641	2.04603	0.334961	0.00234846	2.6e-08	8.27e-09	3.14754	0.0016465	FALSE
UKB_460K.body_HEIGHTz : Boosted: 1000G_EUR_DNase_DEEPSEA_MAX_ALL_ratio1to4	UKB_460K.body_HEIGHTz	Boosted: 1000G_EUR_DNase_DEEPSEA_MAX_ALL_ratio1to4	perc90	0.0972343	0.438593	0.0499802	4.51068	0.514018	3.64e-10	4.12e-07	1.31e-07	3.14698	0.00164963	FALSE
UKB_460K.blood_PLATELET_COUNT : Boosted-baselineLD: H3K9ac_peaks_Trynka	UKB_460K.blood_PLATELET_COUNT	Boosted-baselineLD: H3K9ac_peaks_Trynka	perc90	0.0962663	0.575808	0.076676	5.98141	0.796498	5.08e-09	3.15e-07	1e-07	3.14045	0.00168688	FALSE
UKB_460K.bp_SYSTOLICadjMEDz : Boosted-baselineLD: H3K27ac_Hnisz	UKB_460K.bp_SYSTOLICadjMEDz	Boosted-baselineLD: H3K27ac_Hnisz	perc90	0.0970221	0.413768	0.035088	4.26468	0.361649	5.23e-17	8.8e-08	2.81e-08	3.12981	0.0017492	FALSE
UKB_460K.cov_EDU_YEARS : Boosted: PrimateAI_rankscore	UKB_460K.cov_EDU_YEARS	Boosted: PrimateAI_rankscore	perc999	0.000577237	0.0172205	0.00443259	29.8326	7.67898	0.000217719	5.68e-07	1.82e-07	3.12615	0.00177111	FALSE
PASS_BMI1 : Boosted: Polyphen2_HDIV_rankscore	PASS_BMI1	Boosted: Polyphen2_HDIV_rankscore	class1	0.00172198	-0.00494258	0.0101696	-2.87029	5.90575	0.510983	-6.35e-07	2.04e-07	-3.11949	0.00181164	FALSE
UKB_460K.blood_WHITE_COUNT : Boosted: 1000G_EUR_EigenALL_ratio1to4	UKB_460K.blood_WHITE_COUNT	Boosted: 1000G_EUR_EigenALL_ratio1to4	perc95	0.0439487	0.272182	0.0321754	6.19319	0.732113	9.09e-11	1.8e-07	5.78e-08	3.11807	0.00182037	FALSE
UKB_460K.bp_SYSTOLICadjMEDz : Boosted: Polyphen2_HDIV_rankscore	UKB_460K.bp_SYSTOLICadjMEDz	Boosted: Polyphen2_HDIV_rankscore	class1	0.00172198	0.0112995	0.00497535	6.56191	2.88932	0.0557555	-5.87e-07	1.88e-07	-3.11771	0.00182261	FALSE
UKB_460K.disease_ALLERGY_ECZEMA_DIAGNOSED : Boosted-baselineLD: DHS_peaks_Trynka	UKB_460K.disease_ALLERGY_ECZEMA_DIAGNOSED	Boosted-baselineLD: DHS_peaks_Trynka	perc95	0.0482614	0.373662	0.0655106	7.74246	1.35741	2.49e-06	9.58e-08	3.07e-08	3.11633	0.00183115	FALSE
PASS_Years_of_Education2 : Boosted-baselineLD: non_synonymous	PASS_Years_of_Education2	Boosted-baselineLD: non_synonymous	perc995	0.00397674	0.0307819	0.0081107	7.74048	2.03953	0.00118893	2.56e-07	8.24e-08	3.11062	0.00186695	FALSE
PASS_AgeFirstBirth : Boosted: RNA_DIS	PASS_AgeFirstBirth	Boosted: RNA_DIS	perc90	0.101808	0.190239	0.0212233	1.8686	0.208463	4.3e-05	8.53e-09	2.74e-09	3.10839	0.0018811	FALSE
UKB_460K.bmd_HEEL_TSCOREz : Boosted: REVEL_rankscore	UKB_460K.bmd_HEEL_TSCOREz	Boosted: REVEL_rankscore	perc995	0.00262516	0.0166823	0.0100933	6.35479	3.84483	0.162078	-9.86e-07	3.17e-07	-3.1074	0.0018874	FALSE
UKB_460K.blood_PLATELET_COUNT : Boosted-baselineLD: H3K27ac_Hnisz	UKB_460K.blood_PLATELET_COUNT	Boosted-baselineLD: H3K27ac_Hnisz	perc90	0.0970221	0.57968	0.0460352	5.97473	0.474481	2.64e-19	1.93e-07	6.24e-08	3.09808	0.00194779	FALSE
UKB_460K.lung_FEV1FVCzSMOKE : Boosted: 1000G_EUR_ReMM_ratio1to4	UKB_460K.lung_FEV1FVCzSMOKE	Boosted: 1000G_EUR_ReMM_ratio1to4	perc99	0.00757118	0.12764	0.0178898	16.8587	2.36288	7.77e-11	5.79e-07	1.87e-07	3.09212	0.00198733	FALSE
UKB_460K.cov_EDU_YEARS : Boosted: MetaSVM_rankscore	UKB_460K.cov_EDU_YEARS	Boosted: MetaSVM_rankscore	perc95	0.0112973	0.0545588	0.0105334	4.82937	0.932378	5.99e-05	-2.8e-08	9.05e-09	-3.09141	0.00199211	FALSE
UKB_460K.body_BALDING1 : Boosted: MetaSVM_rankscore	UKB_460K.body_BALDING1	Boosted: MetaSVM_rankscore	perc95	0.0112973	0.150095	0.0318929	13.2859	2.82305	4.71e-05	-1.26e-07	4.09e-08	-3.0908	0.00199617	FALSE
UKB_460K.disease_T2D : Boosted-baselineLD: DHS_Trynka	UKB_460K.disease_T2D	Boosted-baselineLD: DHS_Trynka	perc95	0.0486667	0.27768	0.0685609	5.70575	1.40878	0.000895089	5.14e-08	1.67e-08	3.08595	0.00202905	FALSE
PASS_BMI1 : Boosted: REVEL_rankscore	PASS_BMI1	Boosted: REVEL_rankscore	perc995	0.00262516	0.000406451	0.012861	0.154829	4.89912	0.863319	-6.14e-07	1.99e-07	-3.08577	0.00203029	FALSE
UKB_460K.blood_PLATELET_COUNT : Boosted-baselineLD: DGF_ENCODE	UKB_460K.blood_PLATELET_COUNT	Boosted-baselineLD: DGF_ENCODE	perc995	0.00465748	0.137712	0.0339334	29.5678	7.28577	0.000107457	1.37e-06	4.46e-07	3.08236	0.00205368	FALSE
UKB_460K.disease_ALLERGY_ECZEMA_DIAGNOSED : Boosted-baselineLD: H3K9ac_peaks_Trynka	UKB_460K.disease_ALLERGY_ECZEMA_DIAGNOSED	Boosted-baselineLD: H3K9ac_peaks_Trynka	perc90	0.0962663	0.359905	0.0550407	3.73864	0.571754	3.12e-07	6.26e-08	2.03e-08	3.08159	0.00205901	FALSE
UKB_460K.body_BMIz : Boosted-baselineLD: Nucleotide_Diversity_10kb	UKB_460K.body_BMIz	Boosted-baselineLD: Nucleotide_Diversity_10kb	perc99	0.016765	0.0108147	0.00494167	0.645076	0.29476	0.227917	5.22e-08	1.69e-08	3.08054	0.00206622	FALSE
PASS_DS : Published: 1000G_EUR_H3K27ac_DEEPSEA_MAX_ALL	PASS_DS	Published: 1000G_EUR_H3K27ac_DEEPSEA_MAX_ALL	perc95	0.0481156	0.342366	0.0943877	7.11548	1.96169	0.000617673	5.29e-08	1.72e-08	3.07798	0.00208412	FALSE
UKB_460K.disease_T2D : Boosted: PrimateAI_rankscore	UKB_460K.disease_T2D	Boosted: PrimateAI_rankscore	perc999	0.000577237	0.0342164	0.00916084	59.2762	15.8702	0.000236181	4.24e-07	1.38e-07	3.0623	0.0021964	FALSE
UKB_460K.body_HEIGHTz : Published: MPC_rankscore	UKB_460K.body_HEIGHTz	Published: MPC_rankscore	perc70	0.000412336	0.0215707	0.00598434	52.3133	14.5133	0.000343724	4.84e-06	1.58e-06	3.05836	0.00222549	FALSE
PASS_DS : Published: 1000G_EUR_LIMBR	PASS_DS	Published: 1000G_EUR_LIMBR	perc95	0.0002523	0.013342	0.00396231	52.8816	15.7048	0.000506397	3.48e-07	1.14e-07	3.05742	0.00223252	FALSE
UKB_460K.disease_DERMATOLOGY : Boosted-baselineLD: H3K4me3_Trynka	UKB_460K.disease_DERMATOLOGY	Boosted-baselineLD: H3K4me3_Trynka	perc95	0.0472249	0.509691	0.117457	10.7928	2.48718	4.05e-06	2.77e-08	9.08e-09	3.05469	0.00225296	FALSE
UKB_460K.body_BALDING1 : Boosted-baselineLD: BLUEPRINT_H3K27acQTL_MaxCPP	UKB_460K.body_BALDING1	Boosted-baselineLD: BLUEPRINT_H3K27acQTL_MaxCPP	perc95	0.0804255	0.346824	0.0519899	4.31237	0.646436	2.73e-06	1.13e-07	3.72e-08	3.05079	0.00228237	FALSE
PASS_Schizophrenia : Boosted: 1000G_EUR_Caron_ratio1to4	PASS_Schizophrenia	Boosted: 1000G_EUR_Caron_ratio1to4	perc99	0.00809876	0.092489	0.0223234	11.4201	2.7564	0.000154315	7.25e-07	2.38e-07	3.04907	0.00229553	FALSE
PASS_Crohns_Disease : Boosted-baselineLD: H3K9ac_peaks_Trynka	PASS_Crohns_Disease	Boosted-baselineLD: H3K9ac_peaks_Trynka	perc90	0.0962663	0.631392	0.148062	6.5588	1.53805	0.000493264	8.16e-07	2.68e-07	3.04622	0.00231737	FALSE
UKB_460K.body_BALDING1 : Boosted-baselineLD: SuperEnhancer_Hnisz	UKB_460K.body_BALDING1	Boosted-baselineLD: SuperEnhancer_Hnisz	perc90	0.0969738	0.367745	0.0434054	3.79221	0.447599	2.6e-09	6.91e-08	2.27e-08	3.04286	0.00234343	FALSE
UKB_460K.bp_SYSTOLICadjMEDz : Boosted: 1000G_EUR_EigenPCALL_ratio1to4	UKB_460K.bp_SYSTOLICadjMEDz	Boosted: 1000G_EUR_EigenPCALL_ratio1to4	perc95	0.0461628	0.366138	0.0365961	7.93145	0.792761	1.25e-15	1.39e-07	4.56e-08	3.04196	0.00235047	FALSE
UKB_460K.blood_EOSINOPHIL_COUNT : Boosted: 1000G_EUR_H3K4me3_DEEPSEA_MAX_ALL_ratio1to4	UKB_460K.blood_EOSINOPHIL_COUNT	Boosted: 1000G_EUR_H3K4me3_DEEPSEA_MAX_ALL_ratio1to4	perc99	0.0091759	0.140713	0.0328107	15.3351	3.57574	7.49e-05	5.21e-07	1.71e-07	3.03853	0.00237734	FALSE
UKB_460K.blood_RED_COUNT : Boosted: MPC_rankscore	UKB_460K.blood_RED_COUNT	Boosted: MPC_rankscore	perc999	0.000320911	0.0178366	0.00436368	55.5812	13.5978	8.5e-05	1.82e-06	5.98e-07	3.03665	0.00239226	FALSE
UKB_460K.bmd_HEEL_TSCOREz : Boosted-baselineLD: GERP.NS	UKB_460K.bmd_HEEL_TSCOREz	Boosted-baselineLD: GERP.NS	perc95	0.0465722	0.474513	0.0559708	10.1888	1.20181	1.46e-11	3.56e-07	1.18e-07	3.0327	0.00242376	FALSE
UKB_460K.blood_PLATELET_COUNT : Boosted-baselineLD: H3K4me1_peaks_Trynka	UKB_460K.blood_PLATELET_COUNT	Boosted-baselineLD: H3K4me1_peaks_Trynka	perc95	0.0480732	0.333558	0.0497764	6.93854	1.03543	2.81e-08	3.15e-07	1.04e-07	3.03117	0.00243606	FALSE
PASS_Coronary_Artery_Disease : Boosted: 1000G_EUR_EDS_cont_ratio1to4	PASS_Coronary_Artery_Disease	Boosted: 1000G_EUR_EDS_cont_ratio1to4	perc999	0.000830711	-0.00598961	0.0026491	-7.21022	3.18896	0.0050191	-1.15e-07	3.78e-08	-3.02721	0.00246822	FALSE
UKB_460K.body_BMIz : Published: 1000G_EUR_H3K4me3_DEEPSEA_MAX_ALL	UKB_460K.body_BMIz	Published: 1000G_EUR_H3K4me3_DEEPSEA_MAX_ALL	perc95	0.0477763	0.162811	0.0171488	3.40779	0.358939	1.09e-10	7.43e-08	2.46e-08	3.02011	0.00252679	FALSE
UKB_460K.lung_FVCzSMOKE : Boosted: M-CAP_rankscore	UKB_460K.lung_FVCzSMOKE	Boosted: M-CAP_rankscore	perc999	0.000745828	0.0311994	0.00717771	41.8319	9.62381	3.53e-05	1.16e-06	3.83e-07	3.01885	0.00253734	FALSE
UKB_460K.body_WHRadjBMIz : Published: 1000G_EUR_CTCF_DEEPSEA_MAX_ALL	UKB_460K.body_WHRadjBMIz	Published: 1000G_EUR_CTCF_DEEPSEA_MAX_ALL	perc95	0.049634	0.00624544	0.0360696	0.12583	0.726712	0.233167	-7.53e-08	2.5e-08	-3.01447	0.00257431	FALSE
PASS_Anorexia : Boosted: MPC_rankscore	PASS_Anorexia	Boosted: MPC_rankscore	perc999	0.000320911	0.0365669	0.0123605	113.947	38.5168	0.00246515	4.54e-06	1.51e-06	3.01057	0.00260756	FALSE
UKB_460K.blood_RBC_DISTRIB_WIDTH : Published: PrimateAI_rankscore	UKB_460K.blood_RBC_DISTRIB_WIDTH	Published: PrimateAI_rankscore	perc50	0.000807561	0.0428669	0.0126375	53.0819	15.649	0.000857451	1.84e-06	6.13e-07	3.00673	0.00264072	FALSE
UKB_460K.lung_FVCzSMOKE : Boosted-baselineLD: H3K9ac_Trynka	UKB_460K.lung_FVCzSMOKE	Boosted-baselineLD: H3K9ac_Trynka	perc95	0.0474976	0.241728	0.0244334	5.08927	0.514412	7.48e-13	1.02e-07	3.38e-08	3.00482	0.00265742	FALSE
UKB_460K.body_BMIz : Boosted-baselineLD: Promoter_UCSC	UKB_460K.body_BMIz	Boosted-baselineLD: Promoter_UCSC	perc90	0.0955031	0.211701	0.0200017	2.21669	0.209435	3.01e-08	8.06e-08	2.68e-08	3.0042	0.00266282	FALSE
UKB_460K.body_HEIGHTz : Boosted-baselineLD: Coding_UCSC	UKB_460K.body_HEIGHTz	Boosted-baselineLD: Coding_UCSC	perc99	0.00847033	0.117743	0.0221946	13.9006	2.62028	2.46e-06	1.5e-06	4.99e-07	3.00392	0.00266522	FALSE
UKB_460K.disease_ALLERGY_ECZEMA_DIAGNOSED : Boosted-baselineLD: H3K9ac_Trynka	UKB_460K.disease_ALLERGY_ECZEMA_DIAGNOSED	Boosted-baselineLD: H3K9ac_Trynka	perc95	0.0474976	0.291795	0.0387744	6.14335	0.816343	3.11e-10	7.15e-08	2.38e-08	3.0011	0.00269004	FALSE
UKB_460K.disease_RESPIRATORY_ENT : Boosted-baselineLD: DHS_peaks_Trynka	UKB_460K.disease_RESPIRATORY_ENT	Boosted-baselineLD: DHS_peaks_Trynka	perc95	0.0482614	0.414884	0.0659444	8.5966	1.3664	4.51e-07	5.96e-08	1.99e-08	3.00101	0.00269088	FALSE
UKB_460K.body_HEIGHTz : Boosted: 1000G_EUR_H3K27ac_DEEPSEA_MAX_ALL_ratio1to4	UKB_460K.body_HEIGHTz	Boosted: 1000G_EUR_H3K27ac_DEEPSEA_MAX_ALL_ratio1to4	perc99	0.00910477	0.11668	0.0189286	12.8153	2.07898	1.78e-07	1.21e-06	4.02e-07	3.00097	0.00269123	FALSE
UKB_460K.body_BMIz : Boosted: 1000G_EUR_Caron_ratio1to4	UKB_460K.body_BMIz	Boosted: 1000G_EUR_Caron_ratio1to4	perc99	0.00809876	0.112895	0.0128988	13.9398	1.59269	1.81e-13	2.84e-07	9.51e-08	2.98464	0.00283908	FALSE
UKB_460K.lung_FEV1FVCzSMOKE : Published: 1000G_EUR_ReMM	UKB_460K.lung_FEV1FVCzSMOKE	Published: 1000G_EUR_ReMM	perc995	0.00336965	0.0708071	0.0128112	21.0132	3.80194	5.17e-07	6.44e-07	2.16e-07	2.97807	0.00290067	FALSE
UKB_460K.repro_MENARCHE_AGE : Boosted-baselineLD: BivFlnk	UKB_460K.repro_MENARCHE_AGE	Boosted-baselineLD: BivFlnk	perc99	0.00941075	0.0856497	0.0139239	9.10125	1.47957	8.93e-08	2.3e-07	7.73e-08	2.9751	0.00292891	FALSE
UKB_460K.blood_RBC_DISTRIB_WIDTH : Boosted-baselineLD: H3K27ac_Hnisz	UKB_460K.blood_RBC_DISTRIB_WIDTH	Boosted-baselineLD: H3K27ac_Hnisz	perc90	0.0970221	0.609301	0.0754723	6.28003	0.777888	6.26e-10	1.46e-07	4.92e-08	2.97439	0.00293575	FALSE
UKB_460K.lung_FEV1FVCzSMOKE : Boosted-baselineLD: BLUEPRINT_DNA_methylation_MaxCPP	UKB_460K.lung_FEV1FVCzSMOKE	Boosted-baselineLD: BLUEPRINT_DNA_methylation_MaxCPP	class1	0.087952	0.255832	0.0215776	2.90877	0.245333	1.21e-11	4.65e-08	1.57e-08	2.96999	0.00297806	FALSE
UKB_460K.blood_RED_COUNT : Boosted: PrimateAI_rankscore	UKB_460K.blood_RED_COUNT	Boosted: PrimateAI_rankscore	perc999	0.000577237	0.0503806	0.0138644	87.279	24.0185	0.000653145	3.2e-06	1.08e-06	2.96672	0.00300996	FALSE
UKB_460K.disease_T2D : Boosted: MetaLR_rankscore	UKB_460K.disease_T2D	Boosted: MetaLR_rankscore	perc95	0.000877849	0.00179604	0.0014814	2.04595	1.68753	0.537236	-8.37e-09	2.82e-09	-2.96589	0.00301805	FALSE
PASS_LDL : Published: CADD_completed	PASS_LDL	Published: CADD_completed	perc995	0.00395745	0.14191	0.0446517	35.859	11.2829	0.00164366	7.07e-07	2.39e-07	2.96414	0.00303532	FALSE
PASS_Anorexia : Published: MetaLR_rankscore	PASS_Anorexia	Published: MetaLR_rankscore	perc50	0.000326279	-0.0272651	0.00885799	-83.5638	27.1485	0.000838511	-3.17e-06	1.07e-06	-2.96346	0.00304199	FALSE
UKB_460K.bp_SYSTOLICadjMEDz : Boosted-baselineLD: BLUEPRINT_DNA_methylation_MaxCPP	UKB_460K.bp_SYSTOLICadjMEDz	Boosted-baselineLD: BLUEPRINT_DNA_methylation_MaxCPP	class1	0.087952	0.263108	0.0232239	2.9915	0.264051	6.98e-12	3.78e-08	1.27e-08	2.96314	0.00304513	FALSE
PASS_Years_of_Education2 : Boosted: 1000G_EUR_ReMM_ratio1to4	PASS_Years_of_Education2	Boosted: 1000G_EUR_ReMM_ratio1to4	perc99	0.00757118	0.134976	0.0207419	17.8275	2.73959	3.71e-09	2.02e-07	6.8e-08	2.9621	0.00305544	FALSE
UKB_460K.disease_T2D : Boosted: 1000G_EUR_EigenPCALL_ratio1to4	UKB_460K.disease_T2D	Boosted: 1000G_EUR_EigenPCALL_ratio1to4	perc95	0.0461628	0.267443	0.0565726	5.79348	1.2255	0.000107531	4.62e-08	1.56e-08	2.95961	0.00308031	FALSE
UKB_460K.cov_EDU_YEARS : Published: MPC_rankscore	UKB_460K.cov_EDU_YEARS	Published: MPC_rankscore	perc70	0.000412336	0.011762	0.00313925	28.5254	7.61332	0.000430271	5.79e-07	1.96e-07	2.9592	0.00308443	FALSE
UKB_460K.bp_SYSTOLICadjMEDz : Boosted-baselineLD: H3K4me3_Trynka	UKB_460K.bp_SYSTOLICadjMEDz	Boosted-baselineLD: H3K4me3_Trynka	perc95	0.0472249	0.319871	0.0398542	6.77336	0.843923	3.06e-10	1.81e-07	6.12e-08	2.95884	0.00308803	FALSE
UKB_460K.bp_SYSTOLICadjMEDz : Boosted: Polyphen2_HVAR_rankscore	UKB_460K.bp_SYSTOLICadjMEDz	Boosted: Polyphen2_HVAR_rankscore	perc995	0.00178287	0.0145838	0.00397252	8.17991	2.22815	0.00145538	-3.87e-07	1.31e-07	-2.95828	0.00309366	FALSE
UKB_460K.other_MORNINGPERSON : Boosted-baselineLD: Enhancer_Hoffman	UKB_460K.other_MORNINGPERSON	Boosted-baselineLD: Enhancer_Hoffman	perc95	0.0487229	0.02272	0.0256171	0.46631	0.525772	0.314478	-4.51e-08	1.52e-08	-2.9577	0.00309948	FALSE
UKB_460K.blood_RED_COUNT : Boosted-baselineLD: synonymous	UKB_460K.blood_RED_COUNT	Boosted-baselineLD: synonymous	perc995	0.00450533	0.0791978	0.0252685	17.5787	5.60858	0.00485894	1.61e-06	5.44e-07	2.95728	0.0031037	FALSE
UKB_460K.body_BMIz : Boosted-baselineLD: MAF_Adj_Predicted_Allele_Age	UKB_460K.body_BMIz	Boosted-baselineLD: MAF_Adj_Predicted_Allele_Age	perc95	0.0781053	0.0416065	0.0104561	0.532698	0.133871	0.000602343	2.77e-08	9.38e-09	2.9528	0.00314906	FALSE
PASS_BMI1 : Boosted: 1000G_EUR_ncER_ratio1to4	PASS_BMI1	Boosted: 1000G_EUR_ncER_ratio1to4	perc95	0.0453328	0.433392	0.0544707	9.56023	1.20157	1.3e-11	2.91e-07	9.88e-08	2.95048	0.00317281	FALSE
UKB_460K.other_MORNINGPERSON : Boosted: SIFT4G_converted_rankscore	UKB_460K.other_MORNINGPERSON	Boosted: SIFT4G_converted_rankscore	perc995	0.00224017	0.00227336	0.00557187	1.01482	2.48726	0.995248	-1.4e-07	4.75e-08	-2.94894	0.00318866	FALSE
UKB_460K.disease_AID_SURE : Published: PrimateAI_rankscore	UKB_460K.disease_AID_SURE	Published: PrimateAI_rankscore	perc50	0.000807561	-0.0719545	0.0244009	-89.1009	30.2155	0.000570399	-1.47e-07	5e-08	-2.94688	0.00321002	FALSE
UKB_460K.body_HEIGHTz : Boosted-baselineLD: MAF_Adj_Predicted_Allele_Age	UKB_460K.body_HEIGHTz	Boosted-baselineLD: MAF_Adj_Predicted_Allele_Age	perc95	0.0781053	0.047437	0.0108537	0.607347	0.138963	0.00605922	7.25e-08	2.46e-08	2.94598	0.00321938	FALSE
PASS_Height1 : Boosted-baselineLD: Coding_UCSC	PASS_Height1	Boosted-baselineLD: Coding_UCSC	perc99	0.00847033	0.121605	0.0359606	14.3566	4.24548	0.00284837	9.68e-07	3.29e-07	2.94328	0.0032475	FALSE
UKB_460K.body_HEIGHTz : Published: 1000G_EUR_EDS_cont	UKB_460K.body_HEIGHTz	Published: 1000G_EUR_EDS_cont	perc995	0.00279207	0.00236573	0.000800919	0.847301	0.286854	0.595459	-9.66e-08	3.28e-08	-2.94089	0.00327275	FALSE
PASS_Years_of_Education2 : Boosted-baselineLD: synonymous	PASS_Years_of_Education2	Boosted-baselineLD: synonymous	perc995	0.00450533	0.0269803	0.0130356	5.98854	2.89337	0.0882664	2.56e-07	8.71e-08	2.9403	0.00327899	FALSE
UKB_460K.body_HEIGHTz : Published: PrimateAI_rankscore	UKB_460K.body_HEIGHTz	Published: PrimateAI_rankscore	perc50	0.000807561	0.0305582	0.00827207	37.8402	10.2433	0.000307813	3.49e-06	1.19e-06	2.937	0.00331401	FALSE
UKB_460K.body_WHRadjBMIz : Boosted: MetaSVM_rankscore	UKB_460K.body_WHRadjBMIz	Boosted: MetaSVM_rankscore	perc95	0.0112973	0.0575047	0.0147138	5.09013	1.30241	0.00228083	-5.08e-08	1.73e-08	-2.93484	0.00333715	FALSE
UKB_460K.lung_FEV1FVCzSMOKE : Boosted: 1000G_EUR_EigenPCALL_ratio1to4	UKB_460K.lung_FEV1FVCzSMOKE	Boosted: 1000G_EUR_EigenPCALL_ratio1to4	perc95	0.0461628	0.345492	0.0410902	7.4842	0.890114	1.05e-12	1.84e-07	6.28e-08	2.93171	0.003371	FALSE
UKB_460K.repro_MENOPAUSE_AGE : Boosted: MetaLR_rankscore	UKB_460K.repro_MENOPAUSE_AGE	Boosted: MetaLR_rankscore	perc95	0.000877849	0.00143476	0.00239862	1.6344	2.73238	0.816158	-2.72e-08	9.27e-09	-2.93027	0.00338668	FALSE
UKB_460K.bp_SYSTOLICadjMEDz : Boosted: 1000G_EUR_LIMBR_ratio1to4	UKB_460K.bp_SYSTOLICadjMEDz	Boosted: 1000G_EUR_LIMBR_ratio1to4	perc95	0.0510808	0.0154235	0.00477552	0.301943	0.0934894	8.06e-11	1.21e-08	4.12e-09	2.92882	0.00340246	FALSE
UKB_460K.disease_ALLERGY_ECZEMA_DIAGNOSED : Boosted: 1000G_EUR_EigenALL_ratio1to4	UKB_460K.disease_ALLERGY_ECZEMA_DIAGNOSED	Boosted: 1000G_EUR_EigenALL_ratio1to4	perc95	0.0439487	0.249189	0.0539178	5.66999	1.22684	6.88e-05	9.47e-08	3.24e-08	2.92137	0.00348496	FALSE
UKB_460K.disease_RESPIRATORY_ENT : Boosted: SIFT4G_converted_rankscore	UKB_460K.disease_RESPIRATORY_ENT	Boosted: SIFT4G_converted_rankscore	perc995	0.00224017	-0.00747472	0.00629533	-3.33668	2.8102	0.125739	-9.93e-08	3.4e-08	-2.92012	0.003499	FALSE
UKB_460K.blood_PLATELET_COUNT : Boosted-baselineLD: UTR_3_UCSC	UKB_460K.blood_PLATELET_COUNT	Boosted-baselineLD: UTR_3_UCSC	perc95	0.0465854	0.287535	0.0424032	6.17222	0.910225	1.17e-07	2.43e-07	8.31e-08	2.91907	0.00351072	FALSE
UKB_460K.other_MORNINGPERSON : Published: 1000G_EUR_CDTS_gnomAD	UKB_460K.other_MORNINGPERSON	Published: 1000G_EUR_CDTS_gnomAD	perc99	0.00511763	0.0496074	0.0117131	9.69343	2.28878	0.0001554	1.23e-07	4.23e-08	2.918	0.00352282	FALSE
UKB_460K.lung_FEV1FVCzSMOKE : Published: 1000G_EUR_CTCF_DEEPSEA_MAX_ALL	UKB_460K.lung_FEV1FVCzSMOKE	Published: 1000G_EUR_CTCF_DEEPSEA_MAX_ALL	perc95	0.049634	-0.0204413	0.0351331	-0.411841	0.707845	0.047763	-1.2e-07	4.11e-08	-2.91713	0.00353267	FALSE
UKB_460K.blood_RBC_DISTRIB_WIDTH : Boosted-baselineLD: H3K9ac_Trynka	UKB_460K.blood_RBC_DISTRIB_WIDTH	Boosted-baselineLD: H3K9ac_Trynka	perc95	0.0474976	0.404668	0.0702653	8.51975	1.47934	1.08e-06	3.01e-07	1.03e-07	2.91657	0.00353905	FALSE
UKB_460K.lung_FEV1FVCzSMOKE : Boosted: 1000G_EUR_EigenALL_ratio1to4	UKB_460K.lung_FEV1FVCzSMOKE	Boosted: 1000G_EUR_EigenALL_ratio1to4	perc95	0.0439487	0.370266	0.0457192	8.42497	1.04029	2.81e-12	2.52e-07	8.64e-08	2.91409	0.0035673	FALSE
UKB_460K.blood_RED_COUNT : Published: PrimateAI_rankscore	UKB_460K.blood_RED_COUNT	Published: PrimateAI_rankscore	perc50	0.000807561	0.0329765	0.0108795	40.8346	13.472	0.0033313	1.88e-06	6.45e-07	2.91068	0.00360648	FALSE
PASS_Height1 : Boosted: REVEL_rankscore	PASS_Height1	Boosted: REVEL_rankscore	perc995	0.00262516	-0.0090235	0.0108623	-3.43731	4.13776	0.273602	-6.5e-07	2.23e-07	-2.91067	0.0036066	FALSE
UKB_460K.repro_MENOPAUSE_AGE : Published: 1000G_EUR_H3K4me3_DEEPSEA_MAX_ALL	UKB_460K.repro_MENOPAUSE_AGE	Published: 1000G_EUR_H3K4me3_DEEPSEA_MAX_ALL	perc95	0.0477763	0.387137	0.0783361	8.10313	1.63964	1.29e-05	1.2e-07	4.13e-08	2.9077	0.00364093	FALSE
PASS_Schizophrenia : Boosted-baselineLD: DHS_peaks_Trynka	PASS_Schizophrenia	Boosted-baselineLD: DHS_peaks_Trynka	perc95	0.0482614	0.0111302	0.0394517	0.230624	0.817458	0.349061	-2.75e-07	9.47e-08	-2.90727	0.00364602	FALSE
UKB_460K.bmd_HEEL_TSCOREz : Boosted: 1000G_EUR_EigenALL_ratio1to4	UKB_460K.bmd_HEEL_TSCOREz	Boosted: 1000G_EUR_EigenALL_ratio1to4	perc95	0.0439487	0.471173	0.0637411	10.721	1.45035	9.73e-10	3.8e-07	1.31e-07	2.90664	0.00365337	FALSE
UKB_460K.cov_SMOKING_STATUS : Published: CADD_completed	UKB_460K.cov_SMOKING_STATUS	Published: CADD_completed	perc995	0.00395745	0.11872	0.0196636	29.9992	4.96877	4.58e-08	2.56e-07	8.82e-08	2.90647	0.00365536	FALSE
UKB_460K.blood_PLATELET_COUNT : Published: PrimateAI_rankscore	UKB_460K.blood_PLATELET_COUNT	Published: PrimateAI_rankscore	perc50	0.000807561	0.0265798	0.00734437	32.9137	9.09451	0.000462856	1.84e-06	6.33e-07	2.90195	0.00370848	FALSE
PASS_Autism : Boosted-baselineLD: TFBS_ENCODE	PASS_Autism	Boosted-baselineLD: TFBS_ENCODE	perc90	0.0977236	-0.187185	0.143344	-1.91545	1.46683	0.0265164	-8.49e-07	2.93e-07	-2.89705	0.00376689	FALSE
UKB_460K.bp_SYSTOLICadjMEDz : Boosted-baselineLD: H3K9ac_peaks_Trynka	UKB_460K.bp_SYSTOLICadjMEDz	Boosted-baselineLD: H3K9ac_peaks_Trynka	perc90	0.0962663	0.497012	0.0568185	5.16288	0.590221	5.68e-11	1.31e-07	4.52e-08	2.89496	0.00379209	FALSE
PASS_Years_of_Education2 : Boosted-baselineLD: H3K4me3_Trynka	PASS_Years_of_Education2	Boosted-baselineLD: H3K4me3_Trynka	perc95	0.0472249	0.157968	0.0261417	3.34502	0.553558	4.39e-05	5.64e-08	1.95e-08	2.89415	0.00380186	FALSE
UKB_460K.disease_ALLERGY_ECZEMA_DIAGNOSED : Published: 1000G_EUR_CDTS_gnomAD	UKB_460K.disease_ALLERGY_ECZEMA_DIAGNOSED	Published: 1000G_EUR_CDTS_gnomAD	perc99	0.00511763	0.0652248	0.0209557	12.7451	4.09481	0.00302075	1.62e-07	5.59e-08	2.89368	0.00380759	FALSE
UKB_460K.blood_WHITE_COUNT : Boosted-baselineLD: H3K4me1_Trynka	UKB_460K.blood_WHITE_COUNT	Boosted-baselineLD: H3K4me1_Trynka	perc90	0.0974961	0.48159	0.0472848	4.93958	0.484991	1.26e-13	1.14e-07	3.95e-08	2.8936	0.00380854	FALSE
UKB_460K.lung_FEV1FVCzSMOKE : Boosted-baselineLD: DHS_Trynka	UKB_460K.lung_FEV1FVCzSMOKE	Boosted-baselineLD: DHS_Trynka	perc95	0.0486667	0.348394	0.0390108	7.15878	0.80159	1.11e-12	1.62e-07	5.61e-08	2.89342	0.0038107	FALSE
UKB_460K.bmd_HEEL_TSCOREz : Boosted-baselineLD: Recomb_Rate_10kb	UKB_460K.bmd_HEEL_TSCOREz	Boosted-baselineLD: Recomb_Rate_10kb	class1	0.283432	0.323328	0.0243292	1.14076	0.0858378	0.102424	-3.06e-08	1.06e-08	-2.89051	0.00384617	FALSE
UKB_460K.lung_FVCzSMOKE : Published: PrimateAI_rankscore	UKB_460K.lung_FVCzSMOKE	Published: PrimateAI_rankscore	perc50	0.000807561	0.024538	0.0047507	30.3853	5.88278	1.86e-06	7.76e-07	2.69e-07	2.88758	0.00388218	FALSE
UKB_460K.blood_PLATELET_COUNT : Boosted: 1000G_EUR_Caron_ratio1to4	UKB_460K.blood_PLATELET_COUNT	Boosted: 1000G_EUR_Caron_ratio1to4	perc99	0.00809876	0.10639	0.0234393	13.1366	2.89419	5.55e-05	5.5e-07	1.9e-07	2.88635	0.00389743	FALSE
UKB_460K.lung_FEV1FVCzSMOKE : Boosted-baselineLD: DHS_peaks_Trynka	UKB_460K.lung_FEV1FVCzSMOKE	Boosted-baselineLD: DHS_peaks_Trynka	perc95	0.0482614	0.357035	0.0381661	7.39794	0.790819	5.88e-15	1.73e-07	6e-08	2.88554	0.00390744	FALSE
UKB_460K.blood_WHITE_COUNT : Published: 1000G_EUR_ReMM	UKB_460K.blood_WHITE_COUNT	Published: 1000G_EUR_ReMM	perc995	0.00336965	0.0565791	0.0103759	16.7908	3.07924	6.65e-07	4.12e-07	1.43e-07	2.88255	0.00394467	FALSE
PASS_Years_of_Education2 : Boosted: REVEL_rankscore	PASS_Years_of_Education2	Boosted: REVEL_rankscore	perc995	0.00262516	0.0110617	0.00913823	4.21371	3.48102	0.354525	-2.74e-07	9.52e-08	-2.87853	0.00399536	FALSE
UKB_460K.cov_EDU_YEARS : Boosted: DNA_DIS	UKB_460K.cov_EDU_YEARS	Boosted: DNA_DIS	perc90	0.0981633	0.190863	0.0206725	1.94434	0.210593	1.54e-05	2.61e-08	9.09e-09	2.86747	0.00413766	FALSE
UKB_460K.body_HEIGHTz : Boosted: 1000G_EUR_LIMBR_ratio1to4	UKB_460K.body_HEIGHTz	Boosted: 1000G_EUR_LIMBR_ratio1to4	perc95	0.0510808	0.0205578	0.00654807	0.402457	0.12819	9.37e-06	4.67e-08	1.63e-08	2.86598	0.00415721	FALSE
UKB_460K.cov_EDU_YEARS : Boosted-baselineLD: MAF_Adj_ASMC	UKB_460K.cov_EDU_YEARS	Boosted-baselineLD: MAF_Adj_ASMC	class1	0.247667	0.104144	0.011433	0.420501	0.046163	7.32e-25	9.63e-09	3.36e-09	2.86422	0.00418043	FALSE
UKB_460K.bmd_HEEL_TSCOREz : Boosted: MetaLR_rankscore	UKB_460K.bmd_HEEL_TSCOREz	Boosted: MetaLR_rankscore	perc95	0.000877849	0.00460593	0.0010221	5.24683	1.16433	0.000382173	-5.43e-08	1.89e-08	-2.86389	0.00418477	FALSE
UKB_460K.blood_PLATELET_COUNT : Boosted: MetaSVM_rankscore	UKB_460K.blood_PLATELET_COUNT	Boosted: MetaSVM_rankscore	perc95	0.0112973	0.0322957	0.012056	2.85871	1.06716	0.087181	-8.8e-08	3.08e-08	-2.86161	0.00421497	FALSE
PASS_AgeFirstBirth : Boosted: PrimateAI_rankscore	PASS_AgeFirstBirth	Boosted: PrimateAI_rankscore	perc999	0.000577237	0.0349019	0.0110853	60.4637	19.2041	0.00229774	5.97e-07	2.09e-07	2.85863	0.00425481	FALSE
UKB_460K.blood_RED_COUNT : Published: CADD_completed	UKB_460K.blood_RED_COUNT	Published: CADD_completed	perc995	0.00395745	0.0783606	0.015809	19.8008	3.99475	5.06e-06	6.56e-07	2.3e-07	2.85152	0.00435107	FALSE
UKB_460K.body_HEIGHTz : Boosted-baselineLD: DHS_peaks_Trynka	UKB_460K.body_HEIGHTz	Boosted-baselineLD: DHS_peaks_Trynka	perc95	0.0482614	0.273805	0.0373397	5.67338	0.773697	6.22e-09	3.47e-07	1.22e-07	2.84986	0.0043739	FALSE
UKB_460K.lung_FVCzSMOKE : Boosted: MPC_rankscore	UKB_460K.lung_FVCzSMOKE	Boosted: MPC_rankscore	perc999	0.000320911	0.0124497	0.00272092	38.7949	8.47875	1.5e-05	9.42e-07	3.31e-07	2.84783	0.00440185	FALSE
UKB_460K.disease_ALLERGY_ECZEMA_DIAGNOSED : Boosted-baselineLD: DHS_Trynka	UKB_460K.disease_ALLERGY_ECZEMA_DIAGNOSED	Boosted-baselineLD: DHS_Trynka	perc95	0.0486667	0.39675	0.0628957	8.15239	1.29238	9.43e-07	9e-08	3.16e-08	2.84618	0.00442475	FALSE
UKB_460K.body_HEIGHTz : Boosted-baselineLD: H3K4me3_Trynka	UKB_460K.body_HEIGHTz	Boosted-baselineLD: H3K4me3_Trynka	perc95	0.0472249	0.289394	0.0333555	6.12801	0.706312	1.65e-10	5.5e-07	1.93e-07	2.84334	0.00446437	FALSE
UKB_460K.lung_FVCzSMOKE : Boosted: PrimateAI_rankscore	UKB_460K.lung_FVCzSMOKE	Boosted: PrimateAI_rankscore	perc999	0.000577237	0.0212381	0.00499225	36.7927	8.64854	4.97e-05	9.9e-07	3.48e-07	2.84187	0.00448504	FALSE
UKB_460K.blood_RED_COUNT : Boosted: 1000G_EUR_H3K4me3_DEEPSEA_MAX_ALL_ratio1to4	UKB_460K.blood_RED_COUNT	Boosted: 1000G_EUR_H3K4me3_DEEPSEA_MAX_ALL_ratio1to4	perc99	0.0091759	0.179035	0.0321299	19.5114	3.50155	2.97e-07	6.89e-07	2.43e-07	2.83774	0.00454345	FALSE
PASS_Height1 : Boosted: MetaLR_rankscore	PASS_Height1	Boosted: MetaLR_rankscore	perc95	0.000877849	0.0020785	0.00147452	2.36772	1.67969	0.413894	-4.29e-08	1.51e-08	-2.83506	0.00458172	FALSE
UKB_460K.body_BALDING1 : Boosted-baselineLD: Conserved_Primate_phastCons46way	UKB_460K.body_BALDING1	Boosted-baselineLD: Conserved_Primate_phastCons46way	perc95	0.0442614	0.666825	0.0968979	15.0656	2.18922	2.6e-08	3.18e-07	1.12e-07	2.83201	0.00462562	FALSE
UKB_460K.blood_RED_COUNT : Published: MetaLR_rankscore	UKB_460K.blood_RED_COUNT	Published: MetaLR_rankscore	perc50	0.000326279	0.0104928	0.00318994	32.1589	9.77673	0.00187439	1.28e-06	4.54e-07	2.83049	0.00464772	FALSE
UKB_460K.blood_WHITE_COUNT : Boosted-baselineLD: MAF_Adj_LLD_AFR	UKB_460K.blood_WHITE_COUNT	Boosted-baselineLD: MAF_Adj_LLD_AFR	perc95	0.0795275	0.0601441	0.013084	0.756268	0.164522	0.139097	2.67e-08	9.44e-09	2.82743	0.00469235	FALSE
UKB_460K.disease_ALLERGY_ECZEMA_DIAGNOSED : Boosted-baselineLD: H3K27ac_Hnisz	UKB_460K.disease_ALLERGY_ECZEMA_DIAGNOSED	Boosted-baselineLD: H3K27ac_Hnisz	perc90	0.0970221	0.421109	0.0419821	4.34034	0.432706	1.74e-11	3.64e-08	1.29e-08	2.82599	0.00471354	FALSE
PASS_HDL : Boosted-baselineLD: TFBS_ENCODE	PASS_HDL	Boosted-baselineLD: TFBS_ENCODE	perc90	0.0977236	0.428122	0.121988	4.38095	1.24829	0.00640314	1.6e-07	5.66e-08	2.82573	0.00471729	FALSE
PASS_HDL : Boosted-baselineLD: H3K4me1_Trynka	PASS_HDL	Boosted-baselineLD: H3K4me1_Trynka	perc90	0.0974961	0.593871	0.11419	6.09122	1.17123	1.95e-05	1.56e-07	5.55e-08	2.81924	0.00481382	FALSE
UKB_460K.mental_NEUROTICISM : Published: 1000G_EUR_H3K9ac_DEEPSEA_MAX_ALL	UKB_460K.mental_NEUROTICISM	Published: 1000G_EUR_H3K9ac_DEEPSEA_MAX_ALL	perc95	0.0480948	0.164125	0.0253039	3.41253	0.526125	8.17e-06	3.9e-08	1.38e-08	2.8157	0.00486708	FALSE
PASS_Rheumatoid_Arthritis : Boosted: 1000G_EUR_Caron_ratio1to4	PASS_Rheumatoid_Arthritis	Boosted: 1000G_EUR_Caron_ratio1to4	perc99	0.00809876	0.118067	0.0574643	14.5784	7.09544	0.0517921	6.53e-07	2.32e-07	2.81396	0.00489359	FALSE
UKB_460K.body_BMIz : Boosted: MetaLR_rankscore	UKB_460K.body_BMIz	Boosted: MetaLR_rankscore	perc95	0.000877849	0.00115312	0.000567226	1.31358	0.646154	0.627265	-2.25e-08	8.01e-09	-2.80981	0.00495707	FALSE
UKB_460K.blood_RED_COUNT : Boosted-baselineLD: Repressed_Hoffman	UKB_460K.blood_RED_COUNT	Boosted-baselineLD: Repressed_Hoffman	perc999	0.00109794	0.00438804	0.00152886	3.99661	1.39248	0.0309101	1.72e-07	6.13e-08	2.80513	0.00502968	FALSE
UKB_460K.blood_PLATELET_COUNT : Boosted: MetaLR_rankscore	UKB_460K.blood_PLATELET_COUNT	Boosted: MetaLR_rankscore	perc95	0.000877849	0.00127533	0.00096047	1.45279	1.09412	0.6796	-5.73e-08	2.04e-08	-2.80459	0.005038	FALSE
UKB_460K.blood_PLATELET_COUNT : Published: CADD_completed	UKB_460K.blood_PLATELET_COUNT	Published: CADD_completed	perc995	0.00395745	0.0617485	0.0134959	15.6031	3.41026	6.28e-05	7.08e-07	2.53e-07	2.79984	0.00511272	FALSE
UKB_460K.blood_RED_COUNT : Boosted-baselineLD: H3K27ac_Hnisz	UKB_460K.blood_RED_COUNT	Boosted-baselineLD: H3K27ac_Hnisz	perc90	0.0970221	0.616	0.0535427	6.34907	0.551861	1.16e-14	1.32e-07	4.71e-08	2.79914	0.00512387	FALSE
UKB_460K.bmd_HEEL_TSCOREz : Boosted-baselineLD: BivFlnk	UKB_460K.bmd_HEEL_TSCOREz	Boosted-baselineLD: BivFlnk	perc99	0.00941075	0.104739	0.0200657	11.1297	2.13221	1.4e-06	4.79e-07	1.71e-07	2.7955	0.00518194	FALSE
PASS_NumberChildrenEverBorn : Boosted-baselineLD: TFBS_ENCODE	PASS_NumberChildrenEverBorn	Boosted-baselineLD: TFBS_ENCODE	perc90	0.0977236	0.412551	0.12484	4.22161	1.27748	0.0106421	3.03e-08	1.08e-08	2.7936	0.00521245	FALSE
UKB_460K.disease_T2D : Boosted: CADD_completed_ratio1to4	UKB_460K.disease_T2D	Boosted: CADD_completed_ratio1to4	class1	0.057233	0.326892	0.064568	5.71161	1.12816	3.54e-05	6.12e-08	2.19e-08	2.79298	0.00522256	FALSE
UKB_460K.lung_FVCzSMOKE : Published: MPC_rankscore	UKB_460K.lung_FVCzSMOKE	Published: MPC_rankscore	perc70	0.000412336	0.0145564	0.00290915	35.3022	7.0553	2.38e-06	8.9e-07	3.19e-07	2.79202	0.00523798	FALSE
UKB_460K.body_BMIz : Boosted-baselineLD: Conserved_Primate_phastCons46way	UKB_460K.body_BMIz	Boosted-baselineLD: Conserved_Primate_phastCons46way	perc95	0.0442614	0.289626	0.0240184	6.54354	0.542649	4.47e-20	9.89e-08	3.54e-08	2.79112	0.00525265	FALSE
UKB_460K.bmd_HEEL_TSCOREz : Published: 1000G_EUR_H3K4me3_DEEPSEA_MAX_ALL	UKB_460K.bmd_HEEL_TSCOREz	Published: 1000G_EUR_H3K4me3_DEEPSEA_MAX_ALL	perc95	0.0477763	0.281407	0.0400294	5.89009	0.837852	9.36e-09	1.67e-07	5.97e-08	2.79081	0.00525762	FALSE
PASS_LDL : Boosted-baselineLD: GERP.NS	PASS_LDL	Boosted-baselineLD: GERP.NS	perc95	0.0465722	0.10375	0.1361	2.22772	2.92234	0.671631	-2.19e-07	7.86e-08	-2.78777	0.00530723	FALSE
UKB_460K.blood_RBC_DISTRIB_WIDTH : Published: CADD_completed	UKB_460K.blood_RBC_DISTRIB_WIDTH	Published: CADD_completed	perc995	0.00395745	0.0701156	0.0217218	17.7173	5.48883	0.00258764	6.73e-07	2.42e-07	2.7825	0.00539416	FALSE
PASS_Schizophrenia : Boosted-baselineLD: WeakEnhancer_Hoffman	PASS_Schizophrenia	Boosted-baselineLD: WeakEnhancer_Hoffman	perc95	0.04922	0.00525089	0.0323754	0.106682	0.657771	0.178228	-3.11e-07	1.12e-07	-2.78027	0.0054314	FALSE
UKB_460K.body_HEIGHTz : Boosted-baselineLD: DHS_Trynka	UKB_460K.body_HEIGHTz	Boosted-baselineLD: DHS_Trynka	perc95	0.0486667	0.292673	0.0392332	6.01383	0.806162	9.42e-09	4.1e-07	1.47e-07	2.78003	0.00543545	FALSE
UKB_460K.blood_RED_COUNT : Published: 1000G_EUR_EigenALL	UKB_460K.blood_RED_COUNT	Published: 1000G_EUR_EigenALL	perc999	0.000522885	0.0360207	0.0101685	68.8883	19.4469	0.000845625	2.4e-06	8.66e-07	2.77721	0.00548278	FALSE
UKB_460K.blood_RED_COUNT : Boosted: 1000G_EUR_H3K4me1_DEEPSEA_MAX_ALL_ratio1to4	UKB_460K.blood_RED_COUNT	Boosted: 1000G_EUR_H3K4me1_DEEPSEA_MAX_ALL_ratio1to4	perc99	0.00930406	0.160024	0.029792	17.1994	3.20205	1.07e-06	5.31e-07	1.91e-07	2.77604	0.00550247	FALSE
UKB_460K.body_BALDING1 : Boosted: 1000G_EUR_H3K4me1_DEEPSEA_MAX_ALL_ratio1to4	UKB_460K.body_BALDING1	Boosted: 1000G_EUR_H3K4me1_DEEPSEA_MAX_ALL_ratio1to4	perc99	0.00930406	0.12049	0.0287697	12.9502	3.09216	8.44e-05	4.89e-07	1.76e-07	2.77468	0.00552561	FALSE
UKB_460K.disease_ALLERGY_ECZEMA_DIAGNOSED : Boosted: 1000G_EUR_H3K4me1_DEEPSEA_MAX_ALL_ratio1to4	UKB_460K.disease_ALLERGY_ECZEMA_DIAGNOSED	Boosted: 1000G_EUR_H3K4me1_DEEPSEA_MAX_ALL_ratio1to4	perc99	0.00930406	0.0811763	0.020295	8.72482	2.1813	0.000231888	1.23e-07	4.45e-08	2.77272	0.00555901	FALSE
UKB_460K.blood_PLATELET_COUNT : Published: Polyphen2_HDIV_rankscore	UKB_460K.blood_PLATELET_COUNT	Published: Polyphen2_HDIV_rankscore	perc50	0.000734421	0.022268	0.00738838	30.3205	10.0601	0.00351856	1.69e-06	6.09e-07	2.77015	0.00560302	FALSE
UKB_460K.lung_FEV1FVCzSMOKE : Boosted: PrimateAI_rankscore	UKB_460K.lung_FEV1FVCzSMOKE	Boosted: PrimateAI_rankscore	perc999	0.000577237	0.0189834	0.0046423	32.8867	8.04228	8.74e-05	1.03e-06	3.74e-07	2.77005	0.00560469	FALSE
PASS_HDL : Published: 1000G_EUR_CTCF_DEEPSEA_MAX_ALL	PASS_HDL	Published: 1000G_EUR_CTCF_DEEPSEA_MAX_ALL	perc95	0.049634	-0.217131	0.0998176	-4.37465	2.01107	0.00785986	-1.38e-07	4.99e-08	-2.76796	0.0056409	FALSE
UKB_460K.bp_SYSTOLICadjMEDz : Boosted-baselineLD: TSS_Hoffman	UKB_460K.bp_SYSTOLICadjMEDz	Boosted-baselineLD: TSS_Hoffman	class1	0.0186377	0.172761	0.0328249	9.26944	1.76121	6.6e-06	2.47e-07	8.93e-08	2.76794	0.0056412	FALSE
UKB_460K.bmd_HEEL_TSCOREz : Published: CADD_completed	UKB_460K.bmd_HEEL_TSCOREz	Published: CADD_completed	perc995	0.00395745	0.096181	0.0154869	24.3038	3.91335	1.7e-08	7.35e-07	2.66e-07	2.76563	0.00568136	FALSE
UKB_460K.body_HEIGHTz : Boosted-baselineLD: BLUEPRINT_H3K4me1QTL_MaxCPP	UKB_460K.body_HEIGHTz	Boosted-baselineLD: BLUEPRINT_H3K4me1QTL_MaxCPP	perc99	0.0161665	0.0326052	0.023788	2.01684	1.47144	0.48986	-5.67e-07	2.05e-07	-2.76313	0.00572495	FALSE
UKB_460K.blood_PLATELET_COUNT : Boosted-baselineLD: Recomb_Rate_10kb	UKB_460K.blood_PLATELET_COUNT	Boosted-baselineLD: Recomb_Rate_10kb	class1	0.283432	0.30609	0.0224732	1.07994	0.0792893	0.31827	-2.81e-08	1.02e-08	-2.75545	0.00586109	FALSE
UKB_460K.body_BALDING1 : Boosted-baselineLD: MAF_Adj_LLD_AFR	UKB_460K.body_BALDING1	Boosted-baselineLD: MAF_Adj_LLD_AFR	perc95	0.0795275	0.0662897	0.0226843	0.833544	0.285239	0.560553	4.24e-08	1.54e-08	2.75337	0.00589846	FALSE
UKB_460K.body_WHRadjBMIz : Boosted-baselineLD: H3K9ac_peaks_Trynka	UKB_460K.body_WHRadjBMIz	Boosted-baselineLD: H3K9ac_peaks_Trynka	perc90	0.0962663	0.520841	0.0599005	5.41042	0.622238	2.78e-10	1.07e-07	3.91e-08	2.75022	0.00595558	FALSE
UKB_460K.blood_PLATELET_COUNT : Boosted: 1000G_EUR_H3K4me3_DEEPSEA_MAX_ALL_ratio1to4	UKB_460K.blood_PLATELET_COUNT	Boosted: 1000G_EUR_H3K4me3_DEEPSEA_MAX_ALL_ratio1to4	perc99	0.0091759	0.118119	0.0215646	12.8728	2.35013	1.69e-06	6.66e-07	2.42e-07	2.75018	0.0059563	FALSE
PASS_HDL : Boosted: 1000G_EUR_ReMM_ratio1to4	PASS_HDL	Boosted: 1000G_EUR_ReMM_ratio1to4	perc99	0.00757118	0.193256	0.0505209	25.5252	6.67279	9.51e-05	6.7e-07	2.44e-07	2.7487	0.00598318	FALSE
PASS_AgeFirstBirth : Boosted: 1000G_EUR_Caron_ratio1to4	PASS_AgeFirstBirth	Boosted: 1000G_EUR_Caron_ratio1to4	perc99	0.00809876	0.146063	0.0324582	18.0352	4.0078	3.69e-05	1.26e-07	4.59e-08	2.74693	0.00601566	FALSE
UKB_460K.body_BMIz : Boosted-baselineLD: DGF_ENCODE	UKB_460K.body_BMIz	Boosted-baselineLD: DGF_ENCODE	perc995	0.00465748	0.0398933	0.0097232	8.56542	2.08765	0.000345518	3.16e-07	1.15e-07	2.74419	0.00606608	FALSE
UKB_460K.repro_MENOPAUSE_AGE : Boosted: 1000G_EUR_ReMM_ratio1to4	UKB_460K.repro_MENOPAUSE_AGE	Boosted: 1000G_EUR_ReMM_ratio1to4	perc99	0.00757118	0.164334	0.0408168	21.7052	5.39108	0.000149797	4.61e-07	1.68e-07	2.74184	0.00610961	FALSE
UKB_460K.other_MORNINGPERSON : Boosted-baselineLD: H3K4me3_peaks_Trynka	UKB_460K.other_MORNINGPERSON	Boosted-baselineLD: H3K4me3_peaks_Trynka	perc95	0.0475768	0.100353	0.0271436	2.10928	0.570522	0.0522363	-5.65e-08	2.06e-08	-2.73759	0.00618908	FALSE
UKB_460K.lung_FEV1FVCzSMOKE : Boosted-baselineLD: H3K9ac_peaks_Trynka	UKB_460K.lung_FEV1FVCzSMOKE	Boosted-baselineLD: H3K9ac_peaks_Trynka	perc90	0.0962663	0.471064	0.0410219	4.89334	0.426129	3.38e-18	1.29e-07	4.7e-08	2.73682	0.00620355	FALSE
UKB_460K.blood_RED_COUNT : Boosted-baselineLD: H3K4me3_Trynka	UKB_460K.blood_RED_COUNT	Boosted-baselineLD: H3K4me3_Trynka	perc95	0.0472249	0.469637	0.0607213	9.9447	1.28579	1.58e-10	3.1e-07	1.13e-07	2.73596	0.00621979	FALSE
UKB_460K.body_HEIGHTz : Published: CADD_completed	UKB_460K.body_HEIGHTz	Published: CADD_completed	perc995	0.00395745	0.0722519	0.013667	18.2572	3.45349	1.11e-06	1.36e-06	4.99e-07	2.73259	0.0062839	FALSE
UKB_460K.cov_EDU_YEARS : Boosted-baselineLD: FetalDHS_Trynka	UKB_460K.cov_EDU_YEARS	Boosted-baselineLD: FetalDHS_Trynka	perc95	0.0481452	0.0634975	0.0318195	1.31888	0.660908	0.630094	-5.9e-08	2.16e-08	-2.73049	0.00632402	FALSE
UKB_460K.lung_FVCzSMOKE : Boosted: 1000G_EUR_inweb_closeness_centrality_ratio1to4	UKB_460K.lung_FVCzSMOKE	Boosted: 1000G_EUR_inweb_closeness_centrality_ratio1to4	class1	0.0754907	0.147616	0.0112097	1.95542	0.148492	1.8e-09	1.95e-08	7.13e-09	2.73025	0.00632869	FALSE
UKB_460K.bmd_HEEL_TSCOREz : Boosted: SIFT4G_converted_rankscore	UKB_460K.bmd_HEEL_TSCOREz	Boosted: SIFT4G_converted_rankscore	perc995	0.00224017	0.00161286	0.00684965	0.719972	3.05765	0.926879	-5.97e-07	2.19e-07	-2.73016	0.00633028	FALSE
UKB_460K.disease_HI_CHOL_SELF_REP : Boosted: PrimateAI_rankscore	UKB_460K.disease_HI_CHOL_SELF_REP	Boosted: PrimateAI_rankscore	perc999	0.000577237	0.0437094	0.0151005	75.7218	26.16	0.00539883	5.4e-07	1.98e-07	2.72888	0.00635504	FALSE
UKB_460K.body_HEIGHTz : Boosted: MetaLR_rankscore	UKB_460K.body_HEIGHTz	Boosted: MetaLR_rankscore	perc95	0.000877849	0.00201735	0.000847196	2.29806	0.965081	0.178106	-7.68e-08	2.82e-08	-2.72372	0.00645508	FALSE
UKB_460K.lung_FVCzSMOKE : Boosted-baselineLD: DHS_Trynka	UKB_460K.lung_FVCzSMOKE	Boosted-baselineLD: DHS_Trynka	perc95	0.0486667	0.310506	0.03694	6.38025	0.759041	9.4e-11	1.14e-07	4.18e-08	2.72337	0.00646193	FALSE
UKB_460K.disease_DERMATOLOGY : Boosted-baselineLD: GTEx_eQTL_MaxCPP	UKB_460K.disease_DERMATOLOGY	Boosted-baselineLD: GTEx_eQTL_MaxCPP	perc999	0.00167551	0.10164	0.0344099	60.6619	20.5369	0.00316762	1.21e-07	4.44e-08	2.72091	0.00651019	FALSE
UKB_460K.lung_FEV1FVCzSMOKE : Boosted: 1000G_EUR_H3K4me1_DEEPSEA_MAX_ALL_ratio1to4	UKB_460K.lung_FEV1FVCzSMOKE	Boosted: 1000G_EUR_H3K4me1_DEEPSEA_MAX_ALL_ratio1to4	perc99	0.00930406	0.133357	0.0214532	14.3333	2.30578	3.43e-08	4.45e-07	1.64e-07	2.71824	0.00656297	FALSE
UKB_460K.disease_RESPIRATORY_ENT : Boosted-baselineLD: H3K9ac_Trynka	UKB_460K.disease_RESPIRATORY_ENT	Boosted-baselineLD: H3K9ac_Trynka	perc95	0.0474976	0.353287	0.0525485	7.43798	1.10634	4.43e-08	5.93e-08	2.18e-08	2.71651	0.00659739	FALSE
UKB_460K.mental_NEUROTICISM : Boosted: Polyphen2_HDIV_rankscore	UKB_460K.mental_NEUROTICISM	Boosted: Polyphen2_HDIV_rankscore	class1	0.00172198	0.00725252	0.00570435	4.21173	3.31267	0.333176	-2.6e-07	9.58e-08	-2.71153	0.00669726	FALSE
UKB_460K.bmd_HEEL_TSCOREz : Boosted-baselineLD: Conserved_Primate_phastCons46way	UKB_460K.bmd_HEEL_TSCOREz	Boosted-baselineLD: Conserved_Primate_phastCons46way	perc95	0.0442614	0.46302	0.0625183	10.461	1.41248	1.9e-09	3.6e-07	1.33e-07	2.71138	0.00670046	FALSE
UKB_460K.mental_NEUROTICISM : Boosted: 1000G_EUR_EigenPCALL_ratio1to4	UKB_460K.mental_NEUROTICISM	Boosted: 1000G_EUR_EigenPCALL_ratio1to4	perc95	0.0461628	0.101317	0.0311787	2.19477	0.675408	0.0799833	-5.39e-08	1.99e-08	-2.71034	0.00672139	FALSE
UKB_460K.bmd_HEEL_TSCOREz : Boosted-baselineLD: H3K4me1_peaks_Trynka	UKB_460K.bmd_HEEL_TSCOREz	Boosted-baselineLD: H3K4me1_peaks_Trynka	perc95	0.0480732	0.335144	0.0429549	6.97153	0.893531	1e-10	2.43e-07	8.98e-08	2.70949	0.00673867	FALSE
PASS_DS : Published: 1000G_EUR_pLI	PASS_DS	Published: 1000G_EUR_pLI	perc95	0.0297303	0.0746987	0.0130064	2.51255	0.43748	6.82e-05	7.47e-09	2.76e-09	2.70632	0.00680332	FALSE
PASS_Height1 : Boosted: 1000G_EUR_EigenPCALL_ratio1to4	PASS_Height1	Boosted: 1000G_EUR_EigenPCALL_ratio1to4	perc95	0.0461628	0.35999	0.0641124	7.79827	1.38883	4.15e-06	2.24e-07	8.29e-08	2.70517	0.00682688	FALSE
PASS_LDL : Published: PrimateAI_rankscore	PASS_LDL	Published: PrimateAI_rankscore	perc50	0.000807561	0.0712273	0.0315724	88.2005	39.0959	0.0265754	1.93e-06	7.15e-07	2.69812	0.00697316	FALSE
UKB_460K.lung_FVCzSMOKE : Boosted-baselineLD: H3K4me3_peaks_Trynka	UKB_460K.lung_FVCzSMOKE	Boosted-baselineLD: H3K4me3_peaks_Trynka	perc95	0.0475768	0.267367	0.0302506	5.61969	0.635826	3.59e-11	1.06e-07	3.91e-08	2.69679	0.00700114	FALSE
PASS_Ever_Smoked : Boosted-baselineLD: H3K4me1_peaks_Trynka	PASS_Ever_Smoked	Boosted-baselineLD: H3K4me1_peaks_Trynka	perc95	0.0480732	0.00384483	0.0978078	0.0799786	2.03456	0.651382	-1.6e-07	5.94e-08	-2.69549	0.0070285	FALSE
PASS_Years_of_Education2 : Boosted: PrimateAI_rankscore	PASS_Years_of_Education2	Boosted: PrimateAI_rankscore	perc999	0.000577237	0.0176169	0.00547268	30.5194	9.48082	0.0022351	4.88e-07	1.81e-07	2.69452	0.00704904	FALSE
UKB_460K.blood_RED_COUNT : Boosted-baselineLD: non_synonymous	UKB_460K.blood_RED_COUNT	Boosted-baselineLD: non_synonymous	perc995	0.00397674	0.0683576	0.0247123	17.1893	6.2142	0.0102983	1.57e-06	5.83e-07	2.69234	0.00709525	FALSE
PASS_Height1 : Boosted-baselineLD: H3K27ac_Hnisz	PASS_Height1	Boosted-baselineLD: H3K27ac_Hnisz	perc90	0.0970221	0.419734	0.0422677	4.32617	0.435651	8.97e-12	1.01e-07	3.74e-08	2.69214	0.00709945	FALSE
UKB_460K.body_BALDING1 : Boosted-baselineLD: H3K4me3_peaks_Trynka	UKB_460K.body_BALDING1	Boosted-baselineLD: H3K4me3_peaks_Trynka	perc95	0.0475768	0.375666	0.0685166	7.896	1.44013	4.42e-06	2.66e-07	9.89e-08	2.69035	0.00713775	FALSE
UKB_460K.cov_EDU_YEARS : Boosted: 1000G_EUR_CDTS_gnomAD_ratio1to4	UKB_460K.cov_EDU_YEARS	Boosted: 1000G_EUR_CDTS_gnomAD_ratio1to4	perc995	0.0043094	0.0499229	0.0115625	11.5847	2.68309	0.000130191	2.24e-07	8.32e-08	2.68883	0.00717029	FALSE
UKB_460K.repro_MENARCHE_AGE : Boosted: REVEL_rankscore	UKB_460K.repro_MENARCHE_AGE	Boosted: REVEL_rankscore	perc995	0.00262516	0.00609067	0.00862633	2.32011	3.28602	0.687738	-6.52e-07	2.43e-07	-2.68817	0.00718448	FALSE
UKB_460K.blood_RED_COUNT : Boosted-baselineLD: BLUEPRINT_H3K27acQTL_MaxCPP	UKB_460K.blood_RED_COUNT	Boosted-baselineLD: BLUEPRINT_H3K27acQTL_MaxCPP	perc95	0.0804255	0.378541	0.0515688	4.70673	0.6412	1.47e-06	1.07e-07	3.99e-08	2.68599	0.00723149	FALSE
UKB_460K.bmd_HEEL_TSCOREz : Published: MPC_rankscore	UKB_460K.bmd_HEEL_TSCOREz	Published: MPC_rankscore	perc70	0.000412336	0.0126268	0.00301273	30.6226	7.30651	6.04e-05	1.31e-06	4.87e-07	2.68258	0.00730577	FALSE
UKB_460K.other_MORNINGPERSON : Boosted: 1000G_EUR_EigenPCALL_ratio1to4	UKB_460K.other_MORNINGPERSON	Boosted: 1000G_EUR_EigenPCALL_ratio1to4	perc95	0.0461628	0.0950859	0.0286921	2.05979	0.621542	0.0871645	-4.86e-08	1.81e-08	-2.68129	0.00733396	FALSE
UKB_460K.blood_PLATELET_COUNT : Boosted: 1000G_EUR_Greene_thyroid_ratio1to4	UKB_460K.blood_PLATELET_COUNT	Boosted: 1000G_EUR_Greene_thyroid_ratio1to4	perc90	0.0942223	0.322677	0.0327619	3.42463	0.347708	2.58e-10	7.22e-08	2.69e-08	2.68107	0.00733881	FALSE
UKB_460K.blood_PLATELET_COUNT : Boosted: PrimateAI_rankscore	UKB_460K.blood_PLATELET_COUNT	Boosted: PrimateAI_rankscore	perc999	0.000577237	0.0364045	0.0108497	63.0668	18.796	0.00123081	3.07e-06	1.15e-06	2.68003	0.00736145	FALSE
PASS_Rheumatoid_Arthritis : Boosted: 1000G_EUR_EigenPCALL_ratio1to4	PASS_Rheumatoid_Arthritis	Boosted: 1000G_EUR_EigenPCALL_ratio1to4	perc95	0.0461628	0.544823	0.162404	11.8022	3.51806	0.00137882	4.01e-07	1.5e-07	2.67792	0.00740809	FALSE
UKB_460K.body_BMIz : Boosted: 1000G_EUR_inweb_closeness_centrality_ratio1to4	UKB_460K.body_BMIz	Boosted: 1000G_EUR_inweb_closeness_centrality_ratio1to4	class1	0.0754907	0.137558	0.0114459	1.82218	0.15162	1.91e-07	2.31e-08	8.62e-09	2.67504	0.007472	FALSE
UKB_460K.blood_EOSINOPHIL_COUNT : Boosted-baselineLD: PromoterFlanking_Hoffman	UKB_460K.blood_EOSINOPHIL_COUNT	Boosted-baselineLD: PromoterFlanking_Hoffman	perc95	0.0489261	0.180499	0.0452986	3.68921	0.925858	0.00362223	2.64e-07	9.86e-08	2.67446	0.00748504	FALSE
UKB_460K.disease_RESPIRATORY_ENT : Boosted: 1000G_EUR_H3K27ac_DEEPSEA_MAX_ALL_ratio1to4	UKB_460K.disease_RESPIRATORY_ENT	Boosted: 1000G_EUR_H3K27ac_DEEPSEA_MAX_ALL_ratio1to4	perc99	0.00910477	0.120878	0.0297277	13.2763	3.26507	0.000141185	1.18e-07	4.41e-08	2.67384	0.00749881	FALSE
UKB_460K.lung_FEV1FVCzSMOKE : Boosted: 1000G_EUR_ncER_ratio1to4	UKB_460K.lung_FEV1FVCzSMOKE	Boosted: 1000G_EUR_ncER_ratio1to4	perc95	0.0453328	0.343253	0.0384406	7.57186	0.847964	1.89e-13	3.17e-07	1.19e-07	2.66932	0.00760044	FALSE
UKB_460K.mental_NEUROTICISM : Boosted-baselineLD: FetalDHS_Trynka	UKB_460K.mental_NEUROTICISM	Boosted-baselineLD: FetalDHS_Trynka	perc95	0.0481452	0.027154	0.0347572	0.564002	0.721924	0.546336	-5.92e-08	2.22e-08	-2.66552	0.00768704	FALSE
UKB_460K.blood_WHITE_COUNT : Boosted-baselineLD: SuperEnhancer_Hnisz	UKB_460K.blood_WHITE_COUNT	Boosted-baselineLD: SuperEnhancer_Hnisz	perc90	0.0969738	0.433364	0.0260264	4.46888	0.268386	4.38e-27	4.58e-08	1.72e-08	2.66388	0.00772459	FALSE
UKB_460K.disease_DERMATOLOGY : Boosted-baselineLD: DGF_ENCODE	UKB_460K.disease_DERMATOLOGY	Boosted-baselineLD: DGF_ENCODE	perc995	0.00465748	0.190984	0.0595721	41.0058	12.7906	0.00122044	7.53e-08	2.83e-08	2.66064	0.00779915	FALSE
UKB_460K.body_HEIGHTz : Boosted: 1000G_EUR_H3K4me1_DEEPSEA_MAX_ALL_ratio1to4	UKB_460K.body_HEIGHTz	Boosted: 1000G_EUR_H3K4me1_DEEPSEA_MAX_ALL_ratio1to4	perc99	0.00930406	0.109465	0.0160201	11.7653	1.72184	7.08e-09	8.63e-07	3.25e-07	2.6537	0.00796148	FALSE
PASS_AgeFirstBirth : Boosted-baselineLD: BivFlnk	PASS_AgeFirstBirth	Boosted-baselineLD: BivFlnk	perc99	0.00941075	0.0926172	0.0222494	9.84164	2.36426	0.000146498	1e-07	3.79e-08	2.65313	0.00797497	FALSE
UKB_460K.cov_EDU_YEARS : Boosted-baselineLD: H3K4me1_Trynka	UKB_460K.cov_EDU_YEARS	Boosted-baselineLD: H3K4me1_Trynka	perc90	0.0974961	0.156208	0.0249166	1.60219	0.255565	0.018775	-3.69e-08	1.39e-08	-2.65308	0.00797599	FALSE
UKB_460K.blood_PLATELET_COUNT : Boosted: 1000G_EUR_H3K9ac_DEEPSEA_MAX_ALL_ratio1to4	UKB_460K.blood_PLATELET_COUNT	Boosted: 1000G_EUR_H3K9ac_DEEPSEA_MAX_ALL_ratio1to4	perc99	0.00914386	0.117782	0.0219222	12.881	2.39748	1.79e-06	6.68e-07	2.52e-07	2.65195	0.00800275	FALSE
UKB_460K.repro_MENOPAUSE_AGE : Boosted-baselineLD: DHS_Trynka	UKB_460K.repro_MENOPAUSE_AGE	Boosted-baselineLD: DHS_Trynka	perc95	0.0486667	0.320102	0.0896207	6.57743	1.84152	0.00328269	1.54e-07	5.8e-08	2.65113	0.00802221	FALSE
PASS_Crohns_Disease : Boosted-baselineLD: BLUEPRINT_H3K4me1QTL_MaxCPP	PASS_Crohns_Disease	Boosted-baselineLD: BLUEPRINT_H3K4me1QTL_MaxCPP	perc99	0.0161665	-0.0519247	0.0855739	-3.21187	5.29329	0.415599	-2.09e-06	7.9e-07	-2.65014	0.00804573	FALSE
UKB_460K.bmd_HEEL_TSCOREz : Published: 1000G_EUR_CTCF_DEEPSEA_MAX_ALL	UKB_460K.bmd_HEEL_TSCOREz	Published: 1000G_EUR_CTCF_DEEPSEA_MAX_ALL	perc95	0.049634	-0.0202807	0.0484622	-0.408605	0.976392	0.149131	-1.87e-07	7.06e-08	-2.64942	0.00806312	FALSE
UKB_460K.disease_HI_CHOL_SELF_REP : Published: 1000G_EUR_SkinSunExposed_closeness_centrality	UKB_460K.disease_HI_CHOL_SELF_REP	Published: 1000G_EUR_SkinSunExposed_closeness_centrality	perc995	0.00079196	-8.02e-05	0.000555812	-0.1013	0.701818	0.118897	-1.69e-08	6.39e-09	-2.64823	0.0080914	FALSE
PASS_HDL : Published: 1000G_EUR_Testis_closeness_centrality	PASS_HDL	Published: 1000G_EUR_Testis_closeness_centrality	perc95	0.0242949	0.0909138	0.0135258	3.74209	0.556734	8.86e-06	3.2e-08	1.21e-08	2.64817	0.00809286	FALSE
UKB_460K.lung_FEV1FVCzSMOKE : Boosted: MetaLR_rankscore	UKB_460K.lung_FEV1FVCzSMOKE	Boosted: MetaLR_rankscore	perc95	0.000877849	0.00197289	0.000828218	2.24741	0.943463	0.184711	-2.46e-08	9.29e-09	-2.64814	0.00809366	FALSE
UKB_460K.disease_HI_CHOL_SELF_REP : Boosted-baselineLD: H3K9ac_Trynka	UKB_460K.disease_HI_CHOL_SELF_REP	Boosted-baselineLD: H3K9ac_Trynka	perc95	0.0474976	0.382705	0.0748435	8.05735	1.57573	1.25e-05	8.1e-08	3.06e-08	2.64576	0.00815076	FALSE
PASS_Height1 : Boosted: 1000G_EUR_EigenALL_ratio1to4	PASS_Height1	Boosted: 1000G_EUR_EigenALL_ratio1to4	perc95	0.0439487	0.367155	0.0625701	8.35419	1.42371	5.63e-07	2.33e-07	8.83e-08	2.64469	0.00817663	FALSE
UKB_460K.blood_PLATELET_COUNT : Boosted-baselineLD: BLUEPRINT_H3K27acQTL_MaxCPP	UKB_460K.blood_PLATELET_COUNT	Boosted-baselineLD: BLUEPRINT_H3K27acQTL_MaxCPP	perc95	0.0804255	0.223371	0.0321834	2.77737	0.400164	4.84e-05	-6.72e-08	2.54e-08	-2.64207	0.00824014	FALSE
PASS_Years_of_Education2 : Boosted: MPC_rankscore	PASS_Years_of_Education2	Boosted: MPC_rankscore	perc999	0.000320911	0.0131991	0.00380512	41.1303	11.8572	0.000945911	5.87e-07	2.22e-07	2.64084	0.00826997	FALSE
PASS_Ulcerative_Colitis : Boosted-baselineLD: H3K4me1_Trynka	PASS_Ulcerative_Colitis	Boosted-baselineLD: H3K4me1_Trynka	perc90	0.0974961	0.698585	0.166532	7.16526	1.70809	0.000155341	3.77e-07	1.43e-07	2.64069	0.00827362	FALSE
UKB_460K.cov_SMOKING_STATUS : Boosted: MetaSVM_rankscore	UKB_460K.cov_SMOKING_STATUS	Boosted: MetaSVM_rankscore	perc95	0.0112973	0.0981086	0.0149585	8.68425	1.32407	3.96e-08	-1.93e-08	7.29e-09	-2.63939	0.00830547	FALSE
UKB_460K.cov_EDU_YEARS : Boosted: 1000G_EUR_EigenPCALL_ratio1to4	UKB_460K.cov_EDU_YEARS	Boosted: 1000G_EUR_EigenPCALL_ratio1to4	perc95	0.0461628	0.105729	0.0273989	2.29034	0.593527	0.0314385	-5.74e-08	2.18e-08	-2.63434	0.00843007	FALSE
UKB_460K.body_BMIz : Boosted: M-CAP_rankscore	UKB_460K.body_BMIz	Boosted: M-CAP_rankscore	perc999	0.000745828	0.017468	0.00359236	23.4209	4.81661	7.76e-06	6.04e-07	2.3e-07	2.62523	0.0086591	FALSE
UKB_460K.disease_T2D : Boosted: SIFT4G_converted_rankscore	UKB_460K.disease_T2D	Boosted: SIFT4G_converted_rankscore	perc995	0.00224017	-0.0138931	0.00794238	-6.20182	3.54544	0.0410908	-9.31e-08	3.55e-08	-2.62375	0.00869667	FALSE
UKB_460K.blood_PLATELET_COUNT : Published: 1000G_EUR_CCR_scored	UKB_460K.blood_PLATELET_COUNT	Published: 1000G_EUR_CCR_scored	perc90	0.000317388	0.014239	0.00443164	44.863	13.9628	0.00213168	2.27e-06	8.66e-07	2.61958	0.00880388	FALSE
PASS_DS : Boosted-baselineLD: MAF_Adj_Predicted_Allele_Age	PASS_DS	Boosted-baselineLD: MAF_Adj_Predicted_Allele_Age	perc95	0.0781053	0.073599	0.0260079	0.942305	0.332985	0.862839	1.01e-08	3.86e-09	2.61777	0.00885076	FALSE
UKB_460K.body_WHRadjBMIz : Boosted-baselineLD: MAF_Adj_LLD_AFR	UKB_460K.body_WHRadjBMIz	Boosted-baselineLD: MAF_Adj_LLD_AFR	perc95	0.0795275	0.0651888	0.0125799	0.819702	0.158183	0.257061	1.92e-08	7.35e-09	2.61023	0.0090482	FALSE
UKB_460K.blood_WHITE_COUNT : Boosted-baselineLD: TFBS_ENCODE	UKB_460K.blood_WHITE_COUNT	Boosted-baselineLD: TFBS_ENCODE	perc90	0.0977236	0.498027	0.0612405	5.09628	0.62667	1.43e-09	1.21e-07	4.64e-08	2.6066	0.00914458	FALSE
UKB_460K.bmd_HEEL_TSCOREz : Published: 1000G_EUR_Caron_all	UKB_460K.bmd_HEEL_TSCOREz	Published: 1000G_EUR_Caron_all	perc95	0.0454745	0.112676	0.0188876	2.47779	0.415344	0.00048114	-7.15e-08	2.75e-08	-2.59898	0.00935024	FALSE
PASS_Ulcerative_Colitis : Published: 1000G_EUR_CTCF_DEEPSEA_MAX_ALL	PASS_Ulcerative_Colitis	Published: 1000G_EUR_CTCF_DEEPSEA_MAX_ALL	perc95	0.049634	-0.302148	0.150785	-6.08752	3.03794	0.0149081	-4.85e-07	1.87e-07	-2.59853	0.00936249	FALSE
PASS_Height1 : Boosted-baselineLD: DHS_Trynka	PASS_Height1	Boosted-baselineLD: DHS_Trynka	perc95	0.0486667	0.375104	0.0610797	7.7076	1.25506	6.12e-07	1.87e-07	7.22e-08	2.5948	0.00946454	FALSE
UKB_460K.disease_HYPOTHYROIDISM_SELF_REP : Published: 1000G_EUR_CTCF_DEEPSEA_MAX_ALL	UKB_460K.disease_HYPOTHYROIDISM_SELF_REP	Published: 1000G_EUR_CTCF_DEEPSEA_MAX_ALL	perc95	0.049634	-0.0818082	0.0972301	-1.64823	1.95894	0.17695	-4.61e-08	1.78e-08	-2.59407	0.00948466	FALSE
UKB_460K.lung_FEV1FVCzSMOKE : Boosted: MetaSVM_rankscore	UKB_460K.lung_FEV1FVCzSMOKE	Boosted: MetaSVM_rankscore	perc95	0.0112973	0.0552313	0.0126112	4.88889	1.1163	0.000449233	-4.89e-08	1.88e-08	-2.59383	0.00949143	FALSE
UKB_460K.lung_FVCzSMOKE : Published: 1000G_EUR_LIMBR	UKB_460K.lung_FVCzSMOKE	Published: 1000G_EUR_LIMBR	perc95	0.0002523	0.000497316	0.000656696	1.97113	2.60284	0.709345	-3.15e-07	1.22e-07	-2.58845	0.00964078	FALSE
UKB_460K.body_BALDING1 : Boosted: Polyphen2_HDIV_rankscore	UKB_460K.body_BALDING1	Boosted: Polyphen2_HDIV_rankscore	class1	0.00172198	0.0154147	0.0124363	8.95174	7.2221	0.271113	-1.02e-06	3.95e-07	-2.58756	0.00966591	FALSE
UKB_460K.other_MORNINGPERSON : Boosted-baselineLD: Conserved_Vertebrate_phastCons46way	UKB_460K.other_MORNINGPERSON	Boosted-baselineLD: Conserved_Vertebrate_phastCons46way	perc99	0.00784495	0.0720383	0.0172904	9.18276	2.20401	0.000240585	-1.5e-07	5.81e-08	-2.58491	0.00974053	FALSE
UKB_460K.body_HEIGHTz : Boosted: 1000G_EUR_Testis_closeness_centrality_ratio1to4	UKB_460K.body_HEIGHTz	Boosted: 1000G_EUR_Testis_closeness_centrality_ratio1to4	class1	0.10063	0.268002	0.0180002	2.66324	0.178875	7.64e-14	6.79e-08	2.63e-08	2.58236	0.00981269	FALSE
UKB_460K.body_WHRadjBMIz : Boosted: 1000G_EUR_DNase_DEEPSEA_MAX_ALL_ratio1to4	UKB_460K.body_WHRadjBMIz	Boosted: 1000G_EUR_DNase_DEEPSEA_MAX_ALL_ratio1to4	perc90	0.0972343	0.558377	0.0803741	5.7426	0.826603	1.22e-07	1.15e-07	4.46e-08	2.58098	0.00985202	FALSE
PASS_Autism : Boosted-baselineLD: Intron_UCSC	PASS_Autism	Boosted-baselineLD: Intron_UCSC	perc95	0.0462157	0.0582535	0.04119	1.26047	0.891255	0.767569	3.19e-07	1.24e-07	2.58012	0.00987666	FALSE
UKB_460K.body_BMIz : Boosted-baselineLD: H3K9ac_peaks_Trynka	UKB_460K.body_BMIz	Boosted-baselineLD: H3K9ac_peaks_Trynka	perc90	0.0962663	0.270632	0.0266444	2.81128	0.276778	7.21e-10	8.58e-08	3.33e-08	2.57905	0.00990735	FALSE
PASS_NumberChildrenEverBorn : Boosted: 1000G_EUR_Caron_ratio1to4	PASS_NumberChildrenEverBorn	Boosted: 1000G_EUR_Caron_ratio1to4	perc99	0.00809876	0.175157	0.0443489	21.6276	5.47601	6.6e-05	5.85e-08	2.27e-08	2.57755	0.0099504	FALSE
UKB_460K.disease_AID_SURE : Boosted-baselineLD: FetalDHS_Trynka	UKB_460K.disease_AID_SURE	Boosted-baselineLD: FetalDHS_Trynka	perc95	0.0481452	0.690385	0.187512	14.3397	3.89471	0.00022306	2.34e-08	9.07e-09	2.57559	0.0100069	FALSE
PASS_DS : Boosted-baselineLD: Conserved_LindbladToh	PASS_DS	Boosted-baselineLD: Conserved_LindbladToh	perc95	0.0452016	0.40534	0.0985005	8.96738	2.17914	0.000100187	6.66e-08	2.59e-08	2.57556	0.0100079	FALSE
UKB_460K.blood_PLATELET_COUNT : Boosted-baselineLD: CpG_Content_50kb	UKB_460K.blood_PLATELET_COUNT	Boosted-baselineLD: CpG_Content_50kb	perc999	0.000854364	-0.000383301	0.0016324	-0.448639	1.91066	0.449919	-3.09e-07	1.2e-07	-2.57447	0.0100395	FALSE
UKB_460K.repro_MENARCHE_AGE : Boosted-baselineLD: MAF_Adj_Predicted_Allele_Age	UKB_460K.repro_MENARCHE_AGE	Boosted-baselineLD: MAF_Adj_Predicted_Allele_Age	perc95	0.0781053	0.0529085	0.0167673	0.6774	0.214676	0.129725	3.37e-08	1.31e-08	2.57171	0.0101199	FALSE
PASS_DS : Boosted: MPC_rankscore	PASS_DS	Boosted: MPC_rankscore	perc999	0.000320911	0.0275313	0.010749	85.791	33.4954	0.00683509	5.85e-07	2.27e-07	2.57083	0.0101456	FALSE
UKB_460K.bp_SYSTOLICadjMEDz : Boosted-baselineLD: PromoterFlanking_Hoffman	UKB_460K.bp_SYSTOLICadjMEDz	Boosted-baselineLD: PromoterFlanking_Hoffman	perc95	0.0489261	0.046096	0.0236581	0.942156	0.483548	0.90476	-1.69e-07	6.59e-08	-2.56995	0.0101713	FALSE
PASS_Ever_Smoked : Boosted: 1000G_EUR_H3K4me2_DEEPSEA_MAX_ALL_ratio1to4	PASS_Ever_Smoked	Boosted: 1000G_EUR_H3K4me2_DEEPSEA_MAX_ALL_ratio1to4	perc95	0.0480759	0.0127518	0.0913069	0.265244	1.89922	0.699592	-1.43e-07	5.56e-08	-2.5669	0.0102613	FALSE
UKB_460K.body_BMIz : Published: 1000G_EUR_ReMM	UKB_460K.body_BMIz	Published: 1000G_EUR_ReMM	perc995	0.00336965	0.057008	0.00781193	16.9181	2.31832	1.38e-10	3.31e-07	1.29e-07	2.56682	0.0102635	FALSE
UKB_460K.blood_WHITE_COUNT : Published: 1000G_EUR_DNase_DEEPSEA_MAX_ALL	UKB_460K.blood_WHITE_COUNT	Published: 1000G_EUR_DNase_DEEPSEA_MAX_ALL	perc95	0.0483975	0.139642	0.041777	2.88531	0.863206	0.030397	-1.18e-07	4.61e-08	-2.56577	0.0102947	FALSE
UKB_460K.pigment_SKIN : Published: 1000G_EUR_SkinSunExposed_closeness_centrality	UKB_460K.pigment_SKIN	Published: 1000G_EUR_SkinSunExposed_closeness_centrality	perc995	0.00079196	-0.000385533	0.000636786	-0.486809	0.804064	0.0722515	-4.59e-08	1.79e-08	-2.56215	0.0104028	FALSE
UKB_460K.disease_ALLERGY_ECZEMA_DIAGNOSED : Published: 1000G_EUR_CCR_scored	UKB_460K.disease_ALLERGY_ECZEMA_DIAGNOSED	Published: 1000G_EUR_CCR_scored	perc90	0.000317388	-0.0102221	0.00506051	-32.207	15.9443	0.0466582	-6.52e-07	2.55e-07	-2.56003	0.0104662	FALSE
UKB_460K.body_WHRadjBMIz : Published: CADD_completed	UKB_460K.body_WHRadjBMIz	Published: CADD_completed	perc995	0.00395745	0.0868762	0.0157016	21.9526	3.96761	9.19e-07	4.09e-07	1.6e-07	2.55616	0.0105835	FALSE
UKB_460K.lung_FEV1FVCzSMOKE : Boosted: 1000G_EUR_H3K9ac_DEEPSEA_MAX_ALL_ratio1to4	UKB_460K.lung_FEV1FVCzSMOKE	Boosted: 1000G_EUR_H3K9ac_DEEPSEA_MAX_ALL_ratio1to4	perc99	0.00914386	0.109147	0.0178815	11.9366	1.95557	6.06e-08	3.32e-07	1.3e-07	2.55574	0.0105962	FALSE
UKB_460K.blood_RBC_DISTRIB_WIDTH : Boosted: SIFT4G_converted_rankscore	UKB_460K.blood_RBC_DISTRIB_WIDTH	Boosted: SIFT4G_converted_rankscore	perc995	0.00224017	-0.0140585	0.0060721	-6.27564	2.71055	0.00845337	-3.72e-07	1.46e-07	-2.55454	0.0106328	FALSE
UKB_460K.disease_T2D : Boosted-baselineLD: MAF_Adj_Predicted_Allele_Age	UKB_460K.disease_T2D	Boosted-baselineLD: MAF_Adj_Predicted_Allele_Age	perc95	0.0781053	0.0482026	0.0140169	0.617149	0.179462	0.0403358	6.52e-09	2.55e-09	2.55224	0.0107033	FALSE
PASS_Years_of_Education2 : Boosted: Polyphen2_HDIV_rankscore	PASS_Years_of_Education2	Boosted: Polyphen2_HDIV_rankscore	class1	0.00172198	0.00662241	0.00666365	3.84581	3.86976	0.461244	-2.41e-07	9.45e-08	-2.54997	0.0107732	FALSE
UKB_460K.disease_RESPIRATORY_ENT : Boosted-baselineLD: Conserved_Vertebrate_phastCons46way	UKB_460K.disease_RESPIRATORY_ENT	Boosted-baselineLD: Conserved_Vertebrate_phastCons46way	perc99	0.00784495	0.00582773	0.0252045	0.742864	3.21284	0.935874	-1.6e-07	6.28e-08	-2.54868	0.0108133	FALSE
UKB_460K.blood_WHITE_COUNT : Boosted-baselineLD: Conserved_Vertebrate_phastCons46way	UKB_460K.blood_WHITE_COUNT	Boosted-baselineLD: Conserved_Vertebrate_phastCons46way	perc99	0.00784495	0.0253127	0.0126834	3.22663	1.61676	0.164463	-3.1e-07	1.22e-07	-2.54634	0.0108859	FALSE
UKB_460K.bp_SYSTOLICadjMEDz : Boosted-baselineLD: TFBS_ENCODE	UKB_460K.bp_SYSTOLICadjMEDz	Boosted-baselineLD: TFBS_ENCODE	perc90	0.0977236	0.459273	0.0544218	4.69972	0.556895	5.63e-10	1.31e-07	5.15e-08	2.54544	0.0109141	FALSE
UKB_460K.lung_FEV1FVCzSMOKE : Published: 1000G_EUR_EigenALL	UKB_460K.lung_FEV1FVCzSMOKE	Published: 1000G_EUR_EigenALL	perc999	0.000522885	0.0165871	0.00442965	31.7224	8.47157	0.00031113	1.02e-06	4e-07	2.54504	0.0109267	FALSE
UKB_460K.other_MORNINGPERSON : Published: 1000G_EUR_H3K4me3_DEEPSEA_MAX_ALL	UKB_460K.other_MORNINGPERSON	Published: 1000G_EUR_H3K4me3_DEEPSEA_MAX_ALL	perc95	0.0477763	0.16183	0.0206689	3.38725	0.432619	1.72e-07	2.99e-08	1.18e-08	2.5448	0.0109342	FALSE
PASS_Crohns_Disease : Boosted-baselineLD: MAF_Adj_LLD_AFR	PASS_Crohns_Disease	Boosted-baselineLD: MAF_Adj_LLD_AFR	perc95	0.0795275	0.079455	0.0261487	0.999088	0.3288	0.997778	1.16e-07	4.56e-08	2.53995	0.0110868	FALSE
UKB_460K.cov_EDU_YEARS : Boosted: Polyphen2_HVAR_rankscore	UKB_460K.cov_EDU_YEARS	Boosted: Polyphen2_HVAR_rankscore	perc995	0.00178287	0.00906178	0.00411862	5.08268	2.3101	0.0786814	-1.8e-07	7.08e-08	-2.53943	0.0111035	FALSE
UKB_460K.blood_RED_COUNT : Boosted: REVEL_rankscore	UKB_460K.blood_RED_COUNT	Boosted: REVEL_rankscore	perc995	0.00262516	0.00890108	0.00777423	3.39068	2.96143	0.420049	-4.82e-07	1.9e-07	-2.53822	0.0111419	FALSE
UKB_460K.other_MORNINGPERSON : Boosted: 1000G_EUR_H3K4me2_DEEPSEA_MAX_ALL_ratio1to4	UKB_460K.other_MORNINGPERSON	Boosted: 1000G_EUR_H3K4me2_DEEPSEA_MAX_ALL_ratio1to4	perc95	0.0480759	0.0770052	0.0245299	1.60174	0.510232	0.238393	-6.01e-08	2.37e-08	-2.53721	0.011174	FALSE
UKB_460K.disease_T2D : Boosted-baselineLD: MAF_Adj_ASMC	UKB_460K.disease_T2D	Boosted-baselineLD: MAF_Adj_ASMC	class1	0.247667	0.131695	0.0228505	0.531742	0.0922632	1.76e-06	5.34e-09	2.11e-09	2.53595	0.0112144	FALSE
UKB_460K.lung_FVCzSMOKE : Boosted-baselineLD: FetalDHS_Trynka	UKB_460K.lung_FVCzSMOKE	Boosted-baselineLD: FetalDHS_Trynka	perc95	0.0481452	0.316906	0.0336405	6.5823	0.69873	3.01e-13	1.03e-07	4.08e-08	2.53388	0.0112806	FALSE
UKB_460K.disease_HI_CHOL_SELF_REP : Published: PrimateAI_rankscore	UKB_460K.disease_HI_CHOL_SELF_REP	Published: PrimateAI_rankscore	perc50	0.000807561	0.0858478	0.0368364	106.305	45.6144	0.0211104	8.72e-07	3.44e-07	2.53207	0.0113392	FALSE
UKB_460K.bmd_HEEL_TSCOREz : Published: 1000G_EUR_H3K27ac_DEEPSEA_MAX_ALL	UKB_460K.bmd_HEEL_TSCOREz	Published: 1000G_EUR_H3K27ac_DEEPSEA_MAX_ALL	perc95	0.0481156	0.308221	0.041307	6.40584	0.858494	1.2e-09	1.65e-07	6.51e-08	2.53179	0.0113481	FALSE
UKB_460K.disease_ALLERGY_ECZEMA_DIAGNOSED : Published: 1000G_EUR_ReMM	UKB_460K.disease_ALLERGY_ECZEMA_DIAGNOSED	Published: 1000G_EUR_ReMM	perc995	0.00336965	0.0551397	0.0155811	16.3636	4.62395	0.000573426	1.86e-07	7.33e-08	2.53116	0.0113686	FALSE
UKB_460K.cov_EDU_YEARS : Boosted-baselineLD: Conserved_LindbladToh	UKB_460K.cov_EDU_YEARS	Boosted-baselineLD: Conserved_LindbladToh	perc95	0.0452016	0.27873	0.0314871	6.16638	0.696591	4.53e-12	5.51e-08	2.18e-08	2.52851	0.0114547	FALSE
UKB_460K.disease_ALLERGY_ECZEMA_DIAGNOSED : Boosted: RNA_DIS	UKB_460K.disease_ALLERGY_ECZEMA_DIAGNOSED	Boosted: RNA_DIS	perc90	0.101808	0.210868	0.0257678	2.07123	0.253101	1.09e-05	9.87e-09	3.9e-09	2.52813	0.0114671	FALSE
UKB_460K.pigment_SKIN : Boosted-baselineLD: H3K9ac_peaks_Trynka	UKB_460K.pigment_SKIN	Boosted-baselineLD: H3K9ac_peaks_Trynka	perc90	0.0962663	0.235323	0.171645	2.4445	1.78302	0.387724	1.87e-07	7.42e-08	2.52652	0.0115199	FALSE
PASS_HDL : Boosted-baselineLD: Coding_UCSC	PASS_HDL	Boosted-baselineLD: Coding_UCSC	perc99	0.00847033	0.11454	0.0576155	13.5225	6.80203	0.0626438	8.4e-07	3.33e-07	2.52108	0.0116994	FALSE
UKB_460K.cov_SMOKING_STATUS : Published: 1000G_EUR_H3K27ac_DEEPSEA_MAX_ALL	UKB_460K.cov_SMOKING_STATUS	Published: 1000G_EUR_H3K27ac_DEEPSEA_MAX_ALL	perc95	0.0481156	0.189772	0.0273686	3.94409	0.568809	5.59e-07	3.65e-08	1.45e-08	2.51845	0.0117873	FALSE
PASS_Schizophrenia : Boosted: MetaLR_rankscore	PASS_Schizophrenia	Boosted: MetaLR_rankscore	perc95	0.000877849	0.00120743	0.00113943	1.37544	1.29798	0.772534	-6.42e-08	2.55e-08	-2.51781	0.0118088	FALSE
UKB_460K.mental_NEUROTICISM : Boosted-baselineLD: DHS_peaks_Trynka	UKB_460K.mental_NEUROTICISM	Boosted-baselineLD: DHS_peaks_Trynka	perc95	0.0482614	0.0597066	0.032393	1.23715	0.671199	0.724116	-4.9e-08	1.95e-08	-2.51737	0.0118236	FALSE
UKB_460K.blood_PLATELET_COUNT : Published: MPC_rankscore	UKB_460K.blood_PLATELET_COUNT	Published: MPC_rankscore	perc70	0.000412336	0.0192735	0.00631531	46.7421	15.3159	0.00308223	2.47e-06	9.81e-07	2.51509	0.0119002	FALSE
UKB_460K.body_BALDING1 : Published: 1000G_EUR_EigenALL	UKB_460K.body_BALDING1	Published: 1000G_EUR_EigenALL	perc999	0.000522885	0.0430415	0.0132615	82.3154	25.3623	0.00133195	2.38e-06	9.48e-07	2.51226	0.0119962	FALSE
UKB_460K.cov_SMOKING_STATUS : Boosted-baselineLD: MAF_Adj_Predicted_Allele_Age	UKB_460K.cov_SMOKING_STATUS	Boosted-baselineLD: MAF_Adj_Predicted_Allele_Age	perc95	0.0781053	0.0329462	0.010719	0.421818	0.137238	3.99e-05	9.39e-09	3.74e-09	2.50705	0.0121745	FALSE
UKB_460K.blood_PLATELET_COUNT : Published: MetaLR_rankscore	UKB_460K.blood_PLATELET_COUNT	Published: MetaLR_rankscore	perc50	0.000326279	0.0108991	0.00340771	33.4043	10.4442	0.00217377	1.76e-06	7.02e-07	2.50686	0.0121808	FALSE
UKB_460K.blood_PLATELET_COUNT : Boosted: 1000G_EUR_ReMM_ratio1to4	UKB_460K.blood_PLATELET_COUNT	Boosted: 1000G_EUR_ReMM_ratio1to4	perc99	0.00757118	0.101688	0.0203645	13.4309	2.68974	1.23e-05	5.91e-07	2.36e-07	2.50642	0.0121962	FALSE
UKB_460K.lung_FVCzSMOKE : Published: REVEL_rankscore	UKB_460K.lung_FVCzSMOKE	Published: REVEL_rankscore	perc50	0.000937569	0.0259972	0.00558809	27.7283	5.96019	1.73e-05	7.35e-07	2.93e-07	2.50595	0.0122121	FALSE
PASS_Height1 : Boosted-baselineLD: SuperEnhancer_Hnisz	PASS_Height1	Boosted-baselineLD: SuperEnhancer_Hnisz	perc90	0.0969738	0.343921	0.0292115	3.54654	0.301231	1.04e-14	5.17e-08	2.06e-08	2.50357	0.0122948	FALSE
PASS_DS : Boosted-baselineLD: Promoter_UCSC	PASS_DS	Boosted-baselineLD: Promoter_UCSC	perc90	0.0955031	0.258807	0.0674564	2.70994	0.706327	0.0132939	2.5e-08	9.98e-09	2.50272	0.0123243	FALSE
UKB_460K.blood_PLATELET_COUNT : Boosted-baselineLD: H3K4me3_Trynka	UKB_460K.blood_PLATELET_COUNT	Boosted-baselineLD: H3K4me3_Trynka	perc95	0.0472249	0.421069	0.0589875	8.91626	1.24908	7.21e-10	4.17e-07	1.67e-07	2.50162	0.0123628	FALSE
UKB_460K.body_HEIGHTz : Boosted: 1000G_EUR_CDTS_gnomAD_ratio1to4	UKB_460K.body_HEIGHTz	Boosted: 1000G_EUR_CDTS_gnomAD_ratio1to4	perc995	0.0043094	0.0702334	0.0144935	16.2977	3.36322	1.02e-05	9.96e-07	3.98e-07	2.50078	0.0123921	FALSE
UKB_460K.body_WHRadjBMIz : Boosted-baselineLD: DHS_peaks_Trynka	UKB_460K.body_WHRadjBMIz	Boosted-baselineLD: DHS_peaks_Trynka	perc95	0.0482614	0.36709	0.0455025	7.60628	0.942834	1.64e-10	1.25e-07	5.02e-08	2.49832	0.0124782	FALSE
UKB_460K.disease_T2D : Boosted: 1000G_EUR_DNase_DEEPSEA_MAX_ALL_ratio1to4	UKB_460K.disease_T2D	Boosted: 1000G_EUR_DNase_DEEPSEA_MAX_ALL_ratio1to4	perc90	0.0972343	0.364989	0.0891202	3.75371	0.916552	0.00269136	3.27e-08	1.31e-08	2.49588	0.0125643	FALSE
UKB_460K.blood_RED_COUNT : Boosted-baselineLD: Nucleotide_Diversity_10kb	UKB_460K.blood_RED_COUNT	Boosted-baselineLD: Nucleotide_Diversity_10kb	perc99	0.016765	0.0127995	0.00455797	0.763467	0.271874	0.383791	4.06e-08	1.63e-08	2.49213	0.0126979	FALSE
PASS_AgeFirstBirth : Boosted: CADD_completed_ratio1to4	PASS_AgeFirstBirth	Boosted: CADD_completed_ratio1to4	class1	0.057233	0.377771	0.0749066	6.60058	1.3088	1.93e-05	6.11e-08	2.45e-08	2.49198	0.0127032	FALSE
UKB_460K.cov_SMOKING_STATUS : Boosted: 1000G_EUR_Caron_ratio1to4	UKB_460K.cov_SMOKING_STATUS	Boosted: 1000G_EUR_Caron_ratio1to4	perc99	0.00809876	0.154538	0.0189999	19.0816	2.34602	1.28e-12	1.3e-07	5.2e-08	2.4905	0.0127564	FALSE
UKB_460K.blood_WHITE_COUNT : Boosted-baselineLD: DHS_peaks_Trynka	UKB_460K.blood_WHITE_COUNT	Boosted-baselineLD: DHS_peaks_Trynka	perc95	0.0482614	0.38879	0.0446383	8.05592	0.924927	3.48e-12	1.46e-07	5.86e-08	2.49023	0.0127661	FALSE
UKB_460K.disease_ALLERGY_ECZEMA_DIAGNOSED : Boosted-baselineLD: FetalDHS_Trynka	UKB_460K.disease_ALLERGY_ECZEMA_DIAGNOSED	Boosted-baselineLD: FetalDHS_Trynka	perc95	0.0481452	0.362367	0.062093	7.52655	1.2897	1.41e-06	7.75e-08	3.12e-08	2.48814	0.0128413	FALSE
UKB_460K.disease_HI_CHOL_SELF_REP : Published: CADD_completed	UKB_460K.disease_HI_CHOL_SELF_REP	Published: CADD_completed	perc995	0.00395745	0.138579	0.0355305	35.0172	8.97813	0.0007158	2.6e-07	1.05e-07	2.48741	0.0128677	FALSE
UKB_460K.disease_T2D : Boosted-baselineLD: Enhancer_Hoffman	UKB_460K.disease_T2D	Boosted-baselineLD: Enhancer_Hoffman	perc95	0.0487229	0.274488	0.0560425	5.63365	1.15023	2.9e-05	4.41e-08	1.77e-08	2.48291	0.0130314	FALSE
UKB_460K.mental_NEUROTICISM : Boosted: 1000G_EUR_CTCF_DEEPSEA_MAX_ALL_ratio1to4	UKB_460K.mental_NEUROTICISM	Boosted: 1000G_EUR_CTCF_DEEPSEA_MAX_ALL_ratio1to4	perc90	0.0975161	0.174008	0.0286237	1.7844	0.293527	0.00886383	1.93e-08	7.79e-09	2.48241	0.0130497	FALSE
UKB_460K.disease_ALLERGY_ECZEMA_DIAGNOSED : Boosted-baselineLD: DGF_ENCODE	UKB_460K.disease_ALLERGY_ECZEMA_DIAGNOSED	Boosted-baselineLD: DGF_ENCODE	perc995	0.00465748	0.10955	0.0256766	23.5213	5.51298	3.76e-05	2e-07	8.06e-08	2.47995	0.0131402	FALSE
UKB_460K.body_BALDING1 : Boosted: 1000G_EUR_EigenALL_ratio1to4	UKB_460K.body_BALDING1	Boosted: 1000G_EUR_EigenALL_ratio1to4	perc95	0.0439487	0.681363	0.111826	15.5036	2.54446	2.63e-07	3.44e-07	1.39e-07	2.47564	0.0132997	FALSE
UKB_460K.blood_RED_COUNT : Boosted: MetaSVM_rankscore	UKB_460K.blood_RED_COUNT	Boosted: MetaSVM_rankscore	perc95	0.0112973	0.0543673	0.0130504	4.81242	1.15518	0.00100458	-7.01e-08	2.83e-08	-2.47165	0.0134492	FALSE
UKB_460K.blood_EOSINOPHIL_COUNT : Published: 1000G_EUR_H3K9ac_DEEPSEA_MAX_ALL	UKB_460K.blood_EOSINOPHIL_COUNT	Published: 1000G_EUR_H3K9ac_DEEPSEA_MAX_ALL	perc95	0.0480948	0.144429	0.0490139	3.00301	1.01911	0.0468012	-1.19e-07	4.8e-08	-2.47048	0.0134933	FALSE
UKB_460K.blood_PLATELET_COUNT : Boosted: MPC_rankscore	UKB_460K.blood_PLATELET_COUNT	Boosted: MPC_rankscore	perc999	0.000320911	0.0171067	0.00558023	53.3066	17.3887	0.00366192	2.57e-06	1.04e-06	2.47033	0.0134988	FALSE
PASS_Height1 : Boosted-baselineLD: DHS_peaks_Trynka	PASS_Height1	Boosted-baselineLD: DHS_peaks_Trynka	perc95	0.0482614	0.327876	0.0652635	6.79375	1.35229	2.33e-05	1.6e-07	6.47e-08	2.46922	0.0135407	FALSE
UKB_460K.cov_EDU_YEARS : Boosted-baselineLD: DHS_Trynka	UKB_460K.cov_EDU_YEARS	Boosted-baselineLD: DHS_Trynka	perc95	0.0486667	0.0438858	0.031648	0.901761	0.650301	0.879924	-5.27e-08	2.14e-08	-2.4679	0.0135908	FALSE
PASS_BMI1 : Boosted: 1000G_EUR_Caron_ratio1to4	PASS_BMI1	Boosted: 1000G_EUR_Caron_ratio1to4	perc99	0.00809876	0.157047	0.0252614	19.3915	3.11917	9.19e-09	2.23e-07	9.05e-08	2.46785	0.0135928	FALSE
UKB_460K.blood_PLATELET_COUNT : Published: Polyphen2_HVAR_rankscore	UKB_460K.blood_PLATELET_COUNT	Published: Polyphen2_HVAR_rankscore	perc60	0.000563984	0.0181703	0.0064923	32.2178	11.5115	0.00640476	1.69e-06	6.85e-07	2.46534	0.0136881	FALSE
UKB_460K.bmd_HEEL_TSCOREz : Boosted-baselineLD: TFBS_ENCODE	UKB_460K.bmd_HEEL_TSCOREz	Boosted-baselineLD: TFBS_ENCODE	perc90	0.0977236	0.517137	0.064426	5.29183	0.659268	7.02e-09	2.55e-07	1.04e-07	2.46448	0.0137211	FALSE
PASS_HDL : Boosted-baselineLD: GERP.NS	PASS_HDL	Boosted-baselineLD: GERP.NS	perc95	0.0465722	0.0925964	0.0813019	1.98824	1.74572	0.571675	-1.9e-07	7.72e-08	-2.4636	0.0137548	FALSE
UKB_460K.pigment_SKIN : Boosted-baselineLD: H3K9ac_Trynka	UKB_460K.pigment_SKIN	Boosted-baselineLD: H3K9ac_Trynka	perc95	0.0474976	0.198956	0.1357	4.18875	2.85699	0.234824	2.2e-07	8.94e-08	2.46047	0.0138755	FALSE
UKB_460K.blood_WHITE_COUNT : Boosted: MetaSVM_rankscore	UKB_460K.blood_WHITE_COUNT	Boosted: MetaSVM_rankscore	perc95	0.0112973	0.0313225	0.0104399	2.77257	0.924103	0.0564552	-4.08e-08	1.66e-08	-2.4601	0.01389	FALSE
UKB_460K.blood_WHITE_COUNT : Boosted: PrimateAI_rankscore	UKB_460K.blood_WHITE_COUNT	Boosted: PrimateAI_rankscore	perc999	0.000577237	0.0217879	0.00608911	37.7452	10.5487	0.000651613	1.03e-06	4.19e-07	2.45899	0.013933	FALSE
PASS_Years_of_Education2 : Boosted: DNA_DIS	PASS_Years_of_Education2	Boosted: DNA_DIS	perc90	0.0981633	0.191352	0.0283228	1.94933	0.288527	0.00133602	2.39e-08	9.73e-09	2.45599	0.0140498	FALSE
UKB_460K.blood_RED_COUNT : Boosted: 1000G_EUR_EigenALL_ratio1to4	UKB_460K.blood_RED_COUNT	Boosted: 1000G_EUR_EigenALL_ratio1to4	perc95	0.0439487	0.386009	0.050023	8.78317	1.13821	7.13e-10	2.32e-07	9.46e-08	2.4513	0.0142343	FALSE
PASS_BMI1 : Boosted: MPC_rankscore	PASS_BMI1	Boosted: MPC_rankscore	perc999	0.000320911	0.02373	0.00742868	73.9459	23.1487	0.00198755	1.42e-06	5.8e-07	2.44988	0.0142905	FALSE
UKB_460K.repro_MENARCHE_AGE : Published: 1000G_EUR_Greene_thyroid	UKB_460K.repro_MENARCHE_AGE	Published: 1000G_EUR_Greene_thyroid	perc95	0.0309081	0.0265414	0.00418288	0.858721	0.135333	0.300515	-1.51e-08	6.17e-09	-2.44851	0.014345	FALSE
UKB_460K.blood_PLATELET_COUNT : Boosted-baselineLD: synonymous	UKB_460K.blood_PLATELET_COUNT	Boosted-baselineLD: synonymous	perc995	0.00450533	0.0722882	0.0254896	16.045	5.65765	0.0104629	1.51e-06	6.19e-07	2.44482	0.0144926	FALSE
UKB_460K.lung_FVCzSMOKE : Boosted: REVEL_rankscore	UKB_460K.lung_FVCzSMOKE	Boosted: REVEL_rankscore	perc995	0.00262516	0.0219308	0.00596647	8.35408	2.2728	0.00146697	-3.45e-07	1.41e-07	-2.44476	0.0144948	FALSE
PASS_Years_of_Education2 : Published: 1000G_EUR_EigenALL	PASS_Years_of_Education2	Published: 1000G_EUR_EigenALL	perc999	0.000522885	0.019434	0.00599546	37.1669	11.4661	0.00189076	5.09e-07	2.08e-07	2.44455	0.0145032	FALSE
UKB_460K.lung_FEV1FVCzSMOKE : Boosted-baselineLD: H3K4me3_Trynka	UKB_460K.lung_FEV1FVCzSMOKE	Boosted-baselineLD: H3K4me3_Trynka	perc95	0.0472249	0.282789	0.0319105	5.98815	0.675715	1.59e-12	1.46e-07	5.98e-08	2.43789	0.0147734	FALSE
PASS_NumberChildrenEverBorn : Published: 1000G_EUR_H3K9ac_DEEPSEA_MAX_ALL	PASS_NumberChildrenEverBorn	Published: 1000G_EUR_H3K9ac_DEEPSEA_MAX_ALL	perc95	0.0480948	0.267784	0.0848623	5.56783	1.76448	0.0072409	2.24e-08	9.18e-09	2.43779	0.0147773	FALSE
UKB_460K.blood_WHITE_COUNT : Boosted-baselineLD: DHS_Trynka	UKB_460K.blood_WHITE_COUNT	Boosted-baselineLD: DHS_Trynka	perc95	0.0486667	0.354482	0.0413765	7.28386	0.850202	1.72e-11	1.34e-07	5.5e-08	2.43409	0.0149295	FALSE
PASS_DS : Boosted-baselineLD: H3K27ac_Hnisz	PASS_DS	Boosted-baselineLD: H3K27ac_Hnisz	perc90	0.0970221	0.258775	0.0726449	2.66718	0.748747	0.0235009	2.85e-08	1.17e-08	2.43355	0.0149518	FALSE
UKB_460K.cov_EDU_YEARS : Boosted-baselineLD: Intron_UCSC	UKB_460K.cov_EDU_YEARS	Boosted-baselineLD: Intron_UCSC	perc95	0.0462157	0.057219	0.0136366	1.23809	0.295065	0.418607	2.78e-08	1.14e-08	2.42918	0.0151331	FALSE
PASS_Type_2_Diabetes : Boosted-baselineLD: H3K9ac_Trynka	PASS_Type_2_Diabetes	Boosted-baselineLD: H3K9ac_Trynka	perc95	0.0474976	0.371521	0.119991	7.82189	2.52624	0.00295098	1.64e-07	6.77e-08	2.42746	0.0152052	FALSE
UKB_460K.body_BALDING1 : Boosted-baselineLD: Conserved_Mammal_phastCons46way	UKB_460K.body_BALDING1	Boosted-baselineLD: Conserved_Mammal_phastCons46way	perc95	0.0445938	0.59	0.0923606	13.2305	2.07115	2.51e-07	2.67e-07	1.1e-07	2.42595	0.0152685	FALSE
PASS_Ulcerative_Colitis : Boosted: 1000G_EUR_Testis_closeness_centrality_ratio1to4	PASS_Ulcerative_Colitis	Boosted: 1000G_EUR_Testis_closeness_centrality_ratio1to4	class1	0.10063	0.200975	0.0443526	1.99716	0.440749	0.0223918	-8.6e-08	3.54e-08	-2.42554	0.0152858	FALSE
UKB_460K.repro_MENOPAUSE_AGE : Boosted: M-CAP_rankscore	UKB_460K.repro_MENOPAUSE_AGE	Boosted: M-CAP_rankscore	perc999	0.000745828	0.0522587	0.01908	70.068	25.5823	0.00893192	1.18e-06	4.87e-07	2.42522	0.015299	FALSE
UKB_460K.repro_MENOPAUSE_AGE : Boosted-baselineLD: DHS_peaks_Trynka	UKB_460K.repro_MENOPAUSE_AGE	Boosted-baselineLD: DHS_peaks_Trynka	perc95	0.0482614	0.307192	0.0991808	6.36516	2.05507	0.0113035	1.39e-07	5.73e-08	2.42405	0.0153486	FALSE
UKB_460K.body_HEIGHTz : Published: 1000G_EUR_EigenALL	UKB_460K.body_HEIGHTz	Published: 1000G_EUR_EigenALL	perc999	0.000522885	0.0162972	0.00456282	31.1679	8.72623	0.000816774	2.41e-06	9.97e-07	2.42224	0.0154253	FALSE
UKB_460K.body_WHRadjBMIz : Published: MPC_rankscore	UKB_460K.body_WHRadjBMIz	Published: MPC_rankscore	perc70	0.000412336	0.0156944	0.00472254	38.0621	11.4531	0.00169315	8.87e-07	3.66e-07	2.42125	0.0154674	FALSE
PASS_LDL : Boosted: 1000G_EUR_ReMM_ratio1to4	PASS_LDL	Boosted: 1000G_EUR_ReMM_ratio1to4	perc99	0.00757118	0.231698	0.0779721	30.6026	10.2985	0.00368395	6.69e-07	2.77e-07	2.4198	0.0155289	FALSE
PASS_LDL : Boosted-baselineLD: GTEx_eQTL_MaxCPP	PASS_LDL	Boosted-baselineLD: GTEx_eQTL_MaxCPP	perc999	0.00167551	-0.0372187	0.0194323	-22.2133	11.5978	0.038684	-4.49e-07	1.85e-07	-2.41883	0.0155706	FALSE
PASS_Height1 : Published: 1000G_EUR_EDS_cont	PASS_Height1	Published: 1000G_EUR_EDS_cont	perc995	0.00279207	0.00166958	0.00129393	0.597972	0.463431	0.386505	-4.28e-08	1.77e-08	-2.41848	0.0155853	FALSE
UKB_460K.blood_WHITE_COUNT : Boosted: 1000G_EUR_ReMM_ratio1to4	UKB_460K.blood_WHITE_COUNT	Boosted: 1000G_EUR_ReMM_ratio1to4	perc99	0.00757118	0.0953422	0.0164428	12.5928	2.17176	2.37e-07	3.46e-07	1.43e-07	2.41749	0.0156279	FALSE
UKB_460K.mental_NEUROTICISM : Boosted-baselineLD: Recomb_Rate_10kb	UKB_460K.mental_NEUROTICISM	Boosted-baselineLD: Recomb_Rate_10kb	class1	0.283432	0.282144	0.0158004	0.995454	0.0557467	0.934978	-5.88e-09	2.43e-09	-2.41747	0.0156286	FALSE
PASS_DS : Boosted: DNA_DIS	PASS_DS	Boosted: DNA_DIS	perc90	0.0981633	0.197155	0.0828133	2.00844	0.843628	0.226729	2.23e-08	9.21e-09	2.41715	0.0156426	FALSE
UKB_460K.blood_WHITE_COUNT : Boosted: 1000G_EUR_H3K4me1_DEEPSEA_MAX_ALL_ratio1to4	UKB_460K.blood_WHITE_COUNT	Boosted: 1000G_EUR_H3K4me1_DEEPSEA_MAX_ALL_ratio1to4	perc99	0.00930406	0.107392	0.01804	11.5425	1.93894	2.57e-07	2.76e-07	1.14e-07	2.41575	0.015703	FALSE
UKB_460K.disease_T2D : Boosted-baselineLD: H3K9ac_peaks_Trynka	UKB_460K.disease_T2D	Boosted-baselineLD: H3K9ac_peaks_Trynka	perc90	0.0962663	0.541083	0.123485	5.62068	1.28274	0.000178908	5.12e-08	2.12e-08	2.41227	0.0158535	FALSE
UKB_460K.lung_FVCzSMOKE : Boosted-baselineLD: Conserved_Mammal_phastCons46way	UKB_460K.lung_FVCzSMOKE	Boosted-baselineLD: Conserved_Mammal_phastCons46way	perc95	0.0445938	0.352849	0.0241122	7.9125	0.540706	2.46e-25	8.93e-08	3.71e-08	2.40926	0.0159849	FALSE
UKB_460K.body_WHRadjBMIz : Boosted: REVEL_rankscore	UKB_460K.body_WHRadjBMIz	Boosted: REVEL_rankscore	perc995	0.00262516	0.00671428	0.0096869	2.55767	3.69002	0.672483	-4.16e-07	1.73e-07	-2.40892	0.0159999	FALSE
PASS_Schizophrenia : Published: 1000G_EUR_pLI	PASS_Schizophrenia	Published: 1000G_EUR_pLI	perc95	0.0297303	0.0631976	0.00720714	2.1257	0.242417	6.43e-06	4.82e-08	2e-08	2.40766	0.0160552	FALSE
UKB_460K.cov_SMOKING_STATUS : Boosted: 1000G_EUR_ReMM_ratio1to4	UKB_460K.cov_SMOKING_STATUS	Boosted: 1000G_EUR_ReMM_ratio1to4	perc99	0.00757118	0.177547	0.0237408	23.4504	3.13568	3.55e-11	1.65e-07	6.87e-08	2.40542	0.0161539	FALSE
UKB_460K.blood_RED_COUNT : Boosted: 1000G_EUR_EigenPCALL_ratio1to4	UKB_460K.blood_RED_COUNT	Boosted: 1000G_EUR_EigenPCALL_ratio1to4	perc95	0.0461628	0.491311	0.0776785	10.643	1.68271	2.53e-07	3.01e-07	1.25e-07	2.40521	0.0161633	FALSE
UKB_460K.disease_RESPIRATORY_ENT : Published: 1000G_EUR_H3K9ac_DEEPSEA_MAX_ALL	UKB_460K.disease_RESPIRATORY_ENT	Published: 1000G_EUR_H3K9ac_DEEPSEA_MAX_ALL	perc95	0.0480948	0.0940071	0.0473802	1.95462	0.985141	0.325304	-3.22e-08	1.34e-08	-2.405	0.0161724	FALSE
UKB_460K.other_MORNINGPERSON : Published: 1000G_EUR_EigenPCALL	UKB_460K.other_MORNINGPERSON	Published: 1000G_EUR_EigenPCALL	perc95	0.0357654	0.0939895	0.0180379	2.62795	0.504341	0.00153423	2.49e-08	1.03e-08	2.40423	0.0162064	FALSE
UKB_460K.cov_EDU_YEARS : Boosted-baselineLD: Promoter_UCSC	UKB_460K.cov_EDU_YEARS	Boosted-baselineLD: Promoter_UCSC	perc90	0.0955031	0.167257	0.0210047	1.75133	0.219937	0.000722464	2.38e-08	9.91e-09	2.40357	0.016236	FALSE
UKB_460K.disease_HYPOTHYROIDISM_SELF_REP : Published: 1000G_EUR_EDS_cont	UKB_460K.disease_HYPOTHYROIDISM_SELF_REP	Published: 1000G_EUR_EDS_cont	perc995	0.00279207	0.00169978	0.00129656	0.608789	0.464373	0.406101	-1.08e-08	4.49e-09	-2.40269	0.0162748	FALSE
UKB_460K.mental_NEUROTICISM : Boosted: MPC_rankscore	UKB_460K.mental_NEUROTICISM	Boosted: MPC_rankscore	perc999	0.000320911	0.00883187	0.00249687	27.5213	7.78057	0.000809096	3.6e-07	1.5e-07	2.40107	0.0163472	FALSE
PASS_HDL : Published: 1000G_EUR_ReMM	PASS_HDL	Published: 1000G_EUR_ReMM	perc995	0.00336965	0.109106	0.0337835	32.3791	10.0258	0.00225211	5.96e-07	2.49e-07	2.39867	0.0164549	FALSE
UKB_460K.bmd_HEEL_TSCOREz : Published: 1000G_EUR_H3K4me2_DEEPSEA_MAX_ALL	UKB_460K.bmd_HEEL_TSCOREz	Published: 1000G_EUR_H3K4me2_DEEPSEA_MAX_ALL	perc95	0.0482559	0.298165	0.0454939	6.17883	0.942764	9.56e-08	1.64e-07	6.84e-08	2.39788	0.0164905	FALSE
UKB_460K.disease_AID_SURE : Published: Polyphen2_HVAR_rankscore	UKB_460K.disease_AID_SURE	Published: Polyphen2_HVAR_rankscore	perc60	0.000563984	-0.0552339	0.0204294	-97.9351	36.2233	0.00348512	-1.56e-07	6.51e-08	-2.39766	0.0165003	FALSE
UKB_460K.blood_WHITE_COUNT : Boosted-baselineLD: Recomb_Rate_10kb	UKB_460K.blood_WHITE_COUNT	Boosted-baselineLD: Recomb_Rate_10kb	class1	0.283432	0.349898	0.0172749	1.2345	0.0609489	0.000248515	-1.05e-08	4.38e-09	-2.39675	0.0165413	FALSE
UKB_460K.lung_FEV1FVCzSMOKE : Boosted: SIFT4G_converted_rankscore	UKB_460K.lung_FEV1FVCzSMOKE	Boosted: SIFT4G_converted_rankscore	perc995	0.00224017	0.000929165	0.00450998	0.414775	2.01323	0.771495	-2.5e-07	1.04e-07	-2.3964	0.016557	FALSE
PASS_Rheumatoid_Arthritis : Boosted-baselineLD: PromoterFlanking_Hoffman	PASS_Rheumatoid_Arthritis	Boosted-baselineLD: PromoterFlanking_Hoffman	perc95	0.0489261	0.353937	0.126086	7.23411	2.57707	0.0120386	4.24e-07	1.77e-07	2.39444	0.0166457	FALSE
UKB_460K.blood_RED_COUNT : Boosted: MetaLR_rankscore	UKB_460K.blood_RED_COUNT	Boosted: MetaLR_rankscore	perc95	0.000877849	0.00262282	0.00124573	2.98778	1.41907	0.161366	-3.9e-08	1.63e-08	-2.39224	0.0167457	FALSE
UKB_460K.blood_RED_COUNT : Published: Polyphen2_HVAR_rankscore	UKB_460K.blood_RED_COUNT	Published: Polyphen2_HVAR_rankscore	perc60	0.000563984	0.0155308	0.00618675	27.5376	10.9697	0.0154766	1.07e-06	4.49e-07	2.39211	0.0167516	FALSE
UKB_460K.disease_ALLERGY_ECZEMA_DIAGNOSED : Boosted-baselineLD: BLUEPRINT_H3K4me1QTL_MaxCPP	UKB_460K.disease_ALLERGY_ECZEMA_DIAGNOSED	Boosted-baselineLD: BLUEPRINT_H3K4me1QTL_MaxCPP	perc99	0.0161665	0.074995	0.0377715	4.63892	2.3364	0.125289	-1.27e-07	5.3e-08	-2.39193	0.0167601	FALSE
PASS_NumberChildrenEverBorn : Boosted-baselineLD: Enhancer_Andersson	PASS_NumberChildrenEverBorn	Boosted-baselineLD: Enhancer_Andersson	perc95	0.0494154	-0.0439974	0.0562876	-0.890358	1.13907	0.098216	-1.71e-08	7.17e-09	-2.38945	0.0168738	FALSE
UKB_460K.body_BALDING1 : Boosted-baselineLD: H3K27ac_Hnisz	UKB_460K.body_BALDING1	Boosted-baselineLD: H3K27ac_Hnisz	perc90	0.0970221	0.415652	0.0521573	4.2841	0.537582	6.62e-09	8.2e-08	3.44e-08	2.3858	0.017042	FALSE
UKB_460K.repro_MENOPAUSE_AGE : Boosted: 1000G_EUR_CTCF_DEEPSEA_MAX_ALL_ratio1to4	UKB_460K.repro_MENOPAUSE_AGE	Boosted: 1000G_EUR_CTCF_DEEPSEA_MAX_ALL_ratio1to4	perc90	0.0975161	0.0730857	0.085916	0.749474	0.881044	0.773957	-5.16e-08	2.16e-08	-2.38536	0.0170626	FALSE
UKB_460K.blood_EOSINOPHIL_COUNT : Boosted-baselineLD: H3K4me1_Trynka	UKB_460K.blood_EOSINOPHIL_COUNT	Boosted-baselineLD: H3K4me1_Trynka	perc90	0.0974961	0.411137	0.0621917	4.21696	0.637889	5.26e-07	1.21e-07	5.07e-08	2.38372	0.0171386	FALSE
UKB_460K.body_BMIz : Published: 1000G_EUR_pLI	UKB_460K.body_BMIz	Published: 1000G_EUR_pLI	perc95	0.0297303	0.0508282	0.00412227	1.70964	0.138656	5.81e-07	1.6e-08	6.7e-09	2.38255	0.0171934	FALSE
PASS_NumberChildrenEverBorn : Boosted-baselineLD: BLUEPRINT_H3K27acQTL_MaxCPP	PASS_NumberChildrenEverBorn	Boosted-baselineLD: BLUEPRINT_H3K27acQTL_MaxCPP	perc95	0.0804255	0.31667	0.066775	3.93743	0.830272	0.00136398	1.25e-08	5.27e-09	2.38049	0.0172898	FALSE
PASS_Crohns_Disease : Published: SIFT4G_converted_rankscore	PASS_Crohns_Disease	Published: SIFT4G_converted_rankscore	perc50	0.000915426	0.030558	0.0190342	33.3812	20.7928	0.11175	5.4e-06	2.27e-06	2.37987	0.0173189	FALSE
UKB_460K.body_BMIz : Boosted-baselineLD: BLUEPRINT_H3K4me1QTL_MaxCPP	UKB_460K.body_BMIz	Boosted-baselineLD: BLUEPRINT_H3K4me1QTL_MaxCPP	perc99	0.0161665	0.0209753	0.0136787	1.29746	0.846113	0.725429	-1.52e-07	6.39e-08	-2.37977	0.0173233	FALSE
UKB_460K.body_BALDING1 : Boosted-baselineLD: BLUEPRINT_DNA_methylation_MaxCPP	UKB_460K.body_BALDING1	Boosted-baselineLD: BLUEPRINT_DNA_methylation_MaxCPP	class1	0.087952	0.304058	0.0425958	3.45709	0.484307	2.33e-06	6.33e-08	2.67e-08	2.37643	0.0174811	FALSE
UKB_460K.pigment_HAIR : Boosted-baselineLD: BLUEPRINT_H3K4me1QTL_MaxCPP	UKB_460K.pigment_HAIR	Boosted-baselineLD: BLUEPRINT_H3K4me1QTL_MaxCPP	perc99	0.0161665	-0.00361059	0.0505368	-0.223338	3.12602	0.689152	-3.08e-07	1.3e-07	-2.37628	0.0174884	FALSE
UKB_460K.blood_PLATELET_COUNT : Boosted-baselineLD: CTCF_Hoffman	UKB_460K.blood_PLATELET_COUNT	Boosted-baselineLD: CTCF_Hoffman	perc95	0.0500981	0.154072	0.0434222	3.0754	0.866743	0.0173535	1.54e-07	6.47e-08	2.3761	0.0174969	FALSE
UKB_460K.cov_SMOKING_STATUS : Boosted-baselineLD: MAF_Adj_ASMC	UKB_460K.cov_SMOKING_STATUS	Boosted-baselineLD: MAF_Adj_ASMC	class1	0.247667	0.099613	0.0135408	0.402206	0.0546734	1.09e-18	6.42e-09	2.7e-09	2.37572	0.0175148	FALSE
PASS_NumberChildrenEverBorn : Published: Polyphen2_HVAR_rankscore	PASS_NumberChildrenEverBorn	Published: Polyphen2_HVAR_rankscore	perc60	0.000563984	0.0394312	0.018105	69.9154	32.102	0.0306269	3.19e-07	1.35e-07	2.36691	0.0179375	FALSE
PASS_Schizophrenia : Boosted-baselineLD: Nucleotide_Diversity_10kb	PASS_Schizophrenia	Boosted-baselineLD: Nucleotide_Diversity_10kb	perc99	0.016765	0.00545844	0.00585786	0.325585	0.349409	0.0566143	7.89e-08	3.33e-08	2.36658	0.0179534	FALSE
UKB_460K.disease_ALLERGY_ECZEMA_DIAGNOSED : Boosted-baselineLD: MAF_Adj_LLD_AFR	UKB_460K.disease_ALLERGY_ECZEMA_DIAGNOSED	Boosted-baselineLD: MAF_Adj_LLD_AFR	perc95	0.0795275	0.074044	0.0226801	0.931049	0.285186	0.805015	1.66e-08	7.03e-09	2.36552	0.0180049	FALSE
UKB_460K.repro_MENARCHE_AGE : Boosted: MetaLR_rankscore	UKB_460K.repro_MENARCHE_AGE	Boosted: MetaLR_rankscore	perc95	0.000877849	0.00111131	0.00104215	1.26595	1.18716	0.822658	-2.44e-08	1.03e-08	-2.3652	0.0180205	FALSE
UKB_460K.disease_T2D : Boosted-baselineLD: DHS_peaks_Trynka	UKB_460K.disease_T2D	Boosted-baselineLD: DHS_peaks_Trynka	perc95	0.0482614	0.277154	0.0715953	5.74277	1.48349	0.000952595	4.11e-08	1.74e-08	2.36449	0.0180547	FALSE
UKB_460K.body_BMIz : Boosted: 1000G_EUR_H3K27ac_DEEPSEA_MAX_ALL_ratio1to4	UKB_460K.body_BMIz	Boosted: 1000G_EUR_H3K27ac_DEEPSEA_MAX_ALL_ratio1to4	perc99	0.00910477	0.0622239	0.00980095	6.83421	1.07646	1.65e-07	1.68e-07	7.09e-08	2.36437	0.0180608	FALSE
UKB_460K.body_BALDING1 : Boosted: SIFT4G_converted_rankscore	UKB_460K.body_BALDING1	Boosted: SIFT4G_converted_rankscore	perc995	0.00224017	0.0135641	0.00985304	6.05493	4.39835	0.25886	-4.29e-07	1.82e-07	-2.36353	0.018102	FALSE
UKB_460K.blood_EOSINOPHIL_COUNT : Boosted: 1000G_EUR_Testis_closeness_centrality_ratio1to4	UKB_460K.blood_EOSINOPHIL_COUNT	Boosted: 1000G_EUR_Testis_closeness_centrality_ratio1to4	class1	0.10063	0.29054	0.0244706	2.8872	0.243174	8.4e-13	3.32e-08	1.4e-08	2.36293	0.018131	FALSE
UKB_460K.cov_EDU_YEARS : Boosted: MPC_rankscore	UKB_460K.cov_EDU_YEARS	Boosted: MPC_rankscore	perc999	0.000320911	0.0111612	0.00338765	34.7798	10.5564	0.00166286	5.75e-07	2.44e-07	2.35711	0.0184178	FALSE
UKB_460K.disease_RESPIRATORY_ENT : Published: 1000G_EUR_CCR_scored	UKB_460K.disease_RESPIRATORY_ENT	Published: 1000G_EUR_CCR_scored	perc90	0.000317388	-0.00833306	0.00446576	-26.2551	14.0703	0.0576526	-3.43e-07	1.45e-07	-2.35676	0.018435	FALSE
PASS_Height1 : Boosted-baselineLD: GERP.NS	PASS_Height1	Boosted-baselineLD: GERP.NS	perc95	0.0465722	0.391591	0.0600707	8.40827	1.28984	4.69e-08	1.89e-07	8.02e-08	2.35391	0.0185769	FALSE
UKB_460K.blood_PLATELET_COUNT : Boosted: DNA_DIS	UKB_460K.blood_PLATELET_COUNT	Boosted: DNA_DIS	perc90	0.0981633	0.476751	0.0480425	4.85671	0.489415	3.98e-13	1.19e-07	5.08e-08	2.35231	0.0186572	FALSE
UKB_460K.disease_DERMATOLOGY : Boosted-baselineLD: BLUEPRINT_H3K4me1QTL_MaxCPP	UKB_460K.disease_DERMATOLOGY	Boosted-baselineLD: BLUEPRINT_H3K4me1QTL_MaxCPP	perc99	0.0161665	-0.0416374	0.117844	-2.57554	7.28942	0.616137	-5.08e-08	2.16e-08	-2.35195	0.0186754	FALSE
UKB_460K.disease_RESPIRATORY_ENT : Boosted: 1000G_EUR_Caron_ratio1to4	UKB_460K.disease_RESPIRATORY_ENT	Boosted: 1000G_EUR_Caron_ratio1to4	perc99	0.00809876	0.1283	0.0361553	15.842	4.4643	0.0010998	1.33e-07	5.67e-08	2.34949	0.0187993	FALSE
UKB_460K.blood_EOSINOPHIL_COUNT : Boosted: 1000G_EUR_H3K4me1_DEEPSEA_MAX_ALL_ratio1to4	UKB_460K.blood_EOSINOPHIL_COUNT	Boosted: 1000G_EUR_H3K4me1_DEEPSEA_MAX_ALL_ratio1to4	perc99	0.00930406	0.122941	0.0315461	13.2137	3.39057	0.000322537	4.34e-07	1.85e-07	2.3482	0.0188645	FALSE
UKB_460K.body_BALDING1 : Boosted: Polyphen2_HVAR_rankscore	UKB_460K.body_BALDING1	Boosted: Polyphen2_HVAR_rankscore	perc995	0.00178287	0.0236113	0.00998727	13.2434	5.60178	0.0323938	-6.41e-07	2.73e-07	-2.3469	0.0189305	FALSE
PASS_Schizophrenia : Boosted-baselineLD: MAF_Adj_ASMC	PASS_Schizophrenia	Boosted-baselineLD: MAF_Adj_ASMC	class1	0.247667	0.0971716	0.0142425	0.392348	0.0575066	7.45e-20	3.17e-08	1.35e-08	2.34632	0.01896	FALSE
UKB_460K.bmd_HEEL_TSCOREz : Boosted: MPC_rankscore	UKB_460K.bmd_HEEL_TSCOREz	Boosted: MPC_rankscore	perc999	0.000320911	0.012077	0.00310105	37.6335	9.66327	0.00021454	1.38e-06	5.88e-07	2.34556	0.0189985	FALSE
UKB_460K.blood_EOSINOPHIL_COUNT : Boosted-baselineLD: DHS_peaks_Trynka	UKB_460K.blood_EOSINOPHIL_COUNT	Boosted-baselineLD: DHS_peaks_Trynka	perc95	0.0482614	0.406074	0.0602889	8.41406	1.24922	1.35e-08	1.56e-07	6.67e-08	2.34457	0.0190489	FALSE
UKB_460K.disease_HYPOTHYROIDISM_SELF_REP : Boosted-baselineLD: H3K9ac_Trynka	UKB_460K.disease_HYPOTHYROIDISM_SELF_REP	Boosted-baselineLD: H3K9ac_Trynka	perc95	0.0474976	0.363711	0.107053	7.65746	2.25385	0.00279714	5.72e-08	2.44e-08	2.34453	0.0190511	FALSE
UKB_460K.bmd_HEEL_TSCOREz : Boosted: 1000G_EUR_ncER_ratio1to4	UKB_460K.bmd_HEEL_TSCOREz	Boosted: 1000G_EUR_ncER_ratio1to4	perc95	0.0453328	0.471346	0.0559156	10.3975	1.23345	2.61e-11	5.27e-07	2.25e-07	2.34196	0.0191829	FALSE
UKB_460K.blood_RED_COUNT : Boosted: 1000G_EUR_havrilla_ccr_ratio1to4	UKB_460K.blood_RED_COUNT	Boosted: 1000G_EUR_havrilla_ccr_ratio1to4	perc995	0.00463786	0.0669747	0.0206662	14.4409	4.45598	0.00356079	8.6e-07	3.67e-07	2.34101	0.0192318	FALSE
UKB_460K.blood_PLATELET_COUNT : Published: 1000G_EUR_ReMM	UKB_460K.blood_PLATELET_COUNT	Published: 1000G_EUR_ReMM	perc995	0.00336965	0.0579788	0.015057	17.2062	4.46842	0.000402417	6.67e-07	2.85e-07	2.34	0.0192838	FALSE
UKB_460K.disease_HYPOTHYROIDISM_SELF_REP : Published: 1000G_EUR_CDTS_gnomAD	UKB_460K.disease_HYPOTHYROIDISM_SELF_REP	Published: 1000G_EUR_CDTS_gnomAD	perc99	0.00511763	0.111234	0.0369725	21.7355	7.22453	0.00454454	1.51e-07	6.44e-08	2.33787	0.0193941	FALSE
UKB_460K.blood_RED_COUNT : Published: 1000G_EUR_Caron_all	UKB_460K.blood_RED_COUNT	Published: 1000G_EUR_Caron_all	perc95	0.0454745	0.13141	0.0205654	2.88975	0.45224	2.53e-05	-5.12e-08	2.19e-08	-2.33698	0.0194403	FALSE
UKB_460K.pigment_HAIR : Published: 1000G_EUR_CCR_scored	UKB_460K.pigment_HAIR	Published: 1000G_EUR_CCR_scored	perc90	0.000317388	-0.0161687	0.00703315	-50.9432	22.1595	0.0224692	-1.52e-06	6.52e-07	-2.33482	0.0195528	FALSE
UKB_460K.disease_DERMATOLOGY : Published: 1000G_EUR_Greene_thyroid	UKB_460K.disease_DERMATOLOGY	Published: 1000G_EUR_Greene_thyroid	perc95	0.0309081	0.0994725	0.0215076	3.21833	0.695858	0.00098241	3.18e-09	1.36e-09	2.33358	0.0196176	FALSE
UKB_460K.body_WHRadjBMIz : Boosted: MetaLR_rankscore	UKB_460K.body_WHRadjBMIz	Boosted: MetaLR_rankscore	perc95	0.000877849	0.00190078	0.00109609	2.16527	1.24861	0.35137	-1.77e-08	7.58e-09	-2.33184	0.0197092	FALSE
UKB_460K.disease_HI_CHOL_SELF_REP : Boosted: 1000G_EUR_H3K27ac_DEEPSEA_MAX_ALL_ratio1to4	UKB_460K.disease_HI_CHOL_SELF_REP	Boosted: 1000G_EUR_H3K27ac_DEEPSEA_MAX_ALL_ratio1to4	perc99	0.00910477	0.125116	0.0500063	13.7418	5.49231	0.018066	1.45e-07	6.24e-08	2.33106	0.0197502	FALSE
UKB_460K.body_BMIz : Published: 1000G_EUR_H3K9ac_DEEPSEA_MAX_ALL	UKB_460K.body_BMIz	Published: 1000G_EUR_H3K9ac_DEEPSEA_MAX_ALL	perc95	0.0480948	0.158687	0.0176815	3.29945	0.367637	1.56e-09	5.92e-08	2.55e-08	2.32628	0.0200038	FALSE
PASS_Schizophrenia : Boosted-baselineLD: MAF_Adj_Predicted_Allele_Age	PASS_Schizophrenia	Boosted-baselineLD: MAF_Adj_Predicted_Allele_Age	perc95	0.0781053	0.0280284	0.0101364	0.358854	0.129779	2.34e-06	4.06e-08	1.75e-08	2.32527	0.0200573	FALSE
UKB_460K.repro_MENOPAUSE_AGE : Published: 1000G_EUR_H3K4me2_DEEPSEA_MAX_ALL	UKB_460K.repro_MENOPAUSE_AGE	Published: 1000G_EUR_H3K4me2_DEEPSEA_MAX_ALL	perc95	0.0482559	0.398421	0.0984172	8.25642	2.03949	0.000453022	1.29e-07	5.55e-08	2.32482	0.0200815	FALSE
PASS_Height1 : Boosted-baselineLD: H3K4me3_Trynka	PASS_Height1	Boosted-baselineLD: H3K4me3_Trynka	perc95	0.0472249	0.311119	0.053684	6.58803	1.13677	5.72e-06	2.32e-07	9.99e-08	2.32307	0.0201755	FALSE
UKB_460K.bp_SYSTOLICadjMEDz : Boosted: 1000G_EUR_havrilla_ccr_ratio1to4	UKB_460K.bp_SYSTOLICadjMEDz	Boosted: 1000G_EUR_havrilla_ccr_ratio1to4	perc995	0.00463786	0.0519192	0.0165888	11.1946	3.57682	0.00429299	6.58e-07	2.83e-07	2.32242	0.0202106	FALSE
UKB_460K.blood_PLATELET_COUNT : Boosted: CADD_completed_ratio1to4	UKB_460K.blood_PLATELET_COUNT	Boosted: CADD_completed_ratio1to4	class1	0.057233	0.341111	0.0487432	5.96004	0.851662	3.25e-08	2.95e-07	1.27e-07	2.32216	0.0202245	FALSE
UKB_460K.disease_HYPOTHYROIDISM_SELF_REP : Boosted: 1000G_EUR_inweb_closeness_centrality_ratio1to4	UKB_460K.disease_HYPOTHYROIDISM_SELF_REP	Boosted: 1000G_EUR_inweb_closeness_centrality_ratio1to4	class1	0.0754907	0.213938	0.031787	2.83397	0.421072	2.92e-05	1.16e-08	4.98e-09	2.3213	0.0202705	FALSE
PASS_AgeFirstBirth : Boosted-baselineLD: UTR_3_UCSC	PASS_AgeFirstBirth	Boosted-baselineLD: UTR_3_UCSC	perc95	0.0465854	0.135743	0.0324585	2.91386	0.696752	0.0060353	3.06e-08	1.32e-08	2.32118	0.0202774	FALSE
PASS_AgeFirstBirth : Boosted: 1000G_EUR_ncER_ratio1to4	PASS_AgeFirstBirth	Boosted: 1000G_EUR_ncER_ratio1to4	perc95	0.0453328	0.335056	0.0709512	7.39103	1.56512	4.23e-05	7.74e-08	3.34e-08	2.3188	0.0204058	FALSE
PASS_Type_2_Diabetes : Boosted-baselineLD: CpG_Content_50kb	PASS_Type_2_Diabetes	Boosted-baselineLD: CpG_Content_50kb	perc999	0.000854364	-0.00889459	0.00465943	-10.4108	5.45368	0.0305154	-1.97e-07	8.52e-08	-2.31776	0.0204622	FALSE
UKB_460K.body_BALDING1 : Boosted-baselineLD: H3K9ac_peaks_Trynka	UKB_460K.body_BALDING1	Boosted-baselineLD: H3K9ac_peaks_Trynka	perc90	0.0962663	0.492018	0.0894352	5.11101	0.92904	1.46e-05	1.64e-07	7.07e-08	2.31763	0.0204692	FALSE
UKB_460K.disease_ALLERGY_ECZEMA_DIAGNOSED : Boosted-baselineLD: GTEx_eQTL_MaxCPP	UKB_460K.disease_ALLERGY_ECZEMA_DIAGNOSED	Boosted-baselineLD: GTEx_eQTL_MaxCPP	perc999	0.00167551	0.0318457	0.010105	19.0065	6.03099	0.00357746	2.03e-07	8.76e-08	2.31555	0.0205827	FALSE
UKB_460K.disease_HI_CHOL_SELF_REP : Boosted-baselineLD: TSS_Hoffman	UKB_460K.disease_HI_CHOL_SELF_REP	Boosted-baselineLD: TSS_Hoffman	class1	0.0186377	0.230821	0.0670425	12.3846	3.59716	0.00202048	1.22e-07	5.28e-08	2.31518	0.020603	FALSE
UKB_460K.disease_ALLERGY_ECZEMA_DIAGNOSED : Boosted-baselineLD: Conserved_Primate_phastCons46way	UKB_460K.disease_ALLERGY_ECZEMA_DIAGNOSED	Boosted-baselineLD: Conserved_Primate_phastCons46way	perc95	0.0442614	0.212191	0.0488615	4.79404	1.10393	0.000484294	6.47e-08	2.8e-08	2.31438	0.0206469	FALSE
PASS_Ever_Smoked : Boosted-baselineLD: GERP.NS	PASS_Ever_Smoked	Boosted-baselineLD: GERP.NS	perc95	0.0465722	0.3656	0.105869	7.85019	2.27323	0.00252953	1.56e-07	6.74e-08	2.31283	0.0207318	FALSE
UKB_460K.disease_RESPIRATORY_ENT : Published: 1000G_EUR_DNase_DEEPSEA_MAX_ALL	UKB_460K.disease_RESPIRATORY_ENT	Published: 1000G_EUR_DNase_DEEPSEA_MAX_ALL	perc95	0.0483975	0.0432239	0.0601956	0.893103	1.24378	0.931272	-4.66e-08	2.02e-08	-2.31119	0.0208225	FALSE
UKB_460K.blood_WHITE_COUNT : Boosted: 1000G_EUR_Caron_ratio1to4	UKB_460K.blood_WHITE_COUNT	Boosted: 1000G_EUR_Caron_ratio1to4	perc99	0.00809876	0.0863804	0.0188757	10.6659	2.3307	6.42e-05	2.76e-07	1.19e-07	2.31118	0.0208231	FALSE
PASS_Schizophrenia : Boosted: 1000G_EUR_Greene_thyroid_ratio1to4	PASS_Schizophrenia	Boosted: 1000G_EUR_Greene_thyroid_ratio1to4	perc90	0.0942223	0.164024	0.0157518	1.74082	0.167178	2.21e-05	4.01e-08	1.74e-08	2.30964	0.0209079	FALSE
PASS_Years_of_Education2 : Boosted-baselineLD: Promoter_UCSC	PASS_Years_of_Education2	Boosted-baselineLD: Promoter_UCSC	perc90	0.0955031	0.162077	0.0233804	1.69709	0.244813	0.00477631	2.12e-08	9.2e-09	2.30642	0.0210871	FALSE
UKB_460K.bp_SYSTOLICadjMEDz : Boosted-baselineLD: MAF_Adj_LLD_AFR	UKB_460K.bp_SYSTOLICadjMEDz	Boosted-baselineLD: MAF_Adj_LLD_AFR	perc95	0.0795275	0.0407944	0.0107338	0.51296	0.13497	0.000475834	1.7e-08	7.39e-09	2.30424	0.0212092	FALSE
PASS_Schizophrenia : Boosted: CADD_completed_ratio1to4	PASS_Schizophrenia	Boosted: CADD_completed_ratio1to4	class1	0.057233	0.253796	0.0487044	4.43444	0.850984	6.22e-05	3.09e-07	1.34e-07	2.30377	0.0212357	FALSE
UKB_460K.body_WHRadjBMIz : Boosted-baselineLD: TFBS_ENCODE	UKB_460K.body_WHRadjBMIz	Boosted-baselineLD: TFBS_ENCODE	perc90	0.0977236	0.499379	0.0788051	5.11011	0.806408	1.1e-06	1.19e-07	5.15e-08	2.30308	0.0212742	FALSE
UKB_460K.body_BMIz : Boosted-baselineLD: FetalDHS_Trynka	UKB_460K.body_BMIz	Boosted-baselineLD: FetalDHS_Trynka	perc95	0.0481452	0.0856397	0.0218334	1.77878	0.453491	0.0863455	-8.26e-08	3.59e-08	-2.30173	0.0213504	FALSE
PASS_DS : Published: 1000G_EUR_H3K4me2_DEEPSEA_MAX_ALL	PASS_DS	Published: 1000G_EUR_H3K4me2_DEEPSEA_MAX_ALL	perc95	0.0482559	0.303434	0.0901095	6.28802	1.86733	0.00317271	4.04e-08	1.75e-08	2.30142	0.0213681	FALSE
UKB_460K.body_WHRadjBMIz : Boosted-baselineLD: FetalDHS_Trynka	UKB_460K.body_WHRadjBMIz	Boosted-baselineLD: FetalDHS_Trynka	perc95	0.0481452	0.38865	0.0534495	8.07247	1.11017	3.57e-10	1.37e-07	5.95e-08	2.29813	0.0215546	FALSE
UKB_460K.blood_WHITE_COUNT : Boosted: 1000G_EUR_LIMBR_ratio1to4	UKB_460K.blood_WHITE_COUNT	Boosted: 1000G_EUR_LIMBR_ratio1to4	perc95	0.0510808	0.0219927	0.00497515	0.430546	0.0973975	2.19e-08	9.99e-09	4.35e-09	2.29733	0.0215998	FALSE
UKB_460K.disease_HYPOTHYROIDISM_SELF_REP : Boosted: 1000G_EUR_ncER_ratio1to4	UKB_460K.disease_HYPOTHYROIDISM_SELF_REP	Boosted: 1000G_EUR_ncER_ratio1to4	perc95	0.0453328	0.188158	0.0936468	4.1506	2.06576	0.120035	9.44e-08	4.11e-08	2.29399	0.0217912	FALSE
PASS_Coronary_Artery_Disease : Boosted-baselineLD: H3K9ac_Trynka	PASS_Coronary_Artery_Disease	Boosted-baselineLD: H3K9ac_Trynka	perc95	0.0474976	0.419082	0.13002	8.82322	2.73741	0.00334643	1.29e-07	5.63e-08	2.29175	0.0219199	FALSE
PASS_BMI1 : Published: 1000G_EUR_H3K4me1_DEEPSEA_MAX_ALL	PASS_BMI1	Published: 1000G_EUR_H3K4me1_DEEPSEA_MAX_ALL	perc99	0.00939717	0.088503	0.0247824	9.41805	2.63722	0.00144568	2.09e-07	9.12e-08	2.29101	0.0219626	FALSE
UKB_460K.disease_DERMATOLOGY : Published: MPC_rankscore	UKB_460K.disease_DERMATOLOGY	Published: MPC_rankscore	perc70	0.000412336	0.0390143	0.0172412	94.6177	41.8135	0.0221252	2.18e-07	9.52e-08	2.28947	0.0220522	FALSE
UKB_460K.bmd_HEEL_TSCOREz : Boosted-baselineLD: H3K4me3_peaks_Trynka	UKB_460K.bmd_HEEL_TSCOREz	Boosted-baselineLD: H3K4me3_peaks_Trynka	perc95	0.0475768	0.340957	0.0539318	7.16646	1.13357	9.94e-08	2.34e-07	1.02e-07	2.2887	0.0220967	FALSE
UKB_460K.other_MORNINGPERSON : Published: 1000G_EUR_pLI	UKB_460K.other_MORNINGPERSON	Published: 1000G_EUR_pLI	perc95	0.0297303	0.0534577	0.00513204	1.79809	0.17262	5.99e-06	7.26e-09	3.17e-09	2.28862	0.0221013	FALSE
UKB_460K.bp_SYSTOLICadjMEDz : Published: 1000G_EUR_pLI	UKB_460K.bp_SYSTOLICadjMEDz	Published: 1000G_EUR_pLI	perc95	0.0297303	0.0532126	0.00534307	1.78984	0.179718	2.17e-05	1.71e-08	7.47e-09	2.28744	0.0221704	FALSE
UKB_460K.other_MORNINGPERSON : Boosted-baselineLD: Nucleotide_Diversity_10kb	UKB_460K.other_MORNINGPERSON	Boosted-baselineLD: Nucleotide_Diversity_10kb	perc99	0.016765	0.00933202	0.0059206	0.556636	0.353152	0.209936	1.71e-08	7.49e-09	2.2862	0.0222427	FALSE
UKB_460K.blood_EOSINOPHIL_COUNT : Published: 1000G_EUR_DNase_DEEPSEA_MAX_ALL	UKB_460K.blood_EOSINOPHIL_COUNT	Published: 1000G_EUR_DNase_DEEPSEA_MAX_ALL	perc95	0.0483975	0.139847	0.0440468	2.88955	0.910105	0.0379492	-1.18e-07	5.16e-08	-2.28555	0.0222808	FALSE
UKB_460K.repro_MENOPAUSE_AGE : Published: 1000G_EUR_SkinSunExposed_closeness_centrality	UKB_460K.repro_MENOPAUSE_AGE	Published: 1000G_EUR_SkinSunExposed_closeness_centrality	perc995	0.00079196	-0.00040365	0.000894752	-0.509685	1.12979	0.178512	-4.79e-08	2.1e-08	-2.28532	0.0222941	FALSE
UKB_460K.bmd_HEEL_TSCOREz : Boosted-baselineLD: Backgrd_Selection_Stat	UKB_460K.bmd_HEEL_TSCOREz	Boosted-baselineLD: Backgrd_Selection_Stat	perc95	0.0458773	0.0444476	0.0148614	0.968836	0.323938	0.923295	-6.29e-08	2.75e-08	-2.28524	0.0222985	FALSE
UKB_460K.lung_FEV1FVCzSMOKE : Boosted-baselineLD: H3K27ac_Hnisz	UKB_460K.lung_FEV1FVCzSMOKE	Boosted-baselineLD: H3K27ac_Hnisz	perc90	0.0970221	0.398409	0.0324511	4.10637	0.334472	3.39e-18	7.5e-08	3.28e-08	2.28497	0.0223145	FALSE
UKB_460K.bmd_HEEL_TSCOREz : Boosted: Polyphen2_HVAR_rankscore	UKB_460K.bmd_HEEL_TSCOREz	Boosted: Polyphen2_HVAR_rankscore	perc995	0.00178287	0.0146814	0.00543699	8.23468	3.04956	0.0181697	-5.25e-07	2.3e-07	-2.28392	0.0223762	FALSE
PASS_Height1 : Published: Polyphen2_HVAR_rankscore	PASS_Height1	Published: Polyphen2_HVAR_rankscore	perc60	0.000563984	-0.00844755	0.00617109	-14.9783	10.942	0.146787	-1.22e-06	5.35e-07	-2.28196	0.0224918	FALSE
PASS_Rheumatoid_Arthritis : Published: REVEL_rankscore	PASS_Rheumatoid_Arthritis	Published: REVEL_rankscore	perc50	0.000937569	-0.0426218	0.0192307	-45.4599	20.5112	0.0178283	-2.37e-06	1.04e-06	-2.28191	0.0224949	FALSE
PASS_Coronary_Artery_Disease : Boosted: 1000G_EUR_ReMM_ratio1to4	PASS_Coronary_Artery_Disease	Boosted: 1000G_EUR_ReMM_ratio1to4	perc99	0.00757118	0.171665	0.0791924	22.6735	10.4597	0.0286096	4.4e-07	1.93e-07	2.27991	0.0226131	FALSE
UKB_460K.cov_EDU_YEARS : Boosted: REVEL_rankscore	UKB_460K.cov_EDU_YEARS	Boosted: REVEL_rankscore	perc995	0.00262516	0.0139705	0.00658914	5.32177	2.50999	0.086452	-2.52e-07	1.11e-07	-2.27981	0.0226191	FALSE
UKB_460K.mental_NEUROTICISM : Boosted-baselineLD: DGF_ENCODE	UKB_460K.mental_NEUROTICISM	Boosted-baselineLD: DGF_ENCODE	perc995	0.00465748	0.0312498	0.011741	6.7096	2.52088	0.0238576	1.22e-07	5.37e-08	2.27876	0.0226815	FALSE
UKB_460K.disease_DERMATOLOGY : Boosted-baselineLD: H3K9ac_peaks_Trynka	UKB_460K.disease_DERMATOLOGY	Boosted-baselineLD: H3K9ac_peaks_Trynka	perc90	0.0962663	0.60893	0.178431	6.32547	1.85352	0.00111778	1.88e-08	8.26e-09	2.27875	0.0226817	FALSE
PASS_Years_of_Education2 : Published: CADD_completed	PASS_Years_of_Education2	Published: CADD_completed	perc995	0.00395745	0.0846797	0.0173753	21.3975	4.39053	5.59e-06	2.23e-07	9.78e-08	2.27808	0.022722	FALSE
UKB_460K.disease_AID_SURE : Published: Polyphen2_HDIV_rankscore	UKB_460K.disease_AID_SURE	Published: Polyphen2_HDIV_rankscore	perc50	0.000734421	-0.0606615	0.023072	-82.5977	31.4153	0.00373451	-1.33e-07	5.84e-08	-2.27112	0.0231395	FALSE
UKB_460K.blood_WHITE_COUNT : Boosted-baselineLD: H3K27ac_Hnisz	UKB_460K.blood_WHITE_COUNT	Boosted-baselineLD: H3K27ac_Hnisz	perc90	0.0970221	0.506222	0.0397787	5.2176	0.409997	6.69e-21	7.66e-08	3.38e-08	2.26843	0.023303	FALSE
PASS_Years_of_Education2 : Boosted: PROVEAN_converted_rankscore	PASS_Years_of_Education2	Boosted: PROVEAN_converted_rankscore	perc99	0.00543519	0.00707057	0.00870879	1.30089	1.6023	0.851165	-8.14e-08	3.59e-08	-2.26787	0.0233372	FALSE
PASS_HDL : Boosted-baselineLD: H3K9ac_peaks_Trynka	PASS_HDL	Boosted-baselineLD: H3K9ac_peaks_Trynka	perc90	0.0962663	0.638826	0.172052	6.63603	1.78725	0.0012659	2.19e-07	9.66e-08	2.26571	0.0234689	FALSE
UKB_460K.body_HEIGHTz : Published: PROVEAN_converted_rankscore	UKB_460K.body_HEIGHTz	Published: PROVEAN_converted_rankscore	perc50	0.000867113	0.0245413	0.00811707	28.3023	9.36103	0.00315496	2.42e-06	1.07e-06	2.26528	0.0234958	FALSE
UKB_460K.body_BMIz : Boosted: 1000G_EUR_LIMBR_ratio1to4	UKB_460K.body_BMIz	Boosted: 1000G_EUR_LIMBR_ratio1to4	perc95	0.0510808	0.0293943	0.00516512	0.575447	0.101117	4.92e-05	1.26e-08	5.55e-09	2.26309	0.0236304	FALSE
UKB_460K.disease_ALLERGY_ECZEMA_DIAGNOSED : Boosted: 1000G_EUR_ReMM_ratio1to4	UKB_460K.disease_ALLERGY_ECZEMA_DIAGNOSED	Boosted: 1000G_EUR_ReMM_ratio1to4	perc99	0.00757118	0.0905121	0.0239497	11.9548	3.16328	0.000270685	1.81e-07	8.02e-08	2.26103	0.0237573	FALSE
PASS_Schizophrenia : Boosted-baselineLD: Conserved_Mammal_phastCons46way	PASS_Schizophrenia	Boosted-baselineLD: Conserved_Mammal_phastCons46way	perc95	0.0445938	0.115123	0.0383952	2.58158	0.860997	0.0657941	-2.23e-07	9.87e-08	-2.25835	0.023924	FALSE
UKB_460K.blood_RBC_DISTRIB_WIDTH : Boosted: 1000G_EUR_inweb_closeness_centrality_ratio1to4	UKB_460K.blood_RBC_DISTRIB_WIDTH	Boosted: 1000G_EUR_inweb_closeness_centrality_ratio1to4	class1	0.0754907	0.312386	0.0419388	4.13807	0.555549	7.29e-08	5.76e-08	2.55e-08	2.25732	0.0239883	FALSE
UKB_460K.body_BALDING1 : Published: 1000G_EUR_CTCF_DEEPSEA_MAX_ALL	UKB_460K.body_BALDING1	Published: 1000G_EUR_CTCF_DEEPSEA_MAX_ALL	perc95	0.049634	-0.0106278	0.0628198	-0.214123	1.26566	0.337964	-1.24e-07	5.49e-08	-2.25697	0.0240098	FALSE
UKB_460K.blood_RBC_DISTRIB_WIDTH : Boosted-baselineLD: DHS_peaks_Trynka	UKB_460K.blood_RBC_DISTRIB_WIDTH	Boosted-baselineLD: DHS_peaks_Trynka	perc95	0.0482614	0.362662	0.073287	7.51453	1.51854	2.33e-05	2e-07	8.87e-08	2.25642	0.0240443	FALSE
UKB_460K.disease_HYPOTHYROIDISM_SELF_REP : Boosted: RNA_DIS	UKB_460K.disease_HYPOTHYROIDISM_SELF_REP	Boosted: RNA_DIS	perc90	0.101808	0.25303	0.0431452	2.48535	0.423788	0.000480393	8.87e-09	3.93e-09	2.25554	0.0240992	FALSE
UKB_460K.blood_PLATELET_COUNT : Published: PROVEAN_converted_rankscore	UKB_460K.blood_PLATELET_COUNT	Published: PROVEAN_converted_rankscore	perc50	0.000867113	0.0229518	0.00842139	26.4692	9.71199	0.00914111	1.54e-06	6.82e-07	2.25549	0.0241025	FALSE
UKB_460K.bp_SYSTOLICadjMEDz : Boosted-baselineLD: Backgrd_Selection_Stat	UKB_460K.bp_SYSTOLICadjMEDz	Boosted-baselineLD: Backgrd_Selection_Stat	perc95	0.0458773	0.0636647	0.00979855	1.38772	0.213582	0.0665616	-2.65e-08	1.18e-08	-2.25493	0.0241379	FALSE
UKB_460K.body_HEIGHTz : Boosted: 1000G_EUR_EigenALL_ratio1to4	UKB_460K.body_HEIGHTz	Boosted: 1000G_EUR_EigenALL_ratio1to4	perc95	0.0439487	0.285003	0.031681	6.4849	0.720863	1.71e-12	2.95e-07	1.31e-07	2.25398	0.0241976	FALSE
UKB_460K.blood_RBC_DISTRIB_WIDTH : Boosted: CADD_completed_ratio1to4	UKB_460K.blood_RBC_DISTRIB_WIDTH	Boosted: CADD_completed_ratio1to4	class1	0.057233	0.35767	0.0811739	6.24937	1.41831	0.000242374	2.71e-07	1.21e-07	2.2511	0.0243789	FALSE
UKB_460K.blood_RED_COUNT : Boosted-baselineLD: MAF_Adj_ASMC	UKB_460K.blood_RED_COUNT	Boosted-baselineLD: MAF_Adj_ASMC	class1	0.247667	0.117139	0.0171404	0.472971	0.0692077	3.01e-10	2.21e-08	9.84e-09	2.25069	0.0244051	FALSE
UKB_460K.blood_EOSINOPHIL_COUNT : Published: MPC_rankscore	UKB_460K.blood_EOSINOPHIL_COUNT	Published: MPC_rankscore	perc70	0.000412336	0.0220767	0.00853298	53.5406	20.6942	0.0109516	1.85e-06	8.21e-07	2.2475	0.0246082	FALSE
UKB_460K.disease_DERMATOLOGY : Boosted-baselineLD: Recomb_Rate_10kb	UKB_460K.disease_DERMATOLOGY	Boosted-baselineLD: Recomb_Rate_10kb	class1	0.283432	0.294053	0.0719172	1.03747	0.253737	0.883062	-2.58e-09	1.15e-09	-2.24338	0.0248722	FALSE
PASS_Years_of_Education2 : Published: 1000G_EUR_CCR_scored	PASS_Years_of_Education2	Published: 1000G_EUR_CCR_scored	perc90	0.000317388	0.00853405	0.00338064	26.8884	10.6515	0.0152579	4.44e-07	1.98e-07	2.24185	0.0249712	FALSE
PASS_Rheumatoid_Arthritis : Boosted-baselineLD: Intron_UCSC	PASS_Rheumatoid_Arthritis	Boosted-baselineLD: Intron_UCSC	perc95	0.0462157	0.123524	0.0532571	2.67277	1.15236	0.130027	1.06e-07	4.73e-08	2.24011	0.0250837	FALSE
UKB_460K.blood_EOSINOPHIL_COUNT : Published: 1000G_EUR_H3K27ac_DEEPSEA_MAX_ALL	UKB_460K.blood_EOSINOPHIL_COUNT	Published: 1000G_EUR_H3K27ac_DEEPSEA_MAX_ALL	perc95	0.0481156	0.162242	0.0564369	3.37193	1.17294	0.0408986	-1.19e-07	5.3e-08	-2.23677	0.0253017	FALSE
UKB_460K.repro_MENOPAUSE_AGE : Published: 1000G_EUR_ReMM	UKB_460K.repro_MENOPAUSE_AGE	Published: 1000G_EUR_ReMM	perc995	0.00336965	0.101058	0.0322442	29.9908	9.56903	0.00277392	4.44e-07	1.98e-07	2.23666	0.0253083	FALSE
PASS_Rheumatoid_Arthritis : Boosted-baselineLD: Nucleotide_Diversity_10kb	PASS_Rheumatoid_Arthritis	Boosted-baselineLD: Nucleotide_Diversity_10kb	perc99	0.016765	0.0222179	0.0143959	1.32525	0.858686	0.704058	7.03e-08	3.15e-08	2.23341	0.025522	FALSE
UKB_460K.repro_MENOPAUSE_AGE : Boosted-baselineLD: TFBS_ENCODE	UKB_460K.repro_MENOPAUSE_AGE	Boosted-baselineLD: TFBS_ENCODE	perc90	0.0977236	0.286614	0.112664	2.9329	1.15288	0.102074	9.8e-08	4.39e-08	2.23305	0.0255454	FALSE
PASS_BMI1 : Boosted: SIFT4G_converted_rankscore	PASS_BMI1	Boosted: SIFT4G_converted_rankscore	perc995	0.00224017	-0.000324455	0.00866169	-0.144835	3.86653	0.765907	-2.55e-07	1.14e-07	-2.23263	0.0255737	FALSE
UKB_460K.lung_FVCzSMOKE : Boosted-baselineLD: Conserved_LindbladToh	UKB_460K.lung_FVCzSMOKE	Boosted-baselineLD: Conserved_LindbladToh	perc95	0.0452016	0.34987	0.0248019	7.74021	0.548695	4.09e-24	8.24e-08	3.69e-08	2.23088	0.0256889	FALSE
UKB_460K.mental_NEUROTICISM : Boosted: DNA_DIS	UKB_460K.mental_NEUROTICISM	Boosted: DNA_DIS	perc90	0.0981633	0.179683	0.0273474	1.83045	0.278591	0.00333266	1.98e-08	8.86e-09	2.23016	0.0257369	FALSE
UKB_460K.body_BMIz : Published: MPC_rankscore	UKB_460K.body_BMIz	Published: MPC_rankscore	perc70	0.000412336	0.0101368	0.00277369	24.5838	6.72677	0.000663736	8.11e-07	3.65e-07	2.22573	0.0260322	FALSE
UKB_460K.blood_PLATELET_COUNT : Boosted: 1000G_EUR_H3K27ac_DEEPSEA_MAX_ALL_ratio1to4	UKB_460K.blood_PLATELET_COUNT	Boosted: 1000G_EUR_H3K27ac_DEEPSEA_MAX_ALL_ratio1to4	perc99	0.00910477	0.145641	0.0267997	15.9961	2.94348	1.08e-06	7.08e-07	3.18e-07	2.22543	0.0260526	FALSE
UKB_460K.blood_WHITE_COUNT : Boosted-baselineLD: H3K9ac_peaks_Trynka	UKB_460K.blood_WHITE_COUNT	Boosted-baselineLD: H3K9ac_peaks_Trynka	perc90	0.0962663	0.483832	0.0595367	5.02598	0.618458	4.69e-10	9.5e-08	4.27e-08	2.22462	0.026107	FALSE
PASS_HDL : Boosted: 1000G_EUR_H3K27ac_DEEPSEA_MAX_ALL_ratio1to4	PASS_HDL	Boosted: 1000G_EUR_H3K27ac_DEEPSEA_MAX_ALL_ratio1to4	perc99	0.00910477	0.0964435	0.0542315	10.5926	5.95638	0.0868406	3.7e-07	1.66e-07	2.22228	0.0262643	FALSE
PASS_Anorexia : Boosted-baselineLD: Conserved_Vertebrate_phastCons46way	PASS_Anorexia	Boosted-baselineLD: Conserved_Vertebrate_phastCons46way	perc99	0.00784495	0.00153625	0.0446471	0.195827	5.69119	0.88738	-8.06e-07	3.63e-07	-2.2211	0.0263444	FALSE
UKB_460K.lung_FEV1FVCzSMOKE : Published: Polyphen2_HVAR_rankscore	UKB_460K.lung_FEV1FVCzSMOKE	Published: Polyphen2_HVAR_rankscore	perc60	0.000563984	0.0140489	0.00409483	24.91	7.26053	0.00155802	8.84e-07	3.98e-07	2.22067	0.026373	FALSE
UKB_460K.blood_RED_COUNT : Published: 1000G_EUR_inweb_closeness_centrality	UKB_460K.blood_RED_COUNT	Published: 1000G_EUR_inweb_closeness_centrality	perc95	0.0283537	0.0459241	0.00514721	1.61969	0.181536	0.000665968	-1.94e-08	8.74e-09	-2.22018	0.0264069	FALSE
PASS_NumberChildrenEverBorn : Boosted: 1000G_EUR_Testis_closeness_centrality_ratio1to4	PASS_NumberChildrenEverBorn	Boosted: 1000G_EUR_Testis_closeness_centrality_ratio1to4	class1	0.10063	0.209864	0.0415175	2.0855	0.412575	0.00834797	5.12e-09	2.31e-09	2.21614	0.026682	FALSE
PASS_LDL : Published: 1000G_EUR_CTCF_DEEPSEA_MAX_ALL	PASS_LDL	Published: 1000G_EUR_CTCF_DEEPSEA_MAX_ALL	perc95	0.049634	-0.0803564	0.140008	-1.61898	2.82081	0.347125	-1.39e-07	6.29e-08	-2.2161	0.0266845	FALSE
UKB_460K.blood_RBC_DISTRIB_WIDTH : Boosted-baselineLD: non_synonymous	UKB_460K.blood_RBC_DISTRIB_WIDTH	Boosted-baselineLD: non_synonymous	perc995	0.00397674	0.0955344	0.02706	24.0233	6.80457	0.000665463	1.27e-06	5.71e-07	2.21606	0.0266876	FALSE
PASS_NumberChildrenEverBorn : Boosted-baselineLD: BLUEPRINT_DNA_methylation_MaxCPP	PASS_NumberChildrenEverBorn	Boosted-baselineLD: BLUEPRINT_DNA_methylation_MaxCPP	class1	0.087952	0.315574	0.0592774	3.58802	0.673975	0.000430771	8.67e-09	3.91e-09	2.21578	0.0267067	FALSE
UKB_460K.cov_EDU_YEARS : Published: 1000G_EUR_H3K4me2_DEEPSEA_MAX_ALL	UKB_460K.cov_EDU_YEARS	Published: 1000G_EUR_H3K4me2_DEEPSEA_MAX_ALL	perc95	0.0482559	0.14892	0.0228705	3.08605	0.473943	2.42e-05	3.66e-08	1.65e-08	2.21452	0.0267931	FALSE
UKB_460K.blood_PLATELET_COUNT : Boosted-baselineLD: GERP.RSsup4	UKB_460K.blood_PLATELET_COUNT	Boosted-baselineLD: GERP.RSsup4	perc95	0.0459411	0.125906	0.0362072	2.74059	0.788122	0.0298591	-1.5e-07	6.77e-08	-2.21331	0.0268764	FALSE
PASS_Coronary_Artery_Disease : Boosted: 1000G_EUR_LIMBR_ratio1to4	PASS_Coronary_Artery_Disease	Boosted: 1000G_EUR_LIMBR_ratio1to4	perc95	0.0510808	0.0280395	0.0214571	0.548925	0.420062	0.304606	1.18e-08	5.35e-09	2.21255	0.0269285	FALSE
UKB_460K.bmd_HEEL_TSCOREz : Boosted-baselineLD: MAF_Adj_Predicted_Allele_Age	UKB_460K.bmd_HEEL_TSCOREz	Boosted-baselineLD: MAF_Adj_Predicted_Allele_Age	perc95	0.0781053	0.0669135	0.0150815	0.856709	0.193092	0.454856	4.07e-08	1.84e-08	2.21135	0.0270116	FALSE
UKB_460K.blood_WHITE_COUNT : Boosted-baselineLD: PromoterFlanking_Hoffman	UKB_460K.blood_WHITE_COUNT	Boosted-baselineLD: PromoterFlanking_Hoffman	perc95	0.0489261	0.210524	0.0324578	4.3029	0.663406	1.34e-06	1.5e-07	6.77e-08	2.21084	0.027047	FALSE
UKB_460K.repro_MENOPAUSE_AGE : Boosted-baselineLD: H3K4me3_peaks_Trynka	UKB_460K.repro_MENOPAUSE_AGE	Boosted-baselineLD: H3K4me3_peaks_Trynka	perc95	0.0475768	0.327172	0.0865177	6.87672	1.81848	0.00141007	1.4e-07	6.32e-08	2.21039	0.0270779	FALSE
UKB_460K.mental_NEUROTICISM : Boosted: 1000G_EUR_pLI_ratio1to4	UKB_460K.mental_NEUROTICISM	Boosted: 1000G_EUR_pLI_ratio1to4	perc95	0.0454241	0.0502005	0.00710668	1.10515	0.156452	0.501326	-7.13e-09	3.23e-09	-2.20922	0.027159	FALSE
UKB_460K.bp_SYSTOLICadjMEDz : Boosted-baselineLD: UTR_3_UCSC	UKB_460K.bp_SYSTOLICadjMEDz	Boosted-baselineLD: UTR_3_UCSC	perc95	0.0465854	0.192924	0.0270919	4.1413	0.581552	4.48e-07	9.62e-08	4.37e-08	2.20254	0.0276269	FALSE
PASS_HDL : Boosted-baselineLD: Intron_UCSC	PASS_HDL	Boosted-baselineLD: Intron_UCSC	perc95	0.0462157	0.107571	0.0612521	2.32758	1.32535	0.3224	-5.78e-08	2.63e-08	-2.20161	0.0276925	FALSE
PASS_Ever_Smoked : Published: MPC_rankscore	PASS_Ever_Smoked	Published: MPC_rankscore	perc70	0.000412336	-0.0192455	0.0122365	-46.6744	29.6761	0.0930538	-9.17e-07	4.17e-07	-2.20019	0.0277933	FALSE
UKB_460K.blood_RBC_DISTRIB_WIDTH : Boosted-baselineLD: TFBS_ENCODE	UKB_460K.blood_RBC_DISTRIB_WIDTH	Boosted-baselineLD: TFBS_ENCODE	perc90	0.0977236	0.558305	0.0929419	5.71311	0.951069	3.25e-06	1.86e-07	8.48e-08	2.19953	0.0278405	FALSE
UKB_460K.blood_WHITE_COUNT : Boosted-baselineLD: TSS_Hoffman	UKB_460K.blood_WHITE_COUNT	Boosted-baselineLD: TSS_Hoffman	class1	0.0186377	0.213334	0.0303446	11.4464	1.62814	1.63e-09	1.83e-07	8.32e-08	2.19917	0.0278658	FALSE
UKB_460K.disease_HI_CHOL_SELF_REP : Boosted: 1000G_EUR_H3K4me1_DEEPSEA_MAX_ALL_ratio1to4	UKB_460K.disease_HI_CHOL_SELF_REP	Boosted: 1000G_EUR_H3K4me1_DEEPSEA_MAX_ALL_ratio1to4	perc99	0.00930406	0.143111	0.0522267	15.3815	5.61332	0.00924561	1.51e-07	6.89e-08	2.19835	0.027924	FALSE
UKB_460K.other_MORNINGPERSON : Published: PROVEAN_converted_rankscore	UKB_460K.other_MORNINGPERSON	Published: PROVEAN_converted_rankscore	perc50	0.000867113	-0.00389928	0.00451477	-4.49685	5.20667	0.290015	-3.2e-07	1.45e-07	-2.19722	0.028005	FALSE
UKB_460K.mental_NEUROTICISM : Published: CADD_completed	UKB_460K.mental_NEUROTICISM	Published: CADD_completed	perc995	0.00395745	0.0718678	0.0144254	18.1601	3.64513	3.81e-06	1.87e-07	8.53e-08	2.19601	0.0280915	FALSE
UKB_460K.disease_RESPIRATORY_ENT : Published: REVEL_rankscore	UKB_460K.disease_RESPIRATORY_ENT	Published: REVEL_rankscore	perc50	0.000937569	-0.0137535	0.00993536	-14.6693	10.5969	0.148607	-3.08e-07	1.41e-07	-2.1951	0.0281564	FALSE
UKB_460K.disease_T2D : Boosted: 1000G_EUR_ncER_ratio1to4	UKB_460K.disease_T2D	Boosted: 1000G_EUR_ncER_ratio1to4	perc95	0.0453328	0.256031	0.0561912	5.64781	1.23953	0.000196943	7.35e-08	3.35e-08	2.19392	0.0282409	FALSE
UKB_460K.other_MORNINGPERSON : Boosted-baselineLD: H3K9ac_peaks_Trynka	UKB_460K.other_MORNINGPERSON	Boosted-baselineLD: H3K9ac_peaks_Trynka	perc90	0.0962663	0.26843	0.0342905	2.78841	0.356205	1.65e-06	3.55e-08	1.62e-08	2.19371	0.0282566	FALSE
UKB_460K.lung_FEV1FVCzSMOKE : Boosted-baselineLD: GTEx_eQTL_MaxCPP	UKB_460K.lung_FEV1FVCzSMOKE	Boosted-baselineLD: GTEx_eQTL_MaxCPP	perc999	0.00167551	0.0231739	0.00703728	13.8309	4.20008	0.00255294	4.43e-07	2.02e-07	2.19272	0.0283276	FALSE
UKB_460K.cov_EDU_YEARS : Published: REVEL_rankscore	UKB_460K.cov_EDU_YEARS	Published: REVEL_rankscore	perc50	0.000937569	0.0136907	0.00456778	14.6023	4.87194	0.00579857	2.79e-07	1.27e-07	2.19034	0.0284996	FALSE
UKB_460K.bp_SYSTOLICadjMEDz : Boosted: 1000G_EUR_EigenALL_ratio1to4	UKB_460K.bp_SYSTOLICadjMEDz	Boosted: 1000G_EUR_EigenALL_ratio1to4	perc95	0.0439487	0.377325	0.0443812	8.5856	1.00984	2.6e-12	1.52e-07	6.93e-08	2.18918	0.0285838	FALSE
UKB_460K.cov_EDU_YEARS : Boosted: 1000G_EUR_Caron_ratio1to4	UKB_460K.cov_EDU_YEARS	Boosted: 1000G_EUR_Caron_ratio1to4	perc99	0.00809876	0.110546	0.0178152	13.6498	2.19974	4.61e-08	1.39e-07	6.34e-08	2.18665	0.0287681	FALSE
UKB_460K.disease_HYPOTHYROIDISM_SELF_REP : Boosted: MetaLR_rankscore	UKB_460K.disease_HYPOTHYROIDISM_SELF_REP	Boosted: MetaLR_rankscore	perc95	0.000877849	-0.000309319	0.00171292	-0.35236	1.95127	0.490686	-8.68e-09	3.97e-09	-2.1849	0.028896	FALSE
UKB_460K.repro_MENOPAUSE_AGE : Boosted-baselineLD: H3K9ac_Trynka	UKB_460K.repro_MENOPAUSE_AGE	Boosted-baselineLD: H3K9ac_Trynka	perc95	0.0474976	0.305077	0.0764293	6.42298	1.60912	0.0014	1.26e-07	5.78e-08	2.18391	0.0289691	FALSE
PASS_Rheumatoid_Arthritis : Boosted-baselineLD: UTR_5_UCSC	PASS_Rheumatoid_Arthritis	Boosted-baselineLD: UTR_5_UCSC	perc95	0.0469129	0.271895	0.0826149	5.79575	1.76103	0.00432208	2.54e-07	1.16e-07	2.18367	0.0289866	FALSE
UKB_460K.blood_WHITE_COUNT : Boosted-baselineLD: Promoter_UCSC	UKB_460K.blood_WHITE_COUNT	Boosted-baselineLD: Promoter_UCSC	perc90	0.0955031	0.365753	0.0333309	3.82975	0.349004	1.64e-14	6.14e-08	2.81e-08	2.18303	0.0290338	FALSE
UKB_460K.disease_ALLERGY_ECZEMA_DIAGNOSED : Boosted: 1000G_EUR_EDS_cont_ratio1to4	UKB_460K.disease_ALLERGY_ECZEMA_DIAGNOSED	Boosted: 1000G_EUR_EDS_cont_ratio1to4	perc999	0.000830711	-0.00311987	0.00205948	-3.75567	2.47918	0.0567196	-7.83e-08	3.59e-08	-2.18287	0.0290454	FALSE
UKB_460K.pigment_TANNING : Boosted-baselineLD: H3K9ac_Trynka	UKB_460K.pigment_TANNING	Boosted-baselineLD: H3K9ac_Trynka	perc95	0.0474976	0.207017	0.137755	4.35847	2.90024	0.214954	2.3e-07	1.06e-07	2.18217	0.0290969	FALSE
UKB_460K.body_HEIGHTz : Boosted: MPC_rankscore	UKB_460K.body_HEIGHTz	Boosted: MPC_rankscore	perc999	0.000320911	0.0103429	0.00279049	32.2299	8.69552	0.000478623	2.18e-06	1e-06	2.1811	0.029176	FALSE
UKB_460K.disease_HI_CHOL_SELF_REP : Boosted: 1000G_EUR_ReMM_ratio1to4	UKB_460K.disease_HI_CHOL_SELF_REP	Boosted: 1000G_EUR_ReMM_ratio1to4	perc99	0.00757118	0.192173	0.0441185	25.3822	5.82716	0.00010695	1.9e-07	8.71e-08	2.17821	0.0293906	FALSE
PASS_Years_of_Education2 : Boosted-baselineLD: Conserved_LindbladToh	PASS_Years_of_Education2	Boosted-baselineLD: Conserved_LindbladToh	perc95	0.0452016	0.289407	0.0398897	6.40258	0.882485	5.6e-09	4.78e-08	2.2e-08	2.17701	0.0294799	FALSE
PASS_Anorexia : Boosted-baselineLD: PromoterFlanking_Hoffman	PASS_Anorexia	Boosted-baselineLD: PromoterFlanking_Hoffman	perc95	0.0489261	0.00292999	0.0679494	0.0598862	1.38882	0.492248	-2.79e-07	1.28e-07	-2.17614	0.0295446	FALSE
UKB_460K.bp_SYSTOLICadjMEDz : Boosted: MVP_rankscore	UKB_460K.bp_SYSTOLICadjMEDz	Boosted: MVP_rankscore	perc995	0.00481148	0.0942896	0.0173964	19.5968	3.6156	7.83e-07	4.07e-07	1.87e-07	2.17517	0.0296177	FALSE
PASS_HDL : Boosted-baselineLD: CTCF_Hoffman	PASS_HDL	Boosted-baselineLD: CTCF_Hoffman	perc95	0.0500981	0.275255	0.110787	5.49431	2.2114	0.0452543	1.23e-07	5.65e-08	2.17355	0.0297393	FALSE
PASS_LDL : Boosted-baselineLD: H3K9ac_Trynka	PASS_LDL	Boosted-baselineLD: H3K9ac_Trynka	perc95	0.0474976	0.504858	0.131872	10.6291	2.77638	0.00128959	2.71e-07	1.25e-07	2.1724	0.0298256	FALSE
PASS_NumberChildrenEverBorn : Boosted: 1000G_EUR_havrilla_ccr_ratio1to4	PASS_NumberChildrenEverBorn	Boosted: 1000G_EUR_havrilla_ccr_ratio1to4	perc995	0.00463786	0.141786	0.0378859	30.5714	8.16884	0.000158981	1.44e-07	6.66e-08	2.17042	0.0299747	FALSE
PASS_HDL : Published: 1000G_EUR_EigenPCALL	PASS_HDL	Published: 1000G_EUR_EigenPCALL	perc95	0.0357654	-0.00357067	0.0609806	-0.0998361	1.70502	0.511924	-8.55e-08	3.94e-08	-2.17029	0.029985	FALSE
UKB_460K.lung_FVCzSMOKE : Published: Polyphen2_HVAR_rankscore	UKB_460K.lung_FVCzSMOKE	Published: Polyphen2_HVAR_rankscore	perc60	0.000563984	0.0151574	0.00394942	26.8756	7.00272	0.000325407	6.06e-07	2.79e-07	2.17023	0.0299897	FALSE
UKB_460K.blood_PLATELET_COUNT : Boosted-baselineLD: TFBS_ENCODE	UKB_460K.blood_PLATELET_COUNT	Boosted-baselineLD: TFBS_ENCODE	perc90	0.0977236	0.5111	0.0763852	5.23006	0.781645	2.29e-07	1.95e-07	8.99e-08	2.16839	0.030129	FALSE
PASS_Years_of_Education2 : Boosted: Polyphen2_HVAR_rankscore	PASS_Years_of_Education2	Boosted: Polyphen2_HVAR_rankscore	perc995	0.00178287	0.00995386	0.00611838	5.58304	3.43175	0.181216	-1.58e-07	7.3e-08	-2.16683	0.0302481	FALSE
PASS_Type_2_Diabetes : Published: 1000G_EUR_ReMM	PASS_Type_2_Diabetes	Published: 1000G_EUR_ReMM	perc995	0.00336965	0.156173	0.0557344	46.3471	16.5401	0.00285554	5.74e-07	2.66e-07	2.16177	0.0306359	FALSE
UKB_460K.disease_HYPOTHYROIDISM_SELF_REP : Published: 1000G_EUR_Testis_closeness_centrality	UKB_460K.disease_HYPOTHYROIDISM_SELF_REP	Published: 1000G_EUR_Testis_closeness_centrality	perc95	0.0242949	0.0675576	0.00994241	2.78073	0.409238	2.14e-06	8.66e-09	4.01e-09	2.16121	0.0306794	FALSE
PASS_Autism : Boosted: MetaSVM_rankscore	PASS_Autism	Boosted: MetaSVM_rankscore	perc95	0.0112973	-0.00955063	0.0315738	-0.845391	2.79481	0.511058	-3.54e-07	1.64e-07	-2.15836	0.0308996	FALSE
PASS_DS : Boosted-baselineLD: SuperEnhancer_Hnisz	PASS_DS	Boosted-baselineLD: SuperEnhancer_Hnisz	perc90	0.0969738	0.183947	0.0489393	1.89687	0.504666	0.0809781	1.39e-08	6.44e-09	2.15776	0.0309464	FALSE
UKB_460K.pigment_SUNBURN : Published: 1000G_EUR_H3K4me1_DEEPSEA_MAX_ALL	UKB_460K.pigment_SUNBURN	Published: 1000G_EUR_H3K4me1_DEEPSEA_MAX_ALL	perc99	0.00939717	-0.115607	0.0586913	-12.3023	6.24564	0.0506092	-2.15e-07	9.95e-08	-2.15649	0.0310454	FALSE
UKB_460K.bp_SYSTOLICadjMEDz : Boosted-baselineLD: Intron_UCSC	UKB_460K.bp_SYSTOLICadjMEDz	Boosted-baselineLD: Intron_UCSC	perc95	0.0462157	0.0442049	0.0164571	0.956492	0.356094	0.902646	-4.43e-08	2.06e-08	-2.15646	0.0310475	FALSE
UKB_460K.blood_PLATELET_COUNT : Boosted-baselineLD: MAF_Adj_Predicted_Allele_Age	UKB_460K.blood_PLATELET_COUNT	Boosted-baselineLD: MAF_Adj_Predicted_Allele_Age	perc95	0.0781053	0.0471357	0.0141153	0.603489	0.180721	0.0298061	4.26e-08	1.98e-08	2.15508	0.0311559	FALSE
UKB_460K.cov_EDU_YEARS : Boosted-baselineLD: DHS_peaks_Trynka	UKB_460K.cov_EDU_YEARS	Boosted-baselineLD: DHS_peaks_Trynka	perc95	0.0482614	0.0824259	0.0298871	1.7079	0.619275	0.254988	-4.32e-08	2.01e-08	-2.15221	0.031381	FALSE
UKB_460K.disease_HYPOTHYROIDISM_SELF_REP : Boosted: 1000G_EUR_pLI_ratio1to4	UKB_460K.disease_HYPOTHYROIDISM_SELF_REP	Boosted: 1000G_EUR_pLI_ratio1to4	perc95	0.0454241	0.0734721	0.0148451	1.61747	0.326812	0.0621553	6.96e-09	3.24e-09	2.15181	0.0314121	FALSE
UKB_460K.disease_ALLERGY_ECZEMA_DIAGNOSED : Boosted-baselineLD: WeakEnhancer_Hoffman	UKB_460K.disease_ALLERGY_ECZEMA_DIAGNOSED	Boosted-baselineLD: WeakEnhancer_Hoffman	perc95	0.04922	0.239491	0.0480995	4.86573	0.977236	0.000124183	6.62e-08	3.08e-08	2.15118	0.0314617	FALSE
UKB_460K.body_WHRadjBMIz : Boosted-baselineLD: DHS_Trynka	UKB_460K.body_WHRadjBMIz	Boosted-baselineLD: DHS_Trynka	perc95	0.0486667	0.345754	0.0495631	7.10453	1.01842	5.78e-09	1.06e-07	4.95e-08	2.14974	0.0315758	FALSE
UKB_460K.pigment_SKIN : Published: 1000G_EUR_CCR_scored	UKB_460K.pigment_SKIN	Published: 1000G_EUR_CCR_scored	perc90	0.000317388	-0.0225101	0.0104336	-70.923	32.8734	0.0419677	-1.17e-06	5.44e-07	-2.14681	0.0318088	FALSE
PASS_Ever_Smoked : Boosted-baselineLD: H3K27ac_Hnisz	PASS_Ever_Smoked	Boosted-baselineLD: H3K27ac_Hnisz	perc90	0.0970221	0.0608185	0.0783754	0.626852	0.80781	0.641793	-5.46e-08	2.55e-08	-2.14502	0.0319516	FALSE
UKB_460K.disease_RESPIRATORY_ENT : Boosted-baselineLD: H3K4me3_Trynka	UKB_460K.disease_RESPIRATORY_ENT	Boosted-baselineLD: H3K4me3_Trynka	perc95	0.0472249	0.320311	0.0623833	6.78268	1.32098	1.57e-05	4.88e-08	2.28e-08	2.14399	0.0320336	FALSE
UKB_460K.blood_RBC_DISTRIB_WIDTH : Boosted: 1000G_EUR_H3K27ac_DEEPSEA_MAX_ALL_ratio1to4	UKB_460K.blood_RBC_DISTRIB_WIDTH	Boosted: 1000G_EUR_H3K27ac_DEEPSEA_MAX_ALL_ratio1to4	perc99	0.00910477	0.174216	0.0492039	19.1346	5.40419	0.000918512	5.54e-07	2.58e-07	2.14373	0.0320544	FALSE
UKB_460K.pigment_TANNING : Boosted-baselineLD: BLUEPRINT_H3K4me1QTL_MaxCPP	UKB_460K.pigment_TANNING	Boosted-baselineLD: BLUEPRINT_H3K4me1QTL_MaxCPP	perc99	0.0161665	-0.0912801	0.0536505	-5.64625	3.31862	0.0709013	-1.78e-07	8.29e-08	-2.14356	0.0320682	FALSE
UKB_460K.blood_RED_COUNT : Boosted-baselineLD: H3K27ac_PGC2	UKB_460K.blood_RED_COUNT	Boosted-baselineLD: H3K27ac_PGC2	perc90	0.0971147	0.640844	0.0582612	6.59883	0.599922	6.45e-14	1.27e-07	5.95e-08	2.14306	0.0321082	FALSE
PASS_HDL : Boosted-baselineLD: H3K9ac_Trynka	PASS_HDL	Boosted-baselineLD: H3K9ac_Trynka	perc95	0.0474976	0.361218	0.111646	7.60497	2.35056	0.00376501	2.65e-07	1.24e-07	2.14286	0.0321242	FALSE
PASS_AgeFirstBirth : Boosted-baselineLD: Nucleotide_Diversity_10kb	PASS_AgeFirstBirth	Boosted-baselineLD: Nucleotide_Diversity_10kb	perc99	0.016765	0.0163927	0.00887101	0.977793	0.529138	0.966528	1.39e-08	6.49e-09	2.14106	0.0322695	FALSE
PASS_Anorexia : Boosted-baselineLD: BivFlnk	PASS_Anorexia	Boosted-baselineLD: BivFlnk	perc99	0.00941075	0.054347	0.0339349	5.77499	3.60597	0.190044	4.27e-07	2e-07	2.13913	0.0324248	FALSE
UKB_460K.pigment_SUNBURN : Published: 1000G_EUR_H3K4me2_DEEPSEA_MAX_ALL	UKB_460K.pigment_SUNBURN	Published: 1000G_EUR_H3K4me2_DEEPSEA_MAX_ALL	perc95	0.0482559	-0.13209	0.128928	-2.73729	2.67177	0.177317	-6.71e-08	3.14e-08	-2.13848	0.0324778	FALSE
UKB_460K.blood_EOSINOPHIL_COUNT : Boosted-baselineLD: Repressed_Hoffman	UKB_460K.blood_EOSINOPHIL_COUNT	Boosted-baselineLD: Repressed_Hoffman	perc999	0.00109794	0.00375924	0.00176936	3.4239	1.61152	0.132695	1.4e-07	6.55e-08	2.13661	0.0326299	FALSE
UKB_460K.blood_PLATELET_COUNT : Boosted: 1000G_EUR_ncER_ratio1to4	UKB_460K.blood_PLATELET_COUNT	Boosted: 1000G_EUR_ncER_ratio1to4	perc95	0.0453328	0.263485	0.043621	5.81225	0.96224	2.61e-06	3.81e-07	1.78e-07	2.13622	0.0326618	FALSE
UKB_460K.lung_FVCzSMOKE : Boosted: 1000G_EUR_CDTS_gnomAD_ratio1to4	UKB_460K.lung_FVCzSMOKE	Boosted: 1000G_EUR_CDTS_gnomAD_ratio1to4	perc995	0.0043094	0.0573454	0.0140012	13.3071	3.24898	0.000238005	3.24e-07	1.52e-07	2.13351	0.0328829	FALSE
UKB_460K.repro_MENARCHE_AGE : Boosted-baselineLD: Nucleotide_Diversity_10kb	UKB_460K.repro_MENARCHE_AGE	Boosted-baselineLD: Nucleotide_Diversity_10kb	perc99	0.016765	0.0129986	0.00784556	0.775342	0.467972	0.630837	4.89e-08	2.29e-08	2.13197	0.033009	FALSE
UKB_460K.blood_RED_COUNT : Boosted: 1000G_EUR_Testis_closeness_centrality_ratio1to4	UKB_460K.blood_RED_COUNT	Boosted: 1000G_EUR_Testis_closeness_centrality_ratio1to4	class1	0.10063	0.322065	0.0250576	3.20049	0.249007	1.4e-15	2.7e-08	1.27e-08	2.13115	0.0330766	FALSE
PASS_Height1 : Published: 1000G_EUR_H3K27ac_DEEPSEA_MAX_ALL	PASS_Height1	Published: 1000G_EUR_H3K27ac_DEEPSEA_MAX_ALL	perc95	0.0481156	0.287184	0.0510981	5.96862	1.06198	7.76e-06	1.1e-07	5.15e-08	2.13105	0.0330851	FALSE
UKB_460K.blood_PLATELET_COUNT : Boosted-baselineLD: Enhancer_Hoffman	UKB_460K.blood_PLATELET_COUNT	Boosted-baselineLD: Enhancer_Hoffman	perc95	0.0487229	0.331141	0.05164	6.79642	1.05987	1.77e-07	2.57e-07	1.21e-07	2.13047	0.0331331	FALSE
PASS_Years_of_Education2 : Boosted-baselineLD: DHS_Trynka	PASS_Years_of_Education2	Boosted-baselineLD: DHS_Trynka	perc95	0.0486667	0.0658752	0.037422	1.3536	0.768945	0.646815	-4.2e-08	1.97e-08	-2.12954	0.0332097	FALSE
PASS_Schizophrenia : Boosted-baselineLD: FetalDHS_Trynka	PASS_Schizophrenia	Boosted-baselineLD: FetalDHS_Trynka	perc95	0.0481452	0.0326968	0.0447589	0.67913	0.929666	0.730255	-2.31e-07	1.08e-07	-2.12864	0.0332839	FALSE
UKB_460K.disease_RESPIRATORY_ENT : Boosted: 1000G_EUR_H3K4me3_DEEPSEA_MAX_ALL_ratio1to4	UKB_460K.disease_RESPIRATORY_ENT	Boosted: 1000G_EUR_H3K4me3_DEEPSEA_MAX_ALL_ratio1to4	perc99	0.0091759	0.101347	0.0266288	11.045	2.90203	0.00048186	8.7e-08	4.09e-08	2.12772	0.0333605	FALSE
UKB_460K.body_HEIGHTz : Boosted-baselineLD: Recomb_Rate_10kb	UKB_460K.body_HEIGHTz	Boosted-baselineLD: Recomb_Rate_10kb	class1	0.283432	0.312053	0.0169335	1.10098	0.0597443	0.0941362	-3.09e-08	1.45e-08	-2.12742	0.0333852	FALSE
UKB_460K.blood_WHITE_COUNT : Boosted: RNA_DIS	UKB_460K.blood_WHITE_COUNT	Boosted: RNA_DIS	perc90	0.101808	0.290844	0.016509	2.85678	0.162157	1.12e-21	1.82e-08	8.57e-09	2.12719	0.0334046	FALSE
UKB_460K.body_BMIz : Boosted: 1000G_EUR_havrilla_ccr_ratio1to4	UKB_460K.body_BMIz	Boosted: 1000G_EUR_havrilla_ccr_ratio1to4	perc995	0.00463786	0.0355696	0.00864038	7.6694	1.86301	0.000471097	3.88e-07	1.83e-07	2.12688	0.0334298	FALSE
UKB_460K.disease_RESPIRATORY_ENT : Boosted: MVP_rankscore	UKB_460K.disease_RESPIRATORY_ENT	Boosted: MVP_rankscore	perc995	0.00481148	0.0192699	0.0206907	4.00498	4.30028	0.485171	-1.62e-07	7.63e-08	-2.12654	0.0334585	FALSE
UKB_460K.blood_EOSINOPHIL_COUNT : Boosted: 1000G_EUR_inweb_closeness_centrality_ratio1to4	UKB_460K.blood_EOSINOPHIL_COUNT	Boosted: 1000G_EUR_inweb_closeness_centrality_ratio1to4	class1	0.0754907	0.217896	0.0254006	2.8864	0.336474	1e-07	3.45e-08	1.62e-08	2.12624	0.0334832	FALSE
PASS_Ever_Smoked : Boosted: 1000G_EUR_LIMBR_ratio1to4	PASS_Ever_Smoked	Boosted: 1000G_EUR_LIMBR_ratio1to4	perc95	0.0510808	0.0651366	0.0205144	1.27517	0.401606	0.48488	1.18e-08	5.56e-09	2.12507	0.0335805	FALSE
UKB_460K.repro_MENOPAUSE_AGE : Published: 1000G_EUR_CTCF_DEEPSEA_MAX_ALL	UKB_460K.repro_MENOPAUSE_AGE	Published: 1000G_EUR_CTCF_DEEPSEA_MAX_ALL	perc95	0.049634	-0.19534	0.102801	-3.9356	2.07118	0.0191069	-1.15e-07	5.41e-08	-2.12161	0.0338707	FALSE
UKB_460K.repro_MENOPAUSE_AGE : Boosted: 1000G_EUR_H3K4me1_DEEPSEA_MAX_ALL_ratio1to4	UKB_460K.repro_MENOPAUSE_AGE	Boosted: 1000G_EUR_H3K4me1_DEEPSEA_MAX_ALL_ratio1to4	perc99	0.00930406	0.169801	0.0470053	18.2502	5.05212	0.00118936	3.19e-07	1.5e-07	2.121	0.0339215	FALSE
UKB_460K.other_MORNINGPERSON : Boosted: 1000G_EUR_Greene_thyroid_ratio1to4	UKB_460K.other_MORNINGPERSON	Boosted: 1000G_EUR_Greene_thyroid_ratio1to4	perc90	0.0942223	0.144296	0.0128207	1.53144	0.136069	0.000170805	7.38e-09	3.48e-09	2.11957	0.034042	FALSE
UKB_460K.repro_MENOPAUSE_AGE : Published: 1000G_EUR_H3K27ac_DEEPSEA_MAX_ALL	UKB_460K.repro_MENOPAUSE_AGE	Published: 1000G_EUR_H3K27ac_DEEPSEA_MAX_ALL	perc95	0.0481156	0.362537	0.090564	7.5347	1.88221	0.000626844	1.08e-07	5.08e-08	2.11889	0.0340998	FALSE
UKB_460K.body_HEIGHTz : Published: 1000G_EUR_H3K27ac_DEEPSEA_MAX_ALL	UKB_460K.body_HEIGHTz	Published: 1000G_EUR_H3K27ac_DEEPSEA_MAX_ALL	perc95	0.0481156	0.255028	0.0289657	5.30031	0.602002	6.57e-11	1.83e-07	8.63e-08	2.11602	0.0343431	FALSE
UKB_460K.body_BALDING1 : Boosted-baselineLD: H3K4me3_Trynka	UKB_460K.body_BALDING1	Boosted-baselineLD: H3K4me3_Trynka	perc95	0.0472249	0.250284	0.0526711	5.29983	1.11532	0.000147038	1.65e-07	7.78e-08	2.11596	0.034348	FALSE
UKB_460K.blood_PLATELET_COUNT : Boosted: 1000G_EUR_havrilla_ccr_ratio1to4	UKB_460K.blood_PLATELET_COUNT	Boosted: 1000G_EUR_havrilla_ccr_ratio1to4	perc995	0.00463786	0.067218	0.0243417	14.4933	5.24848	0.012859	1.01e-06	4.79e-07	2.11575	0.0343657	FALSE
UKB_460K.lung_FEV1FVCzSMOKE : Published: Polyphen2_HDIV_rankscore	UKB_460K.lung_FEV1FVCzSMOKE	Published: Polyphen2_HDIV_rankscore	perc50	0.000734421	0.0151411	0.00424596	20.6164	5.78138	0.00108933	6.96e-07	3.29e-07	2.1157	0.0343701	FALSE
UKB_460K.disease_DERMATOLOGY : Boosted-baselineLD: DHS_peaks_Trynka	UKB_460K.disease_DERMATOLOGY	Boosted-baselineLD: DHS_peaks_Trynka	perc95	0.0482614	0.525468	0.163324	10.888	3.38415	0.00160421	2.01e-08	9.52e-09	2.11547	0.0343901	FALSE
PASS_Ever_Smoked : Boosted-baselineLD: MAF_Adj_Predicted_Allele_Age	PASS_Ever_Smoked	Boosted-baselineLD: MAF_Adj_Predicted_Allele_Age	perc95	0.0781053	0.0815313	0.029249	1.04386	0.374482	0.906745	1.82e-08	8.61e-09	2.11442	0.0344791	FALSE
PASS_HDL : Published: SIFT4G_converted_rankscore	PASS_HDL	Published: SIFT4G_converted_rankscore	perc50	0.000915426	0.0529636	0.0210917	57.8568	23.0403	0.0126137	1.16e-06	5.5e-07	2.11323	0.0345808	FALSE
UKB_460K.pigment_SUNBURN : Published: 1000G_EUR_ReMM	UKB_460K.pigment_SUNBURN	Published: 1000G_EUR_ReMM	perc995	0.00336965	0.14953	0.0531497	44.3757	15.7731	0.0119097	4.9e-07	2.32e-07	2.11322	0.0345817	FALSE
UKB_460K.body_WHRadjBMIz : Boosted: 1000G_EUR_LIMBR_ratio1to4	UKB_460K.body_WHRadjBMIz	Boosted: 1000G_EUR_LIMBR_ratio1to4	perc95	0.0510808	0.0140078	0.00663898	0.274228	0.12997	4.07e-07	9.33e-09	4.42e-09	2.1127	0.0346266	FALSE
UKB_460K.bp_SYSTOLICadjMEDz : Boosted: CADD_completed_ratio1to4	UKB_460K.bp_SYSTOLICadjMEDz	Boosted: CADD_completed_ratio1to4	class1	0.057233	0.425303	0.0512118	7.43107	0.894796	5.09e-12	1.94e-07	9.17e-08	2.11204	0.0346829	FALSE
UKB_460K.cov_SMOKING_STATUS : Boosted-baselineLD: H3K4me3_Trynka	UKB_460K.cov_SMOKING_STATUS	Boosted-baselineLD: H3K4me3_Trynka	perc95	0.0472249	0.18502	0.0230792	3.91785	0.488708	6.91e-09	3.16e-08	1.5e-08	2.11168	0.034714	FALSE
UKB_460K.cov_EDU_YEARS : Boosted: M-CAP_rankscore	UKB_460K.cov_EDU_YEARS	Boosted: M-CAP_rankscore	perc999	0.000745828	0.0155042	0.00428816	20.788	5.74952	0.000645555	2.84e-07	1.35e-07	2.11069	0.0347987	FALSE
UKB_460K.disease_RESPIRATORY_ENT : Boosted-baselineLD: DGF_ENCODE	UKB_460K.disease_RESPIRATORY_ENT	Boosted-baselineLD: DGF_ENCODE	perc995	0.00465748	0.100631	0.0252604	21.6063	5.42361	0.000234177	1.16e-07	5.48e-08	2.11001	0.0348571	FALSE
UKB_460K.body_WHRadjBMIz : Boosted-baselineLD: H3K4me3_Trynka	UKB_460K.body_WHRadjBMIz	Boosted-baselineLD: H3K4me3_Trynka	perc95	0.0472249	0.327706	0.0517816	6.93927	1.09649	2.6e-07	1.01e-07	4.81e-08	2.10996	0.0348616	FALSE
UKB_460K.repro_MENARCHE_AGE : Boosted: RNA_DIS	UKB_460K.repro_MENARCHE_AGE	Boosted: RNA_DIS	perc90	0.101808	0.187451	0.0150448	1.84121	0.147775	5.14e-08	2.21e-08	1.05e-08	2.10879	0.034963	FALSE
UKB_460K.disease_T2D : Boosted: MetaSVM_rankscore	UKB_460K.disease_T2D	Boosted: MetaSVM_rankscore	perc95	0.0112973	0.037424	0.0186106	3.31265	1.64735	0.165486	-1.32e-08	6.24e-09	-2.10774	0.0350536	FALSE
UKB_460K.lung_FVCzSMOKE : Boosted-baselineLD: H3K27ac_Hnisz	UKB_460K.lung_FVCzSMOKE	Boosted-baselineLD: H3K27ac_Hnisz	perc90	0.0970221	0.336632	0.0262525	3.46965	0.270583	1.82e-16	4.31e-08	2.05e-08	2.10654	0.0351571	FALSE
PASS_BMI1 : Boosted: DNA_DIS	PASS_BMI1	Boosted: DNA_DIS	perc90	0.0981633	0.185535	0.0461312	1.89006	0.469943	0.0652623	3.82e-08	1.82e-08	2.10567	0.0352328	FALSE
PASS_Years_of_Education2 : Published: 1000G_EUR_ReMM	PASS_Years_of_Education2	Published: 1000G_EUR_ReMM	perc995	0.00336965	0.0624767	0.0138899	18.541	4.12206	2.66e-05	1.71e-07	8.12e-08	2.10494	0.0352964	FALSE
PASS_Ever_Smoked : Boosted-baselineLD: Intron_UCSC	PASS_Ever_Smoked	Boosted-baselineLD: Intron_UCSC	perc95	0.0462157	0.00179215	0.0411581	0.0387779	0.890566	0.289823	-3.7e-08	1.76e-08	-2.10483	0.0353064	FALSE
UKB_460K.other_MORNINGPERSON : Published: 1000G_EUR_EDS_cont	UKB_460K.other_MORNINGPERSON	Published: 1000G_EUR_EDS_cont	perc995	0.00279207	0.00910085	0.00210822	3.25953	0.755071	0.00336346	2.83e-08	1.35e-08	2.10469	0.0353186	FALSE
UKB_460K.body_HEIGHTz : Boosted-baselineLD: MAF_Adj_ASMC	UKB_460K.body_HEIGHTz	Boosted-baselineLD: MAF_Adj_ASMC	class1	0.247667	0.109617	0.0109174	0.442599	0.044081	1.01e-22	4.3e-08	2.04e-08	2.10418	0.0353629	FALSE
PASS_Rheumatoid_Arthritis : Boosted-baselineLD: H3K4me1_Trynka	PASS_Rheumatoid_Arthritis	Boosted-baselineLD: H3K4me1_Trynka	perc90	0.0974961	0.522209	0.142778	5.3562	1.46445	0.00171801	2.13e-07	1.01e-07	2.10276	0.0354868	FALSE
UKB_460K.pigment_SUNBURN : Published: 1000G_EUR_inweb_closeness_centrality	UKB_460K.pigment_SUNBURN	Published: 1000G_EUR_inweb_closeness_centrality	perc95	0.0283537	0.0222039	0.0072438	0.783104	0.25548	0.391482	-9.41e-09	4.48e-09	-2.10085	0.0356537	FALSE
UKB_460K.bmd_HEEL_TSCOREz : Boosted: PROVEAN_converted_rankscore	UKB_460K.bmd_HEEL_TSCOREz	Boosted: PROVEAN_converted_rankscore	perc99	0.00543519	0.0251514	0.00931531	4.62752	1.71389	0.0382496	-3.05e-07	1.45e-07	-2.09977	0.0357488	FALSE
UKB_460K.lung_FVCzSMOKE : Boosted-baselineLD: GTEx_eQTL_MaxCPP	UKB_460K.lung_FVCzSMOKE	Boosted-baselineLD: GTEx_eQTL_MaxCPP	perc999	0.00167551	0.0158352	0.00444122	9.45095	2.65066	0.00189206	2.22e-07	1.06e-07	2.09928	0.035792	FALSE
UKB_460K.body_BMIz : Boosted-baselineLD: Intron_UCSC	UKB_460K.body_BMIz	Boosted-baselineLD: Intron_UCSC	perc95	0.0462157	0.0156464	0.0124047	0.338553	0.268409	0.0155264	-4.1e-08	1.95e-08	-2.09894	0.0358219	FALSE
UKB_460K.mental_NEUROTICISM : Boosted-baselineLD: TSS_Hoffman	UKB_460K.mental_NEUROTICISM	Boosted-baselineLD: TSS_Hoffman	class1	0.0186377	0.0698732	0.0176817	3.74903	0.948706	0.00435448	6.19e-08	2.95e-08	2.09833	0.0358757	FALSE
UKB_460K.repro_MENOPAUSE_AGE : Boosted: CADD_completed_ratio1to4	UKB_460K.repro_MENOPAUSE_AGE	Boosted: CADD_completed_ratio1to4	class1	0.057233	0.336029	0.0839036	5.87125	1.466	0.00108908	1.49e-07	7.12e-08	2.09793	0.0359111	FALSE
UKB_460K.disease_RESPIRATORY_ENT : Boosted-baselineLD: UTR_5_UCSC	UKB_460K.disease_RESPIRATORY_ENT	Boosted-baselineLD: UTR_5_UCSC	perc95	0.0469129	0.17203	0.0379824	3.66702	0.809637	0.00124627	4.29e-08	2.04e-08	2.09737	0.0359611	FALSE
UKB_460K.pigment_HAIR : Boosted-baselineLD: H3K9ac_peaks_Trynka	UKB_460K.pigment_HAIR	Boosted-baselineLD: H3K9ac_peaks_Trynka	perc90	0.0962663	0.325875	0.17885	3.38514	1.85786	0.173397	2.42e-07	1.15e-07	2.0971	0.0359849	FALSE
UKB_460K.body_BALDING1 : Boosted: M-CAP_rankscore	UKB_460K.body_BALDING1	Boosted: M-CAP_rankscore	perc999	0.000745828	0.0479768	0.0154963	64.3269	20.7773	0.00257476	1.58e-06	7.53e-07	2.09552	0.0361247	FALSE
PASS_Autism : Published: CADD_completed	PASS_Autism	Published: CADD_completed	perc995	0.00395745	-0.0541894	0.0364467	-13.693	9.20965	0.106229	-2.65e-06	1.27e-06	-2.0955	0.0361265	FALSE
PASS_Coronary_Artery_Disease : Published: CADD_completed	PASS_Coronary_Artery_Disease	Published: CADD_completed	perc995	0.00395745	0.119644	0.0533234	30.2327	13.4742	0.0222509	4.63e-07	2.21e-07	2.09546	0.0361305	FALSE
UKB_460K.repro_MENARCHE_AGE : Boosted: PrimateAI_rankscore	UKB_460K.repro_MENARCHE_AGE	Boosted: PrimateAI_rankscore	perc999	0.000577237	0.0201146	0.00703405	34.8464	12.1857	0.0058329	1.14e-06	5.46e-07	2.09516	0.0361564	FALSE
UKB_460K.cov_EDU_YEARS : Boosted-baselineLD: GTEx_eQTL_MaxCPP	UKB_460K.cov_EDU_YEARS	Boosted-baselineLD: GTEx_eQTL_MaxCPP	perc999	0.00167551	0.0145093	0.0050329	8.6596	3.0038	0.0125453	1.46e-07	6.98e-08	2.09493	0.0361774	FALSE
UKB_460K.body_WHRadjBMIz : Published: Polyphen2_HVAR_rankscore	UKB_460K.body_WHRadjBMIz	Published: Polyphen2_HVAR_rankscore	perc60	0.000563984	0.0144345	0.00455309	25.5938	8.07307	0.00289531	5.75e-07	2.75e-07	2.09389	0.0362694	FALSE
PASS_Height1 : Published: Polyphen2_HDIV_rankscore	PASS_Height1	Published: Polyphen2_HDIV_rankscore	perc50	0.000734421	-0.00744723	0.00696624	-10.1403	9.48535	0.243386	-1.07e-06	5.11e-07	-2.09375	0.0362821	FALSE
UKB_460K.blood_WHITE_COUNT : Boosted-baselineLD: FetalDHS_Trynka	UKB_460K.blood_WHITE_COUNT	Boosted-baselineLD: FetalDHS_Trynka	perc95	0.0481452	0.356945	0.0432263	7.41394	0.897832	4.19e-11	1.12e-07	5.37e-08	2.0927	0.0363758	FALSE
PASS_NumberChildrenEverBorn : Boosted: M-CAP_rankscore	PASS_NumberChildrenEverBorn	Boosted: M-CAP_rankscore	perc999	0.000745828	-0.0121373	0.0127916	-16.2736	17.1509	0.314377	-1.39e-07	6.66e-08	-2.09259	0.0363861	FALSE
UKB_460K.blood_PLATELET_COUNT : Boosted-baselineLD: BivFlnk	UKB_460K.blood_PLATELET_COUNT	Boosted-baselineLD: BivFlnk	perc99	0.00941075	0.095309	0.0190977	10.1277	2.02935	1.35e-05	3.58e-07	1.71e-07	2.09145	0.0364875	FALSE
UKB_460K.disease_RESPIRATORY_ENT : Boosted-baselineLD: Enhancer_Andersson	UKB_460K.disease_RESPIRATORY_ENT	Boosted-baselineLD: Enhancer_Andersson	perc95	0.0494154	0.225599	0.0484589	4.56535	0.980645	0.000387719	-3.47e-08	1.66e-08	-2.09101	0.0365269	FALSE
UKB_460K.blood_PLATELET_COUNT : Published: 1000G_EUR_LIMBR	UKB_460K.blood_PLATELET_COUNT	Published: 1000G_EUR_LIMBR	perc95	0.0002523	-0.00181062	0.00192445	-7.17644	7.62764	0.293421	-1.13e-06	5.39e-07	-2.08964	0.0366505	FALSE
UKB_460K.mental_NEUROTICISM : Boosted: 1000G_EUR_Caron_ratio1to4	UKB_460K.mental_NEUROTICISM	Boosted: 1000G_EUR_Caron_ratio1to4	perc99	0.00809876	0.096399	0.0168887	11.9029	2.08535	4.9e-07	1.04e-07	4.99e-08	2.08936	0.0366753	FALSE
UKB_460K.blood_RED_COUNT : Boosted-baselineLD: TFBS_ENCODE	UKB_460K.blood_RED_COUNT	Boosted-baselineLD: TFBS_ENCODE	perc90	0.0977236	0.607411	0.0702034	6.21561	0.718388	2.03e-10	1.52e-07	7.26e-08	2.08802	0.036796	FALSE
PASS_DS : Published: 1000G_EUR_SkinSunExposed_closeness_centrality	PASS_DS	Published: 1000G_EUR_SkinSunExposed_closeness_centrality	perc995	0.00079196	-0.00195027	0.00130143	-2.46259	1.64331	0.0273592	-2.32e-08	1.11e-08	-2.08699	0.0368886	FALSE
PASS_Type_2_Diabetes : Boosted: 1000G_EUR_ReMM_ratio1to4	PASS_Type_2_Diabetes	Boosted: 1000G_EUR_ReMM_ratio1to4	perc99	0.00757118	0.259887	0.0744743	34.3259	9.83656	0.000214622	5.33e-07	2.56e-07	2.08562	0.037013	FALSE
UKB_460K.repro_MENARCHE_AGE : Boosted: SIFT4G_converted_rankscore	UKB_460K.repro_MENARCHE_AGE	Boosted: SIFT4G_converted_rankscore	perc995	0.00224017	-0.000248986	0.00576158	-0.111146	2.57194	0.664879	-2.78e-07	1.33e-07	-2.08469	0.0370976	FALSE
UKB_460K.body_BALDING1 : Boosted-baselineLD: Enhancer_Hoffman	UKB_460K.body_BALDING1	Boosted-baselineLD: Enhancer_Hoffman	perc95	0.0487229	0.313983	0.0569055	6.44427	1.16794	7.3e-06	1.51e-07	7.23e-08	2.08366	0.0371914	FALSE
PASS_Rheumatoid_Arthritis : Boosted: M-CAP_rankscore	PASS_Rheumatoid_Arthritis	Boosted: M-CAP_rankscore	perc999	0.000745828	0.0525799	0.0257529	70.4987	34.5292	0.0454748	2.15e-06	1.03e-06	2.08114	0.0374213	FALSE
PASS_Schizophrenia : Boosted: 1000G_EUR_EigenALL_ratio1to4	PASS_Schizophrenia	Boosted: 1000G_EUR_EigenALL_ratio1to4	perc95	0.0439487	0.217967	0.0465183	4.95957	1.05847	0.000219975	2.7e-07	1.3e-07	2.07995	0.0375299	FALSE
UKB_460K.cov_SMOKING_STATUS : Boosted-baselineLD: MAF_Adj_LLD_AFR	UKB_460K.cov_SMOKING_STATUS	Boosted-baselineLD: MAF_Adj_LLD_AFR	perc95	0.0795275	0.0401759	0.0111498	0.505182	0.140201	0.000651595	7.18e-09	3.45e-09	2.07965	0.0375579	FALSE
UKB_460K.repro_MENOPAUSE_AGE : Published: CADD_completed	UKB_460K.repro_MENOPAUSE_AGE	Published: CADD_completed	perc995	0.00395745	0.0986421	0.0280572	24.9257	7.08972	0.0012223	3.65e-07	1.76e-07	2.07882	0.0376335	FALSE
UKB_460K.blood_RBC_DISTRIB_WIDTH : Boosted-baselineLD: BLUEPRINT_H3K4me1QTL_MaxCPP	UKB_460K.blood_RBC_DISTRIB_WIDTH	Boosted-baselineLD: BLUEPRINT_H3K4me1QTL_MaxCPP	perc99	0.0161665	0.0370221	0.0437368	2.29005	2.7054	0.635212	-3.55e-07	1.71e-07	-2.074	0.0380791	FALSE
UKB_460K.body_HEIGHTz : Published: 1000G_EUR_H3K9ac_DEEPSEA_MAX_ALL	UKB_460K.body_HEIGHTz	Published: 1000G_EUR_H3K9ac_DEEPSEA_MAX_ALL	perc95	0.0480948	0.256465	0.0310161	5.33249	0.644894	4.06e-10	1.88e-07	9.08e-08	2.07397	0.038082	FALSE
UKB_460K.body_HEIGHTz : Boosted-baselineLD: TSS_Hoffman	UKB_460K.body_HEIGHTz	Boosted-baselineLD: TSS_Hoffman	class1	0.0186377	0.135202	0.0232779	7.25426	1.24897	1.27e-06	4.48e-07	2.16e-07	2.07351	0.0381252	FALSE
UKB_460K.blood_RED_COUNT : Boosted-baselineLD: TSS_Hoffman	UKB_460K.blood_RED_COUNT	Boosted-baselineLD: TSS_Hoffman	class1	0.0186377	0.255236	0.0338257	13.6947	1.81491	1.35e-10	2.4e-07	1.16e-07	2.07243	0.0382249	FALSE
UKB_460K.disease_T2D : Boosted: 1000G_EUR_H3K27ac_DEEPSEA_MAX_ALL_ratio1to4	UKB_460K.disease_T2D	Boosted: 1000G_EUR_H3K27ac_DEEPSEA_MAX_ALL_ratio1to4	perc99	0.00910477	0.0842713	0.0354923	9.25572	3.89821	0.0410561	6.7e-08	3.23e-08	2.07155	0.0383079	FALSE
UKB_460K.lung_FVCzSMOKE : Boosted-baselineLD: DHS_peaks_Trynka	UKB_460K.lung_FVCzSMOKE	Boosted-baselineLD: DHS_peaks_Trynka	perc95	0.0482614	0.293517	0.0348935	6.08182	0.723011	5.85e-11	8.52e-08	4.11e-08	2.07138	0.0383234	FALSE
UKB_460K.pigment_SUNBURN : Boosted-baselineLD: Conserved_LindbladToh	UKB_460K.pigment_SUNBURN	Boosted-baselineLD: Conserved_LindbladToh	perc95	0.0452016	0.296396	0.116943	6.55721	2.58715	0.025765	9.14e-08	4.41e-08	2.07107	0.0383527	FALSE
PASS_Anorexia : Boosted-baselineLD: Recomb_Rate_10kb	PASS_Anorexia	Boosted-baselineLD: Recomb_Rate_10kb	class1	0.283432	0.398086	0.0439673	1.40452	0.155125	0.0226566	2.82e-08	1.36e-08	2.0702	0.0384336	FALSE
PASS_Crohns_Disease : Boosted: 1000G_EUR_Caron_ratio1to4	PASS_Crohns_Disease	Boosted: 1000G_EUR_Caron_ratio1to4	perc99	0.00809876	0.0554465	0.0530771	6.84629	6.55373	0.359249	1.31e-06	6.31e-07	2.07005	0.0384473	FALSE
UKB_460K.blood_PLATELET_COUNT : Published: 1000G_EUR_CDTS_gnomAD	UKB_460K.blood_PLATELET_COUNT	Published: 1000G_EUR_CDTS_gnomAD	perc99	0.00511763	0.0822135	0.0226828	16.0648	4.43229	0.000898582	5.98e-07	2.89e-07	2.06855	0.0385886	FALSE
UKB_460K.blood_PLATELET_COUNT : Boosted: RNA_DIS	UKB_460K.blood_PLATELET_COUNT	Boosted: RNA_DIS	perc90	0.101808	0.356639	0.0280221	3.50304	0.275243	3.78e-16	4.16e-08	2.01e-08	2.06678	0.038755	FALSE
UKB_460K.body_WHRadjBMIz : Boosted: Polyphen2_HDIV_rankscore	UKB_460K.body_WHRadjBMIz	Boosted: Polyphen2_HDIV_rankscore	class1	0.00172198	0.00517256	0.00586691	3.00384	3.40707	0.556027	-3.32e-07	1.61e-07	-2.06667	0.0387657	FALSE
UKB_460K.body_BMIz : Boosted: 1000G_EUR_Testis_closeness_centrality_ratio1to4	UKB_460K.body_BMIz	Boosted: 1000G_EUR_Testis_closeness_centrality_ratio1to4	class1	0.10063	0.179094	0.00972563	1.77973	0.0966473	1.16e-13	1.41e-08	6.81e-09	2.06571	0.0388561	FALSE
UKB_460K.other_MORNINGPERSON : Boosted: 1000G_EUR_inweb_closeness_centrality_ratio1to4	UKB_460K.other_MORNINGPERSON	Boosted: 1000G_EUR_inweb_closeness_centrality_ratio1to4	class1	0.0754907	0.118106	0.0101951	1.56452	0.135051	4.83e-05	7.09e-09	3.43e-09	2.06347	0.039068	FALSE
PASS_Height1 : Boosted-baselineLD: DGF_ENCODE	PASS_Height1	Boosted-baselineLD: DGF_ENCODE	perc995	0.00465748	0.0716029	0.0239487	15.3737	5.14199	0.0056415	4.09e-07	1.98e-07	2.06282	0.0391296	FALSE
UKB_460K.blood_EOSINOPHIL_COUNT : Published: 1000G_EUR_H3K4me1_DEEPSEA_MAX_ALL	UKB_460K.blood_EOSINOPHIL_COUNT	Published: 1000G_EUR_H3K4me1_DEEPSEA_MAX_ALL	perc99	0.00939717	0.0388143	0.0262907	4.13043	2.79773	0.260989	-3.09e-07	1.5e-07	-2.06275	0.0391362	FALSE
UKB_460K.cov_EDU_YEARS : Published: 1000G_EUR_EigenPCALL	UKB_460K.cov_EDU_YEARS	Published: 1000G_EUR_EigenPCALL	perc95	0.0357654	0.0885236	0.0160108	2.47512	0.447663	0.00116343	2.54e-08	1.23e-08	2.06248	0.0391621	FALSE
UKB_460K.lung_FVCzSMOKE : Boosted: 1000G_EUR_EigenALL_ratio1to4	UKB_460K.lung_FVCzSMOKE	Boosted: 1000G_EUR_EigenALL_ratio1to4	perc95	0.0439487	0.384323	0.0334059	8.74482	0.760111	5.42e-19	1.07e-07	5.21e-08	2.0613	0.0392748	FALSE
UKB_460K.blood_WHITE_COUNT : Boosted-baselineLD: BivFlnk	UKB_460K.blood_WHITE_COUNT	Boosted-baselineLD: BivFlnk	perc99	0.00941075	0.103492	0.0282148	10.9972	2.99814	0.00133036	2.9e-07	1.41e-07	2.05908	0.039487	FALSE
UKB_460K.lung_FEV1FVCzSMOKE : Boosted-baselineLD: Conserved_Primate_phastCons46way	UKB_460K.lung_FEV1FVCzSMOKE	Boosted-baselineLD: Conserved_Primate_phastCons46way	perc95	0.0442614	0.327539	0.037512	7.40011	0.847512	3.58e-13	1.26e-07	6.15e-08	2.05768	0.0396213	FALSE
UKB_460K.blood_RBC_DISTRIB_WIDTH : Boosted-baselineLD: H3K9ac_peaks_Trynka	UKB_460K.blood_RBC_DISTRIB_WIDTH	Boosted-baselineLD: H3K9ac_peaks_Trynka	perc90	0.0962663	0.493463	0.092482	5.12602	0.960689	2.67e-05	1.46e-07	7.12e-08	2.05401	0.0399749	FALSE
UKB_460K.blood_PLATELET_COUNT : Boosted: 1000G_EUR_inweb_closeness_centrality_ratio1to4	UKB_460K.blood_PLATELET_COUNT	Boosted: 1000G_EUR_inweb_closeness_centrality_ratio1to4	class1	0.0754907	0.253422	0.0287729	3.357	0.381146	1.24e-08	5.62e-08	2.74e-08	2.0534	0.0400341	FALSE
UKB_460K.other_MORNINGPERSON : Boosted: REVEL_rankscore	UKB_460K.other_MORNINGPERSON	Boosted: REVEL_rankscore	perc995	0.00262516	0.0206932	0.00840142	7.88264	3.20034	0.0331781	-1.79e-07	8.71e-08	-2.05246	0.0401248	FALSE
PASS_Type_2_Diabetes : Published: 1000G_EUR_CCR_scored	PASS_Type_2_Diabetes	Published: 1000G_EUR_CCR_scored	perc90	0.000317388	0.039008	0.018791	122.903	59.2052	0.0303816	1.87e-06	9.11e-07	2.05206	0.0401642	FALSE
PASS_Coronary_Artery_Disease : Published: 1000G_EUR_EigenPCALL	PASS_Coronary_Artery_Disease	Published: 1000G_EUR_EigenPCALL	perc95	0.0357654	0.0348364	0.0819029	0.974025	2.29001	0.990899	-6.44e-08	3.14e-08	-2.0499	0.0403746	FALSE
UKB_460K.repro_MENOPAUSE_AGE : Boosted: 1000G_EUR_inweb_closeness_centrality_ratio1to4	UKB_460K.repro_MENOPAUSE_AGE	Boosted: 1000G_EUR_inweb_closeness_centrality_ratio1to4	class1	0.0754907	0.302564	0.0541943	4.00797	0.717894	1.55e-05	3.33e-08	1.63e-08	2.04881	0.0404808	FALSE
PASS_HDL : Boosted: PrimateAI_rankscore	PASS_HDL	Boosted: PrimateAI_rankscore	perc999	0.000577237	0.0392811	0.0196823	68.0502	34.0974	0.0457856	1.45e-06	7.07e-07	2.04823	0.0405377	FALSE
UKB_460K.body_HEIGHTz : Boosted-baselineLD: Nucleotide_Diversity_10kb	UKB_460K.body_HEIGHTz	Boosted-baselineLD: Nucleotide_Diversity_10kb	perc99	0.016765	0.0094644	0.00551213	0.564532	0.328787	0.187985	9.72e-08	4.75e-08	2.04802	0.0405576	FALSE
UKB_460K.blood_RED_COUNT : Published: Polyphen2_HDIV_rankscore	UKB_460K.blood_RED_COUNT	Published: Polyphen2_HDIV_rankscore	perc50	0.000734421	0.0163052	0.00726538	22.2014	9.89267	0.0317586	8.5e-07	4.15e-07	2.04766	0.0405937	FALSE
UKB_460K.lung_FEV1FVCzSMOKE : Boosted: REVEL_rankscore	UKB_460K.lung_FEV1FVCzSMOKE	Boosted: REVEL_rankscore	perc995	0.00262516	0.0115467	0.00790329	4.39847	3.01059	0.259196	-4.36e-07	2.13e-07	-2.04618	0.0407385	FALSE
UKB_460K.blood_EOSINOPHIL_COUNT : Boosted-baselineLD: GERP.NS	UKB_460K.blood_EOSINOPHIL_COUNT	Boosted-baselineLD: GERP.NS	perc95	0.0465722	0.202994	0.0524994	4.35871	1.12727	0.00258599	1.53e-07	7.46e-08	2.0445	0.040904	FALSE
UKB_460K.blood_EOSINOPHIL_COUNT : Boosted-baselineLD: H3K27ac_PGC2	UKB_460K.blood_EOSINOPHIL_COUNT	Boosted-baselineLD: H3K27ac_PGC2	perc90	0.0971147	0.56528	0.0474547	5.82075	0.488646	1.31e-17	8.76e-08	4.29e-08	2.04343	0.0410098	FALSE
PASS_AgeFirstBirth : Boosted: Polyphen2_HVAR_rankscore	PASS_AgeFirstBirth	Boosted: Polyphen2_HVAR_rankscore	perc995	0.00178287	0.00247343	0.0101944	1.38732	5.71797	0.946009	-1.45e-07	7.08e-08	-2.04301	0.0410514	FALSE
UKB_460K.disease_HYPOTHYROIDISM_SELF_REP : Published: CADD_completed	UKB_460K.disease_HYPOTHYROIDISM_SELF_REP	Published: CADD_completed	perc995	0.00395745	0.0427773	0.0209167	10.8093	5.28539	0.0573653	1.13e-07	5.54e-08	2.04205	0.0411467	FALSE
UKB_460K.body_HEIGHTz : Published: 1000G_EUR_ncER	UKB_460K.body_HEIGHTz	Published: 1000G_EUR_ncER	perc95	0.0282856	0.204069	0.0289474	7.21459	1.0234	3.71e-09	2.89e-07	1.42e-07	2.04166	0.0411852	FALSE
PASS_Height1 : Boosted: 1000G_EUR_H3K27ac_DEEPSEA_MAX_ALL_ratio1to4	PASS_Height1	Boosted: 1000G_EUR_H3K27ac_DEEPSEA_MAX_ALL_ratio1to4	perc99	0.00910477	0.111687	0.0251651	12.2669	2.76395	0.000104721	3.28e-07	1.61e-07	2.04013	0.0413373	FALSE
UKB_460K.repro_MENOPAUSE_AGE : Boosted: 1000G_EUR_DNase_DEEPSEA_MAX_ALL_ratio1to4	UKB_460K.repro_MENOPAUSE_AGE	Boosted: 1000G_EUR_DNase_DEEPSEA_MAX_ALL_ratio1to4	perc90	0.0972343	0.3945	0.11897	4.05721	1.22354	0.0161084	1.03e-07	5.05e-08	2.03936	0.0414146	FALSE
UKB_460K.disease_HI_CHOL_SELF_REP : Boosted: MetaSVM_rankscore	UKB_460K.disease_HI_CHOL_SELF_REP	Boosted: MetaSVM_rankscore	perc95	0.0112973	0.0816105	0.0303128	7.22389	2.68319	0.0249545	-1.6e-08	7.84e-09	-2.03915	0.0414346	FALSE
UKB_460K.blood_RED_COUNT : Published: 1000G_EUR_Testis_closeness_centrality	UKB_460K.blood_RED_COUNT	Published: 1000G_EUR_Testis_closeness_centrality	perc95	0.0242949	0.089461	0.0141545	3.68229	0.58261	1.69e-05	5.33e-08	2.61e-08	2.03875	0.0414746	FALSE
UKB_460K.disease_RESPIRATORY_ENT : Boosted-baselineLD: Conserved_Primate_phastCons46way	UKB_460K.disease_RESPIRATORY_ENT	Boosted-baselineLD: Conserved_Primate_phastCons46way	perc95	0.0442614	0.25927	0.0565564	5.8577	1.27778	0.000245429	4.86e-08	2.38e-08	2.03831	0.0415192	FALSE
UKB_460K.lung_FVCzSMOKE : Published: 1000G_EUR_H3K4me3_DEEPSEA_MAX_ALL	UKB_460K.lung_FVCzSMOKE	Published: 1000G_EUR_H3K4me3_DEEPSEA_MAX_ALL	perc95	0.0477763	0.194433	0.0212916	4.06966	0.445653	1.61e-10	4.85e-08	2.38e-08	2.03822	0.0415283	FALSE
UKB_460K.disease_RESPIRATORY_ENT : Published: 1000G_EUR_CDTS_gnomAD	UKB_460K.disease_RESPIRATORY_ENT	Published: 1000G_EUR_CDTS_gnomAD	perc99	0.00511763	0.0578106	0.0201905	11.2964	3.94528	0.00784421	7.63e-08	3.74e-08	2.03799	0.0415505	FALSE
UKB_460K.blood_EOSINOPHIL_COUNT : Published: 1000G_EUR_ReMM	UKB_460K.blood_EOSINOPHIL_COUNT	Published: 1000G_EUR_ReMM	perc995	0.00336965	0.0592431	0.0203262	17.5814	6.03215	0.00608301	5.21e-07	2.56e-07	2.03753	0.0415969	FALSE
UKB_460K.lung_FVCzSMOKE : Boosted-baselineLD: Nucleotide_Diversity_10kb	UKB_460K.lung_FVCzSMOKE	Boosted-baselineLD: Nucleotide_Diversity_10kb	perc99	0.016765	0.0121083	0.00591991	0.722235	0.353111	0.429817	3.16e-08	1.55e-08	2.0374	0.0416099	FALSE
PASS_Coronary_Artery_Disease : Boosted-baselineLD: H3K27ac_PGC2	PASS_Coronary_Artery_Disease	Boosted-baselineLD: H3K27ac_PGC2	perc90	0.0971147	0.561746	0.132169	5.78436	1.36095	9.91e-05	8.54e-08	4.19e-08	2.03671	0.0416793	FALSE
UKB_460K.disease_AID_SURE : Published: 1000G_EUR_CCR_scored	UKB_460K.disease_AID_SURE	Published: 1000G_EUR_CCR_scored	perc90	0.000317388	-0.0339565	0.0156567	-106.987	49.33	0.0172867	-1.56e-07	7.65e-08	-2.03561	0.04179	FALSE
UKB_460K.lung_FEV1FVCzSMOKE : Boosted: 1000G_EUR_Caron_ratio1to4	UKB_460K.lung_FEV1FVCzSMOKE	Boosted: 1000G_EUR_Caron_ratio1to4	perc99	0.00809876	0.106627	0.0173914	13.1659	2.14742	2.85e-08	2.53e-07	1.24e-07	2.03383	0.0419683	FALSE
PASS_Type_2_Diabetes : Boosted-baselineLD: H3K9ac_peaks_Trynka	PASS_Type_2_Diabetes	Boosted-baselineLD: H3K9ac_peaks_Trynka	perc90	0.0962663	0.611655	0.186259	6.35378	1.93483	0.00206756	1.29e-07	6.33e-08	2.03149	0.042205	FALSE
PASS_NumberChildrenEverBorn : Boosted-baselineLD: H3K4me3_Trynka	PASS_NumberChildrenEverBorn	Boosted-baselineLD: H3K4me3_Trynka	perc95	0.0472249	0.267986	0.0802354	5.67469	1.69901	0.00509739	3.02e-08	1.49e-08	2.03094	0.0422608	FALSE
UKB_460K.pigment_SUNBURN : Boosted: 1000G_EUR_Testis_closeness_centrality_ratio1to4	UKB_460K.pigment_SUNBURN	Boosted: 1000G_EUR_Testis_closeness_centrality_ratio1to4	class1	0.10063	0.315459	0.0815677	3.13484	0.81057	0.0163317	2.47e-08	1.22e-08	2.02974	0.0423826	FALSE
PASS_Rheumatoid_Arthritis : Published: Polyphen2_HVAR_rankscore	PASS_Rheumatoid_Arthritis	Published: Polyphen2_HVAR_rankscore	perc60	0.000563984	-0.0377322	0.0180357	-66.9028	31.9791	0.0282096	-2.9e-06	1.43e-06	-2.02758	0.0426027	FALSE
UKB_460K.body_WHRadjBMIz : Boosted-baselineLD: H3K27ac_Hnisz	UKB_460K.body_WHRadjBMIz	Boosted-baselineLD: H3K27ac_Hnisz	perc90	0.0970221	0.426908	0.0379839	4.40012	0.391497	2.22e-13	5.6e-08	2.76e-08	2.02699	0.0426635	FALSE
UKB_460K.bmd_HEEL_TSCOREz : Published: MetaLR_rankscore	UKB_460K.bmd_HEEL_TSCOREz	Published: MetaLR_rankscore	perc50	0.000326279	0.00763197	0.00235751	23.3909	7.22544	0.00214355	9.59e-07	4.74e-07	2.02548	0.0428185	FALSE
UKB_460K.blood_PLATELET_COUNT : Boosted-baselineLD: MAF_Adj_ASMC	UKB_460K.blood_PLATELET_COUNT	Boosted-baselineLD: MAF_Adj_ASMC	class1	0.247667	0.117639	0.0167059	0.47499	0.067453	4.53e-11	3.61e-08	1.79e-08	2.02079	0.0433019	FALSE
UKB_460K.bmd_HEEL_TSCOREz : Published: Polyphen2_HDIV_rankscore	UKB_460K.bmd_HEEL_TSCOREz	Published: Polyphen2_HDIV_rankscore	perc50	0.000734421	0.0143153	0.0036358	19.4919	4.95057	0.000155317	7.33e-07	3.63e-07	2.02073	0.0433073	FALSE
UKB_460K.blood_RBC_DISTRIB_WIDTH : Boosted-baselineLD: DHS_Trynka	UKB_460K.blood_RBC_DISTRIB_WIDTH	Boosted-baselineLD: DHS_Trynka	perc95	0.0486667	0.29623	0.0581756	6.08692	1.19539	1.61e-05	1.4e-07	6.91e-08	2.01976	0.0434083	FALSE
PASS_Anorexia : Boosted: 1000G_EUR_pLI_ratio1to4	PASS_Anorexia	Boosted: 1000G_EUR_pLI_ratio1to4	perc95	0.0454241	0.0957013	0.0204545	2.10684	0.450301	0.0119881	3.78e-08	1.87e-08	2.01956	0.0434291	FALSE
UKB_460K.body_BALDING1 : Boosted-baselineLD: Coding_UCSC	UKB_460K.body_BALDING1	Boosted-baselineLD: Coding_UCSC	perc99	0.00847033	0.0508075	0.0225773	5.99829	2.66545	0.0635445	-4.06e-07	2.01e-07	-2.01903	0.043484	FALSE
PASS_Autism : Published: 1000G_EUR_DNase_DEEPSEA_MAX_ALL	PASS_Autism	Published: 1000G_EUR_DNase_DEEPSEA_MAX_ALL	perc95	0.0483975	0.19774	0.110093	4.08576	2.27476	0.18416	6.38e-07	3.16e-07	2.01899	0.0434884	FALSE
UKB_460K.lung_FVCzSMOKE : Boosted: CADD_completed_ratio1to4	UKB_460K.lung_FVCzSMOKE	Boosted: CADD_completed_ratio1to4	class1	0.057233	0.429132	0.0360572	7.49798	0.630007	2.52e-18	1.15e-07	5.7e-08	2.01826	0.0435639	FALSE
UKB_460K.cov_EDU_YEARS : Published: CADD_completed	UKB_460K.cov_EDU_YEARS	Published: CADD_completed	perc995	0.00395745	0.0692602	0.0126207	17.5012	3.18909	6.9e-07	1.7e-07	8.42e-08	2.01775	0.0436177	FALSE
UKB_460K.disease_T2D : Boosted: MPC_rankscore	UKB_460K.disease_T2D	Boosted: MPC_rankscore	perc999	0.000320911	0.0136691	0.00495887	42.5946	15.4525	0.00656315	2.67e-07	1.32e-07	2.01769	0.0436232	FALSE
UKB_460K.body_HEIGHTz : Boosted: REVEL_rankscore	UKB_460K.body_HEIGHTz	Boosted: REVEL_rankscore	perc995	0.00262516	0.00935848	0.00629865	3.56492	2.39934	0.285307	-8.94e-07	4.43e-07	-2.01752	0.0436408	FALSE
UKB_460K.blood_EOSINOPHIL_COUNT : Published: CADD_completed	UKB_460K.blood_EOSINOPHIL_COUNT	Published: CADD_completed	perc995	0.00395745	0.0492866	0.0177071	12.4541	4.47437	0.010104	4.2e-07	2.08e-07	2.01709	0.0436864	FALSE
UKB_460K.bmd_HEEL_TSCOREz : Boosted: 1000G_EUR_H3K9ac_DEEPSEA_MAX_ALL_ratio1to4	UKB_460K.bmd_HEEL_TSCOREz	Boosted: 1000G_EUR_H3K9ac_DEEPSEA_MAX_ALL_ratio1to4	perc99	0.00914386	0.103806	0.0189969	11.3525	2.07756	6.71e-07	3.78e-07	1.87e-07	2.01536	0.0438667	FALSE
UKB_460K.pigment_HAIR : Published: 1000G_EUR_SkinSunExposed_closeness_centrality	UKB_460K.pigment_HAIR	Published: 1000G_EUR_SkinSunExposed_closeness_centrality	perc995	0.00079196	0.000220275	0.000676149	0.278139	0.853766	0.398212	-6.52e-08	3.24e-08	-2.01504	0.0439004	FALSE
UKB_460K.blood_RBC_DISTRIB_WIDTH : Boosted-baselineLD: MAF_Adj_ASMC	UKB_460K.blood_RBC_DISTRIB_WIDTH	Boosted-baselineLD: MAF_Adj_ASMC	class1	0.247667	0.143499	0.021155	0.579404	0.0854173	3.16e-06	2.06e-08	1.02e-08	2.0145	0.0439575	FALSE
UKB_460K.disease_HI_CHOL_SELF_REP : Published: REVEL_rankscore	UKB_460K.disease_HI_CHOL_SELF_REP	Published: REVEL_rankscore	perc50	0.000937569	0.0831634	0.0382078	88.7011	40.7519	0.0394962	7.27e-07	3.61e-07	2.0139	0.0440197	FALSE
PASS_NumberChildrenEverBorn : Boosted: 1000G_EUR_H3K4me1_DEEPSEA_MAX_ALL_ratio1to4	PASS_NumberChildrenEverBorn	Boosted: 1000G_EUR_H3K4me1_DEEPSEA_MAX_ALL_ratio1to4	perc99	0.00930406	0.0099104	0.0451735	1.06517	4.85525	0.989278	-5.3e-08	2.63e-08	-2.01383	0.044027	FALSE
UKB_460K.blood_PLATELET_COUNT : Boosted-baselineLD: BLUEPRINT_H3K4me1QTL_MaxCPP	UKB_460K.blood_PLATELET_COUNT	Boosted-baselineLD: BLUEPRINT_H3K4me1QTL_MaxCPP	perc99	0.0161665	0.0437404	0.0370304	2.70562	2.29057	0.458962	-4.6e-07	2.28e-07	-2.01322	0.0440917	FALSE
PASS_Years_of_Education2 : Boosted: 1000G_EUR_Caron_ratio1to4	PASS_Years_of_Education2	Boosted: 1000G_EUR_Caron_ratio1to4	perc99	0.00809876	0.117108	0.0211001	14.46	2.60535	6.88e-07	1.23e-07	6.13e-08	2.01225	0.0441939	FALSE
PASS_Autism : Published: 1000G_EUR_H3K4me1_DEEPSEA_MAX_ALL	PASS_Autism	Published: 1000G_EUR_H3K4me1_DEEPSEA_MAX_ALL	perc99	0.00939717	0.0872958	0.0453524	9.28959	4.82618	0.0845057	1.28e-06	6.37e-07	2.01036	0.0443928	FALSE
UKB_460K.pigment_TANNING : Boosted: Polyphen2_HDIV_rankscore	UKB_460K.pigment_TANNING	Boosted: Polyphen2_HDIV_rankscore	class1	0.00172198	0.0197358	0.0276401	11.4611	16.0513	0.494112	-4.27e-07	2.12e-07	-2.00947	0.0444872	FALSE
PASS_Coronary_Artery_Disease : Published: 1000G_EUR_Greene_thyroid	PASS_Coronary_Artery_Disease	Published: 1000G_EUR_Greene_thyroid	perc95	0.0309081	0.0231175	0.0155029	0.747942	0.501581	0.612939	-1.33e-08	6.61e-09	-2.0087	0.0445687	FALSE
UKB_460K.body_WHRadjBMIz : Published: Polyphen2_HDIV_rankscore	UKB_460K.body_WHRadjBMIz	Published: Polyphen2_HDIV_rankscore	perc50	0.000734421	0.0155637	0.00469271	21.1917	6.38967	0.00212986	4.59e-07	2.29e-07	2.00818	0.0446246	FALSE
PASS_Crohns_Disease : Boosted-baselineLD: Repressed_Hoffman	PASS_Crohns_Disease	Boosted-baselineLD: Repressed_Hoffman	perc999	0.00109794	0.00674504	0.00409113	6.14335	3.72618	0.157688	6.38e-07	3.18e-07	2.00809	0.0446335	FALSE
PASS_HDL : Published: MPC_rankscore	PASS_HDL	Published: MPC_rankscore	perc70	0.000412336	0.0359839	0.0153891	87.2684	37.3218	0.0202225	1.53e-06	7.64e-07	2.00735	0.0447122	FALSE
UKB_460K.body_BMIz : Boosted: 1000G_EUR_H3K4me1_DEEPSEA_MAX_ALL_ratio1to4	UKB_460K.body_BMIz	Boosted: 1000G_EUR_H3K4me1_DEEPSEA_MAX_ALL_ratio1to4	perc99	0.00930406	0.075646	0.0112203	8.13042	1.20596	1.38e-08	1.64e-07	8.19e-08	2.00708	0.0447411	FALSE
UKB_460K.blood_RBC_DISTRIB_WIDTH : Boosted: MetaLR_rankscore	UKB_460K.blood_RBC_DISTRIB_WIDTH	Boosted: MetaLR_rankscore	perc95	0.000877849	0.0030056	0.00160723	3.42382	1.83087	0.186809	-2.73e-08	1.36e-08	-2.00663	0.044789	FALSE
PASS_HDL : Boosted: 1000G_EUR_EigenPCALL_ratio1to4	PASS_HDL	Boosted: 1000G_EUR_EigenPCALL_ratio1to4	perc95	0.0461628	0.285816	0.109874	6.19148	2.38014	0.0337329	1.5e-07	7.48e-08	2.00608	0.0448473	FALSE
PASS_Rheumatoid_Arthritis : Boosted: 1000G_EUR_EigenALL_ratio1to4	PASS_Rheumatoid_Arthritis	Boosted: 1000G_EUR_EigenALL_ratio1to4	perc95	0.0439487	0.358914	0.141582	8.16667	3.22152	0.0230453	3.62e-07	1.81e-07	2.00599	0.0448569	FALSE
PASS_Schizophrenia : Published: 1000G_EUR_EigenPCALL	PASS_Schizophrenia	Published: 1000G_EUR_EigenPCALL	perc95	0.0357654	0.0942613	0.0276073	2.63555	0.7719	0.0360754	1.57e-07	7.84e-08	2.0056	0.0448994	FALSE
UKB_460K.cov_EDU_YEARS : Boosted-baselineLD: MAF_Adj_LLD_AFR	UKB_460K.cov_EDU_YEARS	Boosted-baselineLD: MAF_Adj_LLD_AFR	perc95	0.0795275	0.0407772	0.00890795	0.512744	0.112011	2.45e-05	7.46e-09	3.72e-09	2.0042	0.0450487	FALSE
UKB_460K.bp_SYSTOLICadjMEDz : Boosted-baselineLD: H3K4me1_Trynka	UKB_460K.bp_SYSTOLICadjMEDz	Boosted-baselineLD: H3K4me1_Trynka	perc90	0.0974961	0.510685	0.0475085	5.23801	0.487286	2.63e-15	7.79e-08	3.89e-08	2.00292	0.0451854	FALSE
UKB_460K.body_WHRadjBMIz : Published: 1000G_EUR_Testis_closeness_centrality	UKB_460K.body_WHRadjBMIz	Published: 1000G_EUR_Testis_closeness_centrality	perc95	0.0242949	0.0616878	0.00881918	2.53912	0.363005	5.2e-05	2.16e-08	1.08e-08	2.00185	0.0453004	FALSE
PASS_Schizophrenia : Published: 1000G_EUR_LIMBR	PASS_Schizophrenia	Published: 1000G_EUR_LIMBR	perc95	0.0002523	0.002934	0.00154671	11.629	6.13043	0.0836837	1.05e-06	5.22e-07	2.00182	0.0453036	FALSE
UKB_460K.blood_RBC_DISTRIB_WIDTH : Boosted-baselineLD: DGF_ENCODE	UKB_460K.blood_RBC_DISTRIB_WIDTH	Boosted-baselineLD: DGF_ENCODE	perc995	0.00465748	0.102335	0.0313588	21.9721	6.73298	0.00234582	5.64e-07	2.82e-07	1.99827	0.0456874	FALSE
PASS_Rheumatoid_Arthritis : Boosted: 1000G_EUR_havrilla_ccr_ratio1to4	PASS_Rheumatoid_Arthritis	Boosted: 1000G_EUR_havrilla_ccr_ratio1to4	perc995	0.00463786	0.089091	0.0495278	19.2095	10.679	0.0901022	1.27e-06	6.38e-07	1.99508	0.0460337	FALSE
UKB_460K.lung_FVCzSMOKE : Boosted: 1000G_EUR_Greene_thyroid_ratio1to4	UKB_460K.lung_FVCzSMOKE	Boosted: 1000G_EUR_Greene_thyroid_ratio1to4	perc90	0.0942223	0.175667	0.0125507	1.86438	0.133203	1.18e-09	1.43e-08	7.19e-09	1.99379	0.046175	FALSE
UKB_460K.body_HEIGHTz : Published: 1000G_EUR_CDTS_gnomAD	UKB_460K.body_HEIGHTz	Published: 1000G_EUR_CDTS_gnomAD	perc99	0.00511763	0.0684967	0.015695	13.3845	3.06685	7.41e-05	7.93e-07	3.98e-07	1.99086	0.0464963	FALSE
PASS_Years_of_Education2 : Boosted: RNA_DIS	PASS_Years_of_Education2	Boosted: RNA_DIS	perc90	0.101808	0.153654	0.0137519	1.50925	0.135076	0.000193974	7.23e-09	3.63e-09	1.99039	0.0465482	FALSE
UKB_460K.pigment_SKIN : Boosted: Polyphen2_HDIV_rankscore	UKB_460K.pigment_SKIN	Boosted: Polyphen2_HDIV_rankscore	class1	0.00172198	0.0297489	0.0301267	17.276	17.4954	0.341363	-3.56e-07	1.79e-07	-1.98952	0.0466439	FALSE
UKB_460K.other_MORNINGPERSON : Boosted: DNA_DIS	UKB_460K.other_MORNINGPERSON	Boosted: DNA_DIS	perc90	0.0981633	0.214568	0.0205798	2.18582	0.209649	1.14e-07	1.81e-08	9.09e-09	1.98929	0.0466691	FALSE
UKB_460K.blood_RED_COUNT : Published: MPC_rankscore	UKB_460K.blood_RED_COUNT	Published: MPC_rankscore	perc70	0.000412336	0.0158681	0.00647325	38.4835	15.699	0.0178215	1.46e-06	7.33e-07	1.98775	0.0468393	FALSE
UKB_460K.bp_SYSTOLICadjMEDz : Boosted-baselineLD: DHS_peaks_Trynka	UKB_460K.bp_SYSTOLICadjMEDz	Boosted-baselineLD: DHS_peaks_Trynka	perc95	0.0482614	0.332723	0.0378	6.89419	0.783234	9.63e-12	9.47e-08	4.77e-08	1.98562	0.0470752	FALSE
UKB_460K.disease_DERMATOLOGY : Boosted: 1000G_EUR_EigenALL_ratio1to4	UKB_460K.disease_DERMATOLOGY	Boosted: 1000G_EUR_EigenALL_ratio1to4	perc95	0.0439487	0.222214	0.121104	5.05621	2.75557	0.124718	2.16e-08	1.09e-08	1.98458	0.0471915	FALSE
UKB_460K.disease_AID_SURE : Boosted: SIFT4G_converted_rankscore	UKB_460K.disease_AID_SURE	Boosted: SIFT4G_converted_rankscore	perc995	0.00224017	-0.0254199	0.023137	-11.3473	10.3282	0.224133	-3.58e-08	1.81e-08	-1.98302	0.0473651	FALSE
PASS_AgeFirstBirth : Published: 1000G_EUR_CDTS_gnomAD	PASS_AgeFirstBirth	Published: 1000G_EUR_CDTS_gnomAD	perc99	0.00511763	0.0611025	0.0238262	11.9396	4.65571	0.0181751	1.09e-07	5.49e-08	1.98156	0.0475281	FALSE
UKB_460K.blood_RED_COUNT : Boosted: 1000G_EUR_DNase_DEEPSEA_MAX_ALL_ratio1to4	UKB_460K.blood_RED_COUNT	Boosted: 1000G_EUR_DNase_DEEPSEA_MAX_ALL_ratio1to4	perc90	0.0972343	0.633009	0.0888445	6.51014	0.913716	3.59e-08	1.54e-07	7.78e-08	1.98135	0.0475526	FALSE
UKB_460K.disease_T2D : Published: PrimateAI_rankscore	UKB_460K.disease_T2D	Published: PrimateAI_rankscore	perc50	0.000807561	0.0210945	0.00767395	26.1213	9.50262	0.00954497	1.79e-07	9.02e-08	1.98057	0.0476397	FALSE
UKB_460K.blood_RED_COUNT : Boosted-baselineLD: H3K4me1_Trynka	UKB_460K.blood_RED_COUNT	Boosted-baselineLD: H3K4me1_Trynka	perc90	0.0974961	0.605331	0.0682759	6.20877	0.700294	1.71e-10	1.34e-07	6.78e-08	1.98045	0.0476532	FALSE
UKB_460K.bmd_HEEL_TSCOREz : Boosted: MetaSVM_rankscore	UKB_460K.bmd_HEEL_TSCOREz	Boosted: MetaSVM_rankscore	perc95	0.0112973	0.0947973	0.0167703	8.39115	1.48445	2.84e-06	-8.65e-08	4.37e-08	-1.97872	0.0478475	FALSE
UKB_460K.lung_FEV1FVCzSMOKE : Boosted-baselineLD: H3K4me1_peaks_Trynka	UKB_460K.lung_FEV1FVCzSMOKE	Boosted-baselineLD: H3K4me1_peaks_Trynka	perc95	0.0480732	0.307859	0.03615	6.40395	0.751977	4.14e-12	1.39e-07	7e-08	1.97838	0.0478858	FALSE
UKB_460K.body_WHRadjBMIz : Boosted: CADD_completed_ratio1to4	UKB_460K.body_WHRadjBMIz	Boosted: CADD_completed_ratio1to4	class1	0.057233	0.447863	0.0609891	7.82526	1.06563	6.8e-09	1.3e-07	6.58e-08	1.97728	0.0480097	FALSE
UKB_460K.repro_MENOPAUSE_AGE : Published: 1000G_EUR_EigenALL	UKB_460K.repro_MENOPAUSE_AGE	Published: 1000G_EUR_EigenALL	perc999	0.000522885	0.0338917	0.0143775	64.8168	27.4965	0.021756	1.04e-06	5.27e-07	1.97568	0.0481914	FALSE
UKB_460K.disease_T2D : Boosted-baselineLD: Nucleotide_Diversity_10kb	UKB_460K.disease_T2D	Boosted-baselineLD: Nucleotide_Diversity_10kb	perc99	0.016765	0.0120552	0.00794293	0.719071	0.47378	0.555619	8.77e-09	4.44e-09	1.9755	0.0482117	FALSE
UKB_460K.other_MORNINGPERSON : Published: Polyphen2_HDIV_rankscore	UKB_460K.other_MORNINGPERSON	Published: Polyphen2_HDIV_rankscore	perc50	0.000734421	-0.00165367	0.00376486	-2.25166	5.1263	0.524541	-2.56e-07	1.3e-07	-1.97515	0.0482508	FALSE
PASS_Ever_Smoked : Boosted-baselineLD: Recomb_Rate_10kb	PASS_Ever_Smoked	Boosted-baselineLD: Recomb_Rate_10kb	class1	0.283432	0.326048	0.0496257	1.15035	0.175088	0.415748	-9.75e-09	4.94e-09	-1.97281	0.048517	FALSE
UKB_460K.body_BALDING1 : Boosted-baselineLD: H3K27ac_PGC2	UKB_460K.body_BALDING1	Boosted-baselineLD: H3K27ac_PGC2	perc90	0.0971147	0.396402	0.0519015	4.0818	0.534435	5.38e-08	1.03e-07	5.21e-08	1.97261	0.0485405	FALSE
UKB_460K.blood_RED_COUNT : Boosted-baselineLD: MAF_Adj_Predicted_Allele_Age	UKB_460K.blood_RED_COUNT	Boosted-baselineLD: MAF_Adj_Predicted_Allele_Age	perc95	0.0781053	0.0391924	0.0101733	0.501789	0.130251	0.000261646	2.2e-08	1.11e-08	1.97257	0.0485451	FALSE
UKB_460K.lung_FEV1FVCzSMOKE : Boosted: 1000G_EUR_LIMBR_ratio1to4	UKB_460K.lung_FEV1FVCzSMOKE	Boosted: 1000G_EUR_LIMBR_ratio1to4	perc95	0.0510808	0.0152625	0.00759593	0.298791	0.148704	3.44e-06	1.59e-08	8.04e-09	1.97254	0.0485476	FALSE
UKB_460K.disease_RESPIRATORY_ENT : Boosted-baselineLD: GTEx_eQTL_MaxCPP	UKB_460K.disease_RESPIRATORY_ENT	Boosted-baselineLD: GTEx_eQTL_MaxCPP	perc999	0.00167551	0.0417313	0.0153792	24.9066	9.17883	0.0116926	1.84e-07	9.31e-08	1.97218	0.0485889	FALSE
PASS_HDL : Published: 1000G_EUR_H3K27ac_DEEPSEA_MAX_ALL	PASS_HDL	Published: 1000G_EUR_H3K27ac_DEEPSEA_MAX_ALL	perc95	0.0481156	0.302326	0.0932959	6.28333	1.93899	0.00353883	1.01e-07	5.12e-08	1.96959	0.0488853	FALSE
PASS_Type_2_Diabetes : Published: MPC_rankscore	PASS_Type_2_Diabetes	Published: MPC_rankscore	perc70	0.000412336	0.0450615	0.0210632	109.283	51.0827	0.0321179	1.59e-06	8.09e-07	1.96956	0.0488891	FALSE
UKB_460K.other_MORNINGPERSON : Boosted-baselineLD: DHS_Trynka	UKB_460K.other_MORNINGPERSON	Boosted-baselineLD: DHS_Trynka	perc95	0.0486667	0.028313	0.0322711	0.581773	0.663105	0.529108	-3.53e-08	1.79e-08	-1.96918	0.0489322	FALSE
UKB_460K.pigment_SUNBURN : Published: 1000G_EUR_H3K4me3_DEEPSEA_MAX_ALL	UKB_460K.pigment_SUNBURN	Published: 1000G_EUR_H3K4me3_DEEPSEA_MAX_ALL	perc95	0.0477763	-0.138775	0.13731	-2.90468	2.87401	0.187831	-7.57e-08	3.85e-08	-1.96688	0.0491967	FALSE
UKB_460K.repro_MENOPAUSE_AGE : Boosted-baselineLD: Intron_UCSC	UKB_460K.repro_MENOPAUSE_AGE	Boosted-baselineLD: Intron_UCSC	perc95	0.0462157	0.142576	0.0460346	3.085	0.996082	0.0428562	-5.7e-08	2.9e-08	-1.96686	0.049199	FALSE
PASS_Rheumatoid_Arthritis : Boosted-baselineLD: Recomb_Rate_10kb	PASS_Rheumatoid_Arthritis	Boosted-baselineLD: Recomb_Rate_10kb	class1	0.283432	0.288137	0.063774	1.0166	0.225006	0.941488	-2.41e-08	1.22e-08	-1.9656	0.049345	FALSE
UKB_460K.disease_DERMATOLOGY : Boosted-baselineLD: MAF_Adj_LLD_AFR	UKB_460K.disease_DERMATOLOGY	Boosted-baselineLD: MAF_Adj_LLD_AFR	perc95	0.0795275	0.0853154	0.0335196	1.07278	0.421484	0.861401	2.85e-09	1.45e-09	1.96497	0.0494182	FALSE
UKB_460K.body_BALDING1 : Boosted-baselineLD: Conserved_LindbladToh	UKB_460K.body_BALDING1	Boosted-baselineLD: Conserved_LindbladToh	perc95	0.0452016	0.566289	0.0907127	12.5281	2.00685	4.25e-07	2.04e-07	1.04e-07	1.9638	0.0495534	FALSE
UKB_460K.body_WHRadjBMIz : Boosted: 1000G_EUR_ncER_ratio1to4	UKB_460K.body_WHRadjBMIz	Boosted: 1000G_EUR_ncER_ratio1to4	perc95	0.0453328	0.379242	0.0525949	8.36573	1.1602	3.14e-09	1.35e-07	6.89e-08	1.96272	0.0496788	FALSE
UKB_460K.blood_EOSINOPHIL_COUNT : Published: PrimateAI_rankscore	UKB_460K.blood_EOSINOPHIL_COUNT	Published: PrimateAI_rankscore	perc50	0.000807561	0.0228337	0.00812167	28.2749	10.057	0.00639483	8.7e-07	4.44e-07	1.96079	0.0499036	FALSE
UKB_460K.disease_T2D : Boosted-baselineLD: BivFlnk	UKB_460K.disease_T2D	Boosted-baselineLD: BivFlnk	perc99	0.00941075	0.0867507	0.025899	9.21826	2.75207	0.0036359	5.16e-08	2.64e-08	1.95751	0.0502872	FALSE
UKB_460K.disease_ALLERGY_ECZEMA_DIAGNOSED : Published: CADD_completed	UKB_460K.disease_ALLERGY_ECZEMA_DIAGNOSED	Published: CADD_completed	perc995	0.00395745	0.0471597	0.0152014	11.9167	3.84122	0.00282601	1.29e-07	6.57e-08	1.95719	0.0503254	FALSE
UKB_460K.blood_PLATELET_COUNT : Published: REVEL_rankscore	UKB_460K.blood_PLATELET_COUNT	Published: REVEL_rankscore	perc50	0.000937569	0.0221822	0.00840405	23.6592	8.96365	0.0113063	1.21e-06	6.18e-07	1.95322	0.0507938	FALSE
UKB_460K.blood_EOSINOPHIL_COUNT : Published: 1000G_EUR_CDTS_gnomAD	UKB_460K.blood_EOSINOPHIL_COUNT	Published: 1000G_EUR_CDTS_gnomAD	perc99	0.00511763	0.0924814	0.0290108	18.0711	5.6688	0.00293068	4.71e-07	2.41e-07	1.95268	0.0508576	FALSE
UKB_460K.cov_SMOKING_STATUS : Boosted: DNA_DIS	UKB_460K.cov_SMOKING_STATUS	Boosted: DNA_DIS	perc90	0.0981633	0.20925	0.0263986	2.13165	0.268925	4.23e-05	1.52e-08	7.76e-09	1.9516	0.0509853	FALSE
UKB_460K.blood_EOSINOPHIL_COUNT : Boosted-baselineLD: H3K27ac_Hnisz	UKB_460K.blood_EOSINOPHIL_COUNT	Boosted-baselineLD: H3K27ac_Hnisz	perc90	0.0970221	0.523888	0.0467396	5.39968	0.481742	1.97e-16	7.56e-08	3.88e-08	1.95125	0.051027	FALSE
UKB_460K.blood_RED_COUNT : Boosted: PROVEAN_converted_rankscore	UKB_460K.blood_RED_COUNT	Boosted: PROVEAN_converted_rankscore	perc99	0.00543519	0.00216993	0.0092508	0.399238	1.70202	0.724227	-2.59e-07	1.33e-07	-1.95111	0.0510435	FALSE
PASS_Anorexia : Boosted-baselineLD: CTCF_Hoffman	PASS_Anorexia	Boosted-baselineLD: CTCF_Hoffman	perc95	0.0500981	-0.0854068	0.0941685	-1.70479	1.87968	0.143147	-2.02e-07	1.04e-07	-1.94875	0.0513251	FALSE
UKB_460K.disease_AID_SURE : Published: 1000G_EUR_EDS_cont	UKB_460K.disease_AID_SURE	Published: 1000G_EUR_EDS_cont	perc995	0.00279207	-0.00554331	0.00547863	-1.98537	1.96221	0.113398	-5.9e-09	3.03e-09	-1.9486	0.051343	FALSE
UKB_460K.body_HEIGHTz : Boosted-baselineLD: BLUEPRINT_DNA_methylation_MaxCPP	UKB_460K.body_HEIGHTz	Boosted-baselineLD: BLUEPRINT_DNA_methylation_MaxCPP	class1	0.087952	0.257856	0.0248776	2.93178	0.282854	8.66e-10	7.67e-08	3.93e-08	1.94855	0.0513495	FALSE
UKB_460K.disease_HI_CHOL_SELF_REP : Boosted: CADD_completed_ratio1to4	UKB_460K.disease_HI_CHOL_SELF_REP	Boosted: CADD_completed_ratio1to4	class1	0.057233	0.407245	0.132627	7.11556	2.31732	0.0100635	6.31e-08	3.24e-08	1.9479	0.0514275	FALSE
UKB_460K.repro_MENOPAUSE_AGE : Boosted: 1000G_EUR_EigenALL_ratio1to4	UKB_460K.repro_MENOPAUSE_AGE	Boosted: 1000G_EUR_EigenALL_ratio1to4	perc95	0.0439487	0.310359	0.0888731	7.06185	2.0222	0.00293747	1.49e-07	7.67e-08	1.94747	0.0514779	FALSE
UKB_460K.mental_NEUROTICISM : Boosted-baselineLD: H3K9ac_Trynka	UKB_460K.mental_NEUROTICISM	Boosted-baselineLD: H3K9ac_Trynka	perc95	0.0474976	0.1529	0.0236946	3.2191	0.498858	1.77e-05	3.25e-08	1.67e-08	1.94731	0.0514979	FALSE
PASS_Rheumatoid_Arthritis : Published: 1000G_EUR_CTCF_DEEPSEA_MAX_ALL	PASS_Rheumatoid_Arthritis	Published: 1000G_EUR_CTCF_DEEPSEA_MAX_ALL	perc95	0.049634	-0.132284	0.130504	-2.66518	2.62932	0.162284	-1.86e-07	9.56e-08	-1.94702	0.0515322	FALSE
PASS_AgeFirstBirth : Boosted: 1000G_EUR_H3K27ac_DEEPSEA_MAX_ALL_ratio1to4	PASS_AgeFirstBirth	Boosted: 1000G_EUR_H3K27ac_DEEPSEA_MAX_ALL_ratio1to4	perc99	0.00910477	0.0829019	0.0243164	9.10532	2.67073	0.00281182	9.17e-08	4.71e-08	1.94699	0.0515357	FALSE
UKB_460K.pigment_SUNBURN : Boosted-baselineLD: H3K27ac_Hnisz	UKB_460K.pigment_SUNBURN	Boosted-baselineLD: H3K27ac_Hnisz	perc90	0.0970221	0.388699	0.146921	4.0063	1.5143	0.0441601	7.89e-08	4.05e-08	1.94644	0.0516023	FALSE
PASS_NumberChildrenEverBorn : Published: 1000G_EUR_H3K27ac_DEEPSEA_MAX_ALL	PASS_NumberChildrenEverBorn	Published: 1000G_EUR_H3K27ac_DEEPSEA_MAX_ALL	perc95	0.0481156	0.224179	0.0847008	4.65918	1.76036	0.0313529	1.81e-08	9.28e-09	1.94589	0.0516674	FALSE
UKB_460K.cov_EDU_YEARS : Boosted: 1000G_EUR_ReMM_ratio1to4	UKB_460K.cov_EDU_YEARS	Boosted: 1000G_EUR_ReMM_ratio1to4	perc99	0.00757118	0.109378	0.0153623	14.4466	2.02904	5.23e-10	1.27e-07	6.53e-08	1.94588	0.0516693	FALSE
UKB_460K.body_WHRadjBMIz : Boosted: SIFT4G_converted_rankscore	UKB_460K.body_WHRadjBMIz	Boosted: SIFT4G_converted_rankscore	perc995	0.00224017	0.0019205	0.00462212	0.857301	2.06329	0.944786	-1.35e-07	6.94e-08	-1.94419	0.0518725	FALSE
UKB_460K.lung_FVCzSMOKE : Boosted-baselineLD: Promoter_UCSC	UKB_460K.lung_FVCzSMOKE	Boosted-baselineLD: Promoter_UCSC	perc90	0.0955031	0.233922	0.0236667	2.44936	0.24781	4.12e-08	3.58e-08	1.84e-08	1.94371	0.0519307	FALSE
UKB_460K.disease_RESPIRATORY_ENT : Boosted: 1000G_EUR_ReMM_ratio1to4	UKB_460K.disease_RESPIRATORY_ENT	Boosted: 1000G_EUR_ReMM_ratio1to4	perc99	0.00757118	0.127384	0.0369867	16.8249	4.8852	0.00173154	1.45e-07	7.46e-08	1.94333	0.0519764	FALSE
UKB_460K.blood_RED_COUNT : Boosted-baselineLD: Recomb_Rate_10kb	UKB_460K.blood_RED_COUNT	Boosted-baselineLD: Recomb_Rate_10kb	class1	0.283432	0.355103	0.0248174	1.25287	0.0875601	0.00629911	-1.51e-08	7.75e-09	-1.94221	0.0521121	FALSE
UKB_460K.bmd_HEEL_TSCOREz : Published: 1000G_EUR_H3K9ac_DEEPSEA_MAX_ALL	UKB_460K.bmd_HEEL_TSCOREz	Published: 1000G_EUR_H3K9ac_DEEPSEA_MAX_ALL	perc95	0.0480948	0.277265	0.0404905	5.76497	0.841888	5.12e-08	1.26e-07	6.51e-08	1.9414	0.0522104	FALSE
UKB_460K.blood_RED_COUNT : Boosted: 1000G_EUR_Caron_ratio1to4	UKB_460K.blood_RED_COUNT	Boosted: 1000G_EUR_Caron_ratio1to4	perc99	0.00809876	0.112417	0.0212907	13.8807	2.62889	1.35e-06	2.89e-07	1.49e-07	1.93995	0.0523854	FALSE
PASS_Years_of_Education2 : Published: 1000G_EUR_H3K27ac_DEEPSEA_MAX_ALL	PASS_Years_of_Education2	Published: 1000G_EUR_H3K27ac_DEEPSEA_MAX_ALL	perc95	0.0481156	0.162783	0.0305746	3.38317	0.63544	0.000271842	3.12e-08	1.61e-08	1.93713	0.0527289	FALSE
UKB_460K.bp_SYSTOLICadjMEDz : Boosted-baselineLD: SuperEnhancer_Hnisz	UKB_460K.bp_SYSTOLICadjMEDz	Boosted-baselineLD: SuperEnhancer_Hnisz	perc90	0.0969738	0.32563	0.0269623	3.35792	0.278037	1.98e-15	3.08e-08	1.59e-08	1.93588	0.0528819	FALSE
UKB_460K.bp_SYSTOLICadjMEDz : Boosted: 1000G_EUR_H3K27ac_DEEPSEA_MAX_ALL_ratio1to4	UKB_460K.bp_SYSTOLICadjMEDz	Boosted: 1000G_EUR_H3K27ac_DEEPSEA_MAX_ALL_ratio1to4	perc99	0.00910477	0.106256	0.02582	11.6703	2.83587	0.000286762	2.5e-07	1.29e-07	1.93528	0.0529559	FALSE
UKB_460K.lung_FVCzSMOKE : Boosted: 1000G_EUR_H3K4me1_DEEPSEA_MAX_ALL_ratio1to4	UKB_460K.lung_FVCzSMOKE	Boosted: 1000G_EUR_H3K4me1_DEEPSEA_MAX_ALL_ratio1to4	perc99	0.00930406	0.0918443	0.0136474	9.87142	1.46682	2.06e-08	1.74e-07	8.99e-08	1.93497	0.0529945	FALSE
UKB_460K.lung_FVCzSMOKE : Boosted-baselineLD: UTR_3_UCSC	UKB_460K.lung_FVCzSMOKE	Boosted-baselineLD: UTR_3_UCSC	perc95	0.0465854	0.142975	0.0200693	3.0691	0.430807	4.99e-06	5.63e-08	2.91e-08	1.93445	0.0530577	FALSE
PASS_Ulcerative_Colitis : Published: 1000G_EUR_Testis_closeness_centrality	PASS_Ulcerative_Colitis	Published: 1000G_EUR_Testis_closeness_centrality	perc95	0.0242949	0.0974922	0.0208693	4.01286	0.858998	0.000333496	7.57e-08	3.92e-08	1.92999	0.053608	FALSE
PASS_AgeFirstBirth : Boosted: Polyphen2_HDIV_rankscore	PASS_AgeFirstBirth	Boosted: Polyphen2_HDIV_rankscore	class1	0.00172198	0.0032725	0.0108103	1.90043	6.27785	0.886136	-1.58e-07	8.17e-08	-1.92735	0.053936	FALSE
PASS_Crohns_Disease : Boosted: 1000G_EUR_EigenPCALL_ratio1to4	PASS_Crohns_Disease	Boosted: 1000G_EUR_EigenPCALL_ratio1to4	perc95	0.0461628	0.427973	0.119944	9.27094	2.59828	0.00173916	6.42e-07	3.33e-07	1.92704	0.0539744	FALSE
UKB_460K.bmd_HEEL_TSCOREz : Boosted: CADD_completed_ratio1to4	UKB_460K.bmd_HEEL_TSCOREz	Boosted: CADD_completed_ratio1to4	class1	0.057233	0.502048	0.0585875	8.772	1.02367	6.09e-12	2.85e-07	1.48e-07	1.92546	0.0541712	FALSE
UKB_460K.disease_ALLERGY_ECZEMA_DIAGNOSED : Boosted: 1000G_EUR_H3K9ac_DEEPSEA_MAX_ALL_ratio1to4	UKB_460K.disease_ALLERGY_ECZEMA_DIAGNOSED	Boosted: 1000G_EUR_H3K9ac_DEEPSEA_MAX_ALL_ratio1to4	perc99	0.00914386	0.0647743	0.0213568	7.08391	2.33564	0.00714136	9.07e-08	4.71e-08	1.9242	0.0543298	FALSE
UKB_460K.blood_WHITE_COUNT : Boosted-baselineLD: H3K27ac_PGC2	UKB_460K.blood_WHITE_COUNT	Boosted-baselineLD: H3K27ac_PGC2	perc90	0.0971147	0.518136	0.0376456	5.3353	0.387641	7.13e-23	7.2e-08	3.75e-08	1.92229	0.0545692	FALSE
UKB_460K.blood_RED_COUNT : Boosted-baselineLD: DHS_peaks_Trynka	UKB_460K.blood_RED_COUNT	Boosted-baselineLD: DHS_peaks_Trynka	perc95	0.0482614	0.429864	0.0754233	8.907	1.56281	2.81e-06	1.82e-07	9.49e-08	1.92221	0.0545794	FALSE
UKB_460K.repro_MENARCHE_AGE : Published: 1000G_EUR_H3K4me3_DEEPSEA_MAX_ALL	UKB_460K.repro_MENARCHE_AGE	Published: 1000G_EUR_H3K4me3_DEEPSEA_MAX_ALL	perc95	0.0477763	0.192945	0.0332712	4.0385	0.696396	3.44e-05	6.89e-08	3.59e-08	1.92008	0.0548478	FALSE
PASS_Type_2_Diabetes : Boosted-baselineLD: H3K4me1_peaks_Trynka	PASS_Type_2_Diabetes	Boosted-baselineLD: H3K4me1_peaks_Trynka	perc95	0.0480732	0.353711	0.150076	7.35775	3.12183	0.0288217	1.53e-07	8e-08	1.91932	0.0549444	FALSE
UKB_460K.lung_FVCzSMOKE : Boosted-baselineLD: H3K9ac_peaks_Trynka	UKB_460K.lung_FVCzSMOKE	Boosted-baselineLD: H3K9ac_peaks_Trynka	perc90	0.0962663	0.373965	0.0372357	3.88469	0.386799	6.24e-12	6.14e-08	3.21e-08	1.91647	0.0553057	FALSE
PASS_Type_2_Diabetes : Boosted-baselineLD: Enhancer_Hoffman	PASS_Type_2_Diabetes	Boosted-baselineLD: Enhancer_Hoffman	perc95	0.0487229	0.319665	0.112374	6.56089	2.30639	0.0101967	1.17e-07	6.13e-08	1.91552	0.0554264	FALSE
UKB_460K.bmd_HEEL_TSCOREz : Boosted-baselineLD: Intron_UCSC	UKB_460K.bmd_HEEL_TSCOREz	Boosted-baselineLD: Intron_UCSC	perc95	0.0462157	-0.00308309	0.0180353	-0.0667108	0.390242	0.00800878	-8.16e-08	4.26e-08	-1.91495	0.0554986	FALSE
UKB_460K.lung_FVCzSMOKE : Boosted-baselineLD: BLUEPRINT_DNA_methylation_MaxCPP	UKB_460K.lung_FVCzSMOKE	Boosted-baselineLD: BLUEPRINT_DNA_methylation_MaxCPP	class1	0.087952	0.21277	0.0178805	2.41916	0.203299	2.63e-10	2.21e-08	1.16e-08	1.9149	0.0555057	FALSE
UKB_460K.cov_SMOKING_STATUS : Published: MetaSVM_rankscore	UKB_460K.cov_SMOKING_STATUS	Published: MetaSVM_rankscore	perc50	0.00105902	0.00660011	0.00375917	6.23227	3.54966	0.142357	1.52e-07	7.93e-08	1.91399	0.0556211	FALSE
PASS_LDL : Boosted-baselineLD: MAF_Adj_ASMC	PASS_LDL	Boosted-baselineLD: MAF_Adj_ASMC	class1	0.247667	0.148814	0.0419576	0.600866	0.169412	0.0283944	1.7e-08	8.9e-09	1.91394	0.0556284	FALSE
UKB_460K.body_BMIz : Boosted: RNA_DIS	UKB_460K.body_BMIz	Boosted: RNA_DIS	perc90	0.101808	0.193483	0.01332	1.90046	0.130834	2.28e-10	1.87e-08	9.78e-09	1.91376	0.0556507	FALSE
PASS_LDL : Published: MetaLR_rankscore	PASS_LDL	Published: MetaLR_rankscore	perc50	0.000326279	0.0320062	0.0167937	98.0947	51.4703	0.0597035	1.88e-06	9.81e-07	1.91351	0.0556824	FALSE
PASS_NumberChildrenEverBorn : Published: 1000G_EUR_H3K4me3_DEEPSEA_MAX_ALL	PASS_NumberChildrenEverBorn	Published: 1000G_EUR_H3K4me3_DEEPSEA_MAX_ALL	perc95	0.0477763	0.215564	0.0827952	4.51196	1.73298	0.0364779	1.66e-08	8.66e-09	1.91306	0.0557401	FALSE
UKB_460K.body_WHRadjBMIz : Published: 1000G_EUR_EigenPCALL	UKB_460K.body_WHRadjBMIz	Published: 1000G_EUR_EigenPCALL	perc95	0.0357654	0.115183	0.0235954	3.22052	0.659727	0.000760385	-4.11e-08	2.15e-08	-1.91237	0.0558289	FALSE
UKB_460K.body_WHRadjBMIz : Boosted: 1000G_EUR_CDTS_gnomAD_ratio1to4	UKB_460K.body_WHRadjBMIz	Boosted: 1000G_EUR_CDTS_gnomAD_ratio1to4	perc995	0.0043094	0.077475	0.0164719	17.9782	3.82232	1.38e-05	2.42e-07	1.27e-07	1.91185	0.0558949	FALSE
UKB_460K.pigment_HAIR : Boosted: Polyphen2_HDIV_rankscore	UKB_460K.pigment_HAIR	Boosted: Polyphen2_HDIV_rankscore	class1	0.00172198	0.0045862	0.0127217	2.66333	7.38783	0.81933	-5.26e-07	2.76e-07	-1.90941	0.0562094	FALSE
UKB_460K.bp_SYSTOLICadjMEDz : Boosted: 1000G_EUR_H3K9ac_DEEPSEA_MAX_ALL_ratio1to4	UKB_460K.bp_SYSTOLICadjMEDz	Boosted: 1000G_EUR_H3K9ac_DEEPSEA_MAX_ALL_ratio1to4	perc99	0.00914386	0.124125	0.0233624	13.5747	2.55499	2.93e-06	2.23e-07	1.17e-07	1.90892	0.0562722	FALSE
UKB_460K.disease_DERMATOLOGY : Boosted: 1000G_EUR_Testis_closeness_centrality_ratio1to4	UKB_460K.disease_DERMATOLOGY	Boosted: 1000G_EUR_Testis_closeness_centrality_ratio1to4	class1	0.10063	0.300559	0.051125	2.98677	0.508049	4.34e-05	2.62e-09	1.37e-09	1.90862	0.0563106	FALSE
PASS_Autism : Boosted-baselineLD: Repressed_Hoffman	PASS_Autism	Boosted-baselineLD: Repressed_Hoffman	perc999	0.00109794	0.0120337	0.00624225	10.9602	5.68542	0.063669	1.07e-06	5.6e-07	1.90794	0.0563987	FALSE
UKB_460K.lung_FVCzSMOKE : Boosted-baselineLD: Conserved_Primate_phastCons46way	UKB_460K.lung_FVCzSMOKE	Boosted-baselineLD: Conserved_Primate_phastCons46way	perc95	0.0442614	0.380978	0.0248215	8.60746	0.560793	1.41e-27	7.4e-08	3.88e-08	1.90739	0.0564699	FALSE
PASS_Years_of_Education2 : Boosted-baselineLD: H3K9ac_peaks_Trynka	PASS_Years_of_Education2	Boosted-baselineLD: H3K9ac_peaks_Trynka	perc90	0.0962663	0.247331	0.0417276	2.56924	0.43346	0.000413772	3.72e-08	1.95e-08	1.90712	0.0565053	FALSE
PASS_Ulcerative_Colitis : Boosted-baselineLD: GERP.NS	PASS_Ulcerative_Colitis	Boosted-baselineLD: GERP.NS	perc95	0.0465722	0.312298	0.12512	6.70569	2.68659	0.0280838	4.89e-07	2.56e-07	1.90649	0.0565866	FALSE
PASS_Rheumatoid_Arthritis : Published: 1000G_EUR_H3K27ac_DEEPSEA_MAX_ALL	PASS_Rheumatoid_Arthritis	Published: 1000G_EUR_H3K27ac_DEEPSEA_MAX_ALL	perc95	0.0481156	0.00506553	0.121144	0.105278	2.51778	0.721036	-2.02e-07	1.06e-07	-1.90604	0.0566454	FALSE
PASS_Anorexia : Published: 1000G_EUR_EigenPCALL	PASS_Anorexia	Published: 1000G_EUR_EigenPCALL	perc95	0.0357654	-0.00216451	0.0409739	-0.0605197	1.14563	0.34927	-9.85e-08	5.17e-08	-1.90586	0.056669	FALSE
UKB_460K.body_WHRadjBMIz : Published: REVEL_rankscore	UKB_460K.body_WHRadjBMIz	Published: REVEL_rankscore	perc50	0.000937569	0.0175452	0.00536255	18.7135	5.71963	0.00239556	3.58e-07	1.88e-07	1.90565	0.0566951	FALSE
PASS_Crohns_Disease : Boosted-baselineLD: H3K4me3_Trynka	PASS_Crohns_Disease	Boosted-baselineLD: H3K4me3_Trynka	perc95	0.0472249	0.64486	0.179614	13.6551	3.80337	0.000896012	1.85e-06	9.73e-07	1.90551	0.0567133	FALSE
UKB_460K.pigment_SUNBURN : Boosted-baselineLD: H3K9ac_Trynka	UKB_460K.pigment_SUNBURN	Boosted-baselineLD: H3K9ac_Trynka	perc95	0.0474976	0.149476	0.0851718	3.14702	1.79318	0.210421	1.11e-07	5.83e-08	1.90539	0.0567298	FALSE
UKB_460K.pigment_TANNING : Boosted: DNA_DIS	UKB_460K.pigment_TANNING	Boosted: DNA_DIS	perc90	0.0981633	0.220307	0.134131	2.2443	1.3664	0.330763	8.93e-08	4.69e-08	1.90274	0.057074	FALSE
UKB_460K.bmd_HEEL_TSCOREz : Boosted: 1000G_EUR_H3K4me3_DEEPSEA_MAX_ALL_ratio1to4	UKB_460K.bmd_HEEL_TSCOREz	Boosted: 1000G_EUR_H3K4me3_DEEPSEA_MAX_ALL_ratio1to4	perc99	0.0091759	0.0995794	0.0198785	10.8523	2.16638	2.95e-06	4.01e-07	2.11e-07	1.89999	0.0574339	FALSE
PASS_Rheumatoid_Arthritis : Boosted: 1000G_EUR_ncER_ratio1to4	PASS_Rheumatoid_Arthritis	Boosted: 1000G_EUR_ncER_ratio1to4	perc95	0.0453328	0.337858	0.141455	7.45283	3.12038	0.0348065	5.17e-07	2.72e-07	1.8988	0.0575904	FALSE
PASS_AgeFirstBirth : Boosted-baselineLD: CpG_Content_50kb	PASS_AgeFirstBirth	Boosted-baselineLD: CpG_Content_50kb	perc999	0.000854364	0.00954196	0.00425227	11.1685	4.97712	0.041202	9.94e-08	5.24e-08	1.8971	0.0578148	FALSE
UKB_460K.body_WHRadjBMIz : Boosted: M-CAP_rankscore	UKB_460K.body_WHRadjBMIz	Boosted: M-CAP_rankscore	perc999	0.000745828	0.0438557	0.0181859	58.8013	24.3835	0.0196234	1.36e-06	7.19e-07	1.89701	0.0578266	FALSE
UKB_460K.body_WHRadjBMIz : Boosted-baselineLD: GTEx_eQTL_MaxCPP	UKB_460K.body_WHRadjBMIz	Boosted-baselineLD: GTEx_eQTL_MaxCPP	perc999	0.00167551	0.0251807	0.00928013	15.0286	5.53868	0.0127289	3.09e-07	1.63e-07	1.89674	0.057862	FALSE
UKB_460K.disease_DERMATOLOGY : Boosted: 1000G_EUR_SkinSunExposed_closeness_centrality_ratio1to4	UKB_460K.disease_DERMATOLOGY	Boosted: 1000G_EUR_SkinSunExposed_closeness_centrality_ratio1to4	perc95	0.0472368	0.143655	0.0444979	3.04116	0.942019	0.0222989	3.72e-09	1.96e-09	1.89623	0.0579301	FALSE
UKB_460K.body_BALDING1 : Boosted: MetaLR_rankscore	UKB_460K.body_BALDING1	Boosted: MetaLR_rankscore	perc95	0.000877849	0.00669369	0.00178259	7.6251	2.03064	0.00166937	-3.31e-08	1.74e-08	-1.89621	0.0579318	FALSE
UKB_460K.body_BMIz : Published: 1000G_EUR_H3K27ac_DEEPSEA_MAX_ALL	UKB_460K.body_BMIz	Published: 1000G_EUR_H3K27ac_DEEPSEA_MAX_ALL	perc95	0.0481156	0.141847	0.0171323	2.94805	0.356064	1.35e-07	4.83e-08	2.55e-08	1.89527	0.0580564	FALSE
UKB_460K.bmd_HEEL_TSCOREz : Boosted-baselineLD: Coding_UCSC	UKB_460K.bmd_HEEL_TSCOREz	Boosted-baselineLD: Coding_UCSC	perc99	0.00847033	0.0715499	0.014399	8.44711	1.69994	2.14e-05	4.21e-07	2.22e-07	1.89424	0.0581933	FALSE
UKB_460K.mental_NEUROTICISM : Published: 1000G_EUR_EigenPCALL	UKB_460K.mental_NEUROTICISM	Published: 1000G_EUR_EigenPCALL	perc95	0.0357654	0.0927272	0.0201834	2.59265	0.564327	0.00575376	2.43e-08	1.28e-08	1.89412	0.0582091	FALSE
UKB_460K.pigment_TANNING : Published: 1000G_EUR_H3K4me3_DEEPSEA_MAX_ALL	UKB_460K.pigment_TANNING	Published: 1000G_EUR_H3K4me3_DEEPSEA_MAX_ALL	perc95	0.0477763	-0.218242	0.165644	-4.568	3.46707	0.134068	-9.76e-08	5.16e-08	-1.89287	0.0583756	FALSE
UKB_460K.disease_T2D : Boosted-baselineLD: H3K27ac_PGC2	UKB_460K.disease_T2D	Boosted-baselineLD: H3K27ac_PGC2	perc90	0.0971147	0.400319	0.0854159	4.12213	0.879537	0.000266863	3.79e-08	2e-08	1.89269	0.0583986	FALSE
UKB_460K.disease_ALLERGY_ECZEMA_DIAGNOSED : Boosted: 1000G_EUR_Caron_ratio1to4	UKB_460K.disease_ALLERGY_ECZEMA_DIAGNOSED	Boosted: 1000G_EUR_Caron_ratio1to4	perc99	0.00809876	0.059653	0.0212509	7.36569	2.62397	0.0104769	8.29e-08	4.38e-08	1.89243	0.058434	FALSE
UKB_460K.blood_WHITE_COUNT : Boosted-baselineLD: GERP.NS	UKB_460K.blood_WHITE_COUNT	Boosted-baselineLD: GERP.NS	perc95	0.0465722	0.257639	0.0339968	5.53204	0.729981	1.38e-08	1.04e-07	5.48e-08	1.89125	0.058591	FALSE
PASS_DS : Boosted-baselineLD: H3K4me1_peaks_Trynka	PASS_DS	Boosted-baselineLD: H3K4me1_peaks_Trynka	perc95	0.0480732	0.332444	0.0987305	6.91537	2.05375	0.00229519	4.97e-08	2.63e-08	1.8912	0.0585976	FALSE
UKB_460K.blood_WHITE_COUNT : Published: 1000G_EUR_pLI	UKB_460K.blood_WHITE_COUNT	Published: 1000G_EUR_pLI	perc95	0.0297303	0.0462449	0.00418852	1.55548	0.140884	0.000117825	1.05e-08	5.54e-09	1.89077	0.0586554	FALSE
UKB_460K.repro_MENOPAUSE_AGE : Boosted: 1000G_EUR_CDTS_gnomAD_ratio1to4	UKB_460K.repro_MENOPAUSE_AGE	Boosted: 1000G_EUR_CDTS_gnomAD_ratio1to4	perc995	0.0043094	0.130672	0.0395154	30.3226	9.16959	0.00130931	4.08e-07	2.16e-07	1.89042	0.0587024	FALSE
UKB_460K.blood_RBC_DISTRIB_WIDTH : Boosted-baselineLD: synonymous	UKB_460K.blood_RBC_DISTRIB_WIDTH	Boosted-baselineLD: synonymous	perc995	0.00450533	0.0739743	0.0323424	16.4193	7.17869	0.0368578	1.08e-06	5.74e-07	1.88801	0.0590252	FALSE
PASS_Height1 : Boosted: 1000G_EUR_EDS_cont_ratio1to4	PASS_Height1	Boosted: 1000G_EUR_EDS_cont_ratio1to4	perc999	0.000830711	-0.00243141	0.0021986	-2.9269	2.64665	0.137612	-1.89e-07	1e-07	-1.88752	0.0590906	FALSE
UKB_460K.lung_FEV1FVCzSMOKE : Boosted-baselineLD: Conserved_Mammal_phastCons46way	UKB_460K.lung_FEV1FVCzSMOKE	Boosted-baselineLD: Conserved_Mammal_phastCons46way	perc95	0.0445938	0.295378	0.0381413	6.62374	0.855304	8.96e-11	1.17e-07	6.2e-08	1.88652	0.0592255	FALSE
UKB_460K.disease_T2D : Boosted-baselineLD: WeakEnhancer_Hoffman	UKB_460K.disease_T2D	Boosted-baselineLD: WeakEnhancer_Hoffman	perc95	0.04922	0.218956	0.0702076	4.44851	1.4264	0.0161459	3.96e-08	2.1e-08	1.88607	0.059286	FALSE
UKB_460K.body_HEIGHTz : Boosted-baselineLD: GERP.NS	UKB_460K.body_HEIGHTz	Boosted-baselineLD: GERP.NS	perc95	0.0465722	0.333634	0.0320773	7.16382	0.688765	3.02e-16	2.54e-07	1.35e-07	1.8857	0.0593349	FALSE
UKB_460K.cov_SMOKING_STATUS : Boosted-baselineLD: H3K4me1_Trynka	UKB_460K.cov_SMOKING_STATUS	Boosted-baselineLD: H3K4me1_Trynka	perc90	0.0974961	0.177817	0.0304143	1.82384	0.311954	0.00886355	-2.41e-08	1.28e-08	-1.88314	0.059682	FALSE
UKB_460K.lung_FEV1FVCzSMOKE : Boosted: 1000G_EUR_CDTS_gnomAD_ratio1to4	UKB_460K.lung_FEV1FVCzSMOKE	Boosted: 1000G_EUR_CDTS_gnomAD_ratio1to4	perc995	0.0043094	0.0597075	0.0126109	13.8552	2.92636	9.7e-06	2.77e-07	1.47e-07	1.88257	0.0597582	FALSE
UKB_460K.blood_EOSINOPHIL_COUNT : Boosted-baselineLD: BLUEPRINT_H3K4me1QTL_MaxCPP	UKB_460K.blood_EOSINOPHIL_COUNT	Boosted-baselineLD: BLUEPRINT_H3K4me1QTL_MaxCPP	perc99	0.0161665	0.143756	0.0340898	8.89224	2.10867	0.000315385	-2.44e-07	1.3e-07	-1.87961	0.0601614	FALSE
UKB_460K.disease_RESPIRATORY_ENT : Boosted-baselineLD: FetalDHS_Trynka	UKB_460K.disease_RESPIRATORY_ENT	Boosted-baselineLD: FetalDHS_Trynka	perc95	0.0481452	0.391284	0.0679296	8.12716	1.41093	3.16e-06	4.08e-08	2.17e-08	1.87834	0.0603349	FALSE
PASS_Crohns_Disease : Boosted-baselineLD: Recomb_Rate_10kb	PASS_Crohns_Disease	Boosted-baselineLD: Recomb_Rate_10kb	class1	0.283432	0.343711	0.0390085	1.21267	0.137629	0.163416	-4.87e-08	2.59e-08	-1.87829	0.0603409	FALSE
UKB_460K.pigment_HAIR : Boosted-baselineLD: synonymous	UKB_460K.pigment_HAIR	Boosted-baselineLD: synonymous	perc995	0.00450533	0.0260803	0.0459582	5.78877	10.2008	0.629672	1.1e-06	5.85e-07	1.87722	0.060488	FALSE
UKB_460K.body_BMIz : Boosted: PROVEAN_converted_rankscore	UKB_460K.body_BMIz	Boosted: PROVEAN_converted_rankscore	perc99	0.00543519	0.0108712	0.00675487	2.00015	1.2428	0.422465	-1.65e-07	8.78e-08	-1.87651	0.0605855	FALSE
UKB_460K.repro_MENOPAUSE_AGE : Boosted-baselineLD: TSS_Hoffman	UKB_460K.repro_MENOPAUSE_AGE	Boosted-baselineLD: TSS_Hoffman	class1	0.0186377	0.211101	0.0651582	11.3266	3.49605	0.0032026	1.7e-07	9.07e-08	1.87616	0.0606336	FALSE
UKB_460K.disease_AID_SURE : Boosted-baselineLD: DHS_Trynka	UKB_460K.disease_AID_SURE	Boosted-baselineLD: DHS_Trynka	perc95	0.0486667	0.587313	0.192914	12.0681	3.96399	0.00295464	1.66e-08	8.84e-09	1.87607	0.0606454	FALSE
UKB_460K.disease_ALLERGY_ECZEMA_DIAGNOSED : Published: 1000G_EUR_H3K4me1_DEEPSEA_MAX_ALL	UKB_460K.disease_ALLERGY_ECZEMA_DIAGNOSED	Published: 1000G_EUR_H3K4me1_DEEPSEA_MAX_ALL	perc99	0.00939717	0.00769417	0.0224268	0.818775	2.38655	0.93917	-8.24e-08	4.4e-08	-1.87431	0.060887	FALSE
UKB_460K.lung_FVCzSMOKE : Published: Polyphen2_HDIV_rankscore	UKB_460K.lung_FVCzSMOKE	Published: Polyphen2_HDIV_rankscore	perc50	0.000734421	0.0158309	0.00385735	21.5556	5.25223	0.000137113	3.9e-07	2.08e-07	1.87384	0.0609519	FALSE
UKB_460K.disease_HI_CHOL_SELF_REP : Boosted: 1000G_EUR_LIMBR_ratio1to4	UKB_460K.disease_HI_CHOL_SELF_REP	Boosted: 1000G_EUR_LIMBR_ratio1to4	perc95	0.0510808	0.0179231	0.014324	0.350878	0.280418	0.0269747	5.58e-09	2.98e-09	1.87374	0.0609664	FALSE
PASS_AgeFirstBirth : Boosted: 1000G_EUR_H3K4me2_DEEPSEA_MAX_ALL_ratio1to4	PASS_AgeFirstBirth	Boosted: 1000G_EUR_H3K4me2_DEEPSEA_MAX_ALL_ratio1to4	perc95	0.0480759	0.198576	0.0490063	4.13046	1.01935	0.00240584	4.31e-08	2.3e-08	1.87211	0.0611912	FALSE
UKB_460K.disease_T2D : Boosted-baselineLD: BLUEPRINT_H3K4me1QTL_MaxCPP	UKB_460K.disease_T2D	Boosted-baselineLD: BLUEPRINT_H3K4me1QTL_MaxCPP	perc99	0.0161665	-0.000373698	0.0461967	-0.0231156	2.85756	0.719552	-5.9e-08	3.15e-08	-1.87171	0.0612464	FALSE
UKB_460K.pigment_SUNBURN : Boosted: Polyphen2_HDIV_rankscore	UKB_460K.pigment_SUNBURN	Boosted: Polyphen2_HDIV_rankscore	class1	0.00172198	0.00765784	0.0164912	4.44711	9.57685	0.717742	-3.08e-07	1.65e-07	-1.86826	0.0617255	FALSE
UKB_460K.pigment_TANNING : Published: 1000G_EUR_H3K4me1_DEEPSEA_MAX_ALL	UKB_460K.pigment_TANNING	Published: 1000G_EUR_H3K4me1_DEEPSEA_MAX_ALL	perc99	0.00939717	-0.19894	0.0944329	-21.1703	10.0491	0.0574755	-3.61e-07	1.93e-07	-1.8677	0.0618032	FALSE
UKB_460K.pigment_TANNING : Boosted-baselineLD: SuperEnhancer_Hnisz	UKB_460K.pigment_TANNING	Boosted-baselineLD: SuperEnhancer_Hnisz	perc90	0.0969738	0.363705	0.115422	3.75055	1.19024	0.0227138	3.2e-08	1.71e-08	1.86628	0.0620018	FALSE
UKB_460K.disease_RESPIRATORY_ENT : Boosted: 1000G_EUR_H3K9ac_DEEPSEA_MAX_ALL_ratio1to4	UKB_460K.disease_RESPIRATORY_ENT	Boosted: 1000G_EUR_H3K9ac_DEEPSEA_MAX_ALL_ratio1to4	perc99	0.00914386	0.0941712	0.0233335	10.2988	2.55182	0.000236843	6.66e-08	3.57e-08	1.86467	0.0622273	FALSE
PASS_LDL : Boosted-baselineLD: Nucleotide_Diversity_10kb	PASS_LDL	Boosted-baselineLD: Nucleotide_Diversity_10kb	perc99	0.016765	0.0205565	0.010998	1.22616	0.656007	0.729067	2.77e-08	1.49e-08	1.86436	0.0622708	FALSE
PASS_DS : Boosted-baselineLD: PromoterFlanking_Hoffman	PASS_DS	Boosted-baselineLD: PromoterFlanking_Hoffman	perc95	0.0489261	0.243101	0.0694733	4.96874	1.41997	0.00391821	5.09e-08	2.73e-08	1.86316	0.0624397	FALSE
UKB_460K.disease_HI_CHOL_SELF_REP : Boosted-baselineLD: H3K27ac_PGC2	UKB_460K.disease_HI_CHOL_SELF_REP	Boosted-baselineLD: H3K27ac_PGC2	perc90	0.0971147	0.371216	0.0767123	3.82245	0.789915	0.000352234	-2.93e-08	1.57e-08	-1.86221	0.0625734	FALSE
UKB_460K.disease_T2D : Boosted-baselineLD: TSS_Hoffman	UKB_460K.disease_T2D	Boosted-baselineLD: TSS_Hoffman	class1	0.0186377	0.127548	0.03315	6.84359	1.77866	0.000916284	5.36e-08	2.88e-08	1.86177	0.0626352	FALSE
PASS_Schizophrenia : Published: 1000G_EUR_H3K4me1_DEEPSEA_MAX_ALL	PASS_Schizophrenia	Published: 1000G_EUR_H3K4me1_DEEPSEA_MAX_ALL	perc99	0.00939717	0.0691981	0.0206045	7.36372	2.19263	0.00362006	3.77e-07	2.03e-07	1.86122	0.0627134	FALSE
PASS_Height1 : Boosted-baselineLD: H3K27ac_PGC2	PASS_Height1	Boosted-baselineLD: H3K27ac_PGC2	perc90	0.0971147	0.395838	0.0489671	4.07599	0.50422	5.74e-09	8.85e-08	4.75e-08	1.86117	0.0627206	FALSE
UKB_460K.disease_T2D : Boosted: 1000G_EUR_ReMM_ratio1to4	UKB_460K.disease_T2D	Boosted: 1000G_EUR_ReMM_ratio1to4	perc99	0.00757118	0.108107	0.0258597	14.2788	3.41555	0.000130278	9.15e-08	4.92e-08	1.86061	0.062799	FALSE
UKB_460K.mental_NEUROTICISM : Boosted-baselineLD: Nucleotide_Diversity_10kb	UKB_460K.mental_NEUROTICISM	Boosted-baselineLD: Nucleotide_Diversity_10kb	perc99	0.016765	0.00809871	0.00613859	0.483072	0.366154	0.159371	1.47e-08	7.89e-09	1.85915	0.0630063	FALSE
UKB_460K.blood_RBC_DISTRIB_WIDTH : Boosted: 1000G_EUR_ReMM_ratio1to4	UKB_460K.blood_RBC_DISTRIB_WIDTH	Boosted: 1000G_EUR_ReMM_ratio1to4	perc99	0.00757118	0.0889405	0.0303556	11.7472	4.00936	0.007306	4.29e-07	2.31e-07	1.85893	0.0630375	FALSE
PASS_Ulcerative_Colitis : Boosted: 1000G_EUR_H3K9ac_DEEPSEA_MAX_ALL_ratio1to4	PASS_Ulcerative_Colitis	Boosted: 1000G_EUR_H3K9ac_DEEPSEA_MAX_ALL_ratio1to4	perc99	0.00914386	0.1811	0.07599	19.8056	8.31049	0.0185281	9.72e-07	5.23e-07	1.85889	0.0630432	FALSE
UKB_460K.lung_FEV1FVCzSMOKE : Boosted-baselineLD: TFBS_ENCODE	UKB_460K.lung_FEV1FVCzSMOKE	Boosted-baselineLD: TFBS_ENCODE	perc90	0.0977236	0.420255	0.0464805	4.30044	0.475633	2.79e-11	8.48e-08	4.56e-08	1.85808	0.0631576	FALSE
UKB_460K.pigment_HAIR : Published: 1000G_EUR_ncER	UKB_460K.pigment_HAIR	Published: 1000G_EUR_ncER	perc95	0.0282856	0.211087	0.0897656	7.46269	3.17354	0.0347076	1.14e-07	6.14e-08	1.85783	0.0631928	FALSE
UKB_460K.disease_RESPIRATORY_ENT : Published: 1000G_EUR_H3K4me2_DEEPSEA_MAX_ALL	UKB_460K.disease_RESPIRATORY_ENT	Published: 1000G_EUR_H3K4me2_DEEPSEA_MAX_ALL	perc95	0.0482559	0.112075	0.0461779	2.32251	0.956939	0.158475	-2.94e-08	1.58e-08	-1.85759	0.0632278	FALSE
PASS_Anorexia : Boosted-baselineLD: H3K4me3_peaks_Trynka	PASS_Anorexia	Boosted-baselineLD: H3K4me3_peaks_Trynka	perc95	0.0475768	0.177163	0.0995811	3.72372	2.09306	0.195543	3e-07	1.61e-07	1.85747	0.0632438	FALSE
UKB_460K.mental_NEUROTICISM : Published: 1000G_EUR_EDS_cont	UKB_460K.mental_NEUROTICISM	Published: 1000G_EUR_EDS_cont	perc995	0.00279207	0.00234637	0.00136665	0.840369	0.489474	0.744459	-1.73e-08	9.3e-09	-1.8573	0.0632679	FALSE
PASS_Type_2_Diabetes : Boosted: 1000G_EUR_EigenPCALL_ratio1to4	PASS_Type_2_Diabetes	Boosted: 1000G_EUR_EigenPCALL_ratio1to4	perc95	0.0461628	0.429203	0.159922	9.29758	3.4643	0.0125562	1.54e-07	8.27e-08	1.85723	0.0632791	FALSE
PASS_AgeFirstBirth : Boosted-baselineLD: FetalDHS_Trynka	PASS_AgeFirstBirth	Boosted-baselineLD: FetalDHS_Trynka	perc95	0.0481452	0.0494093	0.0662304	1.02626	1.37564	0.984769	-4.01e-08	2.16e-08	-1.85721	0.063282	FALSE
UKB_460K.pigment_HAIR : Published: 1000G_EUR_pLI	UKB_460K.pigment_HAIR	Published: 1000G_EUR_pLI	perc95	0.0297303	0.0252211	0.0101584	0.848331	0.341684	0.648518	-1.48e-08	7.98e-09	-1.85686	0.0633305	FALSE
UKB_460K.disease_AID_SURE : Boosted: REVEL_rankscore	UKB_460K.disease_AID_SURE	Boosted: REVEL_rankscore	perc995	0.00262516	-0.0135525	0.0356111	-5.16253	13.5653	0.648087	-5.89e-08	3.17e-08	-1.85672	0.0633508	FALSE
UKB_460K.pigment_HAIR : Boosted: SIFT4G_converted_rankscore	UKB_460K.pigment_HAIR	Boosted: SIFT4G_converted_rankscore	perc995	0.00224017	0.000200724	0.0147051	0.089602	6.56426	0.887954	-3.57e-07	1.93e-07	-1.85469	0.063641	FALSE
UKB_460K.disease_HI_CHOL_SELF_REP : Published: MetaLR_rankscore	UKB_460K.disease_HI_CHOL_SELF_REP	Published: MetaLR_rankscore	perc50	0.000326279	0.0527485	0.026846	161.667	82.2795	0.0581089	1.34e-06	7.23e-07	1.85443	0.0636774	FALSE
UKB_460K.disease_T2D : Boosted-baselineLD: FetalDHS_Trynka	UKB_460K.disease_T2D	Boosted-baselineLD: FetalDHS_Trynka	perc95	0.0481452	0.247406	0.0764317	5.13875	1.58753	0.00698688	3.85e-08	2.08e-08	1.85431	0.0636943	FALSE
UKB_460K.body_HEIGHTz : Boosted: CADD_completed_ratio1to4	UKB_460K.body_HEIGHTz	Boosted: CADD_completed_ratio1to4	class1	0.057233	0.354494	0.0370288	6.19387	0.646983	3.89e-13	3.22e-07	1.74e-07	1.85321	0.0638524	FALSE
UKB_460K.cov_SMOKING_STATUS : Boosted-baselineLD: DHS_Trynka	UKB_460K.cov_SMOKING_STATUS	Boosted-baselineLD: DHS_Trynka	perc95	0.0486667	0.09698	0.033742	1.99274	0.693329	0.156302	-3.32e-08	1.79e-08	-1.85249	0.0639557	FALSE
UKB_460K.body_HEIGHTz : Boosted-baselineLD: TFBS_ENCODE	UKB_460K.body_HEIGHTz	Boosted-baselineLD: TFBS_ENCODE	perc90	0.0977236	0.401795	0.0558548	4.11154	0.571559	2.04e-07	2.29e-07	1.24e-07	1.85169	0.064071	FALSE
UKB_460K.repro_MENOPAUSE_AGE : Boosted: MVP_rankscore	UKB_460K.repro_MENOPAUSE_AGE	Boosted: MVP_rankscore	perc995	0.00481148	0.0953633	0.0305382	19.8199	6.34695	0.00478332	3.58e-07	1.94e-07	1.85007	0.064304	FALSE
PASS_DS : Boosted: 1000G_EUR_H3K4me1_DEEPSEA_MAX_ALL_ratio1to4	PASS_DS	Boosted: 1000G_EUR_H3K4me1_DEEPSEA_MAX_ALL_ratio1to4	perc99	0.00930406	0.151815	0.0505314	16.317	5.43111	0.00271173	9.53e-08	5.15e-08	1.84907	0.0644478	FALSE
PASS_Ulcerative_Colitis : Boosted: 1000G_EUR_Greene_thyroid_ratio1to4	PASS_Ulcerative_Colitis	Boosted: 1000G_EUR_Greene_thyroid_ratio1to4	perc90	0.0942223	0.350043	0.0617507	3.71507	0.655373	4.01e-06	7.67e-08	4.15e-08	1.84794	0.0646115	FALSE
UKB_460K.disease_T2D : Boosted-baselineLD: H3K9ac_Trynka	UKB_460K.disease_T2D	Boosted-baselineLD: H3K9ac_Trynka	perc95	0.0474976	0.318461	0.0874127	6.70477	1.84036	0.00118338	6.8e-08	3.68e-08	1.84774	0.0646401	FALSE
PASS_Height1 : Boosted: MVP_rankscore	PASS_Height1	Boosted: MVP_rankscore	perc995	0.00481148	0.0617452	0.0233378	12.8329	4.85045	0.0192832	5.26e-07	2.85e-07	1.84674	0.0647851	FALSE
UKB_460K.pigment_HAIR : Boosted-baselineLD: H3K9ac_Trynka	UKB_460K.pigment_HAIR	Boosted-baselineLD: H3K9ac_Trynka	perc95	0.0474976	0.235914	0.0985994	4.96686	2.07588	0.0494086	2.77e-07	1.5e-07	1.84647	0.0648234	FALSE
PASS_LDL : Boosted-baselineLD: Backgrd_Selection_Stat	PASS_LDL	Boosted-baselineLD: Backgrd_Selection_Stat	perc95	0.0458773	0.208631	0.0482821	4.54759	1.05242	0.000459127	3.55e-08	1.92e-08	1.84605	0.0648851	FALSE
UKB_460K.repro_MENARCHE_AGE : Boosted-baselineLD: H3K27ac_Hnisz	UKB_460K.repro_MENARCHE_AGE	Boosted-baselineLD: H3K27ac_Hnisz	perc90	0.0970221	0.187977	0.0241665	1.93747	0.249082	0.000268924	3.9e-08	2.11e-08	1.84493	0.0650474	FALSE
UKB_460K.repro_MENOPAUSE_AGE : Boosted: 1000G_EUR_H3K9ac_DEEPSEA_MAX_ALL_ratio1to4	UKB_460K.repro_MENOPAUSE_AGE	Boosted: 1000G_EUR_H3K9ac_DEEPSEA_MAX_ALL_ratio1to4	perc99	0.00914386	0.170027	0.049104	18.5947	5.37016	0.00193066	2.54e-07	1.38e-07	1.84467	0.0650858	FALSE
UKB_460K.disease_DERMATOLOGY : Boosted-baselineLD: H3K9ac_Trynka	UKB_460K.disease_DERMATOLOGY	Boosted-baselineLD: H3K9ac_Trynka	perc95	0.0474976	0.432725	0.104425	9.11045	2.19853	5.48e-05	1.58e-08	8.55e-09	1.84393	0.0651928	FALSE
PASS_Rheumatoid_Arthritis : Published: 1000G_EUR_H3K9ac_DEEPSEA_MAX_ALL	PASS_Rheumatoid_Arthritis	Published: 1000G_EUR_H3K9ac_DEEPSEA_MAX_ALL	perc95	0.0480948	0.00914664	0.117062	0.190179	2.43399	0.738871	-2.04e-07	1.11e-07	-1.84268	0.0653759	FALSE
UKB_460K.mental_NEUROTICISM : Boosted-baselineLD: MAF_Adj_LLD_AFR	UKB_460K.mental_NEUROTICISM	Boosted-baselineLD: MAF_Adj_LLD_AFR	perc95	0.0795275	0.05164	0.0103582	0.649335	0.130246	0.00856317	6.84e-09	3.71e-09	1.84177	0.0655095	FALSE
UKB_460K.disease_ALLERGY_ECZEMA_DIAGNOSED : Published: 1000G_EUR_Testis_closeness_centrality	UKB_460K.disease_ALLERGY_ECZEMA_DIAGNOSED	Published: 1000G_EUR_Testis_closeness_centrality	perc95	0.0242949	0.0658729	0.0121245	2.71138	0.499053	0.00110887	1.42e-08	7.7e-09	1.84156	0.0655399	FALSE
UKB_460K.disease_T2D : Boosted: REVEL_rankscore	UKB_460K.disease_T2D	Boosted: REVEL_rankscore	perc995	0.00262516	-0.00387195	0.0116971	-1.47494	4.45578	0.578341	-1.05e-07	5.7e-08	-1.83995	0.0657756	FALSE
UKB_460K.bmd_HEEL_TSCOREz : Boosted-baselineLD: Conserved_Mammal_phastCons46way	UKB_460K.bmd_HEEL_TSCOREz	Boosted-baselineLD: Conserved_Mammal_phastCons46way	perc95	0.0445938	0.389123	0.0615392	8.72593	1.37999	2.49e-07	2.3e-07	1.25e-07	1.83969	0.0658145	FALSE
UKB_460K.blood_WHITE_COUNT : Boosted-baselineLD: DGF_ENCODE	UKB_460K.blood_WHITE_COUNT	Boosted-baselineLD: DGF_ENCODE	perc995	0.00465748	0.0869909	0.0187603	18.6777	4.02799	2.05e-05	3.11e-07	1.69e-07	1.83953	0.0658366	FALSE
UKB_460K.disease_HYPOTHYROIDISM_SELF_REP : Boosted-baselineLD: Nucleotide_Diversity_10kb	UKB_460K.disease_HYPOTHYROIDISM_SELF_REP	Boosted-baselineLD: Nucleotide_Diversity_10kb	perc99	0.016765	0.021028	0.00936061	1.25428	0.558341	0.64749	1.37e-08	7.42e-09	1.83945	0.0658487	FALSE
UKB_460K.disease_AID_SURE : Published: 1000G_EUR_EigenALL	UKB_460K.disease_AID_SURE	Published: 1000G_EUR_EigenALL	perc999	0.000522885	-0.0213061	0.0167526	-40.7473	32.0389	0.180899	-9.64e-08	5.24e-08	-1.83824	0.0660267	FALSE
UKB_460K.blood_RBC_DISTRIB_WIDTH : Boosted-baselineLD: MAF_Adj_Predicted_Allele_Age	UKB_460K.blood_RBC_DISTRIB_WIDTH	Boosted-baselineLD: MAF_Adj_Predicted_Allele_Age	perc95	0.0781053	0.0576109	0.0200169	0.737605	0.256281	0.300581	2.71e-08	1.48e-08	1.83817	0.0660379	FALSE
UKB_460K.repro_MENOPAUSE_AGE : Boosted-baselineLD: CTCF_Hoffman	UKB_460K.repro_MENOPAUSE_AGE	Boosted-baselineLD: CTCF_Hoffman	perc95	0.0500981	-0.14028	0.0890589	-2.80009	1.77769	0.0289725	-8.22e-08	4.48e-08	-1.83624	0.0663228	FALSE
UKB_460K.repro_MENARCHE_AGE : Boosted-baselineLD: MAF_Adj_LLD_AFR	UKB_460K.repro_MENARCHE_AGE	Boosted-baselineLD: MAF_Adj_LLD_AFR	perc95	0.0795275	0.0642596	0.0152161	0.808017	0.191332	0.317171	2.21e-08	1.21e-08	1.83601	0.0663566	FALSE
UKB_460K.lung_FVCzSMOKE : Boosted: 1000G_EUR_Caron_ratio1to4	UKB_460K.lung_FVCzSMOKE	Boosted: 1000G_EUR_Caron_ratio1to4	perc99	0.00809876	0.122871	0.0156753	15.1716	1.93552	1.79e-11	1.67e-07	9.1e-08	1.83518	0.0664793	FALSE
UKB_460K.bmd_HEEL_TSCOREz : Boosted: Polyphen2_HDIV_rankscore	UKB_460K.bmd_HEEL_TSCOREz	Boosted: Polyphen2_HDIV_rankscore	class1	0.00172198	0.0143602	0.00654012	8.33938	3.79803	0.0545849	-6.45e-07	3.52e-07	-1.83226	0.0669123	FALSE
UKB_460K.pigment_SUNBURN : Boosted-baselineLD: Conserved_Mammal_phastCons46way	UKB_460K.pigment_SUNBURN	Boosted-baselineLD: Conserved_Mammal_phastCons46way	perc95	0.0445938	0.250251	0.116919	5.61179	2.62186	0.0637385	6.28e-08	3.43e-08	1.8321	0.0669363	FALSE
UKB_460K.pigment_SKIN : Boosted: 1000G_EUR_EigenPCALL_ratio1to4	UKB_460K.pigment_SKIN	Boosted: 1000G_EUR_EigenPCALL_ratio1to4	perc95	0.0461628	0.388721	0.176335	8.42065	3.81985	0.041371	1.04e-07	5.66e-08	1.82984	0.0672743	FALSE
PASS_Type_2_Diabetes : Boosted-baselineLD: BLUEPRINT_H3K4me1QTL_MaxCPP	PASS_Type_2_Diabetes	Boosted-baselineLD: BLUEPRINT_H3K4me1QTL_MaxCPP	perc99	0.0161665	-0.116216	0.10716	-7.18873	6.6285	0.185731	-2.64e-07	1.44e-07	-1.82936	0.067345	FALSE
UKB_460K.mental_NEUROTICISM : Boosted: PrimateAI_rankscore	UKB_460K.mental_NEUROTICISM	Boosted: PrimateAI_rankscore	perc999	0.000577237	0.0109139	0.00426223	18.9071	7.38385	0.0164562	2.73e-07	1.49e-07	1.82877	0.067434	FALSE
PASS_Ulcerative_Colitis : Boosted-baselineLD: Enhancer_Hoffman	PASS_Ulcerative_Colitis	Boosted-baselineLD: Enhancer_Hoffman	perc95	0.0487229	0.558649	0.144455	11.4658	2.96482	9.05e-05	3.36e-07	1.84e-07	1.82875	0.0674364	FALSE
UKB_460K.blood_PLATELET_COUNT : Boosted: 1000G_EUR_EigenPCALL_ratio1to4	UKB_460K.blood_PLATELET_COUNT	Boosted: 1000G_EUR_EigenPCALL_ratio1to4	perc95	0.0461628	0.343567	0.0501098	7.44249	1.0855	2.82e-08	1.87e-07	1.02e-07	1.82874	0.0674384	FALSE
PASS_Crohns_Disease : Boosted: 1000G_EUR_H3K9ac_DEEPSEA_MAX_ALL_ratio1to4	PASS_Crohns_Disease	Boosted: 1000G_EUR_H3K9ac_DEEPSEA_MAX_ALL_ratio1to4	perc99	0.00914386	0.178408	0.0650053	19.5112	7.10918	0.0110205	1.49e-06	8.15e-07	1.82858	0.0674624	FALSE
UKB_460K.mental_NEUROTICISM : Published: Polyphen2_HVAR_rankscore	UKB_460K.mental_NEUROTICISM	Published: Polyphen2_HVAR_rankscore	perc60	0.000563984	0.00746959	0.00314292	13.2443	5.57271	0.0277656	2.29e-07	1.25e-07	1.82852	0.0674715	FALSE
UKB_460K.disease_AID_SURE : Boosted: 1000G_EUR_EigenPCALL_ratio1to4	UKB_460K.disease_AID_SURE	Boosted: 1000G_EUR_EigenPCALL_ratio1to4	perc95	0.0461628	0.527606	0.178909	11.4292	3.87561	0.00376828	1.75e-08	9.57e-09	1.8283	0.067505	FALSE
UKB_460K.cov_SMOKING_STATUS : Published: 1000G_EUR_ncER	UKB_460K.cov_SMOKING_STATUS	Published: 1000G_EUR_ncER	perc95	0.0282856	0.127786	0.022691	4.5177	0.802209	2.14e-05	-3.35e-08	1.83e-08	-1.82772	0.0675912	FALSE
PASS_Coronary_Artery_Disease : Published: 1000G_EUR_CDTS_gnomAD	PASS_Coronary_Artery_Disease	Published: 1000G_EUR_CDTS_gnomAD	perc99	0.00511763	0.122301	0.0507779	23.898	9.92215	0.0177682	2.38e-07	1.3e-07	1.82733	0.0676507	FALSE
PASS_Schizophrenia : Boosted: Polyphen2_HDIV_rankscore	PASS_Schizophrenia	Boosted: Polyphen2_HDIV_rankscore	class1	0.00172198	0.0192855	0.00848353	11.1996	4.92661	0.0392611	8.09e-07	4.43e-07	1.82732	0.067651	FALSE
UKB_460K.repro_MENARCHE_AGE : Boosted: Polyphen2_HVAR_rankscore	UKB_460K.repro_MENARCHE_AGE	Boosted: Polyphen2_HVAR_rankscore	perc995	0.00178287	0.008559	0.00525889	4.80067	2.94967	0.198939	-3.14e-07	1.72e-07	-1.82695	0.0677075	FALSE
PASS_LDL : Boosted: PrimateAI_rankscore	PASS_LDL	Boosted: PrimateAI_rankscore	perc999	0.000577237	0.0608838	0.0315102	105.475	54.5879	0.0550673	1.73e-06	9.46e-07	1.82695	0.0677076	FALSE
UKB_460K.blood_PLATELET_COUNT : Boosted: REVEL_rankscore	UKB_460K.blood_PLATELET_COUNT	Boosted: REVEL_rankscore	perc995	0.00262516	0.00701364	0.00716326	2.6717	2.72869	0.539985	-4.38e-07	2.4e-07	-1.82556	0.0679166	FALSE
UKB_460K.disease_AID_SURE : Boosted: 1000G_EUR_CDTS_gnomAD_ratio1to4	UKB_460K.disease_AID_SURE	Boosted: 1000G_EUR_CDTS_gnomAD_ratio1to4	perc995	0.0043094	-0.0215019	0.0337776	-4.98953	7.83813	0.437981	-3.3e-08	1.81e-08	-1.82392	0.0681635	FALSE
PASS_LDL : Boosted: MVP_rankscore	PASS_LDL	Boosted: MVP_rankscore	perc995	0.00481148	0.117915	0.0443216	24.5069	9.21163	0.0111965	4.77e-07	2.62e-07	1.82332	0.0682544	FALSE
UKB_460K.body_BMIz : Boosted: DNA_DIS	UKB_460K.body_BMIz	Boosted: DNA_DIS	perc90	0.0981633	0.23084	0.0203608	2.35159	0.207418	8.32e-10	3.46e-08	1.9e-08	1.82211	0.0684387	FALSE
UKB_460K.bp_SYSTOLICadjMEDz : Boosted-baselineLD: Transcr_Hoffman	UKB_460K.bp_SYSTOLICadjMEDz	Boosted-baselineLD: Transcr_Hoffman	perc95	0.0449607	0.0436397	0.0114851	0.970618	0.255447	0.908423	-2.55e-08	1.4e-08	-1.82122	0.0685734	FALSE
UKB_460K.repro_MENARCHE_AGE : Boosted: 1000G_EUR_pLI_ratio1to4	UKB_460K.repro_MENARCHE_AGE	Boosted: 1000G_EUR_pLI_ratio1to4	perc95	0.0454241	0.0442211	0.00753606	0.973517	0.165905	0.873365	-1.5e-08	8.21e-09	-1.82089	0.0686239	FALSE
UKB_460K.body_WHRadjBMIz : Published: 1000G_EUR_EigenALL	UKB_460K.body_WHRadjBMIz	Published: 1000G_EUR_EigenALL	perc999	0.000522885	0.0208599	0.00780561	39.8939	14.928	0.00931905	7.93e-07	4.35e-07	1.8205	0.0686822	FALSE
PASS_Height1 : Boosted-baselineLD: CTCF_Hoffman	PASS_Height1	Boosted-baselineLD: CTCF_Hoffman	perc95	0.0500981	0.0542559	0.0535714	1.08299	1.06933	0.938142	-1.04e-07	5.73e-08	-1.82018	0.0687322	FALSE
PASS_DS : Boosted-baselineLD: Enhancer_Hoffman	PASS_DS	Boosted-baselineLD: Enhancer_Hoffman	perc95	0.0487229	0.278167	0.0962338	5.70916	1.97512	0.0138672	4.22e-08	2.32e-08	1.81997	0.0687637	FALSE
PASS_Ever_Smoked : Published: 1000G_EUR_pLI	PASS_Ever_Smoked	Published: 1000G_EUR_pLI	perc95	0.0297303	0.0580687	0.0113833	1.95318	0.382887	0.00937434	1.01e-08	5.54e-09	1.8194	0.0688512	FALSE
UKB_460K.cov_SMOKING_STATUS : Boosted-baselineLD: GTEx_eQTL_MaxCPP	UKB_460K.cov_SMOKING_STATUS	Boosted-baselineLD: GTEx_eQTL_MaxCPP	perc999	0.00167551	0.0166477	0.00674899	9.93591	4.02802	0.0283249	1.25e-07	6.85e-08	1.81907	0.0689009	FALSE
UKB_460K.blood_RED_COUNT : Boosted: Polyphen2_HVAR_rankscore	UKB_460K.blood_RED_COUNT	Boosted: Polyphen2_HVAR_rankscore	perc995	0.00178287	0.00892926	0.00506023	5.00835	2.83824	0.157654	-2.42e-07	1.33e-07	-1.81834	0.0690117	FALSE
UKB_460K.repro_MENARCHE_AGE : Published: 1000G_EUR_H3K9ac_DEEPSEA_MAX_ALL	UKB_460K.repro_MENARCHE_AGE	Published: 1000G_EUR_H3K9ac_DEEPSEA_MAX_ALL	perc95	0.0480948	0.187979	0.0307778	3.9085	0.63994	1.45e-05	5.83e-08	3.21e-08	1.81789	0.069081	FALSE
UKB_460K.blood_WHITE_COUNT : Boosted: SIFT4G_converted_rankscore	UKB_460K.blood_WHITE_COUNT	Boosted: SIFT4G_converted_rankscore	perc995	0.00224017	-0.00245422	0.0041728	-1.09555	1.86272	0.260884	-1.69e-07	9.3e-08	-1.81783	0.0690901	FALSE
UKB_460K.disease_RESPIRATORY_ENT : Boosted-baselineLD: H3K27ac_Hnisz	UKB_460K.disease_RESPIRATORY_ENT	Boosted-baselineLD: H3K27ac_Hnisz	perc90	0.0970221	0.462425	0.0539961	4.76618	0.556534	9.4e-10	1.87e-08	1.03e-08	1.81724	0.0691805	FALSE
UKB_460K.pigment_HAIR : Boosted-baselineLD: TFBS_ENCODE	UKB_460K.pigment_HAIR	Boosted-baselineLD: TFBS_ENCODE	perc90	0.0977236	0.634582	0.173768	6.49364	1.77815	0.003552	2.33e-07	1.28e-07	1.8172	0.069186	FALSE
UKB_460K.body_HEIGHTz : Boosted: 1000G_EUR_inweb_closeness_centrality_ratio1to4	UKB_460K.body_HEIGHTz	Boosted: 1000G_EUR_inweb_closeness_centrality_ratio1to4	class1	0.0754907	0.189496	0.0178167	2.51019	0.236012	8.5e-09	5.96e-08	3.28e-08	1.8171	0.0692021	FALSE
PASS_Height1 : Boosted-baselineLD: TFBS_ENCODE	PASS_Height1	Boosted-baselineLD: TFBS_ENCODE	perc90	0.0977236	0.471457	0.0823098	4.8244	0.842272	2.09e-05	1.18e-07	6.47e-08	1.8167	0.0692629	FALSE
UKB_460K.disease_AID_SURE : Boosted-baselineLD: non_synonymous	UKB_460K.disease_AID_SURE	Boosted-baselineLD: non_synonymous	perc995	0.00397674	-0.0190441	0.0400138	-4.78887	10.0619	0.562838	6.24e-08	3.44e-08	1.81617	0.0693437	FALSE
PASS_NumberChildrenEverBorn : Boosted-baselineLD: FetalDHS_Trynka	PASS_NumberChildrenEverBorn	Boosted-baselineLD: FetalDHS_Trynka	perc95	0.0481452	-0.00401653	0.104197	-0.0834253	2.16422	0.617324	-2.61e-08	1.44e-08	-1.81606	0.0693613	FALSE
UKB_460K.body_HEIGHTz : Published: 1000G_EUR_SkinSunExposed_closeness_centrality	UKB_460K.body_HEIGHTz	Published: 1000G_EUR_SkinSunExposed_closeness_centrality	perc995	0.00079196	0.00105788	0.000238875	1.33577	0.301624	0.263124	-6.71e-08	3.7e-08	-1.81337	0.0697754	FALSE
UKB_460K.lung_FEV1FVCzSMOKE : Published: 1000G_EUR_inweb_closeness_centrality	UKB_460K.lung_FEV1FVCzSMOKE	Published: 1000G_EUR_inweb_closeness_centrality	perc95	0.0283537	0.0345673	0.00413628	1.21914	0.145881	0.128534	-1.28e-08	7.05e-09	-1.8126	0.0698943	FALSE
UKB_460K.lung_FEV1FVCzSMOKE : Published: PrimateAI_rankscore	UKB_460K.lung_FEV1FVCzSMOKE	Published: PrimateAI_rankscore	perc50	0.000807561	0.0202804	0.00701412	25.1132	8.68556	0.00694013	9.04e-07	4.99e-07	1.81214	0.0699642	FALSE
UKB_460K.blood_RBC_DISTRIB_WIDTH : Boosted-baselineLD: Repressed_Hoffman	UKB_460K.blood_RBC_DISTRIB_WIDTH	Boosted-baselineLD: Repressed_Hoffman	perc999	0.00109794	0.00302423	0.001588	2.75446	1.44634	0.226198	9.6e-08	5.3e-08	1.80976	0.0703336	FALSE
PASS_NumberChildrenEverBorn : Boosted-baselineLD: Nucleotide_Diversity_10kb	PASS_NumberChildrenEverBorn	Boosted-baselineLD: Nucleotide_Diversity_10kb	perc99	0.016765	0.0217175	0.0151563	1.29541	0.90404	0.742744	7.42e-09	4.1e-09	1.80933	0.0704003	FALSE
UKB_460K.disease_DERMATOLOGY : Boosted-baselineLD: H3K27ac_PGC2	UKB_460K.disease_DERMATOLOGY	Boosted-baselineLD: H3K27ac_PGC2	perc90	0.0971147	0.620087	0.127052	6.3851	1.30827	2.14e-07	1.01e-08	5.61e-09	1.80905	0.0704428	FALSE
UKB_460K.body_BMIz : Published: 1000G_EUR_H3K4me2_DEEPSEA_MAX_ALL	UKB_460K.body_BMIz	Published: 1000G_EUR_H3K4me2_DEEPSEA_MAX_ALL	perc95	0.0482559	0.146163	0.0170269	3.02891	0.352847	2.24e-08	4.66e-08	2.58e-08	1.80902	0.0704475	FALSE
UKB_460K.disease_DERMATOLOGY : Boosted: 1000G_EUR_H3K27ac_DEEPSEA_MAX_ALL_ratio1to4	UKB_460K.disease_DERMATOLOGY	Boosted: 1000G_EUR_H3K27ac_DEEPSEA_MAX_ALL_ratio1to4	perc99	0.00910477	0.195534	0.0715708	21.476	7.8608	0.0068347	4.37e-08	2.42e-08	1.80862	0.0705102	FALSE
UKB_460K.body_WHRadjBMIz : Published: 1000G_EUR_H3K4me2_DEEPSEA_MAX_ALL	UKB_460K.body_WHRadjBMIz	Published: 1000G_EUR_H3K4me2_DEEPSEA_MAX_ALL	perc95	0.0482559	0.297539	0.0458872	6.16586	0.950914	6.55e-07	6.69e-08	3.7e-08	1.80727	0.0707205	FALSE
PASS_Rheumatoid_Arthritis : Boosted: PROVEAN_converted_rankscore	PASS_Rheumatoid_Arthritis	Boosted: PROVEAN_converted_rankscore	perc99	0.00543519	-0.0461697	0.0329981	-8.4946	6.0712	0.102181	-4.74e-07	2.62e-07	-1.80683	0.0707892	FALSE
PASS_Ever_Smoked : Boosted-baselineLD: CpG_Content_50kb	PASS_Ever_Smoked	Boosted-baselineLD: CpG_Content_50kb	perc999	0.000854364	-0.0062357	0.00401376	-7.29865	4.69795	0.0646237	-1.2e-07	6.62e-08	-1.80663	0.0708199	FALSE
UKB_460K.mental_NEUROTICISM : Boosted: MetaLR_rankscore	UKB_460K.mental_NEUROTICISM	Boosted: MetaLR_rankscore	perc95	0.000877849	0.00218276	0.000792638	2.48649	0.902932	0.101987	-6.71e-09	3.72e-09	-1.80552	0.070994	FALSE
UKB_460K.disease_HYPOTHYROIDISM_SELF_REP : Boosted-baselineLD: H3K27ac_Hnisz	UKB_460K.disease_HYPOTHYROIDISM_SELF_REP	Boosted-baselineLD: H3K27ac_Hnisz	perc90	0.0970221	0.306282	0.0746195	3.15683	0.769098	0.00341936	-2.58e-08	1.43e-08	-1.80515	0.0710514	FALSE
UKB_460K.pigment_TANNING : Boosted-baselineLD: H3K9ac_peaks_Trynka	UKB_460K.pigment_TANNING	Boosted-baselineLD: H3K9ac_peaks_Trynka	perc90	0.0962663	0.163324	0.256457	1.69658	2.66403	0.781097	1.8e-07	9.96e-08	1.80505	0.0710667	FALSE
UKB_460K.repro_MENARCHE_AGE : Boosted-baselineLD: H3K9ac_Trynka	UKB_460K.repro_MENARCHE_AGE	Boosted-baselineLD: H3K9ac_Trynka	perc95	0.0474976	0.185343	0.0295773	3.90216	0.622711	8.09e-06	7.65e-08	4.24e-08	1.80466	0.0711272	FALSE
PASS_BMI1 : Boosted-baselineLD: synonymous	PASS_BMI1	Boosted-baselineLD: synonymous	perc995	0.00450533	0.0465752	0.0193545	10.3378	4.29591	0.0339241	4.49e-07	2.49e-07	1.80465	0.0711302	FALSE
UKB_460K.cov_EDU_YEARS : Boosted: 1000G_EUR_H3K4me2_DEEPSEA_MAX_ALL_ratio1to4	UKB_460K.cov_EDU_YEARS	Boosted: 1000G_EUR_H3K4me2_DEEPSEA_MAX_ALL_ratio1to4	perc95	0.0480759	0.101871	0.0208247	2.11897	0.433164	0.0106505	-3.89e-08	2.16e-08	-1.80446	0.0711589	FALSE
PASS_BMI1 : Boosted: 1000G_EUR_DNase_DEEPSEA_MAX_ALL_ratio1to4	PASS_BMI1	Boosted: 1000G_EUR_DNase_DEEPSEA_MAX_ALL_ratio1to4	perc90	0.0972343	0.234318	0.0800816	2.40983	0.823595	0.0951873	8.1e-08	4.49e-08	1.80416	0.0712058	FALSE
PASS_Ulcerative_Colitis : Boosted: REVEL_rankscore	PASS_Ulcerative_Colitis	Boosted: REVEL_rankscore	perc995	0.00262516	-0.0100046	0.0281208	-3.81104	10.712	0.650527	-1.14e-06	6.34e-07	-1.80373	0.0712742	FALSE
PASS_Coronary_Artery_Disease : Boosted-baselineLD: TSS_Hoffman	PASS_Coronary_Artery_Disease	Boosted-baselineLD: TSS_Hoffman	class1	0.0186377	0.243091	0.086748	13.043	4.65445	0.0101626	1.81e-07	1e-07	1.80256	0.0714566	FALSE
UKB_460K.pigment_TANNING : Boosted: SIFT4G_converted_rankscore	UKB_460K.pigment_TANNING	Boosted: SIFT4G_converted_rankscore	perc995	0.00224017	0.0313953	0.027596	14.0147	12.3187	0.302708	-1.73e-07	9.58e-08	-1.80233	0.0714937	FALSE
UKB_460K.blood_RBC_DISTRIB_WIDTH : Boosted: REVEL_rankscore	UKB_460K.blood_RBC_DISTRIB_WIDTH	Boosted: REVEL_rankscore	perc995	0.00262516	-0.00606163	0.00802239	-2.30905	3.05596	0.280648	-3.64e-07	2.02e-07	-1.80062	0.0717625	FALSE
UKB_460K.cov_EDU_YEARS : Boosted-baselineLD: UTR_3_UCSC	UKB_460K.cov_EDU_YEARS	Boosted-baselineLD: UTR_3_UCSC	perc95	0.0465854	0.0943167	0.0181592	2.0246	0.389805	0.009003	2.97e-08	1.65e-08	1.79836	0.0721201	FALSE
UKB_460K.lung_FVCzSMOKE : Boosted-baselineLD: TFBS_ENCODE	UKB_460K.lung_FVCzSMOKE	Boosted-baselineLD: TFBS_ENCODE	perc90	0.0977236	0.366175	0.0356586	3.74705	0.364892	5.87e-12	5.62e-08	3.13e-08	1.79767	0.0722289	FALSE
PASS_Rheumatoid_Arthritis : Boosted: SIFT4G_converted_rankscore	PASS_Rheumatoid_Arthritis	Boosted: SIFT4G_converted_rankscore	perc995	0.00224017	-0.0412385	0.0240701	-18.4087	10.7448	0.0551851	-6.71e-07	3.74e-07	-1.79637	0.072435	FALSE
UKB_460K.blood_RBC_DISTRIB_WIDTH : Published: 1000G_EUR_ReMM	UKB_460K.blood_RBC_DISTRIB_WIDTH	Published: 1000G_EUR_ReMM	perc995	0.00336965	0.0530757	0.0204332	15.7511	6.06391	0.0133332	4.5e-07	2.51e-07	1.79445	0.0727417	FALSE
UKB_460K.body_HEIGHTz : Boosted-baselineLD: BivFlnk	UKB_460K.body_HEIGHTz	Boosted-baselineLD: BivFlnk	perc99	0.00941075	0.0806737	0.0144851	8.57251	1.53921	1.69e-06	4.22e-07	2.35e-07	1.79323	0.0729358	FALSE
UKB_460K.pigment_TANNING : Published: 1000G_EUR_CCR_scored	UKB_460K.pigment_TANNING	Published: 1000G_EUR_CCR_scored	perc90	0.000317388	-0.0214722	0.0127198	-67.653	40.0765	0.103152	-1.04e-06	5.79e-07	-1.79217	0.0731057	FALSE
UKB_460K.blood_RBC_DISTRIB_WIDTH : Published: REVEL_rankscore	UKB_460K.blood_RBC_DISTRIB_WIDTH	Published: REVEL_rankscore	perc50	0.000937569	0.0311291	0.0124309	33.2019	13.2587	0.0155235	9.51e-07	5.31e-07	1.79116	0.0732676	FALSE
UKB_460K.disease_HYPOTHYROIDISM_SELF_REP : Published: 1000G_EUR_H3K9ac_DEEPSEA_MAX_ALL	UKB_460K.disease_HYPOTHYROIDISM_SELF_REP	Published: 1000G_EUR_H3K9ac_DEEPSEA_MAX_ALL	perc95	0.0480948	0.121004	0.0935164	2.51594	1.94442	0.430939	-3.08e-08	1.72e-08	-1.79106	0.0732839	FALSE
UKB_460K.body_BMIz : Boosted: 1000G_EUR_EigenPCALL_ratio1to4	UKB_460K.body_BMIz	Boosted: 1000G_EUR_EigenPCALL_ratio1to4	perc95	0.0461628	0.138432	0.02342	2.99878	0.507335	8.16e-05	-7.38e-08	4.12e-08	-1.79102	0.0732895	FALSE
UKB_460K.other_MORNINGPERSON : Boosted-baselineLD: BivFlnk	UKB_460K.other_MORNINGPERSON	Boosted-baselineLD: BivFlnk	perc99	0.00941075	0.0574208	0.0160391	6.10162	1.70434	0.00309155	6.33e-08	3.53e-08	1.79073	0.0733374	FALSE
UKB_460K.repro_MENARCHE_AGE : Boosted: PROVEAN_converted_rankscore	UKB_460K.repro_MENARCHE_AGE	Boosted: PROVEAN_converted_rankscore	perc99	0.00543519	0.0054749	0.00830087	1.00731	1.52725	0.996182	-1.76e-07	9.85e-08	-1.79018	0.0734244	FALSE
PASS_Years_of_Education2 : Boosted-baselineLD: Conserved_Mammal_phastCons46way	PASS_Years_of_Education2	Boosted-baselineLD: Conserved_Mammal_phastCons46way	perc95	0.0445938	0.281193	0.039914	6.30565	0.895056	1.54e-08	3.94e-08	2.2e-08	1.78935	0.0735587	FALSE
UKB_460K.blood_EOSINOPHIL_COUNT : Boosted: 1000G_EUR_Greene_thyroid_ratio1to4	UKB_460K.blood_EOSINOPHIL_COUNT	Boosted: 1000G_EUR_Greene_thyroid_ratio1to4	perc90	0.0942223	0.259078	0.0301903	2.74965	0.320416	3.24e-07	2.93e-08	1.64e-08	1.78848	0.0736992	FALSE
UKB_460K.other_MORNINGPERSON : Boosted-baselineLD: Promoter_UCSC	UKB_460K.other_MORNINGPERSON	Boosted-baselineLD: Promoter_UCSC	perc90	0.0955031	0.202088	0.0186308	2.11603	0.195081	6.72e-08	1.52e-08	8.52e-09	1.7877	0.0738248	FALSE
UKB_460K.disease_HYPOTHYROIDISM_SELF_REP : Published: MPC_rankscore	UKB_460K.disease_HYPOTHYROIDISM_SELF_REP	Published: MPC_rankscore	perc70	0.000412336	0.0240932	0.0128703	58.4311	31.2132	0.0674965	5.36e-07	3e-07	1.78675	0.0739777	FALSE
UKB_460K.other_MORNINGPERSON : Boosted-baselineLD: H3K4me1_Trynka	UKB_460K.other_MORNINGPERSON	Boosted-baselineLD: H3K4me1_Trynka	perc90	0.0974961	0.156495	0.0278699	1.60514	0.285857	0.0342141	-2.23e-08	1.25e-08	-1.78646	0.0740255	FALSE
PASS_Rheumatoid_Arthritis : Published: Polyphen2_HDIV_rankscore	PASS_Rheumatoid_Arthritis	Published: Polyphen2_HDIV_rankscore	perc50	0.000734421	-0.0398909	0.022332	-54.3161	30.4076	0.0622909	-2.61e-06	1.46e-06	-1.78535	0.0742048	FALSE
UKB_460K.body_BMIz : Boosted: 1000G_EUR_ReMM_ratio1to4	UKB_460K.body_BMIz	Boosted: 1000G_EUR_ReMM_ratio1to4	perc99	0.00757118	0.115026	0.0125588	15.1926	1.65876	1.03e-14	2.13e-07	1.19e-07	1.78514	0.074239	FALSE
PASS_HDL : Published: PROVEAN_converted_rankscore	PASS_HDL	Published: PROVEAN_converted_rankscore	perc50	0.000867113	0.05024	0.0222785	57.9393	25.6927	0.0230832	1.16e-06	6.5e-07	1.78499	0.0742636	FALSE
PASS_AgeFirstBirth : Boosted: 1000G_EUR_H3K4me3_DEEPSEA_MAX_ALL_ratio1to4	PASS_AgeFirstBirth	Boosted: 1000G_EUR_H3K4me3_DEEPSEA_MAX_ALL_ratio1to4	perc99	0.0091759	0.0742822	0.0226366	8.09536	2.46696	0.00404071	7.93e-08	4.44e-08	1.78406	0.0744134	FALSE
UKB_460K.body_WHRadjBMIz : Boosted-baselineLD: BivFlnk	UKB_460K.body_WHRadjBMIz	Boosted-baselineLD: BivFlnk	perc99	0.00941075	0.122867	0.0287119	13.056	3.05097	0.000167035	1.69e-07	9.47e-08	1.78369	0.0744743	FALSE
UKB_460K.disease_AID_SURE : Boosted: PrimateAI_rankscore	UKB_460K.disease_AID_SURE	Boosted: PrimateAI_rankscore	perc999	0.000577237	0.0445536	0.0235027	77.1843	40.7158	0.0462392	1.18e-07	6.59e-08	1.78326	0.0745445	FALSE
UKB_460K.bmd_HEEL_TSCOREz : Published: 1000G_EUR_EigenALL	UKB_460K.bmd_HEEL_TSCOREz	Published: 1000G_EUR_EigenALL	perc999	0.000522885	0.0222295	0.0087549	42.5132	16.7435	0.0139667	1.74e-06	9.74e-07	1.78282	0.0746153	FALSE
UKB_460K.mental_NEUROTICISM : Boosted-baselineLD: H3K4me1_Trynka	UKB_460K.mental_NEUROTICISM	Boosted-baselineLD: H3K4me1_Trynka	perc90	0.0974961	0.16013	0.0293817	1.64242	0.301363	0.0355955	-2.12e-08	1.19e-08	-1.78152	0.0748272	FALSE
PASS_LDL : Boosted: MPC_rankscore	PASS_LDL	Boosted: MPC_rankscore	perc999	0.000320911	0.0331915	0.0167267	103.429	52.1226	0.053264	1.65e-06	9.26e-07	1.78136	0.0748541	FALSE
UKB_460K.body_HEIGHTz : Boosted: 1000G_EUR_H3K9ac_DEEPSEA_MAX_ALL_ratio1to4	UKB_460K.body_HEIGHTz	Boosted: 1000G_EUR_H3K9ac_DEEPSEA_MAX_ALL_ratio1to4	perc99	0.00914386	0.101395	0.0168977	11.0888	1.84798	3.14e-07	6.31e-07	3.54e-07	1.7811	0.0748955	FALSE
UKB_460K.body_WHRadjBMIz : Boosted-baselineLD: Conserved_Primate_phastCons46way	UKB_460K.body_WHRadjBMIz	Boosted-baselineLD: Conserved_Primate_phastCons46way	perc95	0.0442614	0.367914	0.0512448	8.31231	1.15778	4.58e-09	8.52e-08	4.79e-08	1.77969	0.0751272	FALSE
UKB_460K.bmd_HEEL_TSCOREz : Published: 1000G_EUR_ncER	UKB_460K.bmd_HEEL_TSCOREz	Published: 1000G_EUR_ncER	perc95	0.0282856	0.267406	0.0377127	9.45379	1.33328	1.71e-08	2.05e-07	1.15e-07	1.77889	0.075258	FALSE
UKB_460K.body_HEIGHTz : Boosted-baselineLD: Conserved_Vertebrate_phastCons46way	UKB_460K.body_HEIGHTz	Boosted-baselineLD: Conserved_Vertebrate_phastCons46way	perc99	0.00784495	0.0597485	0.0132811	7.61617	1.69295	0.000197704	-5.67e-07	3.19e-07	-1.77847	0.0753272	FALSE
UKB_460K.cov_EDU_YEARS : Boosted-baselineLD: non_synonymous	UKB_460K.cov_EDU_YEARS	Boosted-baselineLD: non_synonymous	perc995	0.00397674	0.0250921	0.00754128	6.30971	1.89634	0.0055922	1.58e-07	8.89e-08	1.77844	0.0753319	FALSE
UKB_460K.disease_HI_CHOL_SELF_REP : Published: 1000G_EUR_EDS_cont	UKB_460K.disease_HI_CHOL_SELF_REP	Published: 1000G_EUR_EDS_cont	perc995	0.00279207	0.00132189	0.00162133	0.473444	0.580689	0.368083	-8.9e-09	5.01e-09	-1.77769	0.0754541	FALSE
UKB_460K.other_MORNINGPERSON : Boosted: Polyphen2_HDIV_rankscore	UKB_460K.other_MORNINGPERSON	Boosted: Polyphen2_HDIV_rankscore	class1	0.00172198	0.0141299	0.00597266	8.20559	3.46848	0.0384421	-1.44e-07	8.08e-08	-1.77737	0.0755074	FALSE
PASS_DS : Boosted: Polyphen2_HVAR_rankscore	PASS_DS	Boosted: Polyphen2_HVAR_rankscore	perc995	0.00178287	-0.0185648	0.0204066	-10.4128	11.4459	0.318791	-1.67e-07	9.38e-08	-1.77727	0.0755238	FALSE
UKB_460K.bp_SYSTOLICadjMEDz : Boosted-baselineLD: MAF_Adj_ASMC	UKB_460K.bp_SYSTOLICadjMEDz	Boosted-baselineLD: MAF_Adj_ASMC	class1	0.247667	0.109062	0.015138	0.440358	0.0611226	1.76e-17	1.27e-08	7.17e-09	1.77709	0.0755538	FALSE
UKB_460K.repro_MENARCHE_AGE : Boosted-baselineLD: Recomb_Rate_10kb	UKB_460K.repro_MENARCHE_AGE	Boosted-baselineLD: Recomb_Rate_10kb	class1	0.283432	0.283414	0.017122	0.999936	0.0604095	0.999154	-1.09e-08	6.15e-09	-1.77612	0.0757131	FALSE
PASS_Type_2_Diabetes : Boosted-baselineLD: DHS_Trynka	PASS_Type_2_Diabetes	Boosted-baselineLD: DHS_Trynka	perc95	0.0486667	0.321873	0.156234	6.61382	3.21028	0.0722874	1.33e-07	7.48e-08	1.77567	0.0757879	FALSE
UKB_460K.bp_SYSTOLICadjMEDz : Boosted-baselineLD: H3K4me3_peaks_Trynka	UKB_460K.bp_SYSTOLICadjMEDz	Boosted-baselineLD: H3K4me3_peaks_Trynka	perc95	0.0475768	0.334576	0.048912	7.03233	1.02806	3.82e-08	1.33e-07	7.49e-08	1.77544	0.0758251	FALSE
UKB_460K.bmd_HEEL_TSCOREz : Boosted: 1000G_EUR_havrilla_ccr_ratio1to4	UKB_460K.bmd_HEEL_TSCOREz	Boosted: 1000G_EUR_havrilla_ccr_ratio1to4	perc995	0.00463786	0.0627818	0.0233513	13.5368	5.03493	0.0144083	1.11e-06	6.27e-07	1.7754	0.0758319	FALSE
PASS_Ever_Smoked : Published: 1000G_EUR_H3K4me2_DEEPSEA_MAX_ALL	PASS_Ever_Smoked	Published: 1000G_EUR_H3K4me2_DEEPSEA_MAX_ALL	perc95	0.0482559	0.00775291	0.0865959	0.160663	1.79452	0.637652	-6.5e-08	3.66e-08	-1.77484	0.0759251	FALSE
PASS_Ulcerative_Colitis : Boosted: 1000G_EUR_H3K27ac_DEEPSEA_MAX_ALL_ratio1to4	PASS_Ulcerative_Colitis	Boosted: 1000G_EUR_H3K27ac_DEEPSEA_MAX_ALL_ratio1to4	perc99	0.00910477	0.18078	0.0653722	19.8555	7.17999	0.00650258	9.07e-07	5.11e-07	1.77422	0.0760261	FALSE
PASS_Years_of_Education2 : Boosted-baselineLD: BivFlnk	PASS_Years_of_Education2	Boosted-baselineLD: BivFlnk	perc99	0.00941075	0.0437303	0.0150338	4.64684	1.59751	0.0253341	6.87e-08	3.88e-08	1.77294	0.0762383	FALSE
UKB_460K.disease_ALLERGY_ECZEMA_DIAGNOSED : Boosted: 1000G_EUR_havrilla_ccr_ratio1to4	UKB_460K.disease_ALLERGY_ECZEMA_DIAGNOSED	Boosted: 1000G_EUR_havrilla_ccr_ratio1to4	perc995	0.00463786	0.0257428	0.0236834	5.55057	5.10654	0.374905	1.76e-07	9.95e-08	1.77276	0.0762682	FALSE
UKB_460K.body_BALDING1 : Published: 1000G_EUR_ReMM	UKB_460K.body_BALDING1	Published: 1000G_EUR_ReMM	perc995	0.00336965	0.125493	0.0262154	37.2421	7.77986	8.94e-06	6.36e-07	3.59e-07	1.77199	0.0763963	FALSE
UKB_460K.disease_AID_SURE : Boosted: 1000G_EUR_EigenALL_ratio1to4	UKB_460K.disease_AID_SURE	Boosted: 1000G_EUR_EigenALL_ratio1to4	perc95	0.0439487	0.422328	0.138498	9.60958	3.15137	0.00510808	1.71e-08	9.65e-09	1.77179	0.0764294	FALSE
UKB_460K.bmd_HEEL_TSCOREz : Boosted-baselineLD: CTCF_Hoffman	UKB_460K.bmd_HEEL_TSCOREz	Boosted-baselineLD: CTCF_Hoffman	perc95	0.0500981	0.0417162	0.0383394	0.83269	0.765286	0.826602	-1.12e-07	6.34e-08	-1.7703	0.0766779	FALSE
PASS_Height1 : Boosted: 1000G_EUR_H3K9ac_DEEPSEA_MAX_ALL_ratio1to4	PASS_Height1	Boosted: 1000G_EUR_H3K9ac_DEEPSEA_MAX_ALL_ratio1to4	perc99	0.00914386	0.126743	0.024497	13.861	2.67906	6.39e-06	3.06e-07	1.73e-07	1.76989	0.0767458	FALSE
UKB_460K.blood_RED_COUNT : Boosted-baselineLD: Promoter_UCSC	UKB_460K.blood_RED_COUNT	Boosted-baselineLD: Promoter_UCSC	perc90	0.0955031	0.49735	0.0559249	5.20768	0.585582	9.08e-12	9.43e-08	5.33e-08	1.76953	0.0768058	FALSE
UKB_460K.repro_MENOPAUSE_AGE : Boosted: 1000G_EUR_H3K27ac_DEEPSEA_MAX_ALL_ratio1to4	UKB_460K.repro_MENOPAUSE_AGE	Boosted: 1000G_EUR_H3K27ac_DEEPSEA_MAX_ALL_ratio1to4	perc99	0.00910477	0.18781	0.0532844	20.6276	5.85235	0.00130639	2.48e-07	1.4e-07	1.7678	0.0770947	FALSE
UKB_460K.disease_HYPOTHYROIDISM_SELF_REP : Boosted-baselineLD: TSS_Hoffman	UKB_460K.disease_HYPOTHYROIDISM_SELF_REP	Boosted-baselineLD: TSS_Hoffman	class1	0.0186377	0.242568	0.0534046	13.0149	2.86542	1.91e-05	7.67e-08	4.34e-08	1.76775	0.0771027	FALSE
UKB_460K.pigment_SKIN : Boosted-baselineLD: H3K27ac_Hnisz	UKB_460K.pigment_SKIN	Boosted-baselineLD: H3K27ac_Hnisz	perc90	0.0970221	0.458553	0.237195	4.72628	2.44475	0.117483	1.41e-07	7.96e-08	1.76719	0.0771971	FALSE
UKB_460K.other_MORNINGPERSON : Published: 1000G_EUR_H3K9ac_DEEPSEA_MAX_ALL	UKB_460K.other_MORNINGPERSON	Published: 1000G_EUR_H3K9ac_DEEPSEA_MAX_ALL	perc95	0.0480948	0.157434	0.0271259	3.2734	0.564009	8.66e-05	2.53e-08	1.43e-08	1.76683	0.077257	FALSE
PASS_Ulcerative_Colitis : Boosted-baselineLD: H3K4me3_Trynka	PASS_Ulcerative_Colitis	Boosted-baselineLD: H3K4me3_Trynka	perc95	0.0472249	0.687335	0.210182	14.5545	4.45066	0.00170144	9.42e-07	5.33e-07	1.76675	0.0772702	FALSE
UKB_460K.disease_HI_CHOL_SELF_REP : Published: 1000G_EUR_ReMM	UKB_460K.disease_HI_CHOL_SELF_REP	Published: 1000G_EUR_ReMM	perc995	0.00336965	0.0965939	0.0284457	28.6659	8.44175	0.00164062	1.66e-07	9.39e-08	1.76571	0.0774441	FALSE
UKB_460K.bmd_HEEL_TSCOREz : Published: SIFT4G_converted_rankscore	UKB_460K.bmd_HEEL_TSCOREz	Published: SIFT4G_converted_rankscore	perc50	0.000915426	0.00248162	0.00339246	2.71089	3.70589	0.64388	-5.79e-07	3.28e-07	-1.76571	0.0774449	FALSE
UKB_460K.blood_EOSINOPHIL_COUNT : Boosted-baselineLD: SuperEnhancer_Hnisz	UKB_460K.blood_EOSINOPHIL_COUNT	Boosted-baselineLD: SuperEnhancer_Hnisz	perc90	0.0969738	0.482539	0.0368391	4.97597	0.379888	2.4e-18	5.06e-08	2.87e-08	1.76501	0.0775618	FALSE
UKB_460K.disease_ALLERGY_ECZEMA_DIAGNOSED : Boosted-baselineLD: H3K27ac_PGC2	UKB_460K.disease_ALLERGY_ECZEMA_DIAGNOSED	Boosted-baselineLD: H3K27ac_PGC2	perc90	0.0971147	0.404212	0.0476982	4.16222	0.491153	5.17e-10	2.46e-08	1.39e-08	1.76421	0.0776972	FALSE
UKB_460K.lung_FVCzSMOKE : Boosted-baselineLD: Transcr_Hoffman	UKB_460K.lung_FVCzSMOKE	Boosted-baselineLD: Transcr_Hoffman	perc95	0.0449607	0.043639	0.00953879	0.970603	0.212158	0.889899	-2.11e-08	1.2e-08	-1.7638	0.077766	FALSE
UKB_460K.disease_ALLERGY_ECZEMA_DIAGNOSED : Published: 1000G_EUR_H3K27ac_DEEPSEA_MAX_ALL	UKB_460K.disease_ALLERGY_ECZEMA_DIAGNOSED	Published: 1000G_EUR_H3K27ac_DEEPSEA_MAX_ALL	perc95	0.0481156	0.0875024	0.0462682	1.81859	0.961605	0.383036	-3.2e-08	1.82e-08	-1.76267	0.0779557	FALSE
PASS_NumberChildrenEverBorn : Boosted-baselineLD: GTEx_eQTL_MaxCPP	PASS_NumberChildrenEverBorn	Boosted-baselineLD: GTEx_eQTL_MaxCPP	perc999	0.00167551	0.0490944	0.0242276	29.3011	14.4598	0.0544393	1.03e-07	5.84e-08	1.76162	0.0781337	FALSE
UKB_460K.blood_RBC_DISTRIB_WIDTH : Boosted-baselineLD: H3K4me1_Trynka	UKB_460K.blood_RBC_DISTRIB_WIDTH	Boosted-baselineLD: H3K4me1_Trynka	perc90	0.0974961	0.471866	0.0804351	4.83984	0.825008	8.64e-06	9.59e-08	5.45e-08	1.7608	0.0782726	FALSE
UKB_460K.blood_EOSINOPHIL_COUNT : Boosted-baselineLD: Nucleotide_Diversity_10kb	UKB_460K.blood_EOSINOPHIL_COUNT	Boosted-baselineLD: Nucleotide_Diversity_10kb	perc99	0.016765	0.0126794	0.00673936	0.756299	0.401989	0.543342	3.82e-08	2.17e-08	1.76019	0.0783758	FALSE
UKB_460K.lung_FVCzSMOKE : Published: 1000G_EUR_EigenALL	UKB_460K.lung_FVCzSMOKE	Published: 1000G_EUR_EigenALL	perc999	0.000522885	0.0136855	0.0038793	26.173	7.41902	0.000811044	5.3e-07	3.01e-07	1.75946	0.0784993	FALSE
UKB_460K.blood_PLATELET_COUNT : Boosted-baselineLD: DHS_peaks_Trynka	UKB_460K.blood_PLATELET_COUNT	Boosted-baselineLD: DHS_peaks_Trynka	perc95	0.0482614	0.350041	0.0497564	7.25301	1.03098	1.18e-08	1.8e-07	1.02e-07	1.75926	0.078533	FALSE
PASS_AgeFirstBirth : Boosted: 1000G_EUR_CDTS_gnomAD_ratio1to4	PASS_AgeFirstBirth	Boosted: 1000G_EUR_CDTS_gnomAD_ratio1to4	perc995	0.0043094	0.0727436	0.0299589	16.8802	6.952	0.0237931	1.93e-07	1.1e-07	1.75906	0.0785666	FALSE
UKB_460K.body_BALDING1 : Boosted: PROVEAN_converted_rankscore	UKB_460K.body_BALDING1	Boosted: PROVEAN_converted_rankscore	perc99	0.00543519	0.0465612	0.0173725	8.56663	3.1963	0.0220249	-2.75e-07	1.56e-07	-1.75904	0.0785702	FALSE
UKB_460K.blood_RED_COUNT : Boosted: 1000G_EUR_CDTS_gnomAD_ratio1to4	UKB_460K.blood_RED_COUNT	Boosted: 1000G_EUR_CDTS_gnomAD_ratio1to4	perc995	0.0043094	0.11474	0.029641	26.6255	6.87823	0.000222006	6.66e-07	3.79e-07	1.75871	0.0786261	FALSE
UKB_460K.repro_MENOPAUSE_AGE : Boosted: 1000G_EUR_H3K4me3_DEEPSEA_MAX_ALL_ratio1to4	UKB_460K.repro_MENOPAUSE_AGE	Boosted: 1000G_EUR_H3K4me3_DEEPSEA_MAX_ALL_ratio1to4	perc99	0.0091759	0.178793	0.0529028	19.4851	5.7654	0.00198321	3.01e-07	1.71e-07	1.75851	0.0786609	FALSE
UKB_460K.disease_AID_SURE : Boosted: Polyphen2_HDIV_rankscore	UKB_460K.disease_AID_SURE	Boosted: Polyphen2_HDIV_rankscore	class1	0.00172198	-0.0165049	0.026797	-9.58485	15.5617	0.49016	-5.69e-08	3.24e-08	-1.75837	0.0786845	FALSE
PASS_Schizophrenia : Boosted-baselineLD: GERP.RSsup4	PASS_Schizophrenia	Boosted-baselineLD: GERP.RSsup4	perc95	0.0459411	0.127592	0.0409748	2.7773	0.8919	0.0455943	-1.73e-07	9.84e-08	-1.75742	0.0788465	FALSE
PASS_NumberChildrenEverBorn : Boosted: PROVEAN_converted_rankscore	PASS_NumberChildrenEverBorn	Boosted: PROVEAN_converted_rankscore	perc99	0.00543519	0.0097096	0.0240049	1.78643	4.41657	0.859067	-3.93e-08	2.24e-08	-1.75337	0.0795389	FALSE
UKB_460K.bmd_HEEL_TSCOREz : Published: REVEL_rankscore	UKB_460K.bmd_HEEL_TSCOREz	Published: REVEL_rankscore	perc50	0.000937569	0.0174793	0.00435206	18.6432	4.64185	0.000158672	6.5e-07	3.71e-07	1.75227	0.0797282	FALSE
PASS_Years_of_Education2 : Boosted: 1000G_EUR_CDTS_gnomAD_ratio1to4	PASS_Years_of_Education2	Boosted: 1000G_EUR_CDTS_gnomAD_ratio1to4	perc995	0.0043094	0.056069	0.0188914	13.0109	4.38377	0.00692994	1.84e-07	1.05e-07	1.75096	0.0799532	FALSE
UKB_460K.cov_SMOKING_STATUS : Boosted: MetaLR_rankscore	UKB_460K.cov_SMOKING_STATUS	Boosted: MetaLR_rankscore	perc95	0.000877849	0.00218673	0.000799591	2.491	0.910852	0.103357	-5.82e-09	3.33e-09	-1.74891	0.0803068	FALSE
PASS_AgeFirstBirth : Boosted: MPC_rankscore	PASS_AgeFirstBirth	Boosted: MPC_rankscore	perc999	0.000320911	0.0169257	0.00789851	52.7428	24.6128	0.039654	4.57e-07	2.61e-07	1.74845	0.080386	FALSE
UKB_460K.body_BALDING1 : Published: 1000G_EUR_Testis_closeness_centrality	UKB_460K.body_BALDING1	Published: 1000G_EUR_Testis_closeness_centrality	perc95	0.0242949	0.059152	0.0126464	2.43475	0.520537	0.00660259	3.65e-08	2.09e-08	1.74826	0.0804185	FALSE
UKB_460K.pigment_HAIR : Boosted-baselineLD: SuperEnhancer_Hnisz	UKB_460K.pigment_HAIR	Boosted-baselineLD: SuperEnhancer_Hnisz	perc90	0.0969738	0.42727	0.0963639	4.40603	0.993711	0.000806944	6.89e-08	3.95e-08	1.74713	0.080614	FALSE
UKB_460K.disease_RESPIRATORY_ENT : Boosted: REVEL_rankscore	UKB_460K.disease_RESPIRATORY_ENT	Boosted: REVEL_rankscore	perc995	0.00262516	0.00630269	0.0128032	2.40088	4.87713	0.77273	-1.22e-07	6.97e-08	-1.74587	0.0808342	FALSE
PASS_Height1 : Published: 1000G_EUR_H3K4me1_DEEPSEA_MAX_ALL	PASS_Height1	Published: 1000G_EUR_H3K4me1_DEEPSEA_MAX_ALL	perc99	0.00939717	0.123132	0.0304293	13.1031	3.23813	0.000378799	2.71e-07	1.55e-07	1.74552	0.0808951	FALSE
UKB_460K.body_BALDING1 : Boosted: 1000G_EUR_H3K9ac_DEEPSEA_MAX_ALL_ratio1to4	UKB_460K.body_BALDING1	Boosted: 1000G_EUR_H3K9ac_DEEPSEA_MAX_ALL_ratio1to4	perc99	0.00914386	0.0762028	0.0253782	8.33377	2.77543	0.00756626	2.77e-07	1.59e-07	1.74509	0.0809689	FALSE
UKB_460K.blood_EOSINOPHIL_COUNT : Boosted-baselineLD: Recomb_Rate_10kb	UKB_460K.blood_EOSINOPHIL_COUNT	Boosted-baselineLD: Recomb_Rate_10kb	class1	0.283432	0.3576	0.0243902	1.26168	0.0860531	0.00322964	-1.1e-08	6.31e-09	-1.7448	0.0810198	FALSE
UKB_460K.other_MORNINGPERSON : Published: REVEL_rankscore	UKB_460K.other_MORNINGPERSON	Published: REVEL_rankscore	perc50	0.000937569	-0.0003564	0.0049271	-0.380132	5.25519	0.792894	-2.31e-07	1.32e-07	-1.74395	0.0811676	FALSE
UKB_460K.disease_HI_CHOL_SELF_REP : Published: 1000G_EUR_EigenALL	UKB_460K.disease_HI_CHOL_SELF_REP	Published: 1000G_EUR_EigenALL	perc999	0.000522885	0.0267698	0.0130543	51.1963	24.9659	0.0422705	3.44e-07	1.97e-07	1.7431	0.0813156	FALSE
PASS_Years_of_Education2 : Boosted: M-CAP_rankscore	PASS_Years_of_Education2	Boosted: M-CAP_rankscore	perc999	0.000745828	0.0161912	0.00564133	21.7091	7.56385	0.00684805	2.43e-07	1.39e-07	1.74281	0.0813676	FALSE
UKB_460K.body_HEIGHTz : Boosted: SIFT4G_converted_rankscore	UKB_460K.body_HEIGHTz	Boosted: SIFT4G_converted_rankscore	perc995	0.00224017	0.000531636	0.0045107	0.23732	2.01356	0.706085	-4.61e-07	2.65e-07	-1.74141	0.0816126	FALSE
PASS_Type_2_Diabetes : Boosted: 1000G_EUR_CTCF_DEEPSEA_MAX_ALL_ratio1to4	PASS_Type_2_Diabetes	Boosted: 1000G_EUR_CTCF_DEEPSEA_MAX_ALL_ratio1to4	perc90	0.0975161	0.283933	0.129601	2.91165	1.32902	0.139455	4.56e-08	2.62e-08	1.74117	0.0816537	FALSE
UKB_460K.blood_WHITE_COUNT : Published: 1000G_EUR_CDTS_gnomAD	UKB_460K.blood_WHITE_COUNT	Published: 1000G_EUR_CDTS_gnomAD	perc99	0.00511763	0.0680437	0.0165949	13.296	3.24269	0.000315017	2.68e-07	1.54e-07	1.7411	0.0816653	FALSE
PASS_Schizophrenia : Boosted: DNA_DIS	PASS_Schizophrenia	Boosted: DNA_DIS	perc90	0.0981633	0.200088	0.0315554	2.03832	0.321459	0.0011853	8.31e-08	4.77e-08	1.74061	0.0817524	FALSE
PASS_Years_of_Education2 : Boosted-baselineLD: MAF_Adj_ASMC	PASS_Years_of_Education2	Boosted-baselineLD: MAF_Adj_ASMC	class1	0.247667	0.113408	0.01454	0.457906	0.058708	1.06e-16	5.38e-09	3.09e-09	1.73918	0.0820026	FALSE
UKB_460K.disease_RESPIRATORY_ENT : Boosted: 1000G_EUR_havrilla_ccr_ratio1to4	UKB_460K.disease_RESPIRATORY_ENT	Boosted: 1000G_EUR_havrilla_ccr_ratio1to4	perc995	0.00463786	0.0378806	0.026069	8.16769	5.62091	0.200665	2.85e-07	1.64e-07	1.73902	0.0820312	FALSE
UKB_460K.disease_T2D : Boosted-baselineLD: H3K27ac_Hnisz	UKB_460K.disease_T2D	Boosted-baselineLD: H3K27ac_Hnisz	perc90	0.0970221	0.427215	0.103131	4.40328	1.06296	0.00116128	3.65e-08	2.1e-08	1.73663	0.0824518	FALSE
UKB_460K.blood_EOSINOPHIL_COUNT : Boosted: RNA_DIS	UKB_460K.blood_EOSINOPHIL_COUNT	Boosted: RNA_DIS	perc90	0.101808	0.260187	0.0201995	2.55566	0.198407	2.89e-13	1.61e-08	9.26e-09	1.73394	0.0829286	FALSE
UKB_460K.disease_HYPOTHYROIDISM_SELF_REP : Boosted-baselineLD: CTCF_Hoffman	UKB_460K.disease_HYPOTHYROIDISM_SELF_REP	Boosted-baselineLD: CTCF_Hoffman	perc95	0.0500981	-0.0437273	0.0641811	-0.872832	1.28111	0.147228	-4.11e-08	2.37e-08	-1.7338	0.0829529	FALSE
PASS_Schizophrenia : Published: 1000G_EUR_Greene_thyroid	PASS_Schizophrenia	Published: 1000G_EUR_Greene_thyroid	perc95	0.0309081	0.0259003	0.00522194	0.837979	0.168951	0.336383	-2.33e-08	1.35e-08	-1.73304	0.0830884	FALSE
UKB_460K.disease_ALLERGY_ECZEMA_DIAGNOSED : Boosted-baselineLD: H3K4me1_Trynka	UKB_460K.disease_ALLERGY_ECZEMA_DIAGNOSED	Boosted-baselineLD: H3K4me1_Trynka	perc90	0.0974961	0.318265	0.0518036	3.26439	0.53134	2.39e-05	3.47e-08	2e-08	1.73104	0.0834443	FALSE
UKB_460K.disease_ALLERGY_ECZEMA_DIAGNOSED : Boosted: 1000G_EUR_CTCF_DEEPSEA_MAX_ALL_ratio1to4	UKB_460K.disease_ALLERGY_ECZEMA_DIAGNOSED	Boosted: 1000G_EUR_CTCF_DEEPSEA_MAX_ALL_ratio1to4	perc90	0.0975161	0.229115	0.0444353	2.34951	0.455671	0.00415107	1.57e-08	9.06e-09	1.73092	0.0834655	FALSE
UKB_460K.repro_MENARCHE_AGE : Published: MPC_rankscore	UKB_460K.repro_MENARCHE_AGE	Published: MPC_rankscore	perc70	0.000412336	0.00914357	0.00403074	22.1751	9.77539	0.030662	8.15e-07	4.71e-07	1.73014	0.0836061	FALSE
PASS_NumberChildrenEverBorn : Published: Polyphen2_HDIV_rankscore	PASS_NumberChildrenEverBorn	Published: Polyphen2_HDIV_rankscore	perc50	0.000734421	0.0299122	0.0193849	40.729	26.3948	0.132763	1.96e-07	1.13e-07	1.73007	0.0836171	FALSE
PASS_Rheumatoid_Arthritis : Boosted-baselineLD: Repressed_Hoffman	PASS_Rheumatoid_Arthritis	Boosted-baselineLD: Repressed_Hoffman	perc999	0.00109794	0.0114473	0.00691836	10.4261	6.30122	0.12475	3.28e-07	1.89e-07	1.72913	0.0837863	FALSE
UKB_460K.lung_FEV1FVCzSMOKE : Boosted-baselineLD: BLUEPRINT_H3K4me1QTL_MaxCPP	UKB_460K.lung_FEV1FVCzSMOKE	Boosted-baselineLD: BLUEPRINT_H3K4me1QTL_MaxCPP	perc99	0.0161665	0.0216238	0.022425	1.33757	1.38713	0.807283	-1.96e-07	1.14e-07	-1.72877	0.0838506	FALSE
UKB_460K.blood_EOSINOPHIL_COUNT : Published: MetaSVM_rankscore	UKB_460K.blood_EOSINOPHIL_COUNT	Published: MetaSVM_rankscore	perc50	0.00105902	0.0210667	0.00862429	19.8926	8.14364	0.0224772	6.51e-07	3.77e-07	1.72875	0.0838533	FALSE
UKB_460K.repro_MENARCHE_AGE : Boosted-baselineLD: synonymous	UKB_460K.repro_MENARCHE_AGE	Boosted-baselineLD: synonymous	perc995	0.00450533	0.0506	0.0191874	11.2311	4.25883	0.0158771	5.76e-07	3.33e-07	1.72873	0.0838567	FALSE
UKB_460K.disease_DERMATOLOGY : Published: MetaSVM_rankscore	UKB_460K.disease_DERMATOLOGY	Published: MetaSVM_rankscore	perc50	0.00105902	0.0296252	0.0238195	27.9741	22.492	0.229182	9.19e-08	5.31e-08	1.72844	0.0839085	FALSE
UKB_460K.disease_HI_CHOL_SELF_REP : Boosted-baselineLD: H3K9ac_peaks_Trynka	UKB_460K.disease_HI_CHOL_SELF_REP	Boosted-baselineLD: H3K9ac_peaks_Trynka	perc90	0.0962663	0.458776	0.101639	4.7657	1.05581	0.000392405	4.07e-08	2.35e-08	1.72833	0.0839298	FALSE
PASS_DS : Published: 1000G_EUR_DNase_DEEPSEA_MAX_ALL	PASS_DS	Published: 1000G_EUR_DNase_DEEPSEA_MAX_ALL	perc95	0.0483975	0.23738	0.11552	4.90481	2.38691	0.088228	3.9e-08	2.26e-08	1.72769	0.0840431	FALSE
PASS_NumberChildrenEverBorn : Boosted: MPC_rankscore	PASS_NumberChildrenEverBorn	Boosted: MPC_rankscore	perc999	0.000320911	0.0207277	0.00937626	64.5901	29.2177	0.0300355	1.96e-07	1.13e-07	1.7262	0.0843119	FALSE
PASS_Ulcerative_Colitis : Boosted-baselineLD: MAF_Adj_LLD_AFR	PASS_Ulcerative_Colitis	Boosted-baselineLD: MAF_Adj_LLD_AFR	perc95	0.0795275	0.0676265	0.0289422	0.850354	0.363927	0.685922	5.03e-08	2.91e-08	1.72619	0.0843138	FALSE
PASS_Coronary_Artery_Disease : Boosted: MetaSVM_rankscore	PASS_Coronary_Artery_Disease	Boosted: MetaSVM_rankscore	perc95	0.0112973	0.0119038	0.0587748	1.05369	5.20255	0.991691	-6.3e-08	3.65e-08	-1.72598	0.084351	FALSE
UKB_460K.cov_SMOKING_STATUS : Boosted: PROVEAN_converted_rankscore	UKB_460K.cov_SMOKING_STATUS	Boosted: PROVEAN_converted_rankscore	perc99	0.00543519	0.0293936	0.00988848	5.40802	1.81935	0.0159909	-6.09e-08	3.53e-08	-1.72593	0.0843605	FALSE
PASS_BMI1 : Boosted: PROVEAN_converted_rankscore	PASS_BMI1	Boosted: PROVEAN_converted_rankscore	perc99	0.00543519	0.0121004	0.0148163	2.22631	2.726	0.653369	-1.74e-07	1.01e-07	-1.72591	0.0843638	FALSE
UKB_460K.bp_SYSTOLICadjMEDz : Boosted: 1000G_EUR_Greene_thyroid_ratio1to4	UKB_460K.bp_SYSTOLICadjMEDz	Boosted: 1000G_EUR_Greene_thyroid_ratio1to4	perc90	0.0942223	0.199176	0.0184319	2.1139	0.195621	4.58e-08	1.72e-08	9.98e-09	1.72531	0.0844709	FALSE
UKB_460K.lung_FEV1FVCzSMOKE : Boosted: 1000G_EUR_H3K27ac_DEEPSEA_MAX_ALL_ratio1to4	UKB_460K.lung_FEV1FVCzSMOKE	Boosted: 1000G_EUR_H3K27ac_DEEPSEA_MAX_ALL_ratio1to4	perc99	0.00910477	0.0886071	0.0196614	9.73194	2.15946	6.22e-05	2.25e-07	1.31e-07	1.72437	0.0846417	FALSE
UKB_460K.cov_SMOKING_STATUS : Boosted-baselineLD: Enhancer_Hoffman	UKB_460K.cov_SMOKING_STATUS	Boosted-baselineLD: Enhancer_Hoffman	perc95	0.0487229	0.0905596	0.0236713	1.85867	0.485835	0.078569	-2.21e-08	1.28e-08	-1.72219	0.0850348	FALSE
UKB_460K.blood_PLATELET_COUNT : Boosted-baselineLD: H3K4me1_Trynka	UKB_460K.blood_PLATELET_COUNT	Boosted-baselineLD: H3K4me1_Trynka	perc90	0.0974961	0.508625	0.0615165	5.21687	0.630964	1.2e-10	1.52e-07	8.82e-08	1.7219	0.085088	FALSE
UKB_460K.bp_SYSTOLICadjMEDz : Boosted: MetaSVM_rankscore	UKB_460K.bp_SYSTOLICadjMEDz	Boosted: MetaSVM_rankscore	perc95	0.0112973	0.0841113	0.013517	7.44526	1.19648	2.08e-07	-3.06e-08	1.78e-08	-1.72151	0.0851591	FALSE
UKB_460K.body_WHRadjBMIz : Published: MetaSVM_rankscore	UKB_460K.body_WHRadjBMIz	Published: MetaSVM_rankscore	perc50	0.00105902	0.00161144	0.00538626	1.52163	5.08607	0.918084	-3.22e-07	1.87e-07	-1.72124	0.0852081	FALSE
PASS_Crohns_Disease : Boosted: 1000G_EUR_ncER_ratio1to4	PASS_Crohns_Disease	Boosted: 1000G_EUR_ncER_ratio1to4	perc95	0.0453328	0.059472	0.121901	1.3119	2.68903	0.906876	1.08e-06	6.29e-07	1.71996	0.08544	FALSE
UKB_460K.other_MORNINGPERSON : Published: Polyphen2_HVAR_rankscore	UKB_460K.other_MORNINGPERSON	Published: Polyphen2_HVAR_rankscore	perc60	0.000563984	-0.000941784	0.00325086	-1.66988	5.76409	0.642769	-2.36e-07	1.37e-07	-1.71995	0.0854415	FALSE
UKB_460K.pigment_SUNBURN : Boosted-baselineLD: CTCF_Hoffman	UKB_460K.pigment_SUNBURN	Boosted-baselineLD: CTCF_Hoffman	perc95	0.0500981	0.187677	0.0838328	3.74619	1.67337	0.127607	6.56e-08	3.82e-08	1.71949	0.085525	FALSE
UKB_460K.disease_HYPOTHYROIDISM_SELF_REP : Published: 1000G_EUR_SkinSunExposed_closeness_centrality	UKB_460K.disease_HYPOTHYROIDISM_SELF_REP	Published: 1000G_EUR_SkinSunExposed_closeness_centrality	perc995	0.00079196	-0.000225801	0.000898293	-0.285116	1.13427	0.262788	-1.85e-08	1.07e-08	-1.71846	0.0857119	FALSE
UKB_460K.blood_PLATELET_COUNT : Boosted-baselineLD: non_synonymous	UKB_460K.blood_PLATELET_COUNT	Boosted-baselineLD: non_synonymous	perc995	0.00397674	0.0516736	0.0179633	12.9939	4.51708	0.0083962	9.84e-07	5.73e-07	1.71768	0.0858551	FALSE
UKB_460K.pigment_SUNBURN : Boosted-baselineLD: UTR_3_UCSC	UKB_460K.pigment_SUNBURN	Boosted-baselineLD: UTR_3_UCSC	perc95	0.0465854	0.165417	0.0602806	3.55083	1.29398	0.0523618	6.14e-08	3.58e-08	1.71639	0.0860909	FALSE
PASS_HDL : Boosted-baselineLD: MAF_Adj_Predicted_Allele_Age	PASS_HDL	Boosted-baselineLD: MAF_Adj_Predicted_Allele_Age	perc95	0.0781053	0.070065	0.0261897	0.897059	0.335313	0.760326	1.92e-08	1.12e-08	1.71343	0.0866328	FALSE
UKB_460K.blood_WHITE_COUNT : Published: 1000G_EUR_CTCF_DEEPSEA_MAX_ALL	UKB_460K.blood_WHITE_COUNT	Published: 1000G_EUR_CTCF_DEEPSEA_MAX_ALL	perc95	0.049634	0.0234651	0.0415155	0.472763	0.836433	0.529525	-6.73e-08	3.93e-08	-1.71293	0.0867256	FALSE
UKB_460K.disease_DERMATOLOGY : Boosted: M-CAP_rankscore	UKB_460K.disease_DERMATOLOGY	Boosted: M-CAP_rankscore	perc999	0.000745828	0.0397294	0.0213132	53.2688	28.5766	0.0572867	1.02e-07	5.95e-08	1.71248	0.0868086	FALSE
PASS_DS : Boosted-baselineLD: Conserved_Mammal_phastCons46way	PASS_DS	Boosted-baselineLD: Conserved_Mammal_phastCons46way	perc95	0.0445938	0.360587	0.0958255	8.08602	2.14885	0.000689734	4.65e-08	2.71e-08	1.71241	0.0868208	FALSE
PASS_Height1 : Boosted-baselineLD: synonymous	PASS_Height1	Boosted-baselineLD: synonymous	perc995	0.00450533	0.0565316	0.0242501	12.5477	5.38253	0.0366085	6.77e-07	3.95e-07	1.71222	0.0868567	FALSE
PASS_NumberChildrenEverBorn : Published: 1000G_EUR_SkinSunExposed_closeness_centrality	PASS_NumberChildrenEverBorn	Published: 1000G_EUR_SkinSunExposed_closeness_centrality	perc995	0.00079196	0.00374972	0.00154237	4.73474	1.94754	0.0588482	1.28e-08	7.5e-09	1.71078	0.0871217	FALSE
PASS_BMI1 : Published: 1000G_EUR_LIMBR	PASS_BMI1	Published: 1000G_EUR_LIMBR	perc95	0.0002523	0.00308696	0.00132025	12.2353	5.23287	0.0311727	2.59e-07	1.51e-07	1.70959	0.0873409	FALSE
UKB_460K.pigment_HAIR : Boosted-baselineLD: non_synonymous	UKB_460K.pigment_HAIR	Boosted-baselineLD: non_synonymous	perc995	0.00397674	0.034883	0.0279665	8.77175	7.03251	0.273448	9.3e-07	5.44e-07	1.70948	0.0873628	FALSE
UKB_460K.cov_SMOKING_STATUS : Boosted-baselineLD: H3K9ac_peaks_Trynka	UKB_460K.cov_SMOKING_STATUS	Boosted-baselineLD: H3K9ac_peaks_Trynka	perc90	0.0962663	0.26666	0.0318174	2.77002	0.330515	1.91e-07	2.27e-08	1.33e-08	1.7082	0.087599	FALSE
UKB_460K.body_BMIz : Boosted-baselineLD: GTEx_eQTL_MaxCPP	UKB_460K.body_BMIz	Boosted-baselineLD: GTEx_eQTL_MaxCPP	perc999	0.00167551	0.0113654	0.00359294	6.78323	2.14438	0.00778742	1.74e-07	1.02e-07	1.70816	0.087607	FALSE
UKB_460K.blood_EOSINOPHIL_COUNT : Boosted: 1000G_EUR_EigenPCALL_ratio1to4	UKB_460K.blood_EOSINOPHIL_COUNT	Boosted: 1000G_EUR_EigenPCALL_ratio1to4	perc95	0.0461628	0.389712	0.0544565	8.44213	1.17966	3.96e-09	1.4e-07	8.2e-08	1.70807	0.0876227	FALSE
PASS_Schizophrenia : Published: 1000G_EUR_ncER	PASS_Schizophrenia	Published: 1000G_EUR_ncER	perc95	0.0282856	0.0569148	0.0289497	2.01215	1.02348	0.324544	-1.47e-07	8.61e-08	-1.70767	0.0876973	FALSE
PASS_Rheumatoid_Arthritis : Published: 1000G_EUR_ReMM	PASS_Rheumatoid_Arthritis	Published: 1000G_EUR_ReMM	perc995	0.00336965	0.07337	0.0442896	21.7738	13.1437	0.115839	7.33e-07	4.29e-07	1.70727	0.0877717	FALSE
UKB_460K.blood_WHITE_COUNT : Boosted-baselineLD: MAF_Adj_Predicted_Allele_Age	UKB_460K.blood_WHITE_COUNT	Boosted-baselineLD: MAF_Adj_Predicted_Allele_Age	perc95	0.0781053	0.0275304	0.010193	0.352479	0.130503	2.48e-06	1.33e-08	7.78e-09	1.70665	0.087888	FALSE
PASS_Height1 : Boosted-baselineLD: MAF_Adj_LLD_AFR	PASS_Height1	Boosted-baselineLD: MAF_Adj_LLD_AFR	perc95	0.0795275	0.0675942	0.0164281	0.849948	0.206571	0.468646	1.9e-08	1.12e-08	1.70602	0.0880053	FALSE
PASS_Type_2_Diabetes : Boosted-baselineLD: TSS_Hoffman	PASS_Type_2_Diabetes	Boosted-baselineLD: TSS_Hoffman	class1	0.0186377	0.199594	0.083894	10.7092	4.50132	0.02309	1.94e-07	1.14e-07	1.706	0.0880081	FALSE
UKB_460K.mental_NEUROTICISM : Boosted-baselineLD: H3K27ac_Hnisz	UKB_460K.mental_NEUROTICISM	Boosted-baselineLD: H3K27ac_Hnisz	perc90	0.0970221	0.166422	0.0235736	1.7153	0.242972	0.0036888	1.55e-08	9.1e-09	1.70505	0.0881852	FALSE
PASS_Ever_Smoked : Boosted: 1000G_EUR_EigenPCALL_ratio1to4	PASS_Ever_Smoked	Boosted: 1000G_EUR_EigenPCALL_ratio1to4	perc95	0.0461628	0.133643	0.103818	2.89504	2.24895	0.394024	-8.96e-08	5.25e-08	-1.70468	0.0882534	FALSE
PASS_Schizophrenia : Published: 1000G_EUR_inweb_closeness_centrality	PASS_Schizophrenia	Published: 1000G_EUR_inweb_closeness_centrality	perc95	0.0283537	0.0269231	0.00471436	0.949545	0.16627	0.761898	-2.27e-08	1.33e-08	-1.70453	0.0882819	FALSE
UKB_460K.body_HEIGHTz : Boosted-baselineLD: Repressed_Hoffman	UKB_460K.body_HEIGHTz	Boosted-baselineLD: Repressed_Hoffman	perc999	0.00109794	0.00209399	0.00120111	1.90719	1.09397	0.406956	2.04e-07	1.2e-07	1.70424	0.088337	FALSE
UKB_460K.pigment_SKIN : Published: Polyphen2_HDIV_rankscore	UKB_460K.pigment_SKIN	Published: Polyphen2_HDIV_rankscore	perc50	0.000734421	0.0399876	0.0212454	54.4478	28.9281	0.0798762	8.21e-07	4.82e-07	1.70392	0.0883962	FALSE
PASS_Type_2_Diabetes : Boosted: SIFT4G_converted_rankscore	PASS_Type_2_Diabetes	Boosted: SIFT4G_converted_rankscore	perc995	0.00224017	-0.0184464	0.0241629	-8.23437	10.7862	0.382316	-3.19e-07	1.87e-07	-1.70237	0.0886868	FALSE
UKB_460K.cov_EDU_YEARS : Boosted: 1000G_EUR_ncER_ratio1to4	UKB_460K.cov_EDU_YEARS	Boosted: 1000G_EUR_ncER_ratio1to4	perc95	0.0453328	0.274007	0.0365525	6.04434	0.806314	2.43e-09	7.01e-08	4.12e-08	1.70167	0.0888182	FALSE
UKB_460K.pigment_SUNBURN : Boosted: DNA_DIS	UKB_460K.pigment_SUNBURN	Boosted: DNA_DIS	perc90	0.0981633	0.213088	0.0739445	2.17075	0.75328	0.101188	4.8e-08	2.82e-08	1.70144	0.0888602	FALSE
UKB_460K.pigment_TANNING : Boosted: 1000G_EUR_inweb_closeness_centrality_ratio1to4	UKB_460K.pigment_TANNING	Boosted: 1000G_EUR_inweb_closeness_centrality_ratio1to4	class1	0.0754907	0.472187	0.197596	6.25491	2.61749	0.0672284	7.27e-08	4.27e-08	1.70098	0.0889471	FALSE
UKB_460K.bp_SYSTOLICadjMEDz : Boosted: PrimateAI_rankscore	UKB_460K.bp_SYSTOLICadjMEDz	Boosted: PrimateAI_rankscore	perc999	0.000577237	0.0185293	0.00585595	32.1001	10.1448	0.00255523	7.33e-07	4.31e-07	1.6996	0.0892065	FALSE
PASS_Rheumatoid_Arthritis : Boosted-baselineLD: Conserved_Primate_phastCons46way	PASS_Rheumatoid_Arthritis	Boosted-baselineLD: Conserved_Primate_phastCons46way	perc95	0.0442614	0.296815	0.108422	6.70596	2.44958	0.0187269	2.25e-07	1.32e-07	1.69913	0.0892948	FALSE
UKB_460K.disease_T2D : Boosted-baselineLD: Promoter_UCSC	UKB_460K.disease_T2D	Boosted-baselineLD: Promoter_UCSC	perc90	0.0955031	0.246493	0.0425792	2.58099	0.445841	0.000599277	1.18e-08	6.95e-09	1.69895	0.0893286	FALSE
PASS_Crohns_Disease : Boosted-baselineLD: H3K9ac_Trynka	PASS_Crohns_Disease	Boosted-baselineLD: H3K9ac_Trynka	perc95	0.0474976	0.465065	0.129862	9.79132	2.73406	0.00155877	6.51e-07	3.83e-07	1.69845	0.089422	FALSE
UKB_460K.body_BALDING1 : Published: 1000G_EUR_H3K4me2_DEEPSEA_MAX_ALL	UKB_460K.body_BALDING1	Published: 1000G_EUR_H3K4me2_DEEPSEA_MAX_ALL	perc95	0.0482559	0.252379	0.0597024	5.23002	1.2372	0.000704959	1.3e-07	7.64e-08	1.69508	0.0900599	FALSE
UKB_460K.disease_HI_CHOL_SELF_REP : Published: 1000G_EUR_pLI	UKB_460K.disease_HI_CHOL_SELF_REP	Published: 1000G_EUR_pLI	perc95	0.0297303	0.0574341	0.010001	1.93184	0.33639	0.00717229	5.11e-09	3.01e-09	1.695	0.0900748	FALSE
PASS_NumberChildrenEverBorn : Boosted-baselineLD: DHS_Trynka	PASS_NumberChildrenEverBorn	Boosted-baselineLD: DHS_Trynka	perc95	0.0486667	-0.0191018	0.10116	-0.392503	2.07863	0.504405	-2.13e-08	1.26e-08	-1.69464	0.0901428	FALSE
UKB_460K.repro_MENOPAUSE_AGE : Published: 1000G_EUR_Testis_closeness_centrality	UKB_460K.repro_MENOPAUSE_AGE	Published: 1000G_EUR_Testis_closeness_centrality	perc95	0.0242949	0.0963408	0.0195873	3.96547	0.806231	0.000192937	2.68e-08	1.58e-08	1.69419	0.090229	FALSE
UKB_460K.bmd_HEEL_TSCOREz : Boosted-baselineLD: Conserved_Vertebrate_phastCons46way	UKB_460K.bmd_HEEL_TSCOREz	Boosted-baselineLD: Conserved_Vertebrate_phastCons46way	perc99	0.00784495	0.0864336	0.0262716	11.0177	3.34886	0.00309524	-5.1e-07	3.01e-07	-1.69398	0.09027	FALSE
UKB_460K.blood_RBC_DISTRIB_WIDTH : Boosted-baselineLD: Coding_UCSC	UKB_460K.blood_RBC_DISTRIB_WIDTH	Boosted-baselineLD: Coding_UCSC	perc99	0.00847033	0.11703	0.0361447	13.8165	4.26722	0.00342894	5.35e-07	3.16e-07	1.69373	0.0903162	FALSE
UKB_460K.disease_HI_CHOL_SELF_REP : Boosted: 1000G_EUR_Greene_thyroid_ratio1to4	UKB_460K.disease_HI_CHOL_SELF_REP	Boosted: 1000G_EUR_Greene_thyroid_ratio1to4	perc90	0.0942223	0.283707	0.054039	3.01104	0.573526	0.000799033	9.89e-09	5.84e-09	1.69313	0.090431	FALSE
PASS_HDL : Boosted-baselineLD: DGF_ENCODE	PASS_HDL	Boosted-baselineLD: DGF_ENCODE	perc995	0.00465748	0.0892921	0.0510283	19.1718	10.9562	0.0992122	4.14e-07	2.44e-07	1.6927	0.0905119	FALSE
UKB_460K.bp_SYSTOLICadjMEDz : Boosted-baselineLD: DGF_ENCODE	UKB_460K.bp_SYSTOLICadjMEDz	Boosted-baselineLD: DGF_ENCODE	perc995	0.00465748	0.0479617	0.0138175	10.2978	2.96672	0.00186472	2.14e-07	1.27e-07	1.69245	0.0905611	FALSE
PASS_Schizophrenia : Boosted-baselineLD: CpG_Content_50kb	PASS_Schizophrenia	Boosted-baselineLD: CpG_Content_50kb	perc999	0.000854364	-0.0021555	0.00175211	-2.52293	2.05078	0.086084	-2.64e-07	1.56e-07	-1.69093	0.0908494	FALSE
UKB_460K.blood_RBC_DISTRIB_WIDTH : Published: 1000G_EUR_pLI	UKB_460K.blood_RBC_DISTRIB_WIDTH	Published: 1000G_EUR_pLI	perc95	0.0297303	0.0536144	0.00791434	1.80336	0.266205	0.00279888	1.63e-08	9.68e-09	1.68645	0.0917091	FALSE
UKB_460K.body_HEIGHTz : Published: REVEL_rankscore	UKB_460K.body_HEIGHTz	Published: REVEL_rankscore	perc50	0.000937569	0.0223735	0.00556201	23.8633	5.93237	0.000126257	1.46e-06	8.68e-07	1.68624	0.0917493	FALSE
PASS_Height1 : Published: 1000G_EUR_ReMM	PASS_Height1	Published: 1000G_EUR_ReMM	perc995	0.00336965	0.0653031	0.0207278	19.3798	6.15132	0.00370679	4.58e-07	2.72e-07	1.68567	0.0918599	FALSE
PASS_Rheumatoid_Arthritis : Boosted-baselineLD: H3K9ac_Trynka	PASS_Rheumatoid_Arthritis	Boosted-baselineLD: H3K9ac_Trynka	perc95	0.0474976	0.408476	0.119598	8.59991	2.51799	0.00137932	2.13e-07	1.27e-07	1.68564	0.091865	FALSE
PASS_HDL : Boosted-baselineLD: GTEx_eQTL_MaxCPP	PASS_HDL	Boosted-baselineLD: GTEx_eQTL_MaxCPP	perc999	0.00167551	-0.0207144	0.01869	-12.363	11.1548	0.206785	-3.59e-07	2.13e-07	-1.68552	0.0918885	FALSE
UKB_460K.pigment_TANNING : Published: 1000G_EUR_ReMM	UKB_460K.pigment_TANNING	Published: 1000G_EUR_ReMM	perc995	0.00336965	0.184188	0.0833303	54.661	24.7297	0.0502215	6.35e-07	3.77e-07	1.68526	0.0919387	FALSE
PASS_BMI1 : Boosted-baselineLD: Recomb_Rate_10kb	PASS_BMI1	Boosted-baselineLD: Recomb_Rate_10kb	class1	0.283432	0.310233	0.0212581	1.09456	0.0750025	0.219702	-7.47e-09	4.43e-09	-1.68469	0.0920492	FALSE
UKB_460K.bp_SYSTOLICadjMEDz : Boosted-baselineLD: FetalDHS_Trynka	UKB_460K.bp_SYSTOLICadjMEDz	Boosted-baselineLD: FetalDHS_Trynka	perc95	0.0481452	0.313426	0.0366874	6.51002	0.762015	1.75e-11	8.29e-08	4.93e-08	1.68189	0.0925909	FALSE
UKB_460K.disease_ALLERGY_ECZEMA_DIAGNOSED : Boosted: PrimateAI_rankscore	UKB_460K.disease_ALLERGY_ECZEMA_DIAGNOSED	Boosted: PrimateAI_rankscore	perc999	0.000577237	0.0169426	0.00700242	29.3512	12.1309	0.0160831	2.94e-07	1.75e-07	1.68117	0.0927299	FALSE
UKB_460K.lung_FEV1FVCzSMOKE : Boosted-baselineLD: BivFlnk	UKB_460K.lung_FEV1FVCzSMOKE	Boosted-baselineLD: BivFlnk	perc99	0.00941075	0.0927304	0.0144316	9.85367	1.53352	8.96e-09	1.55e-07	9.22e-08	1.68058	0.0928439	FALSE
UKB_460K.disease_ALLERGY_ECZEMA_DIAGNOSED : Boosted-baselineLD: GERP.NS	UKB_460K.disease_ALLERGY_ECZEMA_DIAGNOSED	Boosted-baselineLD: GERP.NS	perc95	0.0465722	0.168093	0.0559625	3.6093	1.20163	0.023302	5.22e-08	3.11e-08	1.67903	0.0931467	FALSE
UKB_460K.disease_HYPOTHYROIDISM_SELF_REP : Boosted: MPC_rankscore	UKB_460K.disease_HYPOTHYROIDISM_SELF_REP	Boosted: MPC_rankscore	perc999	0.000320911	-0.0070116	0.00558558	-21.8491	17.4054	0.200716	-2.97e-07	1.77e-07	-1.67875	0.0932011	FALSE
PASS_LDL : Published: 1000G_EUR_inweb_closeness_centrality	PASS_LDL	Published: 1000G_EUR_inweb_closeness_centrality	perc95	0.0283537	0.106916	0.0293174	3.77078	1.03399	0.00837894	2.85e-08	1.7e-08	1.67842	0.0932652	FALSE
PASS_BMI1 : Boosted-baselineLD: H3K27ac_PGC2	PASS_BMI1	Boosted-baselineLD: H3K27ac_PGC2	perc90	0.0971147	0.175302	0.0374012	1.8051	0.385124	0.0353251	5.13e-08	3.06e-08	1.67768	0.0934093	FALSE
UKB_460K.body_WHRadjBMIz : Boosted: Polyphen2_HVAR_rankscore	UKB_460K.body_WHRadjBMIz	Boosted: Polyphen2_HVAR_rankscore	perc995	0.00178287	0.00986072	0.00459041	5.5308	2.57473	0.0782019	-1.66e-07	9.89e-08	-1.67709	0.0935255	FALSE
UKB_460K.mental_NEUROTICISM : Boosted-baselineLD: UTR_3_UCSC	UKB_460K.mental_NEUROTICISM	Boosted-baselineLD: UTR_3_UCSC	perc95	0.0465854	0.0853265	0.0178475	1.83161	0.383114	0.0305473	2.29e-08	1.37e-08	1.67669	0.0936035	FALSE
PASS_DS : Published: REVEL_rankscore	PASS_DS	Published: REVEL_rankscore	perc50	0.000937569	-0.0115168	0.0188472	-12.2836	20.1022	0.507515	-2.89e-07	1.73e-07	-1.67647	0.0936466	FALSE
PASS_BMI1 : Published: MPC_rankscore	PASS_BMI1	Published: MPC_rankscore	perc70	0.000412336	0.0201159	0.00985006	48.7852	23.8884	0.0485772	1.06e-06	6.36e-07	1.67391	0.0941487	FALSE
UKB_460K.blood_EOSINOPHIL_COUNT : Boosted: 1000G_EUR_H3K27ac_DEEPSEA_MAX_ALL_ratio1to4	UKB_460K.blood_EOSINOPHIL_COUNT	Boosted: 1000G_EUR_H3K27ac_DEEPSEA_MAX_ALL_ratio1to4	perc99	0.00910477	0.136151	0.0279176	14.9538	3.06626	9.76e-06	2.56e-07	1.53e-07	1.67366	0.0941978	FALSE
UKB_460K.pigment_SKIN : Boosted: DNA_DIS	UKB_460K.pigment_SKIN	Boosted: DNA_DIS	perc90	0.0981633	0.247767	0.127985	2.52403	1.30379	0.204828	6.24e-08	3.73e-08	1.6735	0.0942289	FALSE
PASS_Height1 : Boosted-baselineLD: BLUEPRINT_H3K4me1QTL_MaxCPP	PASS_Height1	Boosted-baselineLD: BLUEPRINT_H3K4me1QTL_MaxCPP	perc99	0.0161665	0.0136384	0.041368	0.843619	2.55887	0.950635	-2.42e-07	1.45e-07	-1.67309	0.09431	FALSE
PASS_BMI1 : Boosted: Polyphen2_HVAR_rankscore	PASS_BMI1	Boosted: Polyphen2_HVAR_rankscore	perc995	0.00178287	0.0109941	0.00863785	6.16652	4.8449	0.288069	-2.76e-07	1.65e-07	-1.67282	0.0943627	FALSE
UKB_460K.disease_DERMATOLOGY : Boosted: 1000G_EUR_EigenPCALL_ratio1to4	UKB_460K.disease_DERMATOLOGY	Boosted: 1000G_EUR_EigenPCALL_ratio1to4	perc95	0.0461628	0.492811	0.147836	10.6755	3.20248	0.00120999	1.74e-08	1.04e-08	1.67252	0.0944216	FALSE
UKB_460K.disease_ALLERGY_ECZEMA_DIAGNOSED : Boosted-baselineLD: Nucleotide_Diversity_10kb	UKB_460K.disease_ALLERGY_ECZEMA_DIAGNOSED	Boosted-baselineLD: Nucleotide_Diversity_10kb	perc99	0.016765	0.0108653	0.00674785	0.648095	0.402496	0.381095	1.28e-08	7.68e-09	1.6724	0.0944462	FALSE
UKB_460K.blood_RED_COUNT : Boosted: Polyphen2_HDIV_rankscore	UKB_460K.blood_RED_COUNT	Boosted: Polyphen2_HDIV_rankscore	class1	0.00172198	0.0086814	0.00585005	5.04152	3.39728	0.231743	-3.15e-07	1.89e-07	-1.67145	0.0946328	FALSE
UKB_460K.disease_HI_CHOL_SELF_REP : Boosted-baselineLD: MAF_Adj_LLD_AFR	UKB_460K.disease_HI_CHOL_SELF_REP	Boosted-baselineLD: MAF_Adj_LLD_AFR	perc95	0.0795275	0.0815698	0.0379073	1.02568	0.476657	0.9567	1.04e-08	6.2e-09	1.67069	0.0947827	FALSE
PASS_HDL : Published: 1000G_EUR_CCR_scored	PASS_HDL	Published: 1000G_EUR_CCR_scored	perc90	0.000317388	-0.0116207	0.00931104	-36.6137	29.3365	0.214054	-1.19e-06	7.13e-07	-1.67065	0.0947901	FALSE
PASS_Type_2_Diabetes : Boosted-baselineLD: WeakEnhancer_Hoffman	PASS_Type_2_Diabetes	Boosted-baselineLD: WeakEnhancer_Hoffman	perc95	0.04922	0.313811	0.141806	6.37569	2.88107	0.056378	1.62e-07	9.69e-08	1.66981	0.0949564	FALSE
PASS_Autism : Boosted-baselineLD: PromoterFlanking_Hoffman	PASS_Autism	Boosted-baselineLD: PromoterFlanking_Hoffman	perc95	0.0489261	0.133636	0.073188	2.73138	1.49589	0.25682	6.66e-07	3.99e-07	1.66874	0.0951694	FALSE
UKB_460K.disease_DERMATOLOGY : Boosted: DNA_DIS	UKB_460K.disease_DERMATOLOGY	Boosted: DNA_DIS	perc90	0.0981633	0.312524	0.114166	3.18372	1.16302	0.0496622	5.9e-09	3.54e-09	1.6683	0.0952571	FALSE
UKB_460K.body_WHRadjBMIz : Boosted-baselineLD: BLUEPRINT_H3K27acQTL_MaxCPP	UKB_460K.body_WHRadjBMIz	Boosted-baselineLD: BLUEPRINT_H3K27acQTL_MaxCPP	perc95	0.0804255	0.23172	0.0288086	2.88118	0.358202	1.6e-06	2.77e-08	1.66e-08	1.66724	0.0954673	FALSE
UKB_460K.disease_DERMATOLOGY : Published: 1000G_EUR_CTCF_DEEPSEA_MAX_ALL	UKB_460K.disease_DERMATOLOGY	Published: 1000G_EUR_CTCF_DEEPSEA_MAX_ALL	perc95	0.049634	-0.0940235	0.152592	-1.89434	3.07435	0.334979	-1.25e-08	7.49e-09	-1.66658	0.0955972	FALSE
UKB_460K.lung_FVCzSMOKE : Boosted-baselineLD: GERP.NS	UKB_460K.lung_FVCzSMOKE	Boosted-baselineLD: GERP.NS	perc95	0.0465722	0.421052	0.0327561	9.04085	0.703341	1.39e-21	9.26e-08	5.56e-08	1.66599	0.0957145	FALSE
PASS_Schizophrenia : Boosted-baselineLD: H3K9ac_peaks_Trynka	PASS_Schizophrenia	Boosted-baselineLD: H3K9ac_peaks_Trynka	perc90	0.0962663	0.250318	0.0454593	2.60026	0.472224	0.000684552	1.35e-07	8.13e-08	1.66533	0.0958466	FALSE
UKB_460K.pigment_TANNING : Boosted: 1000G_EUR_DNase_DEEPSEA_MAX_ALL_ratio1to4	UKB_460K.pigment_TANNING	Boosted: 1000G_EUR_DNase_DEEPSEA_MAX_ALL_ratio1to4	perc90	0.0972343	0.27083	0.136018	2.78534	1.39887	0.198756	1.05e-07	6.28e-08	1.66488	0.095936	FALSE
UKB_460K.bmd_HEEL_TSCOREz : Published: 1000G_EUR_EDS_cont	UKB_460K.bmd_HEEL_TSCOREz	Published: 1000G_EUR_EDS_cont	perc995	0.00279207	0.00329156	0.00104536	1.1789	0.374402	0.6317	-3.8e-08	2.28e-08	-1.66166	0.096581	FALSE
UKB_460K.disease_RESPIRATORY_ENT : Boosted-baselineLD: H3K4me1_Trynka	UKB_460K.disease_RESPIRATORY_ENT	Boosted-baselineLD: H3K4me1_Trynka	perc90	0.0974961	0.42385	0.0663824	4.34735	0.680872	6.26e-06	2.52e-08	1.52e-08	1.66097	0.0967187	FALSE
UKB_460K.pigment_SKIN : Boosted-baselineLD: MAF_Adj_ASMC	UKB_460K.pigment_SKIN	Boosted-baselineLD: MAF_Adj_ASMC	class1	0.247667	0.279059	0.112276	1.12675	0.453335	0.770343	2.05e-08	1.23e-08	1.66031	0.0968513	FALSE
PASS_Ulcerative_Colitis : Boosted: CADD_completed_ratio1to4	PASS_Ulcerative_Colitis	Boosted: CADD_completed_ratio1to4	class1	0.057233	0.358577	0.163064	6.26522	2.84913	0.0693224	7.29e-07	4.39e-07	1.66014	0.0968857	FALSE
UKB_460K.disease_HI_CHOL_SELF_REP : Boosted-baselineLD: CpG_Content_50kb	UKB_460K.disease_HI_CHOL_SELF_REP	Boosted-baselineLD: CpG_Content_50kb	perc999	0.000854364	-0.00484155	0.00490575	-5.66684	5.742	0.252885	-8.12e-08	4.89e-08	-1.6591	0.0970951	FALSE
UKB_460K.pigment_SKIN : Published: 1000G_EUR_ReMM	UKB_460K.pigment_SKIN	Published: 1000G_EUR_ReMM	perc995	0.00336965	0.198506	0.0881869	58.9101	26.171	0.0494809	6.52e-07	3.93e-07	1.65838	0.0972399	FALSE
PASS_LDL : Boosted-baselineLD: DHS_Trynka	PASS_LDL	Boosted-baselineLD: DHS_Trynka	perc95	0.0486667	0.128287	0.143098	2.63602	2.94037	0.571801	-1.22e-07	7.37e-08	-1.65826	0.0972658	FALSE
PASS_AgeFirstBirth : Boosted: 1000G_EUR_LIMBR_ratio1to4	PASS_AgeFirstBirth	Boosted: 1000G_EUR_LIMBR_ratio1to4	perc95	0.0510808	0.014193	0.009891	0.277853	0.193634	0.000359226	-3.74e-09	2.26e-09	-1.65764	0.0973901	FALSE
UKB_460K.lung_FVCzSMOKE : Published: 1000G_EUR_H3K4me2_DEEPSEA_MAX_ALL	UKB_460K.lung_FVCzSMOKE	Published: 1000G_EUR_H3K4me2_DEEPSEA_MAX_ALL	perc95	0.0482559	0.201359	0.0248119	4.17273	0.514173	8.55e-09	4.58e-08	2.77e-08	1.65711	0.0974977	FALSE
UKB_460K.bp_SYSTOLICadjMEDz : Boosted-baselineLD: DHS_Trynka	UKB_460K.bp_SYSTOLICadjMEDz	Boosted-baselineLD: DHS_Trynka	perc95	0.0486667	0.284574	0.0354051	5.84741	0.727501	3.89e-10	7.68e-08	4.63e-08	1.65687	0.097545	FALSE
UKB_460K.pigment_SUNBURN : Published: Polyphen2_HVAR_rankscore	UKB_460K.pigment_SUNBURN	Published: Polyphen2_HVAR_rankscore	perc60	0.000563984	0.0359425	0.0187383	63.7296	33.2248	0.0692519	7.98e-07	4.82e-07	1.6568	0.0975609	FALSE
PASS_AgeFirstBirth : Published: Polyphen2_HVAR_rankscore	PASS_AgeFirstBirth	Published: Polyphen2_HVAR_rankscore	perc60	0.000563984	0.00975513	0.0075238	17.2968	13.3404	0.227373	2.61e-07	1.58e-07	1.65636	0.0976481	FALSE
UKB_460K.blood_WHITE_COUNT : Boosted: REVEL_rankscore	UKB_460K.blood_WHITE_COUNT	Boosted: REVEL_rankscore	perc995	0.00262516	0.00927804	0.00598268	3.53427	2.27898	0.264257	-2.58e-07	1.56e-07	-1.65593	0.0977351	FALSE
UKB_460K.cov_EDU_YEARS : Boosted: 1000G_EUR_H3K4me1_DEEPSEA_MAX_ALL_ratio1to4	UKB_460K.cov_EDU_YEARS	Boosted: 1000G_EUR_H3K4me1_DEEPSEA_MAX_ALL_ratio1to4	perc99	0.00930406	0.0603808	0.0123514	6.48973	1.32753	5.94e-05	6.46e-08	3.9e-08	1.65511	0.097903	FALSE
UKB_460K.disease_RESPIRATORY_ENT : Boosted-baselineLD: GERP.NS	UKB_460K.disease_RESPIRATORY_ENT	Boosted-baselineLD: GERP.NS	perc95	0.0465722	0.219373	0.0644357	4.71039	1.38357	0.0058066	4.16e-08	2.52e-08	1.6542	0.0980871	FALSE
UKB_460K.pigment_HAIR : Boosted: REVEL_rankscore	UKB_460K.pigment_HAIR	Boosted: REVEL_rankscore	perc995	0.00262516	0.0160425	0.0211723	6.11107	8.06514	0.518893	-4.49e-07	2.72e-07	-1.6532	0.0982896	FALSE
PASS_Anorexia : Published: 1000G_EUR_ReMM	PASS_Anorexia	Published: 1000G_EUR_ReMM	perc995	0.00336965	0.0672011	0.0333249	19.9431	9.88974	0.0589891	7.54e-07	4.56e-07	1.65259	0.0984151	FALSE
UKB_460K.blood_EOSINOPHIL_COUNT : Published: 1000G_EUR_CTCF_DEEPSEA_MAX_ALL	UKB_460K.blood_EOSINOPHIL_COUNT	Published: 1000G_EUR_CTCF_DEEPSEA_MAX_ALL	perc95	0.049634	0.0171552	0.0599751	0.345634	1.20835	0.588711	-7.84e-08	4.75e-08	-1.65163	0.0986098	FALSE
PASS_Ever_Smoked : Published: MetaSVM_rankscore	PASS_Ever_Smoked	Published: MetaSVM_rankscore	perc50	0.00105902	0.032402	0.0182287	30.5962	17.2128	0.0842362	5.01e-07	3.03e-07	1.65159	0.098618	FALSE
UKB_460K.blood_WHITE_COUNT : Published: MPC_rankscore	UKB_460K.blood_WHITE_COUNT	Published: MPC_rankscore	perc70	0.000412336	0.012425	0.0037792	30.1332	9.16533	0.00176744	6.24e-07	3.78e-07	1.65149	0.0986376	FALSE
UKB_460K.pigment_HAIR : Published: Polyphen2_HVAR_rankscore	UKB_460K.pigment_HAIR	Published: Polyphen2_HVAR_rankscore	perc60	0.000563984	0.0158554	0.00975856	28.1132	17.3029	0.125322	9.24e-07	5.6e-07	1.6514	0.0986574	FALSE
UKB_460K.blood_RBC_DISTRIB_WIDTH : Boosted-baselineLD: TSS_Hoffman	UKB_460K.blood_RBC_DISTRIB_WIDTH	Boosted-baselineLD: TSS_Hoffman	class1	0.0186377	0.22279	0.0481971	11.9538	2.58601	3.32e-05	2.15e-07	1.3e-07	1.65087	0.0987648	FALSE
PASS_Autism : Boosted: 1000G_EUR_ncER_ratio1to4	PASS_Autism	Boosted: 1000G_EUR_ncER_ratio1to4	perc95	0.0453328	0.19327	0.10167	4.26336	2.24275	0.129485	-9.12e-07	5.53e-07	-1.65016	0.0989109	FALSE
UKB_460K.body_BMIz : Boosted-baselineLD: UTR_3_UCSC	UKB_460K.body_BMIz	Boosted-baselineLD: UTR_3_UCSC	perc95	0.0465854	0.130368	0.0160442	2.79847	0.344405	6.11e-07	4.93e-08	2.99e-08	1.65004	0.0989352	FALSE
UKB_460K.disease_ALLERGY_ECZEMA_DIAGNOSED : Published: MetaSVM_rankscore	UKB_460K.disease_ALLERGY_ECZEMA_DIAGNOSED	Published: MetaSVM_rankscore	perc50	0.00105902	0.0265182	0.0126197	25.0403	11.9164	0.0509781	3.29e-07	1.99e-07	1.64914	0.0991189	FALSE
PASS_Crohns_Disease : Boosted-baselineLD: Transcr_Hoffman	PASS_Crohns_Disease	Boosted-baselineLD: Transcr_Hoffman	perc95	0.0449607	0.0934218	0.0391304	2.07785	0.870324	0.194489	1.43e-07	8.69e-08	1.64807	0.0993388	FALSE
UKB_460K.bmd_HEEL_TSCOREz : Boosted-baselineLD: MAF_Adj_LLD_AFR	UKB_460K.bmd_HEEL_TSCOREz	Boosted-baselineLD: MAF_Adj_LLD_AFR	perc95	0.0795275	0.0616994	0.0160171	0.775825	0.201404	0.268928	3.02e-08	1.83e-08	1.64805	0.0993434	FALSE
UKB_460K.bp_SYSTOLICadjMEDz : Boosted-baselineLD: GERP.NS	UKB_460K.bp_SYSTOLICadjMEDz	Boosted-baselineLD: GERP.NS	perc95	0.0465722	0.374532	0.0393848	8.04197	0.845672	1.15e-14	1.07e-07	6.51e-08	1.64668	0.0996237	FALSE
UKB_460K.blood_RED_COUNT : Boosted: SIFT4G_converted_rankscore	UKB_460K.blood_RED_COUNT	Boosted: SIFT4G_converted_rankscore	perc995	0.00224017	0.000105706	0.00634589	0.0471864	2.83277	0.736973	-2.41e-07	1.46e-07	-1.64666	0.0996288	FALSE
PASS_NumberChildrenEverBorn : Boosted: 1000G_EUR_H3K9ac_DEEPSEA_MAX_ALL_ratio1to4	PASS_NumberChildrenEverBorn	Boosted: 1000G_EUR_H3K9ac_DEEPSEA_MAX_ALL_ratio1to4	perc99	0.00914386	0.0217435	0.0404211	2.37794	4.42058	0.755928	-3.95e-08	2.4e-08	-1.64435	0.100103	FALSE
PASS_Crohns_Disease : Boosted: M-CAP_rankscore	PASS_Crohns_Disease	Boosted: M-CAP_rankscore	perc999	0.000745828	0.0476689	0.0252006	63.9141	33.7888	0.0620832	4.91e-06	2.99e-06	1.64344	0.100291	FALSE
PASS_Rheumatoid_Arthritis : Boosted-baselineLD: Conserved_Vertebrate_phastCons46way	PASS_Rheumatoid_Arthritis	Boosted-baselineLD: Conserved_Vertebrate_phastCons46way	perc99	0.00784495	-0.0274041	0.0522335	-3.49322	6.65824	0.493539	-6.02e-07	3.66e-07	-1.64344	0.100293	FALSE
UKB_460K.pigment_SUNBURN : Boosted: 1000G_EUR_inweb_closeness_centrality_ratio1to4	UKB_460K.pigment_SUNBURN	Boosted: 1000G_EUR_inweb_closeness_centrality_ratio1to4	class1	0.0754907	0.313028	0.115096	4.14658	1.52464	0.0553765	3.76e-08	2.29e-08	1.64302	0.100379	FALSE
PASS_NumberChildrenEverBorn : Boosted: 1000G_EUR_H3K4me2_DEEPSEA_MAX_ALL_ratio1to4	PASS_NumberChildrenEverBorn	Boosted: 1000G_EUR_H3K4me2_DEEPSEA_MAX_ALL_ratio1to4	perc95	0.0480759	0.224986	0.0882853	4.6798	1.83637	0.0392031	2.43e-08	1.48e-08	1.64295	0.100394	FALSE
UKB_460K.pigment_SUNBURN : Boosted-baselineLD: Enhancer_Andersson	UKB_460K.pigment_SUNBURN	Boosted-baselineLD: Enhancer_Andersson	perc95	0.0494154	0.2236	0.0978232	4.52491	1.97961	0.0867921	8.13e-08	4.95e-08	1.64293	0.100398	FALSE
UKB_460K.cov_EDU_YEARS : Boosted: 1000G_EUR_H3K4me3_DEEPSEA_MAX_ALL_ratio1to4	UKB_460K.cov_EDU_YEARS	Boosted: 1000G_EUR_H3K4me3_DEEPSEA_MAX_ALL_ratio1to4	perc99	0.0091759	0.056665	0.0122084	6.17541	1.33048	0.000144821	8.32e-08	5.06e-08	1.6426	0.100465	FALSE
PASS_Years_of_Education2 : Boosted-baselineLD: H3K27ac_PGC2	PASS_Years_of_Education2	Boosted-baselineLD: H3K27ac_PGC2	perc90	0.0971147	0.187211	0.0283943	1.92773	0.292379	0.00187084	2.23e-08	1.36e-08	1.6423	0.100528	FALSE
PASS_Crohns_Disease : Boosted-baselineLD: TFBS_ENCODE	PASS_Crohns_Disease	Boosted-baselineLD: TFBS_ENCODE	perc90	0.0977236	0.669084	0.201179	6.84669	2.05866	0.00614526	6.42e-07	3.91e-07	1.64167	0.100658	FALSE
UKB_460K.disease_T2D : Boosted: 1000G_EUR_EigenALL_ratio1to4	UKB_460K.disease_T2D	Boosted: 1000G_EUR_EigenALL_ratio1to4	perc95	0.0439487	0.263891	0.0620245	6.00453	1.41129	0.000471022	3.03e-08	1.85e-08	1.64122	0.100751	FALSE
PASS_AgeFirstBirth : Boosted-baselineLD: Promoter_UCSC	PASS_AgeFirstBirth	Boosted-baselineLD: Promoter_UCSC	perc90	0.0955031	0.161441	0.0377683	1.69043	0.395467	0.0798127	1.48e-08	9.03e-09	1.64119	0.100758	FALSE
UKB_460K.body_BMIz : Boosted-baselineLD: BivFlnk	UKB_460K.body_BMIz	Boosted-baselineLD: BivFlnk	perc99	0.00941075	0.0580745	0.0105237	6.17108	1.11827	4.92e-06	1.22e-07	7.44e-08	1.64049	0.100903	FALSE
UKB_460K.pigment_SKIN : Boosted-baselineLD: Conserved_LindbladToh	UKB_460K.pigment_SKIN	Boosted-baselineLD: Conserved_LindbladToh	perc95	0.0452016	0.412427	0.217725	9.12417	4.81675	0.0954599	1.42e-07	8.66e-08	1.63921	0.101169	FALSE
PASS_Ulcerative_Colitis : Boosted-baselineLD: DHS_peaks_Trynka	PASS_Ulcerative_Colitis	Boosted-baselineLD: DHS_peaks_Trynka	perc95	0.0482614	0.550869	0.137943	11.4143	2.85825	0.000128673	3.33e-07	2.03e-07	1.63738	0.101551	FALSE
PASS_HDL : Boosted-baselineLD: MAF_Adj_ASMC	PASS_HDL	Boosted-baselineLD: MAF_Adj_ASMC	class1	0.247667	0.168929	0.0373146	0.68208	0.150665	0.0498795	1.34e-08	8.18e-09	1.63702	0.101627	FALSE
UKB_460K.body_BALDING1 : Boosted: MPC_rankscore	UKB_460K.body_BALDING1	Boosted: MPC_rankscore	perc999	0.000320911	0.0200254	0.00830978	62.4018	25.8944	0.0173705	1.59e-06	9.73e-07	1.63665	0.101704	FALSE
UKB_460K.pigment_SUNBURN : Boosted: 1000G_EUR_H3K4me1_DEEPSEA_MAX_ALL_ratio1to4	UKB_460K.pigment_SUNBURN	Boosted: 1000G_EUR_H3K4me1_DEEPSEA_MAX_ALL_ratio1to4	perc99	0.00930406	0.0220739	0.0489194	2.3725	5.25785	0.7867	1.02e-07	6.26e-08	1.63644	0.101748	FALSE
PASS_AgeFirstBirth : Boosted-baselineLD: DHS_peaks_Trynka	PASS_AgeFirstBirth	Boosted-baselineLD: DHS_peaks_Trynka	perc95	0.0482614	0.0906051	0.0587445	1.87738	1.21722	0.471726	-3.08e-08	1.88e-08	-1.63518	0.10201	FALSE
UKB_460K.pigment_HAIR : Boosted-baselineLD: Conserved_LindbladToh	UKB_460K.pigment_HAIR	Boosted-baselineLD: Conserved_LindbladToh	perc95	0.0452016	0.233197	0.0931484	5.15903	2.06073	0.0392957	1.36e-07	8.31e-08	1.63493	0.102063	FALSE
UKB_460K.pigment_SKIN : Boosted-baselineLD: Conserved_Mammal_phastCons46way	UKB_460K.pigment_SKIN	Boosted-baselineLD: Conserved_Mammal_phastCons46way	perc95	0.0445938	0.368018	0.204034	8.25267	4.57539	0.11058	1.13e-07	6.9e-08	1.63452	0.102149	FALSE
PASS_BMI1 : Boosted: CADD_completed_ratio1to4	PASS_BMI1	Boosted: CADD_completed_ratio1to4	class1	0.057233	0.457781	0.0636976	7.99855	1.11295	5.71e-10	9.66e-08	5.91e-08	1.63438	0.10218	FALSE
UKB_460K.pigment_TANNING : Boosted-baselineLD: TSS_Hoffman	UKB_460K.pigment_TANNING	Boosted-baselineLD: TSS_Hoffman	class1	0.0186377	-0.0585605	0.104225	-3.14205	5.5922	0.453494	-1.82e-07	1.11e-07	-1.63424	0.102209	FALSE
UKB_460K.disease_HYPOTHYROIDISM_SELF_REP : Boosted-baselineLD: Recomb_Rate_10kb	UKB_460K.disease_HYPOTHYROIDISM_SELF_REP	Boosted-baselineLD: Recomb_Rate_10kb	class1	0.283432	0.344801	0.0387899	1.21652	0.136858	0.118226	-4.75e-09	2.91e-09	-1.63364	0.102334	FALSE
PASS_HDL : Published: 1000G_EUR_Greene_thyroid	PASS_HDL	Published: 1000G_EUR_Greene_thyroid	perc95	0.0309081	0.0376807	0.00966547	1.21912	0.312717	0.480166	-1.2e-08	7.35e-09	-1.63333	0.102399	FALSE
UKB_460K.body_BALDING1 : Boosted: 1000G_EUR_Caron_ratio1to4	UKB_460K.body_BALDING1	Boosted: 1000G_EUR_Caron_ratio1to4	perc99	0.00809876	0.236749	0.0537479	29.2328	6.63656	3.48e-05	4.56e-07	2.79e-07	1.63327	0.102412	FALSE
PASS_Height1 : Boosted-baselineLD: GERP.RSsup4	PASS_Height1	Boosted-baselineLD: GERP.RSsup4	perc95	0.0459411	0.187457	0.0501695	4.08038	1.09204	0.00451271	-1.1e-07	6.74e-08	-1.63326	0.102415	FALSE
UKB_460K.pigment_TANNING : Published: 1000G_EUR_EDS_cont	UKB_460K.pigment_TANNING	Published: 1000G_EUR_EDS_cont	perc995	0.00279207	0.00125954	0.00166671	0.451114	0.596943	0.379333	-1.51e-08	9.24e-09	-1.6324	0.102595	FALSE
PASS_Crohns_Disease : Published: MetaSVM_rankscore	PASS_Crohns_Disease	Published: MetaSVM_rankscore	perc50	0.00105902	0.0106138	0.0184895	10.0223	17.459	0.604784	3.22e-06	1.97e-06	1.63239	0.102598	FALSE
UKB_460K.disease_DERMATOLOGY : Published: CADD_completed	UKB_460K.disease_DERMATOLOGY	Published: CADD_completed	perc995	0.00395745	0.0720045	0.0468789	18.1947	11.8457	0.131693	5.12e-08	3.14e-08	1.6321	0.102659	FALSE
PASS_Coronary_Artery_Disease : Published: 1000G_EUR_EDS_cont	PASS_Coronary_Artery_Disease	Published: 1000G_EUR_EDS_cont	perc995	0.00279207	-0.00217704	0.00450488	-0.77972	1.61345	0.259007	-3.12e-08	1.91e-08	-1.63161	0.102762	FALSE
PASS_NumberChildrenEverBorn : Boosted: 1000G_EUR_inweb_closeness_centrality_ratio1to4	PASS_NumberChildrenEverBorn	Boosted: 1000G_EUR_inweb_closeness_centrality_ratio1to4	class1	0.0754907	0.0463582	0.0337377	0.614092	0.446912	0.385753	-3.6e-09	2.21e-09	-1.63149	0.102788	FALSE
PASS_HDL : Boosted-baselineLD: H3K4me3_Trynka	PASS_HDL	Boosted-baselineLD: H3K4me3_Trynka	perc95	0.0472249	0.291185	0.0980046	6.16593	2.07528	0.0133259	1.59e-07	9.72e-08	1.63128	0.102831	FALSE
PASS_Anorexia : Boosted-baselineLD: GTEx_eQTL_MaxCPP	PASS_Anorexia	Boosted-baselineLD: GTEx_eQTL_MaxCPP	perc999	0.00167551	-0.0332673	0.0215201	-19.855	12.8439	0.0925396	-7.84e-07	4.8e-07	-1.63119	0.102849	FALSE
UKB_460K.disease_DERMATOLOGY : Boosted-baselineLD: Transcr_Hoffman	UKB_460K.disease_DERMATOLOGY	Boosted-baselineLD: Transcr_Hoffman	perc95	0.0449607	0.0826063	0.0422896	1.8373	0.940589	0.363833	4.11e-09	2.52e-09	1.63113	0.102862	FALSE
UKB_460K.cov_EDU_YEARS : Boosted-baselineLD: UTR_5_UCSC	UKB_460K.cov_EDU_YEARS	Boosted-baselineLD: UTR_5_UCSC	perc95	0.0469129	0.0691914	0.0160137	1.47489	0.341349	0.164839	-2.77e-08	1.7e-08	-1.62906	0.103301	FALSE
PASS_Ulcerative_Colitis : Boosted: 1000G_EUR_EigenPCALL_ratio1to4	PASS_Ulcerative_Colitis	Boosted: 1000G_EUR_EigenPCALL_ratio1to4	perc95	0.0461628	0.530988	0.163035	11.5025	3.53173	0.00165642	3.63e-07	2.23e-07	1.62871	0.103375	FALSE
UKB_460K.pigment_TANNING : Published: SIFT4G_converted_rankscore	UKB_460K.pigment_TANNING	Published: SIFT4G_converted_rankscore	perc50	0.000915426	0.0459265	0.0277157	50.1695	30.2763	0.120713	8.45e-07	5.19e-07	1.62851	0.103416	FALSE
UKB_460K.disease_T2D : Boosted-baselineLD: CpG_Content_50kb	UKB_460K.disease_T2D	Boosted-baselineLD: CpG_Content_50kb	perc999	0.000854364	-0.000492367	0.00213233	-0.576297	2.4958	0.527617	-3.21e-08	1.97e-08	-1.62776	0.103576	FALSE
UKB_460K.mental_NEUROTICISM : Boosted-baselineLD: Transcr_Hoffman	UKB_460K.mental_NEUROTICISM	Boosted-baselineLD: Transcr_Hoffman	perc95	0.0449607	0.050417	0.00977787	1.12136	0.217476	0.576336	-9.89e-09	6.08e-09	-1.62704	0.103729	FALSE
PASS_Ever_Smoked : Boosted-baselineLD: SuperEnhancer_Hnisz	PASS_Ever_Smoked	Boosted-baselineLD: SuperEnhancer_Hnisz	perc90	0.0969738	0.0684073	0.0600708	0.705421	0.619454	0.630802	-2.34e-08	1.44e-08	-1.62665	0.103812	FALSE
PASS_Crohns_Disease : Published: 1000G_EUR_H3K4me3_DEEPSEA_MAX_ALL	PASS_Crohns_Disease	Published: 1000G_EUR_H3K4me3_DEEPSEA_MAX_ALL	perc95	0.0477763	0.415552	0.133598	8.69788	2.79632	0.00741212	4.8e-07	2.95e-07	1.6265	0.103843	FALSE
UKB_460K.cov_EDU_YEARS : Boosted-baselineLD: PromoterFlanking_Hoffman	UKB_460K.cov_EDU_YEARS	Boosted-baselineLD: PromoterFlanking_Hoffman	perc95	0.0489261	0.106016	0.0208029	2.16687	0.42519	0.00645756	4.17e-08	2.56e-08	1.62478	0.104209	FALSE
PASS_Ulcerative_Colitis : Boosted-baselineLD: TFBS_ENCODE	PASS_Ulcerative_Colitis	Boosted-baselineLD: TFBS_ENCODE	perc90	0.0977236	0.720047	0.224499	7.3682	2.29729	0.0039512	3.5e-07	2.16e-07	1.62356	0.104469	FALSE
UKB_460K.disease_HYPOTHYROIDISM_SELF_REP : Boosted-baselineLD: Repressed_Hoffman	UKB_460K.disease_HYPOTHYROIDISM_SELF_REP	Boosted-baselineLD: Repressed_Hoffman	perc999	0.00109794	0.00690394	0.00398297	6.28808	3.62767	0.1524	5.31e-08	3.27e-08	1.62346	0.104492	FALSE
PASS_Years_of_Education2 : Boosted: CADD_completed_ratio1to4	PASS_Years_of_Education2	Boosted: CADD_completed_ratio1to4	class1	0.057233	0.303678	0.0437033	5.306	0.763603	7.01e-08	4.7e-08	2.9e-08	1.62345	0.104494	FALSE
UKB_460K.blood_WHITE_COUNT : Boosted: 1000G_EUR_Greene_thyroid_ratio1to4	UKB_460K.blood_WHITE_COUNT	Boosted: 1000G_EUR_Greene_thyroid_ratio1to4	perc90	0.0942223	0.237922	0.0203543	2.52511	0.216025	6.73e-11	1.79e-08	1.1e-08	1.6227	0.104653	FALSE
UKB_460K.blood_EOSINOPHIL_COUNT : Boosted: 1000G_EUR_DNase_DEEPSEA_MAX_ALL_ratio1to4	UKB_460K.blood_EOSINOPHIL_COUNT	Boosted: 1000G_EUR_DNase_DEEPSEA_MAX_ALL_ratio1to4	perc90	0.0972343	0.455903	0.0604782	4.68871	0.621984	2.38e-08	8.75e-08	5.39e-08	1.62233	0.104732	FALSE
UKB_460K.repro_MENARCHE_AGE : Boosted-baselineLD: H3K9ac_peaks_Trynka	UKB_460K.repro_MENARCHE_AGE	Boosted-baselineLD: H3K9ac_peaks_Trynka	perc90	0.0962663	0.268648	0.0448452	2.79067	0.465845	0.000195867	7.83e-08	4.83e-08	1.62109	0.104999	FALSE
PASS_Coronary_Artery_Disease : Published: 1000G_EUR_EigenALL	PASS_Coronary_Artery_Disease	Published: 1000G_EUR_EigenALL	perc999	0.000522885	0.0409534	0.0238444	78.322	45.6016	0.0688147	8.64e-07	5.33e-07	1.62013	0.105205	FALSE
UKB_460K.repro_MENOPAUSE_AGE : Boosted: PROVEAN_converted_rankscore	UKB_460K.repro_MENOPAUSE_AGE	Boosted: PROVEAN_converted_rankscore	perc99	0.00543519	0.0510675	0.0239271	9.39572	4.40226	0.0549848	1.54e-07	9.5e-08	1.61997	0.105238	FALSE
UKB_460K.pigment_SUNBURN : Published: 1000G_EUR_EDS_cont	UKB_460K.pigment_SUNBURN	Published: 1000G_EUR_EDS_cont	perc995	0.00279207	0.0022907	0.00128307	0.820429	0.45954	0.697986	-9.76e-09	6.03e-09	-1.61946	0.105349	FALSE
UKB_460K.repro_MENOPAUSE_AGE : Boosted: 1000G_EUR_Testis_closeness_centrality_ratio1to4	UKB_460K.repro_MENOPAUSE_AGE	Boosted: 1000G_EUR_Testis_closeness_centrality_ratio1to4	class1	0.10063	0.347696	0.0420884	3.45519	0.418248	8.95e-09	1.82e-08	1.13e-08	1.61867	0.105518	FALSE
UKB_460K.blood_WHITE_COUNT : Published: Polyphen2_HDIV_rankscore	UKB_460K.blood_WHITE_COUNT	Published: Polyphen2_HDIV_rankscore	perc50	0.000734421	0.0177453	0.00481804	24.1623	6.56032	0.000497203	4.83e-07	2.98e-07	1.61823	0.105613	FALSE
UKB_460K.disease_T2D : Boosted-baselineLD: SuperEnhancer_Hnisz	UKB_460K.disease_T2D	Boosted-baselineLD: SuperEnhancer_Hnisz	perc90	0.0969738	0.36825	0.0830857	3.79742	0.856786	0.000887999	1.79e-08	1.1e-08	1.61821	0.105617	FALSE
PASS_DS : Boosted-baselineLD: Repressed_Hoffman	PASS_DS	Boosted-baselineLD: Repressed_Hoffman	perc999	0.00109794	0.0191425	0.0111931	17.4349	10.1946	0.0986217	1.13e-07	7.01e-08	1.61798	0.105667	FALSE
PASS_Schizophrenia : Boosted-baselineLD: Promoter_UCSC	PASS_Schizophrenia	Boosted-baselineLD: Promoter_UCSC	perc90	0.0955031	0.16383	0.0258267	1.71544	0.270428	0.00948986	7.43e-08	4.6e-08	1.61604	0.106086	FALSE
PASS_Autism : Boosted-baselineLD: CpG_Content_50kb	PASS_Autism	Boosted-baselineLD: CpG_Content_50kb	perc999	0.000854364	-0.00562776	0.00377486	-6.58708	4.41833	0.0897044	-7.57e-07	4.68e-07	-1.61499	0.106312	FALSE
PASS_AgeFirstBirth : Boosted-baselineLD: non_synonymous	PASS_AgeFirstBirth	Boosted-baselineLD: non_synonymous	perc995	0.00397674	0.00950032	0.0172904	2.38897	4.34789	0.749724	1.71e-07	1.06e-07	1.61484	0.106345	FALSE
UKB_460K.pigment_SKIN : Published: 1000G_EUR_H3K4me3_DEEPSEA_MAX_ALL	UKB_460K.pigment_SKIN	Published: 1000G_EUR_H3K4me3_DEEPSEA_MAX_ALL	perc95	0.0477763	-0.193945	0.165852	-4.05943	3.47143	0.164079	-9.41e-08	5.84e-08	-1.61191	0.106982	FALSE
UKB_460K.repro_MENARCHE_AGE : Boosted: 1000G_EUR_H3K4me3_DEEPSEA_MAX_ALL_ratio1to4	UKB_460K.repro_MENARCHE_AGE	Boosted: 1000G_EUR_H3K4me3_DEEPSEA_MAX_ALL_ratio1to4	perc99	0.0091759	0.0656086	0.0164804	7.1501	1.79605	0.0008072	-2.04e-07	1.27e-07	-1.61179	0.107008	FALSE
UKB_460K.pigment_TANNING : Published: Polyphen2_HDIV_rankscore	UKB_460K.pigment_TANNING	Published: Polyphen2_HDIV_rankscore	perc50	0.000734421	0.0438022	0.0261893	59.6418	35.6597	0.112082	9.35e-07	5.8e-07	1.61136	0.107102	FALSE
UKB_460K.disease_HI_CHOL_SELF_REP : Published: SIFT4G_converted_rankscore	UKB_460K.disease_HI_CHOL_SELF_REP	Published: SIFT4G_converted_rankscore	perc50	0.000915426	0.068546	0.0391621	74.8787	42.7802	0.0908057	5.99e-07	3.72e-07	1.61111	0.107156	FALSE
PASS_DS : Boosted: SIFT4G_converted_rankscore	PASS_DS	Boosted: SIFT4G_converted_rankscore	perc995	0.00224017	-0.0215336	0.0205246	-9.6125	9.16206	0.242338	-1.11e-07	6.88e-08	-1.61001	0.107396	FALSE
UKB_460K.disease_ALLERGY_ECZEMA_DIAGNOSED : Boosted-baselineLD: Promoter_UCSC	UKB_460K.disease_ALLERGY_ECZEMA_DIAGNOSED	Boosted-baselineLD: Promoter_UCSC	perc90	0.0955031	0.278461	0.043455	2.91572	0.455011	9.08e-05	2.07e-08	1.29e-08	1.60962	0.107481	FALSE
PASS_Anorexia : Boosted: PrimateAI_rankscore	PASS_Anorexia	Boosted: PrimateAI_rankscore	perc999	0.000577237	0.0294365	0.0184119	50.9955	31.8967	0.109865	2.03e-06	1.26e-06	1.6096	0.107486	FALSE
PASS_Type_2_Diabetes : Boosted-baselineLD: MAF_Adj_ASMC	PASS_Type_2_Diabetes	Boosted-baselineLD: MAF_Adj_ASMC	class1	0.247667	0.181524	0.0520737	0.732936	0.210257	0.209496	1.46e-08	9.1e-09	1.60944	0.10752	FALSE
UKB_460K.lung_FVCzSMOKE : Boosted-baselineLD: Coding_UCSC	UKB_460K.lung_FVCzSMOKE	Boosted-baselineLD: Coding_UCSC	perc99	0.00847033	0.0714511	0.013348	8.43546	1.57586	7.03e-06	1.93e-07	1.2e-07	1.60898	0.107621	FALSE
PASS_HDL : Boosted-baselineLD: non_synonymous	PASS_HDL	Boosted-baselineLD: non_synonymous	perc995	0.00397674	0.10035	0.045237	25.2343	11.3754	0.0325607	6.31e-07	3.92e-07	1.6079	0.107858	FALSE
PASS_Ever_Smoked : Published: 1000G_EUR_H3K4me3_DEEPSEA_MAX_ALL	PASS_Ever_Smoked	Published: 1000G_EUR_H3K4me3_DEEPSEA_MAX_ALL	perc95	0.0477763	0.0259635	0.0787096	0.543439	1.64746	0.781552	-5.52e-08	3.44e-08	-1.60772	0.107897	FALSE
UKB_460K.repro_MENARCHE_AGE : Boosted-baselineLD: Transcr_Hoffman	UKB_460K.repro_MENARCHE_AGE	Boosted-baselineLD: Transcr_Hoffman	perc95	0.0449607	0.0554412	0.0131503	1.2331	0.292484	0.422999	-2.91e-08	1.81e-08	-1.60678	0.108102	FALSE
PASS_Years_of_Education2 : Boosted-baselineLD: Intron_UCSC	PASS_Years_of_Education2	Boosted-baselineLD: Intron_UCSC	perc95	0.0462157	0.0592919	0.0188342	1.28294	0.407528	0.48686	1.97e-08	1.23e-08	1.60615	0.108241	FALSE
PASS_AgeFirstBirth : Boosted: 1000G_EUR_H3K4me1_DEEPSEA_MAX_ALL_ratio1to4	PASS_AgeFirstBirth	Boosted: 1000G_EUR_H3K4me1_DEEPSEA_MAX_ALL_ratio1to4	perc99	0.00930406	0.0884655	0.0248004	9.50827	2.66554	0.00146239	6.92e-08	4.31e-08	1.60612	0.108247	FALSE
UKB_460K.disease_HYPOTHYROIDISM_SELF_REP : Boosted-baselineLD: FetalDHS_Trynka	UKB_460K.disease_HYPOTHYROIDISM_SELF_REP	Boosted-baselineLD: FetalDHS_Trynka	perc95	0.0481452	0.431974	0.0908582	8.97231	1.88717	4.36e-05	5.1e-08	3.17e-08	1.60607	0.108258	FALSE
UKB_460K.repro_MENARCHE_AGE : Boosted-baselineLD: Coding_UCSC	UKB_460K.repro_MENARCHE_AGE	Boosted-baselineLD: Coding_UCSC	perc99	0.00847033	0.0694013	0.0169616	8.19346	2.00247	0.000351906	3.78e-07	2.36e-07	1.60607	0.108259	FALSE
UKB_460K.disease_HYPOTHYROIDISM_SELF_REP : Boosted: PROVEAN_converted_rankscore	UKB_460K.disease_HYPOTHYROIDISM_SELF_REP	Boosted: PROVEAN_converted_rankscore	perc99	0.00543519	-0.0243196	0.0174067	-4.47448	3.20259	0.0914657	-5.29e-08	3.3e-08	-1.60517	0.108457	FALSE
PASS_Autism : Boosted-baselineLD: Nucleotide_Diversity_10kb	PASS_Autism	Boosted-baselineLD: Nucleotide_Diversity_10kb	perc99	0.016765	0.0247893	0.0167472	1.47863	0.998934	0.625323	1.87e-07	1.16e-07	1.60442	0.108621	FALSE
PASS_Height1 : Boosted-baselineLD: H3K9ac_peaks_Trynka	PASS_Height1	Boosted-baselineLD: H3K9ac_peaks_Trynka	perc90	0.0962663	0.408206	0.0632322	4.24038	0.656846	2.07e-06	1.05e-07	6.54e-08	1.60286	0.108966	FALSE
PASS_Type_2_Diabetes : Published: 1000G_EUR_LIMBR	PASS_Type_2_Diabetes	Published: 1000G_EUR_LIMBR	perc95	0.0002523	-0.00297126	0.00347465	-11.7767	13.7719	0.338463	-3.93e-07	2.46e-07	-1.60059	0.109469	FALSE
UKB_460K.repro_MENOPAUSE_AGE : Boosted-baselineLD: BLUEPRINT_H3K4me1QTL_MaxCPP	UKB_460K.repro_MENOPAUSE_AGE	Boosted-baselineLD: BLUEPRINT_H3K4me1QTL_MaxCPP	perc99	0.0161665	-0.0371011	0.0691585	-2.29494	4.27789	0.429966	-1.92e-07	1.2e-07	-1.59745	0.110166	FALSE
UKB_460K.bp_SYSTOLICadjMEDz : Boosted: 1000G_EUR_ncER_ratio1to4	UKB_460K.bp_SYSTOLICadjMEDz	Boosted: 1000G_EUR_ncER_ratio1to4	perc95	0.0453328	0.334026	0.0389331	7.3683	0.858829	6.16e-13	1.26e-07	7.86e-08	1.59709	0.110246	FALSE
UKB_460K.repro_MENOPAUSE_AGE : Published: 1000G_EUR_H3K9ac_DEEPSEA_MAX_ALL	UKB_460K.repro_MENOPAUSE_AGE	Published: 1000G_EUR_H3K9ac_DEEPSEA_MAX_ALL	perc95	0.0480948	0.287976	0.0685528	5.98766	1.42537	0.000527517	5.95e-08	3.73e-08	1.597	0.110265	FALSE
PASS_Coronary_Artery_Disease : Published: 1000G_EUR_H3K27ac_DEEPSEA_MAX_ALL	PASS_Coronary_Artery_Disease	Published: 1000G_EUR_H3K27ac_DEEPSEA_MAX_ALL	perc95	0.0481156	0.433983	0.157471	9.01958	3.27276	0.0102826	7.78e-08	4.88e-08	1.59631	0.11042	FALSE
UKB_460K.pigment_SUNBURN : Boosted-baselineLD: MAF_Adj_ASMC	UKB_460K.pigment_SUNBURN	Boosted-baselineLD: MAF_Adj_ASMC	class1	0.247667	0.164689	0.0530179	0.664964	0.21407	0.0928488	1.02e-08	6.41e-09	1.59607	0.110472	FALSE
UKB_460K.body_BMIz : Boosted: 1000G_EUR_ncER_ratio1to4	UKB_460K.body_BMIz	Boosted: 1000G_EUR_ncER_ratio1to4	perc95	0.0453328	0.274626	0.0266938	6.058	0.588841	1.32e-14	1.44e-07	9.03e-08	1.59575	0.110545	FALSE
UKB_460K.blood_RED_COUNT : Boosted: MVP_rankscore	UKB_460K.blood_RED_COUNT	Boosted: MVP_rankscore	perc995	0.00481148	0.0591457	0.0148005	12.2926	3.07609	0.000338386	4.05e-07	2.54e-07	1.59522	0.110663	FALSE
PASS_Schizophrenia : Boosted-baselineLD: MAF_Adj_LLD_AFR	PASS_Schizophrenia	Boosted-baselineLD: MAF_Adj_LLD_AFR	perc95	0.0795275	0.0352346	0.0119266	0.443049	0.149968	0.000405008	2.6e-08	1.63e-08	1.59507	0.110697	FALSE
UKB_460K.lung_FEV1FVCzSMOKE : Boosted-baselineLD: MAF_Adj_Predicted_Allele_Age	UKB_460K.lung_FEV1FVCzSMOKE	Boosted-baselineLD: MAF_Adj_Predicted_Allele_Age	perc95	0.0781053	0.0402479	0.0113539	0.515303	0.145366	0.00150583	1.62e-08	1.01e-08	1.59363	0.111019	FALSE
UKB_460K.disease_HI_CHOL_SELF_REP : Boosted: MPC_rankscore	UKB_460K.disease_HI_CHOL_SELF_REP	Boosted: MPC_rankscore	perc999	0.000320911	0.0155144	0.00578897	48.3448	18.0392	0.00976391	2.48e-07	1.55e-07	1.5929	0.111183	FALSE
UKB_460K.cov_SMOKING_STATUS : Published: 1000G_EUR_CDTS_gnomAD	UKB_460K.cov_SMOKING_STATUS	Published: 1000G_EUR_CDTS_gnomAD	perc99	0.00511763	0.0368409	0.0105585	7.19881	2.06317	0.00290947	5.81e-08	3.65e-08	1.59236	0.111304	FALSE
PASS_Years_of_Education2 : Boosted-baselineLD: UTR_3_UCSC	PASS_Years_of_Education2	Boosted-baselineLD: UTR_3_UCSC	perc95	0.0465854	0.0953709	0.0218102	2.04723	0.468177	0.0272515	2.2e-08	1.38e-08	1.59223	0.111333	FALSE
PASS_Years_of_Education2 : Boosted: 1000G_EUR_DNase_DEEPSEA_MAX_ALL_ratio1to4	PASS_Years_of_Education2	Boosted: 1000G_EUR_DNase_DEEPSEA_MAX_ALL_ratio1to4	perc90	0.0972343	0.224013	0.044434	2.30384	0.456979	0.00552807	2.95e-08	1.85e-08	1.5922	0.111339	FALSE
UKB_460K.lung_FEV1FVCzSMOKE : Boosted-baselineLD: Transcr_Hoffman	UKB_460K.lung_FEV1FVCzSMOKE	Boosted-baselineLD: Transcr_Hoffman	perc95	0.0449607	0.0409417	0.0119825	0.910611	0.26651	0.737505	-2.98e-08	1.87e-08	-1.5921	0.111362	FALSE
PASS_Height1 : Boosted-baselineLD: H3K4me3_peaks_Trynka	PASS_Height1	Boosted-baselineLD: H3K4me3_peaks_Trynka	perc95	0.0475768	0.297019	0.0677392	6.24294	1.42379	0.000301432	1.23e-07	7.74e-08	1.59197	0.11139	FALSE
UKB_460K.disease_ALLERGY_ECZEMA_DIAGNOSED : Boosted-baselineLD: SuperEnhancer_Hnisz	UKB_460K.disease_ALLERGY_ECZEMA_DIAGNOSED	Boosted-baselineLD: SuperEnhancer_Hnisz	perc90	0.0969738	0.377791	0.0335018	3.8958	0.345473	2.39e-12	1.39e-08	8.75e-09	1.59031	0.111765	FALSE
UKB_460K.bp_SYSTOLICadjMEDz : Boosted-baselineLD: Coding_UCSC	UKB_460K.bp_SYSTOLICadjMEDz	Boosted-baselineLD: Coding_UCSC	perc99	0.00847033	0.0598988	0.0157428	7.07159	1.85858	0.000882983	2.85e-07	1.79e-07	1.59009	0.111815	FALSE
PASS_AgeFirstBirth : Boosted: 1000G_EUR_havrilla_ccr_ratio1to4	PASS_AgeFirstBirth	Boosted: 1000G_EUR_havrilla_ccr_ratio1to4	perc995	0.00463786	0.0575698	0.0320105	12.413	6.902	0.101595	2.52e-07	1.58e-07	1.58981	0.111878	FALSE
UKB_460K.blood_WHITE_COUNT : Boosted-baselineLD: Nucleotide_Diversity_10kb	UKB_460K.blood_WHITE_COUNT	Boosted-baselineLD: Nucleotide_Diversity_10kb	perc99	0.016765	0.00624679	0.00513921	0.372608	0.306544	0.0423756	2.31e-08	1.45e-08	1.58937	0.111978	FALSE
UKB_460K.pigment_SUNBURN : Boosted: 1000G_EUR_H3K9ac_DEEPSEA_MAX_ALL_ratio1to4	UKB_460K.pigment_SUNBURN	Boosted: 1000G_EUR_H3K9ac_DEEPSEA_MAX_ALL_ratio1to4	perc99	0.00914386	0.0301328	0.0488602	3.29541	5.3435	0.653291	9.98e-08	6.28e-08	1.58925	0.112004	FALSE
PASS_Anorexia : Boosted: 1000G_EUR_Greene_thyroid_ratio1to4	PASS_Anorexia	Boosted: 1000G_EUR_Greene_thyroid_ratio1to4	perc90	0.0942223	0.0317807	0.0380879	0.337295	0.404235	0.0901864	-3.6e-08	2.27e-08	-1.58895	0.112071	FALSE
PASS_Height1 : Published: CADD_completed	PASS_Height1	Published: CADD_completed	perc995	0.00395745	0.0732994	0.0213367	18.5219	5.39152	0.00164115	4.39e-07	2.77e-07	1.58825	0.112229	FALSE
UKB_460K.blood_RBC_DISTRIB_WIDTH : Boosted-baselineLD: Intron_UCSC	UKB_460K.blood_RBC_DISTRIB_WIDTH	Boosted-baselineLD: Intron_UCSC	perc95	0.0462157	0.0739841	0.0430016	1.60085	0.930454	0.515599	-7.07e-08	4.45e-08	-1.58739	0.112425	FALSE
UKB_460K.blood_RED_COUNT : Boosted-baselineLD: DGF_ENCODE	UKB_460K.blood_RED_COUNT	Boosted-baselineLD: DGF_ENCODE	perc995	0.00465748	0.0918671	0.0285045	19.7246	6.12016	0.00288445	4.97e-07	3.13e-07	1.58714	0.11248	FALSE
PASS_Crohns_Disease : Boosted: 1000G_EUR_H3K4me1_DEEPSEA_MAX_ALL_ratio1to4	PASS_Crohns_Disease	Boosted: 1000G_EUR_H3K4me1_DEEPSEA_MAX_ALL_ratio1to4	perc99	0.00930406	0.185178	0.0760837	19.903	8.17747	0.0253184	1.34e-06	8.46e-07	1.58711	0.112487	FALSE
UKB_460K.cov_EDU_YEARS : Published: 1000G_EUR_EigenALL	UKB_460K.cov_EDU_YEARS	Published: 1000G_EUR_EigenALL	perc999	0.000522885	0.0117174	0.00434266	22.4091	8.30519	0.0108213	3e-07	1.89e-07	1.58691	0.112534	FALSE
UKB_460K.disease_HYPOTHYROIDISM_SELF_REP : Boosted-baselineLD: MAF_Adj_ASMC	UKB_460K.disease_HYPOTHYROIDISM_SELF_REP	Boosted-baselineLD: MAF_Adj_ASMC	class1	0.247667	0.135156	0.0264425	0.545717	0.106766	4.35e-05	6.57e-09	4.15e-09	1.58557	0.112837	FALSE
UKB_460K.blood_EOSINOPHIL_COUNT : Boosted-baselineLD: Promoter_UCSC	UKB_460K.blood_EOSINOPHIL_COUNT	Boosted-baselineLD: Promoter_UCSC	perc90	0.0955031	0.358167	0.0455171	3.75032	0.476603	6.09e-08	5.45e-08	3.44e-08	1.58461	0.113054	FALSE
UKB_460K.pigment_SKIN : Boosted-baselineLD: CTCF_Hoffman	UKB_460K.pigment_SKIN	Boosted-baselineLD: CTCF_Hoffman	perc95	0.0500981	0.21092	0.15152	4.21015	3.02447	0.270753	1.01e-07	6.35e-08	1.5838	0.11324	FALSE
UKB_460K.disease_T2D : Published: 1000G_EUR_CTCF_DEEPSEA_MAX_ALL	UKB_460K.disease_T2D	Published: 1000G_EUR_CTCF_DEEPSEA_MAX_ALL	perc95	0.049634	-0.0483333	0.0756205	-0.973795	1.52356	0.193167	-2e-08	1.26e-08	-1.5822	0.113603	FALSE
UKB_460K.body_BMIz : Boosted-baselineLD: Conserved_Mammal_phastCons46way	UKB_460K.body_BMIz	Boosted-baselineLD: Conserved_Mammal_phastCons46way	perc95	0.0445938	0.260422	0.028323	5.83986	0.635133	4.8e-13	6.27e-08	3.97e-08	1.58181	0.113693	FALSE
PASS_Crohns_Disease : Boosted-baselineLD: Conserved_LindbladToh	PASS_Crohns_Disease	Boosted-baselineLD: Conserved_LindbladToh	perc95	0.0452016	0.240127	0.090565	5.31237	2.00358	0.0238679	3.73e-07	2.36e-07	1.58177	0.113703	FALSE
UKB_460K.blood_WHITE_COUNT : Boosted-baselineLD: Transcr_Hoffman	UKB_460K.blood_WHITE_COUNT	Boosted-baselineLD: Transcr_Hoffman	perc95	0.0449607	0.0467323	0.0136193	1.0394	0.302917	0.896443	-2.7e-08	1.71e-08	-1.58125	0.113821	FALSE
PASS_Schizophrenia : Boosted: MetaSVM_rankscore	PASS_Schizophrenia	Boosted: MetaSVM_rankscore	perc95	0.0112973	0.0300898	0.0156976	2.66345	1.3895	0.230065	-8.15e-08	5.16e-08	-1.57954	0.114211	FALSE
PASS_LDL : Boosted: 1000G_EUR_EDS_cont_ratio1to4	PASS_LDL	Boosted: 1000G_EUR_EDS_cont_ratio1to4	perc999	0.000830711	-0.004246	0.00431456	-5.11128	5.19382	0.22198	-1.36e-07	8.59e-08	-1.57945	0.114232	FALSE
UKB_460K.disease_HI_CHOL_SELF_REP : Published: 1000G_EUR_Caron_all	UKB_460K.disease_HI_CHOL_SELF_REP	Published: 1000G_EUR_Caron_all	perc95	0.0454745	0.0787108	0.0409143	1.73088	0.899718	0.411273	-1.27e-08	8.05e-09	-1.57915	0.114302	FALSE
UKB_460K.pigment_TANNING : Boosted: 1000G_EUR_EigenPCALL_ratio1to4	UKB_460K.pigment_TANNING	Boosted: 1000G_EUR_EigenPCALL_ratio1to4	perc95	0.0461628	0.42777	0.195765	9.26654	4.24074	0.0396401	9.47e-08	6e-08	1.57913	0.114307	FALSE
PASS_BMI1 : Published: 1000G_EUR_Greene_thyroid	PASS_BMI1	Published: 1000G_EUR_Greene_thyroid	perc95	0.0309081	0.0284466	0.00483773	0.920362	0.15652	0.610152	-6.49e-09	4.11e-09	-1.57809	0.114545	FALSE
PASS_Autism : Boosted-baselineLD: Coding_UCSC	PASS_Autism	Boosted-baselineLD: Coding_UCSC	perc99	0.00847033	0.0366748	0.0408899	4.32979	4.82743	0.477586	-1.79e-06	1.14e-06	-1.57708	0.114777	FALSE
UKB_460K.blood_RBC_DISTRIB_WIDTH : Boosted-baselineLD: FetalDHS_Trynka	UKB_460K.blood_RBC_DISTRIB_WIDTH	Boosted-baselineLD: FetalDHS_Trynka	perc95	0.0481452	0.275723	0.0578352	5.7269	1.20127	6.04e-05	1.04e-07	6.6e-08	1.57694	0.114809	FALSE
PASS_AgeFirstBirth : Boosted-baselineLD: Backgrd_Selection_Stat	PASS_AgeFirstBirth	Boosted-baselineLD: Backgrd_Selection_Stat	perc95	0.0458773	0.104204	0.0209454	2.27135	0.456552	0.00470666	8.85e-09	5.61e-09	1.57675	0.114853	FALSE
PASS_Anorexia : Boosted: MetaSVM_rankscore	PASS_Anorexia	Boosted: MetaSVM_rankscore	perc95	0.0112973	0.0474519	0.0349387	4.20028	3.09266	0.303965	1.9e-07	1.21e-07	1.57531	0.115185	FALSE
UKB_460K.pigment_SKIN : Boosted-baselineLD: Transcr_Hoffman	UKB_460K.pigment_SKIN	Boosted-baselineLD: Transcr_Hoffman	perc95	0.0449607	0.0273763	0.0279374	0.608894	0.621373	0.534039	-2.4e-08	1.52e-08	-1.57526	0.115196	FALSE
UKB_460K.disease_T2D : Published: Polyphen2_HDIV_rankscore	UKB_460K.disease_T2D	Published: Polyphen2_HDIV_rankscore	perc50	0.000734421	-0.00413293	0.00708944	-5.62747	9.6531	0.489624	-1.5e-07	9.51e-08	-1.57499	0.115259	FALSE
UKB_460K.body_HEIGHTz : Boosted: 1000G_EUR_H3K4me3_DEEPSEA_MAX_ALL_ratio1to4	UKB_460K.body_HEIGHTz	Boosted: 1000G_EUR_H3K4me3_DEEPSEA_MAX_ALL_ratio1to4	perc99	0.0091759	0.10029	0.0157909	10.9297	1.72091	4.99e-08	5.51e-07	3.5e-07	1.57452	0.115368	FALSE
PASS_Height1 : Published: 1000G_EUR_SkinSunExposed_closeness_centrality	PASS_Height1	Published: 1000G_EUR_SkinSunExposed_closeness_centrality	perc995	0.00079196	0.000429876	0.000669628	0.5428	0.845532	0.590729	-5.16e-08	3.27e-08	-1.57444	0.115386	FALSE
UKB_460K.cov_EDU_YEARS : Published: SIFT4G_converted_rankscore	UKB_460K.cov_EDU_YEARS	Published: SIFT4G_converted_rankscore	perc50	0.000915426	0.00839248	0.00323415	9.16784	3.53294	0.0217575	1.48e-07	9.38e-08	1.57439	0.115397	FALSE
UKB_460K.bp_SYSTOLICadjMEDz : Boosted-baselineLD: BLUEPRINT_H3K4me1QTL_MaxCPP	UKB_460K.bp_SYSTOLICadjMEDz	Boosted-baselineLD: BLUEPRINT_H3K4me1QTL_MaxCPP	perc99	0.0161665	0.0280478	0.0205324	1.73494	1.27006	0.562973	-1.26e-07	7.98e-08	-1.57393	0.115505	FALSE
UKB_460K.body_BMIz : Published: 1000G_EUR_EigenALL	UKB_460K.body_BMIz	Published: 1000G_EUR_EigenALL	perc999	0.000522885	0.0101165	0.002929	19.3474	5.60162	0.00123679	4.31e-07	2.74e-07	1.57376	0.115544	FALSE
UKB_460K.body_WHRadjBMIz : Boosted: MPC_rankscore	UKB_460K.body_WHRadjBMIz	Boosted: MPC_rankscore	perc999	0.000320911	0.0132719	0.00542945	41.357	16.9189	0.0193335	7.48e-07	4.75e-07	1.57351	0.1156	FALSE
PASS_Years_of_Education2 : Published: SIFT4G_converted_rankscore	PASS_Years_of_Education2	Published: SIFT4G_converted_rankscore	perc50	0.000915426	0.0108085	0.0053241	11.8071	5.81598	0.0646381	2.04e-07	1.3e-07	1.57347	0.115611	FALSE
UKB_460K.disease_T2D : Boosted: 1000G_EUR_H3K4me3_DEEPSEA_MAX_ALL_ratio1to4	UKB_460K.disease_T2D	Boosted: 1000G_EUR_H3K4me3_DEEPSEA_MAX_ALL_ratio1to4	perc99	0.0091759	0.0932877	0.0315382	10.1666	3.43706	0.0104264	5.37e-08	3.41e-08	1.57296	0.115728	FALSE
PASS_Ever_Smoked : Boosted: 1000G_EUR_inweb_closeness_centrality_ratio1to4	PASS_Ever_Smoked	Boosted: 1000G_EUR_inweb_closeness_centrality_ratio1to4	class1	0.0754907	0.119878	0.0301314	1.58799	0.39914	0.123222	1.21e-08	7.7e-09	1.57234	0.115873	FALSE
UKB_460K.disease_HYPOTHYROIDISM_SELF_REP : Boosted: MetaSVM_rankscore	UKB_460K.disease_HYPOTHYROIDISM_SELF_REP	Boosted: MetaSVM_rankscore	perc95	0.0112973	-0.00424272	0.0303535	-0.375552	2.68679	0.609017	-1.59e-08	1.01e-08	-1.57001	0.116413	FALSE
PASS_Ulcerative_Colitis : Boosted-baselineLD: Conserved_Primate_phastCons46way	PASS_Ulcerative_Colitis	Boosted-baselineLD: Conserved_Primate_phastCons46way	perc95	0.0442614	0.262353	0.0940175	5.92736	2.12414	0.0146018	2.78e-07	1.77e-07	1.56987	0.116446	FALSE
UKB_460K.blood_RED_COUNT : Boosted-baselineLD: H3K4me3_peaks_Trynka	UKB_460K.blood_RED_COUNT	Boosted-baselineLD: H3K4me3_peaks_Trynka	perc95	0.0475768	0.379339	0.0595334	7.97319	1.25131	3.01e-07	1.24e-07	7.92e-08	1.56772	0.116947	FALSE
UKB_460K.lung_FEV1FVCzSMOKE : Boosted-baselineLD: DGF_ENCODE	UKB_460K.lung_FEV1FVCzSMOKE	Boosted-baselineLD: DGF_ENCODE	perc995	0.00465748	0.053258	0.0138756	11.4349	2.97921	0.000514775	2.35e-07	1.5e-07	1.56766	0.11696	FALSE
PASS_NumberChildrenEverBorn : Published: SIFT4G_converted_rankscore	PASS_NumberChildrenEverBorn	Published: SIFT4G_converted_rankscore	perc50	0.000915426	0.023278	0.0172544	25.4286	18.8485	0.196212	1.28e-07	8.17e-08	1.56558	0.117446	FALSE
PASS_Rheumatoid_Arthritis : Published: 1000G_EUR_inweb_closeness_centrality	PASS_Rheumatoid_Arthritis	Published: 1000G_EUR_inweb_closeness_centrality	perc95	0.0283537	0.0752079	0.015555	2.65249	0.548606	0.00117395	2.5e-08	1.6e-08	1.56536	0.117499	FALSE
UKB_460K.disease_T2D : Published: 1000G_EUR_pLI	UKB_460K.disease_T2D	Published: 1000G_EUR_pLI	perc95	0.0297303	0.0552693	0.00657465	1.85902	0.221143	7.72e-05	3.01e-09	1.92e-09	1.56527	0.117519	FALSE
UKB_460K.body_HEIGHTz : Boosted-baselineLD: MAF_Adj_LLD_AFR	UKB_460K.body_HEIGHTz	Boosted-baselineLD: MAF_Adj_LLD_AFR	perc95	0.0795275	0.0538275	0.0130049	0.676841	0.163527	0.0492816	4.7e-08	3e-08	1.5644	0.117724	FALSE
PASS_Years_of_Education2 : Boosted-baselineLD: TSS_Hoffman	PASS_Years_of_Education2	Boosted-baselineLD: TSS_Hoffman	class1	0.0186377	0.0695101	0.0206004	3.72955	1.10531	0.0147906	4.83e-08	3.09e-08	1.56424	0.117762	FALSE
UKB_460K.disease_HYPOTHYROIDISM_SELF_REP : Published: 1000G_EUR_LIMBR	UKB_460K.disease_HYPOTHYROIDISM_SELF_REP	Published: 1000G_EUR_LIMBR	perc95	0.0002523	-0.00178659	0.00153932	-7.08121	6.10113	0.18799	-1.08e-07	6.91e-08	-1.56319	0.118007	FALSE
UKB_460K.pigment_SKIN : Published: 1000G_EUR_inweb_closeness_centrality	UKB_460K.pigment_SKIN	Published: 1000G_EUR_inweb_closeness_centrality	perc95	0.0283537	0.0279468	0.0126683	0.985648	0.446795	0.973537	-1.26e-08	8.07e-09	-1.56254	0.118161	FALSE
PASS_Coronary_Artery_Disease : Boosted-baselineLD: CpG_Content_50kb	PASS_Coronary_Artery_Disease	Boosted-baselineLD: CpG_Content_50kb	perc999	0.000854364	-0.0101627	0.00932876	-11.895	10.9189	0.214193	-1.98e-07	1.27e-07	-1.56234	0.118208	FALSE
UKB_460K.blood_RBC_DISTRIB_WIDTH : Boosted-baselineLD: H3K27ac_PGC2	UKB_460K.blood_RBC_DISTRIB_WIDTH	Boosted-baselineLD: H3K27ac_PGC2	perc90	0.0971147	0.594558	0.0698444	6.12223	0.719195	9.87e-11	7.93e-08	5.08e-08	1.56216	0.11825	FALSE
UKB_460K.cov_EDU_YEARS : Boosted-baselineLD: H3K4me3_Trynka	UKB_460K.cov_EDU_YEARS	Boosted-baselineLD: H3K4me3_Trynka	perc95	0.0472249	0.154795	0.0204974	3.27784	0.434038	4.3e-07	3.32e-08	2.13e-08	1.56125	0.118465	FALSE
UKB_460K.disease_HYPOTHYROIDISM_SELF_REP : Boosted-baselineLD: Conserved_Mammal_phastCons46way	UKB_460K.disease_HYPOTHYROIDISM_SELF_REP	Boosted-baselineLD: Conserved_Mammal_phastCons46way	perc95	0.0445938	0.16647	0.0635246	3.73303	1.42452	0.0514731	2.99e-08	1.92e-08	1.5608	0.118571	FALSE
UKB_460K.cov_SMOKING_STATUS : Boosted-baselineLD: CpG_Content_50kb	UKB_460K.cov_SMOKING_STATUS	Boosted-baselineLD: CpG_Content_50kb	perc999	0.000854364	-0.000808491	0.00119677	-0.946307	1.40077	0.164534	-3.73e-08	2.39e-08	-1.5608	0.118572	FALSE
UKB_460K.repro_MENOPAUSE_AGE : Published: 1000G_EUR_H3K4me1_DEEPSEA_MAX_ALL	UKB_460K.repro_MENOPAUSE_AGE	Published: 1000G_EUR_H3K4me1_DEEPSEA_MAX_ALL	perc99	0.00939717	0.155186	0.0493507	16.5141	5.25166	0.00299382	2e-07	1.28e-07	1.56036	0.118675	FALSE
UKB_460K.pigment_SKIN : Boosted: 1000G_EUR_inweb_closeness_centrality_ratio1to4	UKB_460K.pigment_SKIN	Boosted: 1000G_EUR_inweb_closeness_centrality_ratio1to4	class1	0.0754907	0.413876	0.174514	5.48247	2.31173	0.0685197	5.91e-08	3.79e-08	1.55936	0.118911	FALSE
PASS_Type_2_Diabetes : Boosted-baselineLD: H3K4me1_Trynka	PASS_Type_2_Diabetes	Boosted-baselineLD: H3K4me1_Trynka	perc90	0.0974961	0.54122	0.154899	5.55119	1.58877	0.00130069	8.12e-08	5.21e-08	1.55866	0.119077	FALSE
PASS_Autism : Boosted-baselineLD: Recomb_Rate_10kb	PASS_Autism	Boosted-baselineLD: Recomb_Rate_10kb	class1	0.283432	0.416949	0.0479269	1.47107	0.169095	0.0248241	5.85e-08	3.76e-08	1.55761	0.119326	FALSE
PASS_LDL : Boosted-baselineLD: Transcr_Hoffman	PASS_LDL	Boosted-baselineLD: Transcr_Hoffman	perc95	0.0449607	0.15338	0.0438377	3.41142	0.975021	0.0121401	3.1e-08	1.99e-08	1.55759	0.119331	FALSE
UKB_460K.disease_RESPIRATORY_ENT : Published: 1000G_EUR_Testis_closeness_centrality	UKB_460K.disease_RESPIRATORY_ENT	Published: 1000G_EUR_Testis_closeness_centrality	perc95	0.0242949	0.0604795	0.0109017	2.48938	0.448722	0.000899912	6.52e-09	4.19e-09	1.55753	0.119345	FALSE
PASS_Years_of_Education2 : Boosted-baselineLD: MAF_Adj_Predicted_Allele_Age	PASS_Years_of_Education2	Boosted-baselineLD: MAF_Adj_Predicted_Allele_Age	perc95	0.0781053	0.0306694	0.00992385	0.392667	0.127057	6.22e-06	6.53e-09	4.2e-09	1.55699	0.119473	FALSE
UKB_460K.bp_SYSTOLICadjMEDz : Boosted-baselineLD: CpG_Content_50kb	UKB_460K.bp_SYSTOLICadjMEDz	Boosted-baselineLD: CpG_Content_50kb	perc999	0.000854364	0.000337491	0.00172463	0.395021	2.01861	0.763469	-1.14e-07	7.34e-08	-1.556	0.119708	FALSE
PASS_Ulcerative_Colitis : Boosted: 1000G_EUR_H3K4me1_DEEPSEA_MAX_ALL_ratio1to4	PASS_Ulcerative_Colitis	Boosted: 1000G_EUR_H3K4me1_DEEPSEA_MAX_ALL_ratio1to4	perc99	0.00930406	0.204013	0.104298	21.9273	11.21	0.0557557	9.28e-07	5.96e-07	1.55588	0.119737	FALSE
PASS_LDL : Published: MetaSVM_rankscore	PASS_LDL	Published: MetaSVM_rankscore	perc50	0.00105902	-0.0267134	0.0231072	-25.2246	21.8193	0.235475	-6.53e-07	4.2e-07	-1.55464	0.120032	FALSE
UKB_460K.disease_HI_CHOL_SELF_REP : Boosted-baselineLD: H3K27ac_Hnisz	UKB_460K.disease_HI_CHOL_SELF_REP	Boosted-baselineLD: H3K27ac_Hnisz	perc90	0.0970221	0.56702	0.150201	5.84424	1.54811	0.00257682	4.48e-08	2.88e-08	1.55392	0.120205	FALSE
UKB_460K.cov_SMOKING_STATUS : Published: 1000G_EUR_DNase_DEEPSEA_MAX_ALL	UKB_460K.cov_SMOKING_STATUS	Published: 1000G_EUR_DNase_DEEPSEA_MAX_ALL	perc95	0.0483975	0.176783	0.032966	3.65273	0.681151	0.000151487	2.67e-08	1.72e-08	1.55385	0.120221	FALSE
UKB_460K.pigment_SUNBURN : Published: 1000G_EUR_H3K9ac_DEEPSEA_MAX_ALL	UKB_460K.pigment_SUNBURN	Published: 1000G_EUR_H3K9ac_DEEPSEA_MAX_ALL	perc95	0.0480948	-0.107293	0.127038	-2.23086	2.64141	0.232425	-5.14e-08	3.31e-08	-1.5528	0.120472	FALSE
UKB_460K.bmd_HEEL_TSCOREz : Published: PrimateAI_rankscore	UKB_460K.bmd_HEEL_TSCOREz	Published: PrimateAI_rankscore	perc50	0.000807561	0.016052	0.00425778	19.8772	5.27239	0.000297956	6.24e-07	4.02e-07	1.55253	0.120537	FALSE
PASS_BMI1 : Published: 1000G_EUR_CDTS_gnomAD	PASS_BMI1	Published: 1000G_EUR_CDTS_gnomAD	perc99	0.00511763	0.0597962	0.0259056	11.6844	5.06204	0.0366444	2.25e-07	1.45e-07	1.55165	0.120747	FALSE
UKB_460K.disease_DERMATOLOGY : Published: 1000G_EUR_SkinSunExposed_closeness_centrality	UKB_460K.disease_DERMATOLOGY	Published: 1000G_EUR_SkinSunExposed_closeness_centrality	perc995	0.00079196	-0.00210226	0.00245062	-2.6545	3.09437	0.215393	-9.38e-09	6.05e-09	-1.55106	0.120887	FALSE
UKB_460K.bp_SYSTOLICadjMEDz : Boosted-baselineLD: MAF_Adj_Predicted_Allele_Age	UKB_460K.bp_SYSTOLICadjMEDz	Boosted-baselineLD: MAF_Adj_Predicted_Allele_Age	perc95	0.0781053	0.026515	0.00936033	0.339478	0.119843	9.63e-08	1.14e-08	7.37e-09	1.54998	0.121146	FALSE
UKB_460K.pigment_SUNBURN : Boosted-baselineLD: Recomb_Rate_10kb	UKB_460K.pigment_SUNBURN	Boosted-baselineLD: Recomb_Rate_10kb	class1	0.283432	0.227866	0.0999776	0.803952	0.352739	0.570595	-1.34e-08	8.63e-09	-1.5491	0.121358	FALSE
PASS_AgeFirstBirth : Boosted-baselineLD: H3K9ac_Trynka	PASS_AgeFirstBirth	Boosted-baselineLD: H3K9ac_Trynka	perc95	0.0474976	0.168683	0.0416785	3.55139	0.877485	0.00341082	2.77e-08	1.79e-08	1.54896	0.121391	FALSE
UKB_460K.mental_NEUROTICISM : Boosted-baselineLD: Backgrd_Selection_Stat	UKB_460K.mental_NEUROTICISM	Boosted-baselineLD: Backgrd_Selection_Stat	perc95	0.0458773	0.058628	0.00847302	1.27793	0.184689	0.12891	-7.23e-09	4.67e-09	-1.54876	0.121439	FALSE
PASS_NumberChildrenEverBorn : Boosted: REVEL_rankscore	PASS_NumberChildrenEverBorn	Boosted: REVEL_rankscore	perc995	0.00262516	0.018944	0.0260492	7.21632	9.92288	0.530356	-8.16e-08	5.27e-08	-1.54843	0.121518	FALSE
UKB_460K.pigment_TANNING : Published: 1000G_EUR_SkinSunExposed_closeness_centrality	UKB_460K.pigment_TANNING	Published: 1000G_EUR_SkinSunExposed_closeness_centrality	perc995	0.00079196	0.000333822	0.00080586	0.421514	1.01755	0.576333	-3.16e-08	2.04e-08	-1.54827	0.121557	FALSE
PASS_BMI1 : Boosted: RNA_DIS	PASS_BMI1	Boosted: RNA_DIS	perc90	0.101808	0.199389	0.0307519	1.95847	0.302057	0.00187177	2.28e-08	1.47e-08	1.54807	0.121605	FALSE
UKB_460K.body_BALDING1 : Boosted: PrimateAI_rankscore	UKB_460K.body_BALDING1	Boosted: PrimateAI_rankscore	perc999	0.000577237	0.0218134	0.00827252	37.7894	14.3312	0.00907364	8.27e-07	5.34e-07	1.54771	0.121691	FALSE
UKB_460K.body_BALDING1 : Published: 1000G_EUR_CDTS_gnomAD	UKB_460K.body_BALDING1	Published: 1000G_EUR_CDTS_gnomAD	perc99	0.00511763	0.0465639	0.0196393	9.09872	3.83758	0.0357851	2.5e-07	1.61e-07	1.54725	0.121803	FALSE
UKB_460K.disease_T2D : Boosted-baselineLD: Coding_UCSC	UKB_460K.disease_T2D	Boosted-baselineLD: Coding_UCSC	perc99	0.00847033	0.0170395	0.019779	2.01167	2.33509	0.665605	-8.34e-08	5.39e-08	-1.54664	0.12195	FALSE
UKB_460K.mental_NEUROTICISM : Published: 1000G_EUR_DNase_DEEPSEA_MAX_ALL	UKB_460K.mental_NEUROTICISM	Published: 1000G_EUR_DNase_DEEPSEA_MAX_ALL	perc95	0.0483975	0.120894	0.0342995	2.49795	0.708704	0.0375959	2.64e-08	1.71e-08	1.54619	0.122058	FALSE
UKB_460K.body_BMIz : Boosted-baselineLD: MAF_Adj_LLD_AFR	UKB_460K.body_BMIz	Boosted-baselineLD: MAF_Adj_LLD_AFR	perc95	0.0795275	0.0466633	0.0118065	0.586757	0.148458	0.00620932	1.48e-08	9.59e-09	1.54595	0.122117	FALSE
UKB_460K.repro_MENARCHE_AGE : Boosted-baselineLD: BLUEPRINT_DNA_methylation_MaxCPP	UKB_460K.repro_MENARCHE_AGE	Boosted-baselineLD: BLUEPRINT_DNA_methylation_MaxCPP	class1	0.087952	0.212288	0.0234999	2.41367	0.26719	3.28e-07	2.33e-08	1.51e-08	1.54572	0.122172	FALSE
UKB_460K.body_BMIz : Boosted: CADD_completed_ratio1to4	UKB_460K.body_BMIz	Boosted: CADD_completed_ratio1to4	class1	0.057233	0.31265	0.028659	5.46277	0.500742	4.96e-16	8.65e-08	5.6e-08	1.54495	0.122359	FALSE
PASS_AgeFirstBirth : Boosted: 1000G_EUR_pLI_ratio1to4	PASS_AgeFirstBirth	Boosted: 1000G_EUR_pLI_ratio1to4	perc95	0.0454241	0.0854374	0.0139623	1.88088	0.307378	0.0046635	5.19e-09	3.36e-09	1.54443	0.122484	FALSE
PASS_Schizophrenia : Boosted: 1000G_EUR_ReMM_ratio1to4	PASS_Schizophrenia	Boosted: 1000G_EUR_ReMM_ratio1to4	perc99	0.00757118	0.0656679	0.0233167	8.6734	3.07966	0.0126671	5.24e-07	3.4e-07	1.54431	0.122514	FALSE
PASS_Rheumatoid_Arthritis : Boosted-baselineLD: DHS_Trynka	PASS_Rheumatoid_Arthritis	Boosted-baselineLD: DHS_Trynka	perc95	0.0486667	0.54355	0.170541	11.1688	3.50427	0.00254612	2.2e-07	1.43e-07	1.5439	0.122611	FALSE
UKB_460K.lung_FVCzSMOKE : Published: 1000G_EUR_H3K27ac_DEEPSEA_MAX_ALL	UKB_460K.lung_FVCzSMOKE	Published: 1000G_EUR_H3K27ac_DEEPSEA_MAX_ALL	perc95	0.0481156	0.201459	0.024016	4.18697	0.499132	1.48e-09	4.23e-08	2.74e-08	1.54385	0.122624	FALSE
UKB_460K.blood_RBC_DISTRIB_WIDTH : Boosted: 1000G_EUR_SkinSunExposed_closeness_centrality_ratio1to4	UKB_460K.blood_RBC_DISTRIB_WIDTH	Boosted: 1000G_EUR_SkinSunExposed_closeness_centrality_ratio1to4	perc95	0.0472368	0.050294	0.0194961	1.06472	0.412732	0.874981	-2.49e-08	1.62e-08	-1.54141	0.123216	FALSE
UKB_460K.repro_MENARCHE_AGE : Published: CADD_completed	UKB_460K.repro_MENARCHE_AGE	Published: CADD_completed	perc995	0.00395745	0.0664171	0.0161144	16.7828	4.07191	0.000165758	3.39e-07	2.2e-07	1.539	0.123805	FALSE
UKB_460K.disease_ALLERGY_ECZEMA_DIAGNOSED : Boosted: DNA_DIS	UKB_460K.disease_ALLERGY_ECZEMA_DIAGNOSED	Boosted: DNA_DIS	perc90	0.0981633	0.209791	0.047625	2.13717	0.485161	0.0154429	2.04e-08	1.33e-08	1.53889	0.123831	FALSE
UKB_460K.cov_EDU_YEARS : Published: 1000G_EUR_CDTS_gnomAD	UKB_460K.cov_EDU_YEARS	Published: 1000G_EUR_CDTS_gnomAD	perc99	0.00511763	0.032755	0.0100796	6.40042	1.96959	0.00698736	8.3e-08	5.39e-08	1.53848	0.123932	FALSE
UKB_460K.lung_FEV1FVCzSMOKE : Published: MPC_rankscore	UKB_460K.lung_FEV1FVCzSMOKE	Published: MPC_rankscore	perc70	0.000412336	0.0124034	0.00548029	30.0807	13.2908	0.0319887	1.03e-06	6.69e-07	1.53843	0.123943	FALSE
UKB_460K.disease_ALLERGY_ECZEMA_DIAGNOSED : Boosted-baselineLD: H3K4me1_peaks_Trynka	UKB_460K.disease_ALLERGY_ECZEMA_DIAGNOSED	Boosted-baselineLD: H3K4me1_peaks_Trynka	perc95	0.0480732	0.202895	0.0470296	4.22054	0.978292	0.00176346	4.75e-08	3.09e-08	1.53824	0.123991	FALSE
UKB_460K.other_MORNINGPERSON : Boosted-baselineLD: MAF_Adj_ASMC	UKB_460K.other_MORNINGPERSON	Boosted-baselineLD: MAF_Adj_ASMC	class1	0.247667	0.109553	0.0146337	0.442339	0.0590862	2.03e-16	4.58e-09	2.98e-09	1.53823	0.123993	FALSE
UKB_460K.other_MORNINGPERSON : Boosted: MetaSVM_rankscore	UKB_460K.other_MORNINGPERSON	Boosted: MetaSVM_rankscore	perc95	0.0112973	0.0712578	0.0112847	6.3075	0.99888	4.85e-07	-1.25e-08	8.1e-09	-1.53822	0.123994	FALSE
UKB_460K.disease_T2D : Boosted: 1000G_EUR_Caron_ratio1to4	UKB_460K.disease_T2D	Boosted: 1000G_EUR_Caron_ratio1to4	perc99	0.00809876	0.0927155	0.0290464	11.4481	3.58652	0.00285978	6.97e-08	4.53e-08	1.53781	0.124095	FALSE
UKB_460K.blood_RBC_DISTRIB_WIDTH : Published: MPC_rankscore	UKB_460K.blood_RBC_DISTRIB_WIDTH	Published: MPC_rankscore	perc70	0.000412336	0.0198402	0.00984031	48.1166	23.8648	0.0458217	1.33e-06	8.68e-07	1.53716	0.124253	FALSE
PASS_Rheumatoid_Arthritis : Boosted: 1000G_EUR_pLI_ratio1to4	PASS_Rheumatoid_Arthritis	Boosted: 1000G_EUR_pLI_ratio1to4	perc95	0.0454241	0.0681508	0.0192459	1.50032	0.423693	0.237129	2.16e-08	1.41e-08	1.53398	0.125034	FALSE
UKB_460K.mental_NEUROTICISM : Published: 1000G_EUR_H3K4me1_DEEPSEA_MAX_ALL	UKB_460K.mental_NEUROTICISM	Published: 1000G_EUR_H3K4me1_DEEPSEA_MAX_ALL	perc99	0.00939717	0.0611677	0.0135936	6.50917	1.44656	0.000163754	5.54e-08	3.61e-08	1.53373	0.125096	FALSE
UKB_460K.bmd_HEEL_TSCOREz : Boosted-baselineLD: DGF_ENCODE	UKB_460K.bmd_HEEL_TSCOREz	Boosted-baselineLD: DGF_ENCODE	perc995	0.00465748	0.04768	0.0140357	10.2373	3.01358	0.00277772	3.06e-07	2e-07	1.53275	0.125337	FALSE
UKB_460K.disease_RESPIRATORY_ENT : Published: 1000G_EUR_ReMM	UKB_460K.disease_RESPIRATORY_ENT	Published: 1000G_EUR_ReMM	perc995	0.00336965	0.06326	0.022423	18.7735	6.65439	0.00837752	1.13e-07	7.37e-08	1.53255	0.125386	FALSE
UKB_460K.cov_SMOKING_STATUS : Boosted: Polyphen2_HVAR_rankscore	UKB_460K.cov_SMOKING_STATUS	Boosted: Polyphen2_HVAR_rankscore	perc995	0.00178287	0.0280952	0.00610306	15.7584	3.42316	2.89e-05	-9.9e-08	6.46e-08	-1.53243	0.125416	FALSE
UKB_460K.pigment_HAIR : Boosted-baselineLD: H3K27ac_Hnisz	UKB_460K.pigment_HAIR	Boosted-baselineLD: H3K27ac_Hnisz	perc90	0.0970221	0.587437	0.199421	6.05468	2.05542	0.0172398	2.31e-07	1.5e-07	1.53234	0.125438	FALSE
UKB_460K.disease_AID_SURE : Published: 1000G_EUR_Testis_closeness_centrality	UKB_460K.disease_AID_SURE	Published: 1000G_EUR_Testis_closeness_centrality	perc95	0.0242949	0.0730198	0.0212773	3.00555	0.875791	0.0231357	2.23e-09	1.45e-09	1.53202	0.125517	FALSE
UKB_460K.pigment_HAIR : Published: SIFT4G_converted_rankscore	UKB_460K.pigment_HAIR	Published: SIFT4G_converted_rankscore	perc50	0.000915426	0.015674	0.0104808	17.1221	11.4491	0.180845	6.68e-07	4.36e-07	1.53182	0.125566	FALSE
PASS_Height1 : Published: 1000G_EUR_H3K4me3_DEEPSEA_MAX_ALL	PASS_Height1	Published: 1000G_EUR_H3K4me3_DEEPSEA_MAX_ALL	perc95	0.0477763	0.252528	0.0490671	5.28565	1.02702	9.32e-05	7.6e-08	4.96e-08	1.53179	0.125575	FALSE
UKB_460K.disease_ALLERGY_ECZEMA_DIAGNOSED : Boosted-baselineLD: BLUEPRINT_DNA_methylation_MaxCPP	UKB_460K.disease_ALLERGY_ECZEMA_DIAGNOSED	Boosted-baselineLD: BLUEPRINT_DNA_methylation_MaxCPP	class1	0.087952	0.326119	0.028905	3.70792	0.328645	4.69e-11	9.63e-09	6.29e-09	1.53141	0.125669	FALSE
PASS_BMI1 : Boosted: 1000G_EUR_EigenALL_ratio1to4	PASS_BMI1	Boosted: 1000G_EUR_EigenALL_ratio1to4	perc95	0.0439487	0.382625	0.0572557	8.70617	1.30279	4.96e-09	8.42e-08	5.5e-08	1.53002	0.126011	FALSE
UKB_460K.blood_WHITE_COUNT : Published: 1000G_EUR_H3K4me3_DEEPSEA_MAX_ALL	UKB_460K.blood_WHITE_COUNT	Published: 1000G_EUR_H3K4me3_DEEPSEA_MAX_ALL	perc95	0.0477763	0.281384	0.034712	5.88963	0.726554	2.19e-10	5.33e-08	3.48e-08	1.52988	0.126045	FALSE
PASS_LDL : Boosted-baselineLD: H3K4me3_Trynka	PASS_LDL	Boosted-baselineLD: H3K4me3_Trynka	perc95	0.0472249	0.429902	0.155624	9.1033	3.29538	0.0149675	1.97e-07	1.29e-07	1.52978	0.126072	FALSE
PASS_Ulcerative_Colitis : Boosted-baselineLD: BLUEPRINT_H3K4me1QTL_MaxCPP	PASS_Ulcerative_Colitis	Boosted-baselineLD: BLUEPRINT_H3K4me1QTL_MaxCPP	perc99	0.0161665	0.0334515	0.0932987	2.06919	5.77112	0.852772	-6.67e-07	4.36e-07	-1.52897	0.126271	FALSE
PASS_Autism : Boosted: PROVEAN_converted_rankscore	PASS_Autism	Boosted: PROVEAN_converted_rankscore	perc99	0.00543519	-0.0364128	0.0250605	-6.69946	4.6108	0.0972512	-1.02e-06	6.69e-07	-1.52814	0.126477	FALSE
UKB_460K.body_BMIz : Boosted-baselineLD: DHS_Trynka	UKB_460K.body_BMIz	Boosted-baselineLD: DHS_Trynka	perc95	0.0486667	0.0775351	0.0237668	1.59319	0.488359	0.223599	-5.93e-08	3.88e-08	-1.52812	0.126482	FALSE
PASS_AgeFirstBirth : Published: 1000G_EUR_EigenALL	PASS_AgeFirstBirth	Published: 1000G_EUR_EigenALL	perc999	0.000522885	0.0204989	0.00996788	39.2034	19.0632	0.0477153	3.03e-07	1.98e-07	1.5277	0.126587	FALSE
UKB_460K.repro_MENOPAUSE_AGE : Boosted-baselineLD: H3K4me3_Trynka	UKB_460K.repro_MENOPAUSE_AGE	Boosted-baselineLD: H3K4me3_Trynka	perc95	0.0472249	0.33846	0.0907792	7.16699	1.92227	0.00209945	1.45e-07	9.51e-08	1.5275	0.126638	FALSE
UKB_460K.pigment_SKIN : Boosted: SIFT4G_converted_rankscore	UKB_460K.pigment_SKIN	Boosted: SIFT4G_converted_rankscore	perc995	0.00224017	0.027221	0.0298476	12.1513	13.3238	0.410057	-2.29e-07	1.5e-07	-1.52741	0.12666	FALSE
UKB_460K.lung_FVCzSMOKE : Boosted: 1000G_EUR_H3K27ac_DEEPSEA_MAX_ALL_ratio1to4	UKB_460K.lung_FVCzSMOKE	Boosted: 1000G_EUR_H3K27ac_DEEPSEA_MAX_ALL_ratio1to4	perc99	0.00910477	0.0727679	0.0158348	7.99228	1.73918	0.000102398	1.4e-07	9.15e-08	1.52682	0.126807	FALSE
PASS_Height1 : Published: MPC_rankscore	PASS_Height1	Published: MPC_rankscore	perc70	0.000412336	0.0181876	0.00897642	44.1086	21.7697	0.0474584	1.28e-06	8.36e-07	1.52569	0.127087	FALSE
UKB_460K.other_MORNINGPERSON : Boosted-baselineLD: Conserved_Primate_phastCons46way	UKB_460K.other_MORNINGPERSON	Boosted-baselineLD: Conserved_Primate_phastCons46way	perc95	0.0442614	0.282855	0.0293707	6.39055	0.663575	3.99e-14	2.79e-08	1.83e-08	1.52551	0.127131	FALSE
UKB_460K.pigment_SKIN : Published: 1000G_EUR_H3K4me1_DEEPSEA_MAX_ALL	UKB_460K.pigment_SKIN	Published: 1000G_EUR_H3K4me1_DEEPSEA_MAX_ALL	perc99	0.00939717	-0.143631	0.0790801	-15.2845	8.41531	0.0890367	-2.65e-07	1.74e-07	-1.52382	0.127553	FALSE
UKB_460K.bp_SYSTOLICadjMEDz : Boosted-baselineLD: Promoter_UCSC	UKB_460K.bp_SYSTOLICadjMEDz	Boosted-baselineLD: Promoter_UCSC	perc90	0.0955031	0.288077	0.0282718	3.01641	0.29603	3.18e-10	4.05e-08	2.66e-08	1.52251	0.127882	FALSE
UKB_460K.pigment_TANNING : Boosted: 1000G_EUR_Testis_closeness_centrality_ratio1to4	UKB_460K.pigment_TANNING	Boosted: 1000G_EUR_Testis_closeness_centrality_ratio1to4	class1	0.10063	0.362315	0.127843	3.60046	1.27043	0.0562951	2.78e-08	1.83e-08	1.52141	0.128158	FALSE
UKB_460K.body_BMIz : Boosted: 1000G_EUR_DNase_DEEPSEA_MAX_ALL_ratio1to4	UKB_460K.body_BMIz	Boosted: 1000G_EUR_DNase_DEEPSEA_MAX_ALL_ratio1to4	perc90	0.0972343	0.218234	0.0301681	2.24442	0.310262	7.46e-05	5.26e-08	3.46e-08	1.52128	0.12819	FALSE
UKB_460K.cov_SMOKING_STATUS : Boosted: 1000G_EUR_EigenPCALL_ratio1to4	UKB_460K.cov_SMOKING_STATUS	Boosted: 1000G_EUR_EigenPCALL_ratio1to4	perc95	0.0461628	0.216966	0.0334885	4.70001	0.725444	1.24e-06	-2.67e-08	1.76e-08	-1.52099	0.128263	FALSE
UKB_460K.blood_RED_COUNT : Published: SIFT4G_converted_rankscore	UKB_460K.blood_RED_COUNT	Published: SIFT4G_converted_rankscore	perc50	0.000915426	0.0161228	0.00744096	17.6123	8.12841	0.0422207	6.58e-07	4.33e-07	1.52015	0.128474	FALSE
UKB_460K.body_BALDING1 : Published: 1000G_EUR_H3K9ac_DEEPSEA_MAX_ALL	UKB_460K.body_BALDING1	Published: 1000G_EUR_H3K9ac_DEEPSEA_MAX_ALL	perc95	0.0480948	0.214426	0.0534789	4.4584	1.11195	0.00208631	9.71e-08	6.39e-08	1.51997	0.12852	FALSE
UKB_460K.blood_EOSINOPHIL_COUNT : Boosted: 1000G_EUR_H3K9ac_DEEPSEA_MAX_ALL_ratio1to4	UKB_460K.blood_EOSINOPHIL_COUNT	Boosted: 1000G_EUR_H3K9ac_DEEPSEA_MAX_ALL_ratio1to4	perc99	0.00914386	0.10638	0.0256067	11.6341	2.80043	0.000140343	2.43e-07	1.6e-07	1.5194	0.128662	FALSE
UKB_460K.disease_HI_CHOL_SELF_REP : Boosted: 1000G_EUR_ncER_ratio1to4	UKB_460K.disease_HI_CHOL_SELF_REP	Boosted: 1000G_EUR_ncER_ratio1to4	perc95	0.0453328	0.395211	0.128725	8.718	2.83956	0.00780859	5.85e-08	3.85e-08	1.51931	0.128684	FALSE
UKB_460K.other_MORNINGPERSON : Boosted-baselineLD: UTR_5_UCSC	UKB_460K.other_MORNINGPERSON	Boosted-baselineLD: UTR_5_UCSC	perc95	0.0469129	0.131092	0.0185163	2.79437	0.394697	1.04e-05	2.77e-08	1.82e-08	1.51906	0.128748	FALSE
UKB_460K.lung_FVCzSMOKE : Boosted-baselineLD: Repressed_Hoffman	UKB_460K.lung_FVCzSMOKE	Boosted-baselineLD: Repressed_Hoffman	perc999	0.00109794	0.00246415	0.0015864	2.24434	1.44489	0.389315	8.57e-08	5.65e-08	1.51841	0.128911	FALSE
UKB_460K.body_WHRadjBMIz : Boosted-baselineLD: Enhancer_Hoffman	UKB_460K.body_WHRadjBMIz	Boosted-baselineLD: Enhancer_Hoffman	perc95	0.0487229	0.306283	0.0546851	6.28621	1.12237	1.02e-05	7.5e-08	4.95e-08	1.51625	0.129456	FALSE
PASS_LDL : Published: REVEL_rankscore	PASS_LDL	Published: REVEL_rankscore	perc50	0.000937569	0.0415212	0.031433	44.2861	33.526	0.19653	1.04e-06	6.83e-07	1.51619	0.129472	FALSE
UKB_460K.disease_AID_SURE : Boosted-baselineLD: GTEx_eQTL_MaxCPP	UKB_460K.disease_AID_SURE	Boosted-baselineLD: GTEx_eQTL_MaxCPP	perc999	0.00167551	0.0684288	0.0393935	40.8405	23.5113	0.0905084	6.17e-08	4.07e-08	1.51616	0.129478	FALSE
UKB_460K.other_MORNINGPERSON : Boosted: 1000G_EUR_LIMBR_ratio1to4	UKB_460K.other_MORNINGPERSON	Boosted: 1000G_EUR_LIMBR_ratio1to4	perc95	0.0510808	0.0315186	0.00761936	0.617033	0.149163	0.0115193	4.44e-09	2.93e-09	1.51309	0.130256	FALSE
PASS_Type_2_Diabetes : Published: PROVEAN_converted_rankscore	PASS_Type_2_Diabetes	Published: PROVEAN_converted_rankscore	perc50	0.000867113	-0.0187973	0.0242645	-21.678	27.9831	0.411474	-8.24e-07	5.45e-07	-1.51292	0.130301	FALSE
UKB_460K.body_BALDING1 : Boosted-baselineLD: BivFlnk	UKB_460K.body_BALDING1	Boosted-baselineLD: BivFlnk	perc99	0.00941075	0.0762795	0.028715	8.10557	3.0513	0.0197506	2.05e-07	1.35e-07	1.51245	0.130419	FALSE
PASS_Type_2_Diabetes : Boosted: CADD_completed_ratio1to4	PASS_Type_2_Diabetes	Boosted: CADD_completed_ratio1to4	class1	0.057233	0.400705	0.154414	7.00129	2.69799	0.0189268	1.5e-07	9.9e-08	1.51189	0.130561	FALSE
PASS_Height1 : Boosted: 1000G_EUR_H3K4me3_DEEPSEA_MAX_ALL_ratio1to4	PASS_Height1	Boosted: 1000G_EUR_H3K4me3_DEEPSEA_MAX_ALL_ratio1to4	perc99	0.0091759	0.122171	0.0243102	13.3143	2.64935	1.01e-05	2.8e-07	1.85e-07	1.51171	0.130609	FALSE
UKB_460K.cov_EDU_YEARS : Published: 1000G_EUR_CCR_scored	UKB_460K.cov_EDU_YEARS	Published: 1000G_EUR_CCR_scored	perc90	0.000317388	0.00566111	0.00270323	17.8366	8.5171	0.0488354	3.06e-07	2.02e-07	1.51129	0.130715	FALSE
UKB_460K.lung_FEV1FVCzSMOKE : Boosted-baselineLD: PromoterFlanking_Hoffman	UKB_460K.lung_FEV1FVCzSMOKE	Boosted-baselineLD: PromoterFlanking_Hoffman	perc95	0.0489261	0.0881809	0.0267684	1.80233	0.547119	0.140743	-8.87e-08	5.87e-08	-1.5111	0.130762	FALSE
PASS_Type_2_Diabetes : Boosted: 1000G_EUR_DNase_DEEPSEA_MAX_ALL_ratio1to4	PASS_Type_2_Diabetes	Boosted: 1000G_EUR_DNase_DEEPSEA_MAX_ALL_ratio1to4	perc90	0.0972343	0.428549	0.218594	4.40739	2.24812	0.115427	1.06e-07	7.04e-08	1.51016	0.131002	FALSE
UKB_460K.pigment_SKIN : Published: Polyphen2_HVAR_rankscore	UKB_460K.pigment_SKIN	Published: Polyphen2_HVAR_rankscore	perc60	0.000563984	0.0330826	0.0187277	58.6588	33.2061	0.096445	8.09e-07	5.36e-07	1.50991	0.131068	FALSE
UKB_460K.body_WHRadjBMIz : Published: 1000G_EUR_ncER	UKB_460K.body_WHRadjBMIz	Published: 1000G_EUR_ncER	perc95	0.0282856	0.220059	0.0420279	7.77989	1.48584	1.28e-05	7.03e-08	4.66e-08	1.5096	0.131145	FALSE
UKB_460K.pigment_SKIN : Boosted-baselineLD: CpG_Content_50kb	UKB_460K.pigment_SKIN	Boosted-baselineLD: CpG_Content_50kb	perc999	0.000854364	-0.00762482	0.00642193	-8.92456	7.51662	0.185646	-1.97e-07	1.3e-07	-1.50876	0.13136	FALSE
PASS_Ever_Smoked : Boosted-baselineLD: TFBS_ENCODE	PASS_Ever_Smoked	Boosted-baselineLD: TFBS_ENCODE	perc90	0.0977236	0.116147	0.14207	1.18852	1.4538	0.896799	-7.08e-08	4.69e-08	-1.50765	0.131645	FALSE
PASS_HDL : Boosted: 1000G_EUR_DNase_DEEPSEA_MAX_ALL_ratio1to4	PASS_HDL	Boosted: 1000G_EUR_DNase_DEEPSEA_MAX_ALL_ratio1to4	perc90	0.0972343	0.350361	0.165496	3.60327	1.70203	0.116216	9.45e-08	6.27e-08	1.50625	0.132004	FALSE
PASS_AgeFirstBirth : Boosted: PROVEAN_converted_rankscore	PASS_AgeFirstBirth	Boosted: PROVEAN_converted_rankscore	perc99	0.00543519	0.0137203	0.0159004	2.52434	2.92545	0.603937	-5.9e-08	3.92e-08	-1.50528	0.132252	FALSE
UKB_460K.blood_WHITE_COUNT : Boosted: 1000G_EUR_havrilla_ccr_ratio1to4	UKB_460K.blood_WHITE_COUNT	Boosted: 1000G_EUR_havrilla_ccr_ratio1to4	perc995	0.00463786	0.0354994	0.0184529	7.65428	3.97875	0.096064	5.27e-07	3.5e-07	1.50408	0.132562	FALSE
PASS_Coronary_Artery_Disease : Boosted: MVP_rankscore	PASS_Coronary_Artery_Disease	Boosted: MVP_rankscore	perc995	0.00481148	0.0865586	0.0518086	17.99	10.7677	0.104344	3.63e-07	2.42e-07	1.50332	0.132755	FALSE
UKB_460K.repro_MENARCHE_AGE : Published: MetaSVM_rankscore	UKB_460K.repro_MENARCHE_AGE	Published: MetaSVM_rankscore	perc50	0.00105902	0.00885362	0.00467052	8.36018	4.41022	0.0997425	3.71e-07	2.47e-07	1.5028	0.132891	FALSE
UKB_460K.body_BMIz : Boosted-baselineLD: Conserved_LindbladToh	UKB_460K.body_BMIz	Boosted-baselineLD: Conserved_LindbladToh	perc95	0.0452016	0.25532	0.0258449	5.64846	0.57177	2.58e-14	5.07e-08	3.38e-08	1.50167	0.133183	FALSE
UKB_460K.disease_ALLERGY_ECZEMA_DIAGNOSED : Published: MPC_rankscore	UKB_460K.disease_ALLERGY_ECZEMA_DIAGNOSED	Published: MPC_rankscore	perc70	0.000412336	0.0172796	0.00809261	41.9065	19.6262	0.0294833	4.67e-07	3.11e-07	1.50072	0.133429	FALSE
UKB_460K.repro_MENOPAUSE_AGE : Boosted: 1000G_EUR_Greene_thyroid_ratio1to4	UKB_460K.repro_MENOPAUSE_AGE	Boosted: 1000G_EUR_Greene_thyroid_ratio1to4	perc90	0.0942223	0.306291	0.05252	3.25073	0.557405	0.000100005	2.05e-08	1.36e-08	1.50065	0.133446	FALSE
PASS_Autism : Boosted: M-CAP_rankscore	PASS_Autism	Boosted: M-CAP_rankscore	perc999	0.000745828	-0.013676	0.0113805	-18.3367	15.2589	0.196253	-2.41e-06	1.61e-06	-1.50005	0.133603	FALSE
UKB_460K.blood_PLATELET_COUNT : Boosted: 1000G_EUR_pLI_ratio1to4	UKB_460K.blood_PLATELET_COUNT	Boosted: 1000G_EUR_pLI_ratio1to4	perc95	0.0454241	0.0489465	0.00773896	1.07755	0.170371	0.648363	1.41e-08	9.4e-09	1.49897	0.133883	FALSE
PASS_Ever_Smoked : Boosted: 1000G_EUR_H3K27ac_DEEPSEA_MAX_ALL_ratio1to4	PASS_Ever_Smoked	Boosted: 1000G_EUR_H3K27ac_DEEPSEA_MAX_ALL_ratio1to4	perc99	0.00910477	0.0199334	0.0412796	2.18933	4.53384	0.792566	-1.32e-07	8.83e-08	-1.49876	0.133937	FALSE
UKB_460K.body_BALDING1 : Boosted: 1000G_EUR_LIMBR_ratio1to4	UKB_460K.body_BALDING1	Boosted: 1000G_EUR_LIMBR_ratio1to4	perc95	0.0510808	0.0122828	0.0150493	0.240459	0.294617	0.00971102	1.97e-08	1.32e-08	1.49862	0.133971	FALSE
UKB_460K.disease_RESPIRATORY_ENT : Boosted-baselineLD: Promoter_UCSC	UKB_460K.disease_RESPIRATORY_ENT	Boosted-baselineLD: Promoter_UCSC	perc90	0.0955031	0.336159	0.0646478	3.51987	0.676919	0.000500926	1.92e-08	1.28e-08	1.49831	0.134052	FALSE
UKB_460K.disease_RESPIRATORY_ENT : Published: 1000G_EUR_H3K27ac_DEEPSEA_MAX_ALL	UKB_460K.disease_RESPIRATORY_ENT	Published: 1000G_EUR_H3K27ac_DEEPSEA_MAX_ALL	perc95	0.0481156	0.130258	0.0525225	2.70718	1.09159	0.118188	-2.24e-08	1.5e-08	-1.49636	0.13456	FALSE
UKB_460K.cov_EDU_YEARS : Boosted: 1000G_EUR_havrilla_ccr_ratio1to4	UKB_460K.cov_EDU_YEARS	Boosted: 1000G_EUR_havrilla_ccr_ratio1to4	perc995	0.00463786	0.0367337	0.0124687	7.92041	2.68846	0.0111523	1.96e-07	1.31e-07	1.49524	0.134852	FALSE
UKB_460K.pigment_SUNBURN : Boosted: 1000G_EUR_H3K4me3_DEEPSEA_MAX_ALL_ratio1to4	UKB_460K.pigment_SUNBURN	Boosted: 1000G_EUR_H3K4me3_DEEPSEA_MAX_ALL_ratio1to4	perc99	0.0091759	0.0941228	0.077445	10.2576	8.44004	0.25933	3.33e-07	2.22e-07	1.49494	0.13493	FALSE
UKB_460K.lung_FEV1FVCzSMOKE : Boosted: MPC_rankscore	UKB_460K.lung_FEV1FVCzSMOKE	Boosted: MPC_rankscore	perc999	0.000320911	0.00738665	0.00242397	23.0178	7.55341	0.00351205	5.32e-07	3.56e-07	1.49378	0.135232	FALSE
UKB_460K.cov_EDU_YEARS : Boosted-baselineLD: synonymous	UKB_460K.cov_EDU_YEARS	Boosted-baselineLD: synonymous	perc995	0.00450533	0.0229469	0.00907918	5.09327	2.01521	0.0431509	1.34e-07	9e-08	1.49225	0.135633	FALSE
PASS_Anorexia : Boosted-baselineLD: Nucleotide_Diversity_10kb	PASS_Anorexia	Boosted-baselineLD: Nucleotide_Diversity_10kb	perc99	0.016765	0.0244357	0.0135941	1.45754	0.810863	0.571936	5.73e-08	3.85e-08	1.4908	0.136015	FALSE
UKB_460K.body_WHRadjBMIz : Boosted-baselineLD: Repressed_Hoffman	UKB_460K.body_WHRadjBMIz	Boosted-baselineLD: Repressed_Hoffman	perc999	0.00109794	0.00223983	0.00158329	2.04003	1.44205	0.471175	6.28e-08	4.22e-08	1.48965	0.136317	FALSE
UKB_460K.pigment_TANNING : Boosted: RNA_DIS	UKB_460K.pigment_TANNING	Boosted: RNA_DIS	perc90	0.101808	0.325382	0.146123	3.19602	1.43527	0.122824	2.49e-08	1.67e-08	1.48873	0.136558	FALSE
UKB_460K.cov_SMOKING_STATUS : Boosted: 1000G_EUR_H3K4me1_DEEPSEA_MAX_ALL_ratio1to4	UKB_460K.cov_SMOKING_STATUS	Boosted: 1000G_EUR_H3K4me1_DEEPSEA_MAX_ALL_ratio1to4	perc99	0.00930406	0.0733994	0.0133153	7.88896	1.43113	2.98e-06	4.89e-08	3.29e-08	1.48767	0.136839	FALSE
UKB_460K.disease_HI_CHOL_SELF_REP : Published: 1000G_EUR_inweb_closeness_centrality	UKB_460K.disease_HI_CHOL_SELF_REP	Published: 1000G_EUR_inweb_closeness_centrality	perc95	0.0283537	0.099572	0.0337802	3.51178	1.19138	0.0418325	1.5e-08	1.01e-08	1.48753	0.136874	FALSE
PASS_Ulcerative_Colitis : Boosted: 1000G_EUR_ncER_ratio1to4	PASS_Ulcerative_Colitis	Boosted: 1000G_EUR_ncER_ratio1to4	perc95	0.0453328	0.185194	0.123338	4.08522	2.72073	0.250073	5.34e-07	3.59e-07	1.4875	0.136883	FALSE
UKB_460K.mental_NEUROTICISM : Published: MPC_rankscore	UKB_460K.mental_NEUROTICISM	Published: MPC_rankscore	perc70	0.000412336	0.00627698	0.00347164	15.223	8.41944	0.0912213	2.52e-07	1.7e-07	1.48595	0.137293	FALSE
UKB_460K.pigment_SUNBURN : Boosted-baselineLD: UTR_5_UCSC	UKB_460K.pigment_SUNBURN	Boosted-baselineLD: UTR_5_UCSC	perc95	0.0469129	-0.0610598	0.0965383	-1.30156	2.05782	0.276392	-1.32e-07	8.87e-08	-1.48549	0.137414	FALSE
PASS_BMI1 : Boosted-baselineLD: GTEx_eQTL_MaxCPP	PASS_BMI1	Boosted-baselineLD: GTEx_eQTL_MaxCPP	perc999	0.00167551	0.0229951	0.0116424	13.7242	6.94858	0.0719707	2.62e-07	1.77e-07	1.48547	0.13742	FALSE
UKB_460K.body_WHRadjBMIz : Published: 1000G_EUR_DNase_DEEPSEA_MAX_ALL	UKB_460K.body_WHRadjBMIz	Published: 1000G_EUR_DNase_DEEPSEA_MAX_ALL	perc95	0.0483975	0.322501	0.0545517	6.6636	1.12716	2.48e-06	6.11e-08	4.11e-08	1.48493	0.137563	FALSE
UKB_460K.pigment_TANNING : Boosted-baselineLD: GTEx_eQTL_MaxCPP	UKB_460K.pigment_TANNING	Boosted-baselineLD: GTEx_eQTL_MaxCPP	perc999	0.00167551	-0.0112013	0.00854663	-6.68532	5.10091	0.149603	-1.12e-07	7.56e-08	-1.48468	0.137629	FALSE
UKB_460K.body_BALDING1 : Published: 1000G_EUR_DNase_DEEPSEA_MAX_ALL	UKB_460K.body_BALDING1	Published: 1000G_EUR_DNase_DEEPSEA_MAX_ALL	perc95	0.0483975	0.373864	0.0765376	7.72487	1.58144	5.65e-05	1.5e-07	1.01e-07	1.48357	0.137924	FALSE
UKB_460K.blood_WHITE_COUNT : Boosted-baselineLD: Conserved_Primate_phastCons46way	UKB_460K.blood_WHITE_COUNT	Boosted-baselineLD: Conserved_Primate_phastCons46way	perc95	0.0442614	0.215803	0.030037	4.87566	0.678629	5.59e-08	6.39e-08	4.31e-08	1.48301	0.138071	FALSE
PASS_Rheumatoid_Arthritis : Boosted-baselineLD: BivFlnk	PASS_Rheumatoid_Arthritis	Boosted-baselineLD: BivFlnk	perc99	0.00941075	0.141361	0.0633221	15.0212	6.7287	0.035316	4.27e-07	2.88e-07	1.4819	0.138367	FALSE
PASS_Years_of_Education2 : Published: PrimateAI_rankscore	PASS_Years_of_Education2	Published: PrimateAI_rankscore	perc50	0.000807561	0.011071	0.00506489	13.7092	6.27183	0.0436836	1.88e-07	1.27e-07	1.47976	0.138938	FALSE
PASS_AgeFirstBirth : Published: 1000G_EUR_DNase_DEEPSEA_MAX_ALL	PASS_AgeFirstBirth	Published: 1000G_EUR_DNase_DEEPSEA_MAX_ALL	perc95	0.0483975	0.172815	0.0597137	3.57075	1.23382	0.03939	2.64e-08	1.78e-08	1.47863	0.139238	FALSE
UKB_460K.blood_RBC_DISTRIB_WIDTH : Boosted: PrimateAI_rankscore	UKB_460K.blood_RBC_DISTRIB_WIDTH	Boosted: PrimateAI_rankscore	perc999	0.000577237	0.0225072	0.00942954	38.9913	16.3357	0.018812	9.45e-07	6.4e-07	1.47741	0.139567	FALSE
UKB_460K.body_BMIz : Boosted-baselineLD: H3K4me1_peaks_Trynka	UKB_460K.body_BMIz	Boosted-baselineLD: H3K4me1_peaks_Trynka	perc95	0.0480732	0.134235	0.0203418	2.79231	0.423142	3.51e-05	-5.29e-08	3.58e-08	-1.47591	0.139967	FALSE
UKB_460K.blood_PLATELET_COUNT : Boosted: SIFT4G_converted_rankscore	UKB_460K.blood_PLATELET_COUNT	Boosted: SIFT4G_converted_rankscore	perc995	0.00224017	-0.00340131	0.00594897	-1.51833	2.65559	0.345742	-2.83e-07	1.92e-07	-1.47567	0.140033	FALSE
UKB_460K.disease_AID_SURE : Published: PROVEAN_converted_rankscore	UKB_460K.disease_AID_SURE	Published: PROVEAN_converted_rankscore	perc50	0.000867113	-0.05061	0.0255731	-58.3661	29.4922	0.0339016	-8.63e-08	5.85e-08	-1.47511	0.140182	FALSE
UKB_460K.bp_SYSTOLICadjMEDz : Published: MPC_rankscore	UKB_460K.bp_SYSTOLICadjMEDz	Published: MPC_rankscore	perc70	0.000412336	0.00968791	0.00392915	23.4952	9.529	0.0175035	5.72e-07	3.88e-07	1.47506	0.140197	FALSE
PASS_Ever_Smoked : Boosted-baselineLD: H3K4me3_peaks_Trynka	PASS_Ever_Smoked	Boosted-baselineLD: H3K4me3_peaks_Trynka	perc95	0.0475768	0.0896728	0.104298	1.8848	2.19219	0.685834	-7.85e-08	5.32e-08	-1.47444	0.140364	FALSE
UKB_460K.bp_SYSTOLICadjMEDz : Boosted-baselineLD: Recomb_Rate_10kb	UKB_460K.bp_SYSTOLICadjMEDz	Boosted-baselineLD: Recomb_Rate_10kb	class1	0.283432	0.336258	0.0168259	1.18638	0.0593648	0.00238552	-7.85e-09	5.33e-09	-1.47363	0.140581	FALSE
UKB_460K.disease_HI_CHOL_SELF_REP : Boosted: MetaLR_rankscore	UKB_460K.disease_HI_CHOL_SELF_REP	Boosted: MetaLR_rankscore	perc95	0.000877849	0.00734495	0.00396862	8.36699	4.52085	0.105487	-5.03e-09	3.41e-09	-1.47321	0.140694	FALSE
UKB_460K.cov_EDU_YEARS : Boosted-baselineLD: Conserved_Mammal_phastCons46way	UKB_460K.cov_EDU_YEARS	Boosted-baselineLD: Conserved_Mammal_phastCons46way	perc95	0.0445938	0.260714	0.0314724	5.84641	0.705757	8.14e-11	3.26e-08	2.21e-08	1.47268	0.140838	FALSE
UKB_460K.body_BMIz : Published: 1000G_EUR_H3K4me1_DEEPSEA_MAX_ALL	UKB_460K.body_BMIz	Published: 1000G_EUR_H3K4me1_DEEPSEA_MAX_ALL	perc99	0.00939717	0.0556073	0.00995847	5.91746	1.05973	5.96e-06	1.03e-07	6.98e-08	1.4719	0.141047	FALSE
UKB_460K.cov_EDU_YEARS : Boosted-baselineLD: BivFlnk	UKB_460K.cov_EDU_YEARS	Boosted-baselineLD: BivFlnk	perc99	0.00941075	0.0475642	0.0113774	5.05424	1.20898	0.00104862	5.1e-08	3.47e-08	1.47167	0.14111	FALSE
PASS_Crohns_Disease : Boosted: 1000G_EUR_havrilla_ccr_ratio1to4	PASS_Crohns_Disease	Boosted: 1000G_EUR_havrilla_ccr_ratio1to4	perc995	0.00463786	0.12576	0.0594627	27.1159	12.8212	0.0407947	1.92e-06	1.3e-06	1.47063	0.14139	FALSE
PASS_Rheumatoid_Arthritis : Boosted: 1000G_EUR_EDS_cont_ratio1to4	PASS_Rheumatoid_Arthritis	Boosted: 1000G_EUR_EDS_cont_ratio1to4	perc999	0.000830711	-0.00453165	0.00429761	-5.45515	5.17341	0.210013	-2.37e-07	1.61e-07	-1.47001	0.141559	FALSE
UKB_460K.disease_HYPOTHYROIDISM_SELF_REP : Boosted-baselineLD: GERP.NS	UKB_460K.disease_HYPOTHYROIDISM_SELF_REP	Boosted-baselineLD: GERP.NS	perc95	0.0465722	0.178934	0.0987289	3.84209	2.11991	0.172899	4.08e-08	2.78e-08	1.46933	0.141744	FALSE
UKB_460K.blood_RBC_DISTRIB_WIDTH : Boosted: 1000G_EUR_H3K9ac_DEEPSEA_MAX_ALL_ratio1to4	UKB_460K.blood_RBC_DISTRIB_WIDTH	Boosted: 1000G_EUR_H3K9ac_DEEPSEA_MAX_ALL_ratio1to4	perc99	0.00914386	0.119381	0.0423932	13.0558	4.63624	0.00919489	3.5e-07	2.39e-07	1.46893	0.141853	FALSE
UKB_460K.disease_HYPOTHYROIDISM_SELF_REP : Boosted-baselineLD: Coding_UCSC	UKB_460K.disease_HYPOTHYROIDISM_SELF_REP	Boosted-baselineLD: Coding_UCSC	perc99	0.00847033	0.0796265	0.0397845	9.40064	4.69692	0.0714023	1.17e-07	7.98e-08	1.46884	0.141878	FALSE
UKB_460K.body_WHRadjBMIz : Boosted-baselineLD: TSS_Hoffman	UKB_460K.body_WHRadjBMIz	Boosted-baselineLD: TSS_Hoffman	class1	0.0186377	0.158192	0.0390323	8.48778	2.09427	0.000414003	1.3e-07	8.82e-08	1.46867	0.141922	FALSE
UKB_460K.repro_MENOPAUSE_AGE : Boosted-baselineLD: Enhancer_Hoffman	UKB_460K.repro_MENOPAUSE_AGE	Boosted-baselineLD: Enhancer_Hoffman	perc95	0.0487229	0.0211645	0.064993	0.434384	1.33393	0.669134	-6.02e-08	4.1e-08	-1.4686	0.141942	FALSE
UKB_460K.disease_T2D : Published: 1000G_EUR_Caron_all	UKB_460K.disease_T2D	Published: 1000G_EUR_Caron_all	perc95	0.0454745	0.173971	0.0410574	3.82568	0.902865	0.00136002	1.18e-08	8.07e-09	1.46653	0.142505	FALSE
UKB_460K.pigment_TANNING : Published: 1000G_EUR_inweb_closeness_centrality	UKB_460K.pigment_TANNING	Published: 1000G_EUR_inweb_closeness_centrality	perc95	0.0283537	0.0260293	0.0127634	0.918022	0.45015	0.847739	-1.16e-08	7.92e-09	-1.46517	0.142874	FALSE
PASS_BMI1 : Boosted: PrimateAI_rankscore	PASS_BMI1	Boosted: PrimateAI_rankscore	perc999	0.000577237	0.0242532	0.0126756	42.016	21.9592	0.063429	8.1e-07	5.53e-07	1.46482	0.142969	FALSE
UKB_460K.pigment_SKIN : Published: PROVEAN_converted_rankscore	UKB_460K.pigment_SKIN	Published: PROVEAN_converted_rankscore	perc50	0.000867113	0.0304389	0.0183615	35.1037	21.1755	0.123676	5.28e-07	3.61e-07	1.46438	0.143091	FALSE
PASS_DS : Boosted-baselineLD: H3K9ac_peaks_Trynka	PASS_DS	Boosted-baselineLD: H3K9ac_peaks_Trynka	perc90	0.0962663	0.35102	0.114891	3.64635	1.19347	0.0213674	2.82e-08	1.93e-08	1.46425	0.143126	FALSE
UKB_460K.blood_PLATELET_COUNT : Published: SIFT4G_converted_rankscore	UKB_460K.blood_PLATELET_COUNT	Published: SIFT4G_converted_rankscore	perc50	0.000915426	0.0184158	0.00901529	20.1172	9.8482	0.05548	9.77e-07	6.68e-07	1.46375	0.143262	FALSE
UKB_460K.blood_RED_COUNT : Boosted: 1000G_EUR_H3K4me2_DEEPSEA_MAX_ALL_ratio1to4	UKB_460K.blood_RED_COUNT	Boosted: 1000G_EUR_H3K4me2_DEEPSEA_MAX_ALL_ratio1to4	perc95	0.0480759	0.438163	0.0687736	9.11399	1.43052	1.82e-07	1.59e-07	1.09e-07	1.46289	0.143497	FALSE
UKB_460K.bmd_HEEL_TSCOREz : Boosted-baselineLD: SuperEnhancer_Hnisz	UKB_460K.bmd_HEEL_TSCOREz	Boosted-baselineLD: SuperEnhancer_Hnisz	perc90	0.0969738	0.348555	0.0242917	3.59432	0.250498	9.12e-20	3.47e-08	2.37e-08	1.46227	0.143666	FALSE
PASS_Anorexia : Boosted-baselineLD: GERP.RSsup4	PASS_Anorexia	Boosted-baselineLD: GERP.RSsup4	perc95	0.0459411	0.0511908	0.072109	1.11427	1.5696	0.941945	-1.55e-07	1.06e-07	-1.46221	0.143683	FALSE
UKB_460K.lung_FEV1FVCzSMOKE : Published: REVEL_rankscore	UKB_460K.lung_FEV1FVCzSMOKE	Published: REVEL_rankscore	perc50	0.000937569	0.0174281	0.00621588	18.5886	6.62978	0.00962952	5.72e-07	3.92e-07	1.46128	0.143938	FALSE
PASS_NumberChildrenEverBorn : Boosted-baselineLD: Intron_UCSC	PASS_NumberChildrenEverBorn	Boosted-baselineLD: Intron_UCSC	perc95	0.0462157	-0.0421226	0.0460896	-0.911436	0.997271	0.0490613	-6.47e-09	4.43e-09	-1.46062	0.144119	FALSE
UKB_460K.cov_EDU_YEARS : Boosted: 1000G_EUR_inweb_closeness_centrality_ratio1to4	UKB_460K.cov_EDU_YEARS	Boosted: 1000G_EUR_inweb_closeness_centrality_ratio1to4	class1	0.0754907	0.110484	0.0110878	1.46355	0.146876	0.0017412	6.35e-09	4.35e-09	1.46015	0.144248	FALSE
PASS_NumberChildrenEverBorn : Boosted-baselineLD: H3K27ac_PGC2	PASS_NumberChildrenEverBorn	Boosted-baselineLD: H3K27ac_PGC2	perc90	0.0971147	0.0867678	0.0642028	0.893457	0.661103	0.871929	-1.13e-08	7.77e-09	-1.45976	0.144355	FALSE
UKB_460K.blood_EOSINOPHIL_COUNT : Boosted-baselineLD: H3K9ac_peaks_Trynka	UKB_460K.blood_EOSINOPHIL_COUNT	Boosted-baselineLD: H3K9ac_peaks_Trynka	perc90	0.0962663	0.381932	0.0750737	3.96745	0.779855	0.000127354	8.09e-08	5.54e-08	1.45963	0.144393	FALSE
UKB_460K.cov_SMOKING_STATUS : Boosted: 1000G_EUR_EDS_cont_ratio1to4	UKB_460K.cov_SMOKING_STATUS	Boosted: 1000G_EUR_EDS_cont_ratio1to4	perc999	0.000830711	-0.000286877	0.000987198	-0.345339	1.18838	0.260987	-2.96e-08	2.03e-08	-1.45927	0.144492	FALSE
UKB_460K.disease_AID_SURE : Boosted: PROVEAN_converted_rankscore	UKB_460K.disease_AID_SURE	Boosted: PROVEAN_converted_rankscore	perc99	0.00543519	-0.0277148	0.0353288	-5.09915	6.50002	0.347342	-1.98e-08	1.36e-08	-1.45918	0.144515	FALSE
UKB_460K.pigment_SKIN : Boosted: 1000G_EUR_H3K4me1_DEEPSEA_MAX_ALL_ratio1to4	UKB_460K.pigment_SKIN	Boosted: 1000G_EUR_H3K4me1_DEEPSEA_MAX_ALL_ratio1to4	perc99	0.00930406	0.00955028	0.0500778	1.02646	5.38235	0.995897	1.46e-07	1e-07	1.45918	0.144516	FALSE
UKB_460K.body_WHRadjBMIz : Boosted-baselineLD: Conserved_Mammal_phastCons46way	UKB_460K.body_WHRadjBMIz	Boosted-baselineLD: Conserved_Mammal_phastCons46way	perc95	0.0445938	0.320041	0.0477089	7.17681	1.06985	6.29e-08	6.41e-08	4.39e-08	1.45914	0.144527	FALSE
UKB_460K.blood_WHITE_COUNT : Boosted-baselineLD: H3K4me3_peaks_Trynka	UKB_460K.blood_WHITE_COUNT	Boosted-baselineLD: H3K4me3_peaks_Trynka	perc95	0.0475768	0.320916	0.0486491	6.74521	1.02254	1.27e-07	8.67e-08	5.96e-08	1.45594	0.14541	FALSE
UKB_460K.blood_EOSINOPHIL_COUNT : Boosted-baselineLD: FetalDHS_Trynka	UKB_460K.blood_EOSINOPHIL_COUNT	Boosted-baselineLD: FetalDHS_Trynka	perc95	0.0481452	0.404219	0.0560855	8.39584	1.16493	1.86e-09	1e-07	6.9e-08	1.45565	0.14549	FALSE
PASS_Coronary_Artery_Disease : Boosted-baselineLD: MAF_Adj_ASMC	PASS_Coronary_Artery_Disease	Boosted-baselineLD: MAF_Adj_ASMC	class1	0.247667	0.182015	0.0546049	0.734921	0.220477	0.251971	1.01e-08	6.93e-09	1.45482	0.145719	FALSE
PASS_LDL : Boosted-baselineLD: TSS_Hoffman	PASS_LDL	Boosted-baselineLD: TSS_Hoffman	class1	0.0186377	0.237895	0.109667	12.7642	5.88415	0.0479903	2.64e-07	1.81e-07	1.45469	0.145756	FALSE
UKB_460K.blood_WHITE_COUNT : Published: 1000G_EUR_ncER	UKB_460K.blood_WHITE_COUNT	Published: 1000G_EUR_ncER	perc95	0.0282856	0.0708357	0.0269217	2.5043	0.951779	0.113477	-6.25e-08	4.3e-08	-1.45313	0.146188	FALSE
UKB_460K.blood_WHITE_COUNT : Boosted-baselineLD: Enhancer_Hoffman	UKB_460K.blood_WHITE_COUNT	Boosted-baselineLD: Enhancer_Hoffman	perc95	0.0487229	0.28679	0.0397258	5.88615	0.815341	9.42e-09	7.92e-08	5.45e-08	1.45233	0.14641	FALSE
UKB_460K.blood_RBC_DISTRIB_WIDTH : Boosted-baselineLD: PromoterFlanking_Hoffman	UKB_460K.blood_RBC_DISTRIB_WIDTH	Boosted-baselineLD: PromoterFlanking_Hoffman	perc95	0.0489261	0.179665	0.0625182	3.67217	1.27781	0.0382087	-1.65e-07	1.13e-07	-1.45189	0.146531	FALSE
UKB_460K.lung_FVCzSMOKE : Published: 1000G_EUR_inweb_closeness_centrality	UKB_460K.lung_FVCzSMOKE	Published: 1000G_EUR_inweb_closeness_centrality	perc95	0.0283537	0.0345923	0.00338966	1.22003	0.119549	0.0672059	-7.01e-09	4.83e-09	-1.45079	0.146838	FALSE
UKB_460K.body_BMIz : Boosted-baselineLD: H3K4me3_Trynka	UKB_460K.body_BMIz	Boosted-baselineLD: H3K4me3_Trynka	perc95	0.0472249	0.167247	0.0209064	3.5415	0.442699	4.83e-08	7.59e-08	5.23e-08	1.45052	0.146912	FALSE
UKB_460K.disease_HYPOTHYROIDISM_SELF_REP : Boosted: M-CAP_rankscore	UKB_460K.disease_HYPOTHYROIDISM_SELF_REP	Boosted: M-CAP_rankscore	perc999	0.000745828	0.0239826	0.014444	32.1556	19.3664	0.106803	2.61e-07	1.8e-07	1.44942	0.14722	FALSE
UKB_460K.lung_FEV1FVCzSMOKE : Boosted-baselineLD: BLUEPRINT_H3K27acQTL_MaxCPP	UKB_460K.lung_FEV1FVCzSMOKE	Boosted-baselineLD: BLUEPRINT_H3K27acQTL_MaxCPP	perc95	0.0804255	0.222932	0.0257687	2.77191	0.320404	3.96e-07	2.7e-08	1.86e-08	1.44928	0.14726	FALSE
PASS_LDL : Boosted-baselineLD: UTR_3_UCSC	PASS_LDL	Boosted-baselineLD: UTR_3_UCSC	perc95	0.0465854	0.427865	0.10223	9.18453	2.19446	0.000382512	8.1e-08	5.59e-08	1.44836	0.147516	FALSE
PASS_Type_2_Diabetes : Published: 1000G_EUR_inweb_closeness_centrality	PASS_Type_2_Diabetes	Published: 1000G_EUR_inweb_closeness_centrality	perc95	0.0283537	0.0212681	0.0135493	0.7501	0.477867	0.600996	-1.18e-08	8.18e-09	-1.44734	0.147803	FALSE
PASS_Autism : Published: MetaSVM_rankscore	PASS_Autism	Published: MetaSVM_rankscore	perc50	0.00105902	0.0144145	0.0146466	13.6111	13.8303	0.365331	2.84e-06	1.97e-06	1.44681	0.14795	FALSE
UKB_460K.blood_PLATELET_COUNT : Boosted-baselineLD: SuperEnhancer_Hnisz	UKB_460K.blood_PLATELET_COUNT	Boosted-baselineLD: SuperEnhancer_Hnisz	perc90	0.0969738	0.44287	0.0362979	4.5669	0.374307	8.71e-17	5.17e-08	3.57e-08	1.44653	0.148027	FALSE
PASS_Crohns_Disease : Boosted: 1000G_EUR_ReMM_ratio1to4	PASS_Crohns_Disease	Boosted: 1000G_EUR_ReMM_ratio1to4	perc99	0.00757118	0.100904	0.0595293	13.3274	7.86262	0.103283	1.8e-06	1.24e-06	1.44622	0.148116	FALSE
UKB_460K.blood_RED_COUNT : Boosted: 1000G_EUR_Greene_thyroid_ratio1to4	UKB_460K.blood_RED_COUNT	Boosted: 1000G_EUR_Greene_thyroid_ratio1to4	perc90	0.0942223	0.275715	0.0279451	2.92621	0.296587	1.8e-09	2.57e-08	1.78e-08	1.44519	0.148404	FALSE
UKB_460K.body_WHRadjBMIz : Boosted: 1000G_EUR_havrilla_ccr_ratio1to4	UKB_460K.body_WHRadjBMIz	Boosted: 1000G_EUR_havrilla_ccr_ratio1to4	perc995	0.00463786	0.0606662	0.0204014	13.0806	4.39889	0.00646097	5.11e-07	3.54e-07	1.44398	0.148744	FALSE
PASS_Ever_Smoked : Boosted: MetaLR_rankscore	PASS_Ever_Smoked	Boosted: MetaLR_rankscore	perc95	0.000877849	0.000876415	0.00268993	0.998366	3.06422	0.999574	-1.56e-08	1.08e-08	-1.44297	0.149028	FALSE
UKB_460K.disease_HYPOTHYROIDISM_SELF_REP : Boosted: CADD_completed_ratio1to4	UKB_460K.disease_HYPOTHYROIDISM_SELF_REP	Boosted: CADD_completed_ratio1to4	class1	0.057233	0.2891	0.125117	5.05128	2.18609	0.0596083	7.11e-08	4.93e-08	1.44244	0.14918	FALSE
PASS_BMI1 : Published: 1000G_EUR_ReMM	PASS_BMI1	Published: 1000G_EUR_ReMM	perc995	0.00336965	0.0761889	0.0218067	22.6103	6.47152	0.000856098	2.51e-07	1.74e-07	1.44233	0.14921	FALSE
PASS_Crohns_Disease : Published: 1000G_EUR_ncER	PASS_Crohns_Disease	Published: 1000G_EUR_ncER	perc95	0.0282856	-0.0571823	0.0841378	-2.02161	2.97458	0.310601	-3.85e-07	2.67e-07	-1.44213	0.149266	FALSE
UKB_460K.disease_HYPOTHYROIDISM_SELF_REP : Boosted: DNA_DIS	UKB_460K.disease_HYPOTHYROIDISM_SELF_REP	Boosted: DNA_DIS	perc90	0.0981633	0.273014	0.102025	2.78122	1.03934	0.0840943	1.9e-08	1.32e-08	1.44202	0.149295	FALSE
UKB_460K.lung_FVCzSMOKE : Boosted-baselineLD: Enhancer_Andersson	UKB_460K.lung_FVCzSMOKE	Boosted-baselineLD: Enhancer_Andersson	perc95	0.0494154	0.188682	0.0245496	3.81829	0.4968	5.19e-08	4.43e-08	3.08e-08	1.44163	0.149407	FALSE
PASS_Type_2_Diabetes : Boosted: 1000G_EUR_H3K27ac_DEEPSEA_MAX_ALL_ratio1to4	PASS_Type_2_Diabetes	Boosted: 1000G_EUR_H3K27ac_DEEPSEA_MAX_ALL_ratio1to4	perc99	0.00910477	0.134871	0.0627602	14.8132	6.89311	0.0370264	2.26e-07	1.57e-07	1.44096	0.149595	FALSE
UKB_460K.cov_EDU_YEARS : Boosted: 1000G_EUR_SkinSunExposed_closeness_centrality_ratio1to4	UKB_460K.cov_EDU_YEARS	Boosted: 1000G_EUR_SkinSunExposed_closeness_centrality_ratio1to4	perc95	0.0472368	0.0462045	0.00787912	0.978147	0.1668	0.895756	-6.01e-09	4.17e-09	-1.44056	0.149709	FALSE
UKB_460K.body_BMIz : Boosted: 1000G_EUR_CDTS_gnomAD_ratio1to4	UKB_460K.body_BMIz	Boosted: 1000G_EUR_CDTS_gnomAD_ratio1to4	perc995	0.0043094	0.0472603	0.010741	10.9668	2.49246	0.000113839	2.36e-07	1.64e-07	1.43925	0.150078	FALSE
UKB_460K.repro_MENARCHE_AGE : Boosted-baselineLD: CTCF_Hoffman	UKB_460K.repro_MENARCHE_AGE	Boosted-baselineLD: CTCF_Hoffman	perc95	0.0500981	0.0796332	0.034113	1.58954	0.680924	0.388202	5.91e-08	4.11e-08	1.43871	0.150233	FALSE
UKB_460K.disease_DERMATOLOGY : Boosted-baselineLD: H3K4me1_Trynka	UKB_460K.disease_DERMATOLOGY	Boosted-baselineLD: H3K4me1_Trynka	perc90	0.0974961	0.422108	0.140609	4.32949	1.4422	0.0137834	9.59e-09	6.66e-09	1.43865	0.150251	FALSE
UKB_460K.mental_NEUROTICISM : Published: 1000G_EUR_Testis_closeness_centrality	UKB_460K.mental_NEUROTICISM	Published: 1000G_EUR_Testis_closeness_centrality	perc95	0.0242949	0.0244928	0.00336744	1.00814	0.138607	0.953224	-4.03e-09	2.8e-09	-1.4385	0.150292	FALSE
UKB_460K.disease_HI_CHOL_SELF_REP : Published: 1000G_EUR_CDTS_gnomAD	UKB_460K.disease_HI_CHOL_SELF_REP	Published: 1000G_EUR_CDTS_gnomAD	perc99	0.00511763	0.0583453	0.0268604	11.4009	5.2486	0.0412999	5.88e-08	4.09e-08	1.4384	0.150321	FALSE
UKB_460K.disease_AID_SURE : Boosted-baselineLD: DHS_peaks_Trynka	UKB_460K.disease_AID_SURE	Boosted-baselineLD: DHS_peaks_Trynka	perc95	0.0482614	0.478595	0.188135	9.91672	3.89824	0.01634	1.3e-08	9.02e-09	1.43839	0.150323	FALSE
PASS_Autism : Boosted: 1000G_EUR_CTCF_DEEPSEA_MAX_ALL_ratio1to4	PASS_Autism	Boosted: 1000G_EUR_CTCF_DEEPSEA_MAX_ALL_ratio1to4	perc90	0.0975161	-0.0235564	0.0870011	-0.241564	0.892171	0.14798	-1.64e-07	1.14e-07	-1.43747	0.150585	FALSE
PASS_Years_of_Education2 : Boosted-baselineLD: TFBS_ENCODE	PASS_Years_of_Education2	Boosted-baselineLD: TFBS_ENCODE	perc90	0.0977236	0.186267	0.0447442	1.90606	0.457865	0.0509615	2.72e-08	1.89e-08	1.43689	0.15075	FALSE
UKB_460K.pigment_TANNING : Boosted-baselineLD: Conserved_LindbladToh	UKB_460K.pigment_TANNING	Boosted-baselineLD: Conserved_LindbladToh	perc95	0.0452016	0.307168	0.195637	6.7955	4.3281	0.1697	1.13e-07	7.89e-08	1.43661	0.150829	FALSE
UKB_460K.disease_HYPOTHYROIDISM_SELF_REP : Published: 1000G_EUR_H3K27ac_DEEPSEA_MAX_ALL	UKB_460K.disease_HYPOTHYROIDISM_SELF_REP	Published: 1000G_EUR_H3K27ac_DEEPSEA_MAX_ALL	perc95	0.0481156	0.122177	0.0985197	2.53924	2.04756	0.446657	-3.24e-08	2.25e-08	-1.43613	0.150966	FALSE
UKB_460K.blood_RED_COUNT : Boosted-baselineLD: CpG_Content_50kb	UKB_460K.blood_RED_COUNT	Boosted-baselineLD: CpG_Content_50kb	perc999	0.000854364	0.00103343	0.00196507	1.20959	2.30003	0.92736	-1.56e-07	1.09e-07	-1.43486	0.151327	FALSE
UKB_460K.disease_T2D : Boosted-baselineLD: Intron_UCSC	UKB_460K.disease_T2D	Boosted-baselineLD: Intron_UCSC	perc95	0.0462157	0.090118	0.0277568	1.94994	0.600593	0.107671	1.1e-08	7.69e-09	1.43376	0.15164	FALSE
UKB_460K.cov_SMOKING_STATUS : Boosted: PrimateAI_rankscore	UKB_460K.cov_SMOKING_STATUS	Boosted: PrimateAI_rankscore	perc999	0.000577237	0.0113356	0.0046406	19.6377	8.03934	0.0212789	2.03e-07	1.41e-07	1.4332	0.151801	FALSE
PASS_Anorexia : Boosted: 1000G_EUR_CTCF_DEEPSEA_MAX_ALL_ratio1to4	PASS_Anorexia	Boosted: 1000G_EUR_CTCF_DEEPSEA_MAX_ALL_ratio1to4	perc90	0.0975161	0.199983	0.0857793	2.05077	0.879643	0.228281	6.21e-08	4.34e-08	1.43273	0.151935	FALSE
PASS_Height1 : Boosted-baselineLD: BLUEPRINT_DNA_methylation_MaxCPP	PASS_Height1	Boosted-baselineLD: BLUEPRINT_DNA_methylation_MaxCPP	class1	0.087952	0.261228	0.0384552	2.97011	0.437229	6.12e-05	3.27e-08	2.28e-08	1.43241	0.152025	FALSE
UKB_460K.body_WHRadjBMIz : Boosted-baselineLD: MAF_Adj_ASMC	UKB_460K.body_WHRadjBMIz	Boosted-baselineLD: MAF_Adj_ASMC	class1	0.247667	0.123353	0.0177244	0.498062	0.0715657	1.03e-09	9.04e-09	6.31e-09	1.43215	0.152101	FALSE
UKB_460K.repro_MENARCHE_AGE : Boosted: 1000G_EUR_ReMM_ratio1to4	UKB_460K.repro_MENARCHE_AGE	Boosted: 1000G_EUR_ReMM_ratio1to4	perc99	0.00757118	0.111311	0.0181097	14.702	2.39192	5.3e-08	2.62e-07	1.83e-07	1.4315	0.152287	FALSE
UKB_460K.blood_EOSINOPHIL_COUNT : Boosted-baselineLD: DHS_Trynka	UKB_460K.blood_EOSINOPHIL_COUNT	Boosted-baselineLD: DHS_Trynka	perc95	0.0486667	0.415922	0.0588925	8.54634	1.21012	9.17e-09	1.06e-07	7.39e-08	1.43122	0.152369	FALSE
UKB_460K.disease_HI_CHOL_SELF_REP : Published: PROVEAN_converted_rankscore	UKB_460K.disease_HI_CHOL_SELF_REP	Published: PROVEAN_converted_rankscore	perc50	0.000867113	0.0727321	0.0444758	83.8785	51.2918	0.117205	7.04e-07	4.92e-07	1.4311	0.1524	FALSE
UKB_460K.lung_FVCzSMOKE : Published: 1000G_EUR_CTCF_DEEPSEA_MAX_ALL	UKB_460K.lung_FVCzSMOKE	Published: 1000G_EUR_CTCF_DEEPSEA_MAX_ALL	perc95	0.049634	0.044722	0.0271337	0.901035	0.546677	0.856256	-4.08e-08	2.85e-08	-1.42996	0.152728	FALSE
UKB_460K.repro_MENOPAUSE_AGE : Published: 1000G_EUR_DNase_DEEPSEA_MAX_ALL	UKB_460K.repro_MENOPAUSE_AGE	Published: 1000G_EUR_DNase_DEEPSEA_MAX_ALL	perc95	0.0483975	0.300011	0.100661	6.1989	2.07988	0.0135148	7.45e-08	5.21e-08	1.42978	0.152779	FALSE
UKB_460K.other_MORNINGPERSON : Boosted: 1000G_EUR_ncER_ratio1to4	UKB_460K.other_MORNINGPERSON	Boosted: 1000G_EUR_ncER_ratio1to4	perc95	0.0453328	0.274375	0.0341168	6.05247	0.752586	1.7e-10	5.27e-08	3.68e-08	1.42957	0.152841	FALSE
UKB_460K.cov_SMOKING_STATUS : Boosted: REVEL_rankscore	UKB_460K.cov_SMOKING_STATUS	Boosted: REVEL_rankscore	perc995	0.00262516	0.0436573	0.0107393	16.6303	4.09092	0.000165847	-1.43e-07	1e-07	-1.42919	0.15295	FALSE
PASS_BMI1 : Boosted-baselineLD: PromoterFlanking_Hoffman	PASS_BMI1	Boosted-baselineLD: PromoterFlanking_Hoffman	perc95	0.0489261	0.0864122	0.0346814	1.76618	0.708853	0.273177	6.91e-08	4.84e-08	1.4291	0.152976	FALSE
UKB_460K.cov_SMOKING_STATUS : Boosted-baselineLD: GERP.NS	UKB_460K.cov_SMOKING_STATUS	Boosted-baselineLD: GERP.NS	perc95	0.0465722	0.34362	0.0406337	7.37822	0.87249	7.55e-12	-3.39e-08	2.37e-08	-1.42876	0.153074	FALSE
PASS_BMI1 : Boosted-baselineLD: MAF_Adj_Predicted_Allele_Age	PASS_BMI1	Boosted-baselineLD: MAF_Adj_Predicted_Allele_Age	perc95	0.0781053	0.0567938	0.0300288	0.727144	0.384466	0.479064	1.77e-08	1.24e-08	1.42675	0.153653	FALSE
PASS_AgeFirstBirth : Published: 1000G_EUR_CCR_scored	PASS_AgeFirstBirth	Published: 1000G_EUR_CCR_scored	perc90	0.000317388	0.00755686	0.00603785	23.8095	19.0236	0.231614	3.01e-07	2.11e-07	1.42489	0.154189	FALSE
UKB_460K.pigment_TANNING : Published: Polyphen2_HVAR_rankscore	UKB_460K.pigment_TANNING	Published: Polyphen2_HVAR_rankscore	perc60	0.000563984	0.0367736	0.0231294	65.2033	41.0108	0.132235	9.38e-07	6.58e-07	1.42443	0.154321	FALSE
PASS_LDL : Boosted-baselineLD: H3K4me3_peaks_Trynka	PASS_LDL	Boosted-baselineLD: H3K4me3_peaks_Trynka	perc95	0.0475768	0.0214945	0.161161	0.451785	3.38739	0.870243	-1.33e-07	9.31e-08	-1.42439	0.154332	FALSE
UKB_460K.lung_FVCzSMOKE : Published: 1000G_EUR_EDS_cont	UKB_460K.lung_FVCzSMOKE	Published: 1000G_EUR_EDS_cont	perc995	0.00279207	0.00365596	0.000925794	1.30941	0.331579	0.351259	-1.86e-08	1.31e-08	-1.42435	0.154346	FALSE
UKB_460K.bmd_HEEL_TSCOREz : Boosted: DNA_DIS	UKB_460K.bmd_HEEL_TSCOREz	Boosted: DNA_DIS	perc90	0.0981633	0.354051	0.0349623	3.60676	0.356165	1.76e-12	-7.99e-08	5.61e-08	-1.42434	0.154349	FALSE
UKB_460K.mental_NEUROTICISM : Boosted: 1000G_EUR_Testis_closeness_centrality_ratio1to4	UKB_460K.mental_NEUROTICISM	Boosted: 1000G_EUR_Testis_closeness_centrality_ratio1to4	class1	0.10063	0.144168	0.0109677	1.43265	0.10899	0.00010851	4.79e-09	3.36e-09	1.42412	0.154412	FALSE
PASS_AgeFirstBirth : Published: REVEL_rankscore	PASS_AgeFirstBirth	Published: REVEL_rankscore	perc50	0.000937569	0.00802452	0.00905161	8.55886	9.65433	0.433843	1.68e-07	1.18e-07	1.42372	0.154528	FALSE
UKB_460K.repro_MENARCHE_AGE : Boosted-baselineLD: DHS_Trynka	UKB_460K.repro_MENARCHE_AGE	Boosted-baselineLD: DHS_Trynka	perc95	0.0486667	0.157485	0.0391576	3.23598	0.804607	0.00609083	7.96e-08	5.59e-08	1.4235	0.15459	FALSE
UKB_460K.pigment_TANNING : Boosted-baselineLD: Enhancer_Andersson	UKB_460K.pigment_TANNING	Boosted-baselineLD: Enhancer_Andersson	perc95	0.0494154	0.370678	0.191782	7.50127	3.88102	0.112139	1.38e-07	9.66e-08	1.4235	0.154592	FALSE
PASS_LDL : Boosted: 1000G_EUR_H3K27ac_DEEPSEA_MAX_ALL_ratio1to4	PASS_LDL	Boosted: 1000G_EUR_H3K27ac_DEEPSEA_MAX_ALL_ratio1to4	perc99	0.00910477	0.138059	0.0911365	15.1633	10.0098	0.154664	3.53e-07	2.48e-07	1.42286	0.154776	FALSE
UKB_460K.pigment_HAIR : Published: PROVEAN_converted_rankscore	UKB_460K.pigment_HAIR	Published: PROVEAN_converted_rankscore	perc50	0.000867113	0.0111279	0.00962297	12.8332	11.0977	0.296431	5.07e-07	3.57e-07	1.42264	0.154841	FALSE
UKB_460K.disease_AID_SURE : Boosted: 1000G_EUR_EDS_cont_ratio1to4	UKB_460K.disease_AID_SURE	Boosted: 1000G_EUR_EDS_cont_ratio1to4	perc999	0.000830711	-0.0057058	0.00495827	-6.86857	5.9687	0.181656	-1.37e-08	9.65e-09	-1.42177	0.155092	FALSE
PASS_HDL : Boosted: 1000G_EUR_havrilla_ccr_ratio1to4	PASS_HDL	Boosted: 1000G_EUR_havrilla_ccr_ratio1to4	perc995	0.00463786	0.00784753	0.0311795	1.69206	6.72282	0.917751	4.99e-07	3.51e-07	1.42139	0.155204	FALSE
UKB_460K.blood_EOSINOPHIL_COUNT : Boosted: MVP_rankscore	UKB_460K.blood_EOSINOPHIL_COUNT	Boosted: MVP_rankscore	perc995	0.00481148	0.0343859	0.0139321	7.14664	2.89559	0.0339583	3.21e-07	2.26e-07	1.42117	0.155267	FALSE
PASS_LDL : Boosted-baselineLD: GERP.RSsup4	PASS_LDL	Boosted-baselineLD: GERP.RSsup4	perc95	0.0459411	0.11022	0.10499	2.39916	2.28533	0.536771	-7.89e-08	5.56e-08	-1.42045	0.155477	FALSE
UKB_460K.cov_SMOKING_STATUS : Boosted-baselineLD: DGF_ENCODE	UKB_460K.cov_SMOKING_STATUS	Boosted-baselineLD: DGF_ENCODE	perc995	0.00465748	0.0362371	0.0120937	7.78041	2.59661	0.00992132	7.16e-08	5.04e-08	1.42015	0.155564	FALSE
UKB_460K.disease_ALLERGY_ECZEMA_DIAGNOSED : Boosted-baselineLD: Conserved_LindbladToh	UKB_460K.disease_ALLERGY_ECZEMA_DIAGNOSED	Boosted-baselineLD: Conserved_LindbladToh	perc95	0.0452016	0.175275	0.0402603	3.87762	0.890682	0.000779434	2.98e-08	2.1e-08	1.42008	0.155585	FALSE
PASS_Height1 : Boosted: MPC_rankscore	PASS_Height1	Boosted: MPC_rankscore	perc999	0.000320911	0.0116489	0.00521663	36.2995	16.2557	0.0298166	8.79e-07	6.2e-07	1.41929	0.155816	FALSE
PASS_HDL : Boosted-baselineLD: synonymous	PASS_HDL	Boosted-baselineLD: synonymous	perc995	0.00450533	0.014509	0.0436215	3.22041	9.68219	0.817264	5.93e-07	4.18e-07	1.41841	0.156071	FALSE
PASS_Ulcerative_Colitis : Boosted-baselineLD: H3K9ac_peaks_Trynka	PASS_Ulcerative_Colitis	Boosted-baselineLD: H3K9ac_peaks_Trynka	perc90	0.0962663	0.646211	0.199005	6.71275	2.06723	0.00390022	2.59e-07	1.83e-07	1.41838	0.156079	FALSE
PASS_Years_of_Education2 : Boosted: 1000G_EUR_ncER_ratio1to4	PASS_Years_of_Education2	Boosted: 1000G_EUR_ncER_ratio1to4	perc95	0.0453328	0.269631	0.0423571	5.94782	0.934359	3.47e-07	6.05e-08	4.27e-08	1.41701	0.15648	FALSE
UKB_460K.disease_ALLERGY_ECZEMA_DIAGNOSED : Published: 1000G_EUR_H3K9ac_DEEPSEA_MAX_ALL	UKB_460K.disease_ALLERGY_ECZEMA_DIAGNOSED	Published: 1000G_EUR_H3K9ac_DEEPSEA_MAX_ALL	perc95	0.0480948	0.0937554	0.0387966	1.94939	0.806668	0.227545	-2.42e-08	1.71e-08	-1.41657	0.156607	FALSE
PASS_LDL : Boosted-baselineLD: BivFlnk	PASS_LDL	Boosted-baselineLD: BivFlnk	perc99	0.00941075	0.123772	0.0674912	13.1522	7.17171	0.0902964	2.01e-07	1.42e-07	1.41607	0.156754	FALSE
UKB_460K.disease_RESPIRATORY_ENT : Boosted-baselineLD: H3K9ac_peaks_Trynka	UKB_460K.disease_RESPIRATORY_ENT	Boosted-baselineLD: H3K9ac_peaks_Trynka	perc90	0.0962663	0.378064	0.0687636	3.92727	0.714306	3.93e-05	2.61e-08	1.85e-08	1.41519	0.157012	FALSE
PASS_Years_of_Education2 : Boosted-baselineLD: MAF_Adj_LLD_AFR	PASS_Years_of_Education2	Boosted-baselineLD: MAF_Adj_LLD_AFR	perc95	0.0795275	0.0464071	0.0111812	0.583535	0.140596	0.00376589	5.6e-09	3.96e-09	1.41513	0.157031	FALSE
UKB_460K.body_WHRadjBMIz : Boosted: 1000G_EUR_H3K4me1_DEEPSEA_MAX_ALL_ratio1to4	UKB_460K.body_WHRadjBMIz	Boosted: 1000G_EUR_H3K4me1_DEEPSEA_MAX_ALL_ratio1to4	perc99	0.00930406	0.140963	0.0221515	15.1507	2.38084	3.71e-08	1.99e-07	1.41e-07	1.41351	0.157507	FALSE
UKB_460K.blood_PLATELET_COUNT : Boosted-baselineLD: Nucleotide_Diversity_10kb	UKB_460K.blood_PLATELET_COUNT	Boosted-baselineLD: Nucleotide_Diversity_10kb	perc99	0.016765	0.0088268	0.00645939	0.526501	0.385289	0.219416	4.22e-08	2.99e-08	1.41303	0.157647	FALSE
UKB_460K.bmd_HEEL_TSCOREz : Boosted: 1000G_EUR_H3K27ac_DEEPSEA_MAX_ALL_ratio1to4	UKB_460K.bmd_HEEL_TSCOREz	Boosted: 1000G_EUR_H3K27ac_DEEPSEA_MAX_ALL_ratio1to4	perc99	0.00910477	0.0972996	0.0198392	10.6867	2.17899	9.83e-06	3e-07	2.12e-07	1.41258	0.15778	FALSE
PASS_AgeFirstBirth : Boosted-baselineLD: Repressed_Hoffman	PASS_AgeFirstBirth	Boosted-baselineLD: Repressed_Hoffman	perc999	0.00109794	0.00568397	0.00351411	5.17694	3.20064	0.190412	4.63e-08	3.28e-08	1.41257	0.157783	FALSE
PASS_Height1 : Boosted: CADD_completed_ratio1to4	PASS_Height1	Boosted: CADD_completed_ratio1to4	class1	0.057233	0.407407	0.0659293	7.1184	1.15194	3.22e-07	1.31e-07	9.25e-08	1.41251	0.1578	FALSE
PASS_Ulcerative_Colitis : Boosted: 1000G_EUR_EigenALL_ratio1to4	PASS_Ulcerative_Colitis	Boosted: 1000G_EUR_EigenALL_ratio1to4	perc95	0.0439487	0.290645	0.109843	6.61329	2.49935	0.0188887	4e-07	2.83e-07	1.41249	0.157806	FALSE
UKB_460K.mental_NEUROTICISM : Boosted-baselineLD: DHS_Trynka	UKB_460K.mental_NEUROTICISM	Boosted-baselineLD: DHS_Trynka	perc95	0.0486667	0.0378074	0.0329794	0.776863	0.677658	0.742183	-2.81e-08	1.99e-08	-1.41175	0.158023	FALSE
[truncated: 3,594 more rows]
