# Supplementary material for: Improving the informativeness of Mendelian disease-derived pathogenicity scores for common disease
Source: Nat Commun. 2020 Dec 7;11:6258. doi: 10.1038/s41467-020-20087-2 (PMC7721881; doi:10.1038/s41467-020-20087-2)
Supplement: Supplementary file 9 — Supplementary Dataset 6 [file 41467_2020_20087_MOESM9_ESM.xlsx]

## Sheet: Supplementary Data 6
Supplementary Data 6. Heterogeneity of heritability enrichment and tau* across traits. We report the heterogeneity p-value of heritability enrichment and tau* across 41 traits, for each of annotations analyzed.
Annotation (full name)	Annotation	Annotation type	Heterogenicity p(enrich)	Heterogenicity p(tau*)
pub_MetaSVM_rankscore	MetaSVM_rankscore	1_missense	0.430193	0.601614
bos_predictions_baselineLDMAF005_MVP_rankscore	MVP_rankscore	1_missense	0.0089627	0.530344
bos_predictions_baselineLDMAF005_SIFT4G_converted_rankscore	SIFT4G_converted_rankscore	1_missense	0.419867	0.385584
pub_PROVEAN_converted_rankscore	PROVEAN_converted_rankscore	1_missense	0.130182	0.384915
bos_predictions_baselineLDMAF005_MetaLR_rankscore	MetaLR_rankscore	1_missense	0.0480155	0.260904
bos_predictions_baselineLDMAF005_PROVEAN_converted_rankscore	PROVEAN_converted_rankscore	1_missense	0.129334	0.159033
pub_Polyphen2_HVAR_rankscore	Polyphen2_HVAR_rankscore	1_missense	0.633532	0.00455064
pub_Polyphen2_HDIV_rankscore	Polyphen2_HDIV_rankscore	1_missense	0.00367895	0.00366651
bos_predictions_baselineLDMAF005_Polyphen2_HVAR_rankscore	Polyphen2_HVAR_rankscore	1_missense	0.00887927	0.00141362
bos_predictions_baselineLDMAF005_Polyphen2_HDIV_rankscore	Polyphen2_HDIV_rankscore	1_missense	0.446652	3.37357e-05
pub_PrimateAI_rankscore	PrimateAI_rankscore	1_missense	0.00672211	5.6203e-06
pub_SIFT4G_converted_rankscore	SIFT4G_converted_rankscore	1_missense	0.178529	1.83718e-06
bos_predictions_baselineLDMAF005_MPC_rankscore	MPC_rankscore	1_missense	0.145259	1.02136e-06
bos_predictions_baselineLDMAF005_MetaSVM_rankscore	MetaSVM_rankscore	1_missense	0.000256745	2.20941e-08
pub_MPC_rankscore	MPC_rankscore	1_missense	0.0168657	1.74459e-08
bos_predictions_baselineLDMAF005_M-CAP_rankscore	M-CAP_rankscore	1_missense	0.000348815	1.0721e-08
pub_MetaLR_rankscore	MetaLR_rankscore	1_missense	0.252805	2.84112e-11
bos_predictions_baselineLDMAF005_PrimateAI_rankscore	PrimateAI_rankscore	1_missense	0.0205429	4.29656e-14
bos_predictions_baselineLDMAF005_REVEL_rankscore	REVEL_rankscore	1_missense	0.00190087	0.0333805
pub_REVEL_rankscore	REVEL_rankscore	1_missense	0.0820083	2.82089e-07
pub_1000G_EUR_Caron_all	1000G_EUR_Caron_all	2_genome-wide	0.978293	0.790207
pub_1000G_EUR_ncER	1000G_EUR_ncER	2_genome-wide	1.03129e-05	0.730109
pub_1000G_EUR_EigenPCALL	1000G_EUR_EigenPCALL	2_genome-wide	2.00733e-10	0.38419
bos_predictions_baselineLDMAF005_1000G_EUR_ncER_ratio1to4	1000G_EUR_ncER_ratio1to4	2_genome-wide	1.44902e-06	0.0136691
pub_1000G_EUR_EigenALL	1000G_EUR_EigenALL	2_genome-wide	0.725228	0.00642411
bos_predictions_baselineLDMAF005_1000G_EUR_EigenALL_ratio1to4	1000G_EUR_EigenALL_ratio1to4	2_genome-wide	0.00524491	0.00571368
bos_predictions_baselineLDMAF005_1000G_EUR_Caron_ratio1to4	1000G_EUR_Caron_ratio1to4	2_genome-wide	0.0237482	0.00129783
bos_predictions_baselineLDMAF005_1000G_EUR_CADD_completed_ratio1to4_boosted	CADD_completed_ratio1to4	2_genome-wide	0.00139334	0.000255152
pub_1000G_EUR_ReMM	1000G_EUR_ReMM	2_genome-wide	7.59439e-05	2.10942e-15
pub_CADD_completed	CADD_completed	2_genome-wide	5.22471e-09	1.11022e-15
bos_predictions_baselineLDMAF005_1000G_EUR_EigenPCALL_ratio1to4	1000G_EUR_EigenPCALL_ratio1to4	2_genome-wide	0	0
bos_predictions_baselineLDMAF005_1000G_EUR_ReMM_ratio1to4	1000G_EUR_ReMM_ratio1to4	2_genome-wide	3.65901e-05	0
bos_predictions_baselineLDMAF005_1000G_EUR_SkinSunExposed_closeness_centrality_ratio1to4	1000G_EUR_SkinSunExposed_closeness_centrality_ratio1to4	3_others	0.946836	0.994289
bos-baselineld_predictions_baselineLDMAF005_Enhancer_Andersson	Enhancer_Andersson	3_others	0	0.924605
bos-baselineld_predictions_baselineLDMAF005_Backgrd_Selection_Stat	Backgrd_Selection_Stat	3_others	0.00407789	0.912333
bos-baselineld_predictions_baselineLDMAF005_GERP.RSsup4	GERP.RSsup4	3_others	2.97818e-07	0.8952
bos-baselineld_predictions_baselineLDMAF005_WeakEnhancer_Hoffman	WeakEnhancer_Hoffman	3_others	0.0217218	0.848708
bos_predictions_baselineLDMAF005_1000G_EUR_EDS_cont_ratio1to4	1000G_EUR_EDS_cont_ratio1to4	3_others	0.914943	0.830419
pub_1000G_EUR_Greene_thyroid	1000G_EUR_Greene_thyroid	3_others	9.24472e-11	0.701589
bos_predictions_baselineLDMAF005_1000G_EUR_pLI_ratio1to4	1000G_EUR_pLI_ratio1to4	3_others	0.157642	0.63049
bos-baselineld_predictions_baselineLDMAF005_non_synonymous	non_synonymous	3_others	0.0484203	0.607094
bos_predictions_baselineLDMAF005_1000G_EUR_H3K4me2_DEEPSEA_MAX_ALL_ratio1to4	1000G_EUR_H3K4me2_DEEPSEA_MAX_ALL_ratio1to4	3_others	1.35902e-12	0.529894
bos-baselineld_predictions_baselineLDMAF005_UTR_5_UCSC	UTR_5_UCSC	3_others	4.10208e-06	0.524639
pub_1000G_EUR_inweb_closeness_centrality	1000G_EUR_inweb_closeness_centrality	3_others	2.45554e-08	0.478842
bos-baselineld_predictions_baselineLDMAF005_BLUEPRINT_H3K27acQTL_MaxCPP	BLUEPRINT_H3K27acQTL_MaxCPP	3_others	1.64831e-05	0.477952
bos-baselineld_predictions_baselineLDMAF005_Conserved_Mammal_phastCons46way	Conserved_Mammal_phastCons46way	3_others	2.74196e-06	0.363174
bos-baselineld_predictions_baselineLDMAF005_CpG_Content_50kb	CpG_Content_50kb	3_others	0.568656	0.354634
bos-baselineld_predictions_baselineLDMAF005_Conserved_Vertebrate_phastCons46way	Conserved_Vertebrate_phastCons46way	3_others	2.63599e-05	0.348744
pub_1000G_EUR_EDS_cont	1000G_EUR_EDS_cont	3_others	0.402251	0.348094
bos-baselineld_predictions_baselineLDMAF005_CTCF_Hoffman	CTCF_Hoffman	3_others	0.00630447	0.335568
bos_predictions_baselineLDMAF005_1000G_EUR_havrilla_ccr_ratio1to4	1000G_EUR_havrilla_ccr_ratio1to4	3_others	0.624585	0.318042
bos-baselineld_predictions_baselineLDMAF005_Conserved_LindbladToh	Conserved_LindbladToh	3_others	8.70309e-05	0.282407
bos_predictions_baselineLDMAF005_1000G_EUR_CTCF_DEEPSEA_MAX_ALL_ratio1to4	1000G_EUR_CTCF_DEEPSEA_MAX_ALL_ratio1to4	3_others	6.55335e-07	0.281154
bos_predictions_baselineLDMAF005_1000G_EUR_Greene_thyroid_sample	1000G_EUR_Greene_thyroid_ratio1to4	3_others	0	0.196566
pub_1000G_EUR_LIMBR	1000G_EUR_LIMBR	3_others	0.388085	0.180897
bos-baselineld_predictions_baselineLDMAF005_GTEx_eQTL_MaxCPP	GTEx_eQTL_MaxCPP	3_others	0.0595505	0.175332
pub_1000G_EUR_pLI	1000G_EUR_pLI	3_others	0.0331916	0.173494
bos_predictions_baselineLDMAF005_DNA_DIS	DNA_DIS	3_others	0	0.167225
bos_predictions_baselineLDMAF005_1000G_EUR_CDTS_gnomAD_ratio1to4	1000G_EUR_CDTS_gnomAD_ratio1to4	3_others	0.115814	0.154014
bos-baselineld_predictions_baselineLDMAF005_synonymous	synonymous	3_others	0.535363	0.142747
pub_1000G_EUR_Testis_closeness_centrality	1000G_EUR_Testis_closeness_centrality	3_others	0	0.131597
bos-baselineld_predictions_baselineLDMAF005_Transcr_Hoffman	Transcr_Hoffman	3_others	0.0228049	0.128946
bos-baselineld_predictions_baselineLDMAF005_Conserved_Primate_phastCons46way	Conserved_Primate_phastCons46way	3_others	7.09447e-06	0.111802
bos-baselineld_predictions_baselineLDMAF005_BLUEPRINT_DNA_methylation_MaxCPP	BLUEPRINT_DNA_methylation_MaxCPP	3_others	0	0.110352
pub_1000G_EUR_H3K4me1_DEEPSEA_MAX_ALL	1000G_EUR_H3K4me1_DEEPSEA_MAX_ALL	3_others	0.0237464	0.108086
bos-baselineld_predictions_baselineLDMAF005_Repressed_Hoffman	Repressed_Hoffman	3_others	0.841536	0.107868
bos-baselineld_predictions_baselineLDMAF005_Promoter_UCSC	Promoter_UCSC	3_others	0	0.107725
bos-baselineld_predictions_baselineLDMAF005_PromoterFlanking_Hoffman	PromoterFlanking_Hoffman	3_others	8.53141e-06	0.0914736
bos-baselineld_predictions_baselineLDMAF005_Enhancer_Hoffman	Enhancer_Hoffman	3_others	0	0.0687904
pub_1000G_EUR_DNase_DEEPSEA_MAX_ALL	1000G_EUR_DNase_DEEPSEA_MAX_ALL	3_others	0.000590886	0.0677983
pub_1000G_EUR_H3K4me2_DEEPSEA_MAX_ALL	1000G_EUR_H3K4me2_DEEPSEA_MAX_ALL	3_others	9.79481e-05	0.0633696
pub_1000G_EUR_CCR_scored	1000G_EUR_CCR_scored	3_others	0.0111523	0.0610848
bos-baselineld_predictions_baselineLDMAF005_UTR_3_UCSC	UTR_3_UCSC	3_others	3.09153e-05	0.0544195
bos-baselineld_predictions_baselineLDMAF005_Coding_UCSC	Coding_UCSC	3_others	0.012559	0.038962
bos_predictions_baselineLDMAF005_1000G_EUR_inweb_closeness_centrality_ratio1to4	1000G_EUR_inweb_closeness_centrality_ratio1to4	3_others	1.11022e-16	0.0217079
bos-baselineld_predictions_baselineLDMAF005_Intron_UCSC	Intron_UCSC	3_others	0.140979	0.0189005
bos-baselineld_predictions_baselineLDMAF005_BivFlnk	BivFlnk	3_others	0.014694	0.0184169
bos-baselineld_predictions_baselineLDMAF005_H3K4me1_peaks_Trynka	H3K4me1_peaks_Trynka	3_others	5.94906e-09	0.0121307
bos-baselineld_predictions_baselineLDMAF005_H3K27ac_PGC2	H3K27ac_PGC2	3_others	0	0.0115745
bos_predictions_baselineLDMAF005_RNA_DIS	RNA_DIS	3_others	0	0.0107942
bos-baselineld_predictions_baselineLDMAF005_BLUEPRINT_H3K4me1QTL_MaxCPP	BLUEPRINT_H3K4me1QTL_MaxCPP	3_others	0.00258565	0.0104412
bos-baselineld_predictions_baselineLDMAF005_DGF_ENCODE	DGF_ENCODE	3_others	1.1363e-06	0.00900211
bos-baselineld_predictions_baselineLDMAF005_TSS_Hoffman	TSS_Hoffman	3_others	0	0.00826636
bos-baselineld_predictions_baselineLDMAF005_SuperEnhancer_Hnisz	SuperEnhancer_Hnisz	3_others	0	0.00393619
bos-baselineld_predictions_baselineLDMAF005_MAF_Adj_ASMC	MAF_Adj_ASMC	3_others	0.197239	0.00319385
bos_predictions_baselineLDMAF005_1000G_EUR_H3K4me3_DEEPSEA_MAX_ALL_ratio1to4	1000G_EUR_H3K4me3_DEEPSEA_MAX_ALL_ratio1to4	3_others	0.00197571	0.00244922
bos_predictions_baselineLDMAF005_1000G_EUR_Testis_closeness_centrality_ratio1to4	1000G_EUR_Testis_closeness_centrality_ratio1to4	3_others	0	0.00197083
pub_1000G_EUR_H3K4me3_DEEPSEA_MAX_ALL	1000G_EUR_H3K4me3_DEEPSEA_MAX_ALL	3_others	4.51908e-08	0.00154248
bos-baselineld_predictions_baselineLDMAF005_Recomb_Rate_10kb	Recomb_Rate_10kb	3_others	0.00286356	0.00129872
pub_1000G_EUR_H3K9ac_DEEPSEA_MAX_ALL	1000G_EUR_H3K9ac_DEEPSEA_MAX_ALL	3_others	1.17464e-05	0.000626503
bos_predictions_baselineLDMAF005_1000G_EUR_LIMBR_ratio1to4	1000G_EUR_LIMBR_ratio1to4	3_others	0.0127666	0.000362933
bos-baselineld_predictions_baselineLDMAF005_MAF_Adj_Predicted_Allele_Age	MAF_Adj_Predicted_Allele_Age	3_others	0.970699	0.000321207
bos-baselineld_predictions_baselineLDMAF005_H3K4me3_peaks_Trynka	H3K4me3_peaks_Trynka	3_others	7.69584e-12	0.000151839
pub_1000G_EUR_CDTS_gnomAD	1000G_EUR_CDTS_gnomAD	3_others	0.0290405	0.000123717
bos_predictions_baselineLDMAF005_1000G_EUR_H3K9ac_DEEPSEA_MAX_ALL_ratio1to4	1000G_EUR_H3K9ac_DEEPSEA_MAX_ALL_ratio1to4	3_others	0.000150002	0.000120361
pub_1000G_EUR_SkinSunExposed_closeness_centrality	1000G_EUR_SkinSunExposed_closeness_centrality	3_others	0.0760102	5.19938e-05
bos-baselineld_predictions_baselineLDMAF005_GERP.NS	GERP.NS	3_others	2.55706e-09	1.5083e-05
pub_1000G_EUR_H3K27ac_DEEPSEA_MAX_ALL	1000G_EUR_H3K27ac_DEEPSEA_MAX_ALL	3_others	5.18656e-06	1.43789e-05
bos-baselineld_predictions_baselineLDMAF005_Nucleotide_Diversity_10kb	Nucleotide_Diversity_10kb	3_others	0.632567	8.25149e-06
bos-baselineld_predictions_baselineLDMAF005_MAF_Adj_LLD_AFR	MAF_Adj_LLD_AFR	3_others	0.479285	8.18941e-06
bos-baselineld_predictions_baselineLDMAF005_H3K4me3_Trynka	H3K4me3_Trynka	3_others	6.32827e-15	6.01256e-06
bos-baselineld_predictions_baselineLDMAF005_TFBS_ENCODE	TFBS_ENCODE	3_others	0	5.02375e-06
pub_1000G_EUR_CTCF_DEEPSEA_MAX_ALL	1000G_EUR_CTCF_DEEPSEA_MAX_ALL	3_others	0.0215584	8.58785e-07
bos_predictions_baselineLDMAF005_1000G_EUR_H3K27ac_DEEPSEA_MAX_ALL_ratio1to4	1000G_EUR_H3K27ac_DEEPSEA_MAX_ALL_ratio1to4	3_others	7.63852e-08	5.17865e-07
bos_predictions_baselineLDMAF005_1000G_EUR_H3K4me1_DEEPSEA_MAX_ALL_ratio1to4	1000G_EUR_H3K4me1_DEEPSEA_MAX_ALL_ratio1to4	3_others	2.30841e-05	5.14682e-08
bos-baselineld_predictions_baselineLDMAF005_H3K9ac_peaks_Trynka	H3K9ac_peaks_Trynka	3_others	4.13003e-14	2.05987e-08
bos-baselineld_predictions_baselineLDMAF005_H3K27ac_Hnisz	H3K27ac_Hnisz	3_others	0	6.51609e-11
bos_predictions_baselineLDMAF005_1000G_EUR_DNase_DEEPSEA_MAX_ALL_ratio1to4	1000G_EUR_DNase_DEEPSEA_MAX_ALL_ratio1to4	3_others	0	1.34177e-11
bos-baselineld_predictions_baselineLDMAF005_DHS_Trynka	DHS_Trynka	3_others	0	2.33147e-15
bos-baselineld_predictions_baselineLDMAF005_FetalDHS_Trynka	FetalDHS_Trynka	3_others	0	2.22045e-16
bos-baselineld_predictions_baselineLDMAF005_DHS_peaks_Trynka	DHS_peaks_Trynka	3_others	0	1.11022e-16
bos-baselineld_predictions_baselineLDMAF005_H3K4me1_Trynka	H3K4me1_Trynka	3_others	0	0
bos-baselineld_predictions_baselineLDMAF005_H3K9ac_Trynka	H3K9ac_Trynka	3_others	0	0
