# Supplementary material for: Improving the informativeness of Mendelian disease-derived pathogenicity scores for common disease
Source: Nat Commun. 2020 Dec 7;11:6258. doi: 10.1038/s41467-020-20087-2 (PMC7721881; doi:10.1038/s41467-020-20087-2)
Supplement: Supplementary file 10 — Supplementary Dataset 7 [file 41467_2020_20087_MOESM10_ESM.xlsx]

## Sheet: Supplementary Data 7
Supplementary Data 7. Gene scores derived from published and boosted pathogenicity scores. We report genes scores (maximum pathogenicity score of linked SNPs) for genes linked to each of 203 scores analyzed (consisting of 35 published, 82 boosted, 86 baseline-LD annotations).
GENE	ENSGID	HGNC ID	ENTREZ	Approved name	RNA_DIS	DNA_DIS	1000G_EUR_LIMBR	Polyphen2_HVAR_published	1000G_EUR_Caron	1000G_EUR_Testis_closeness_centrality	MetaLR_published	1000G_EUR_DNase_DEEPSEA_MAX_ALL	MetaSVM_published	1000G_EUR_inweb_closeness_centrality	SIFT4G_converted_published	MVP_published	1000G_EUR_ncER	REVEL_published	PROVEAN_converted_published	1000G_EUR_Greene_thyroid	M-CAP_published	Polyphen2_HDIV_published	1000G_EUR_EigenPCALL	predictions_baselineLDMAF005_Intron_UCSC	predictions_baselineLDMAF005_Conserved_LindbladToh	predictions_baselineLDMAF005_WeakEnhancer_Hoffman	predictions_baselineLDMAF005_Backgrd_Selection_Stat	predictions_baselineLDMAF005_UTR_5_UCSC	predictions_baselineLDMAF005_H3K4me1_peaks_Trynka	predictions_baselineLDMAF005_H3K4me3_peaks_Trynka	predictions_baselineLDMAF005_Transcr_Hoffman	predictions_baselineLDMAF005_PromoterFlanking_Hoffman	predictions_baselineLDMAF005_DHS_Trynka	predictions_baselineLDMAF005_FetalDHS_Trynka	predictions_baselineLDMAF005_BLUEPRINT_H3K27acQTL_MaxCPP	predictions_baselineLDMAF005_GERP.RSsup4	predictions_baselineLDMAF005_GERP.NS	predictions_baselineLDMAF005_DHS_peaks_Trynka	predictions_baselineLDMAF005_CTCF_Hoffman	predictions_baselineLDMAF005_Enhancer_Hoffman	predictions_baselineLDMAF005_Enhancer_Andersson	predictions_baselineLDMAF005_MVP_rankscore	predictions_baselineLDMAF005_1000G_EUR_SkinSunExposed_closeness_centrality_ratio1to4	predictions_baselineLDMAF005_1000G_EUR_pLI_ratio1to4	predictions_baselineLDMAF005_1000G_EUR_H3K4me2_DEEPSEA_MAX_ALL_ratio1to4	1000G_EUR_H3K4me1_DEEPSEA_MAX_ALL	1000G_EUR_H3K9ac_DEEPSEA_MAX_ALL	1000G_EUR_CCR_scored	1000G_EUR_H3K4me2_DEEPSEA_MAX_ALL
LITAF	ENSG00000189067	HGNC:16841	9516	lipopolysaccharide induced TNF factor	6.54295	3.18986	-1.18155	0.04355	0.281641	0.788403	0.55933	0.989941	0.58761	0.403992	0.02742	0.54402	0.981587	0.4919	0.06739	0.77558		0.02946	22.0851	0.995869	0.939975	0.864296	0.510439	0.978907	0.973386	0.972172	0.930688	0.692797	0.98737	0.977643	0.987043	0.298156	0.998655	0.952476	0.73984	0.944897	0.856899	0.222363	0.819114	0.797708	0.999628	0.972249	0.998067	42.5688	0.998706
PRAC2	ENSG00000229637	HGNC:30143	360205	PRAC2 small nuclear protein	6.23876	1.28033			0.163788	0.808237		0.984382		0.405639		0.15292	0.59272			0.593302			17.8726	0.39209	0.620974	8.59e-06	0.992214	0.845448	0.917461	0.869355	1.39e-05	7.61e-06	0.953979	0.936366	0.959999	0.159612	0.963651	0.82239	0.534724	0.94326	5.67e-06	0.0627096	0.253416	0.839746	0.998342	0.859713	0.830452		0.961708
FAM107B	ENSG00000065809	HGNC:23726	83641	family with sequence similarity 107 member B	5.77858	2.70744	3.78744	0.20508	0.204867	0.770436	0.14552	0.997611	0.1677	0.403976	0.63109	0.02173	0.993885	0.28106	0.12661	0.668505		0.21116	23.7142	0.998069	0.929283	0.892009	0.991704	0.932881	0.970911	0.958306	0.969052	0.83872	0.988568	0.971055	0.98894	0.677622	0.999947	0.949155	0.890694	0.902533	0.850546	0.510499	0.952257	0.970298	0.999751	0.974274	0.995343	17.6324	0.99765
KDM6B	ENSG00000132510	HGNC:29012	23135	lysine demethylase 6B	5.51699	4.24309	-38.5422	0.82059	0.709847	0.814709	0.32527	0.999138	0.48614	0.42261	0.92824	0.34498	0.991852	0.29117	0.34992	0.85841		0.77913	45.5312	0.991657	0.97523	0.659416	0.997265	0.706092	0.957097	0.928436	0.98155	0.688862	0.982444	0.947477	0.85303	0.831784	0.999924	0.956994	0.165424	0.946887	0.832584	0.422667	0.726115	0.840143	0.999669	0.99079	0.999802	19.6236	0.999883
CTDP1	ENSG00000060069	HGNC:2498	9150	CTD phosphatase subunit 1	5.4598	0.976452	-5.3726	0.4176	0.397364		0.0133	0.999812	0.45126		0.29056			0.34701	0.46503			0.55135	34.0889	0.997395	0.887502	0.694228	0.954538	0.990729	0.897421	0.949749	0.983884	0.787357	0.980883	0.987905	0.902038	0.249656	0.998172	0.906976	0.414984	0.718903	0.865139	0.204882	0.984141	0.759026	0.999155	0.975629	0.99975	49.8532	0.999896
JPH3	ENSG00000154118	HGNC:14203	57338	junctophilin 3	5.40108	0.345789	-4.47076	0.1009	0.756394	0.449198	0.11663	0.95312	0.17343	0.404213	0.16964	0.4153	0.996134	0.0939	0.11728	0.823563		0.14184	24.7166	0.863813	0.908311	0.822637	0.909656	9.43e-06	0.968406	0.944223	0.927392	0.59543	0.967876	0.959014	0.970166	0.716974	0.999427	0.936527	0.882231	0.941179	7.63e-06	0.446975	0.958341	0.487977	0.999136	0.950458	0.777107		0.853407
NPNT	ENSG00000168743	HGNC:27405	255743	nephronectin	5.28625	2.99917	4.74967	0.84481	0.388659	0.769555	0.83242	0.970523	0.89187	0.235076	0.79402	0.80412	0.981461	0.9211	0.87611	0.428062	0.79271	0.90584	18.091	0.994741	0.958851	0.881313	0.979887	0.993202	0.899274	0.965575	0.756017	0.817657	0.989087	0.987793	0.76677	0.829248	0.999936	0.948022	0.745044	0.918511	0.766627	0.510499	0.298507	0.883837	0.99964	0.969908	0.995613	15.4162	0.998109
EGR4	ENSG00000135625	HGNC:3241	1961	early growth response 4	5.08272	4.24308	-2.8864		0.16564	0.822767		0.948346					0.983976			0.442634			22.4195	0.743324	0.891229	8.74e-06	0.904386	0.0268114	0.910403	0.887572	0.508333	8.48e-06	0.909137	0.929977	0.510929	0.243945	0.997925	0.859543	0.457491	0.956414	6.01e-06	0.222363	0.657958	0.639964	0.999627	0.966268	0.920533		0.988508
BAIAP2	ENSG00000175866	HGNC:947	10458	BAR/IMD domain containing adaptor protein 2	4.9545	0.612803	-1.74967	0.01387	0.271954	0.766914	0.00011	0.995587	0.19777	0.404238	0.1292		0.98945	0.31538	0.01787	0.815798		0.02946	33.6929	0.997128	0.891048	0.810152	0.699565	0.912085	0.974016	0.959731	0.967159	0.66549	0.985043	0.963931	0.986509	0.753967	0.999899	0.965454	0.823803	0.913313	0.860358	0.50224	0.72515	0.520806	0.999487	0.99054	0.997624	60.8325	0.995881
ATE1	ENSG00000107669	HGNC:782	11101	arginyltransferase 1	4.80899	0.644798	0.830549	0.29943	0.605978	0.738807	0.17404	0.998849	0.22508	0.130029	0.43531		0.993441	0.00887	0.31981	0.426517		0.24734	26.5	0.998233	0.951451	0.671165	0.99829	0.934798	0.959618	0.967907	0.986207	0.79808	0.988937	0.993461	0.917146	0.741431	0.999928	0.953372	0.963279	0.861367	0.535067	0.510499	0.962834	0.832889	0.999271	0.946005	0.999701	50.9127	0.998997
HMCN2	ENSG00000148357	HGNC:21293	256158	hemicentin 2	4.65977	3.90598			0.576742	0.796694	0.54579	0.841038	0.57394	0.408435	0.83351	0.43278	0.995694	0.52596		0.68834			23.8944	0.713502	0.904238	0.81575	0.372715	0.834847	0.947135	0.939874	0.675709	0.543528	0.983241	0.962844	0.981746	0.772222	0.999922	0.957177	0.794536	0.97161	0.618834	0.513312	0.739748	0.478749	0.99962	0.946175	0.979296	42.3788	0.989127
KRTAP10-6	ENSG00000188155	HGNC:20523	386674	keratin associated protein 10-6	4.31282	0.0887728	-6.2783			0.80448	0.05946	0.504793	0.44256	0.403992	0.37589	0.19159	0.982484	0.32238	0.92042	0.801144			6.00614	0.123965	0.29684	0.341379	0.00226248	0.454927	0.427746	0.256035	0.779255	7.02e-06	0.366108	1.09e-05	0.555767	8.88e-06	0.984807	0.184731	0.0684221	0.0163863	5.07e-06	0.231225	0.0117039	0.00645196	0.448005	0.768406	0.614328		0.067904
GRIN3B	ENSG00000116032	HGNC:16768	116444	glutamate ionotropic receptor NMDA type subunit 3B	3.63982	3.14237	2.24596	0.79672	0.0768791	0.820037	0.29643	0.630493	0.47705	0.418385	0.92824	0.27294	0.972362	0.55746	0.50175	0.695407	0.50249	0.90584	21.7426	0.991127	0.96006	0.339456	0.00329687	0.665237	0.903803	0.954804	0.707664	8.35e-06	0.750297	0.773566	0.979819	0.756235	0.99995	0.6483	0.309573	0.807226	5.46e-06	0.513312	0.0182799	0.0740443	0.997546	0.928818	0.954686	69.4613	0.947305
JUP	ENSG00000173801	HGNC:6207	3728	junction plakoglobin	3.46048	4.21201	-1.52706	0.63994	0.632325	0.829881	0.41473	0.999806	0.6632	0.412305	0.59732	0.61243	0.998762	0.78844	0.75615	0.74279		0.90584	42.9024	0.997207	0.969116	0.843306	0.98407	0.989082	0.974977	0.964668	0.967311	0.75774	0.986547	0.98555	0.93393	0.867271	0.999943	0.930327	0.688669	0.92661	0.800085	0.513312	0.835529	0.804067	0.999739	0.989619	0.998605	57.3594	0.997056
C1QTNF1	ENSG00000173918	HGNC:14324	114897	C1q and TNF related 1	3.38075	3.31835	1.03418	0.087	0.290713	0.789363	0.19356	0.967735	0.49809	0.403994	0.05863		0.989538	0.44999	0.01121	0.61738		0.02946	24.3492	0.986119	0.880954	0.834201	0.969718	0.990733	0.948754	0.94594	0.822314	0.786825	0.978676	0.953501	0.952828	0.335322	0.998233	0.922933	0.840674	0.948146	0.862143	0.239194	0.0573214	0.666946	0.999739	0.963111	0.985431	58.7775	0.985049
FOXO3	ENSG00000118689	HGNC:3821	2309	forkhead box O3	3.33855	2.43789	-9.10117	0.087	0.571901	0.773832	0.74879	0.998987	0.69834	0.323483	0.37449		0.986293	0.4672	0.31981	0.512223		0.07471	33.4879	0.996676	0.975594	0.859378	0.998549	0.884785	0.965639	0.925928	0.977155	0.841117	0.988717	0.988112	0.986906	0.787187	0.999945	0.954411	0.775481	0.912289	0.844868	0.510499	0.694384	0.957321	0.999646	0.981211	0.999459		0.999734
VLDLR	ENSG00000147852	HGNC:12698	7436	very low density lipoprotein receptor	3.30749	0.305858	2.42668	0.23831	0.195541	0.775408	0.00408	0.95118	0.39218	0.406814	0.40909		0.998847	0.48544	0.18248	0.622606		0.16867	20.3186	0.99695	0.943834	0.763242	0.904338	0.439444	0.932256	0.976746	0.982431	0.701708	0.9744	0.966908	0.7286	0.794586	0.999942	0.930863	0.657381	0.891127	0.79296	0.513312	0.58265	0.427364	0.999672	0.856277	0.994456		0.985735
BCL2L2	ENSG00000129473	HGNC:995	599	BCL2 like 2	3.21676	-0.310839	-1.64721		0.391659			0.991553											29.3211	0.847412	0.968623	9.09e-06	0.998024	0.984793	0.874839	0.952896	0.96571	0.810856	0.955172	0.945068	0.77461	0.763085	0.999927	0.837469	0.260762	0.872044	6.81e-06	0.510499	0.556552	0.777384	0.999651	0.991216	0.998067	0.345271	0.999499
LARP4B	ENSG00000107929	HGNC:28987	23185	La ribonucleoprotein 4B	3.17009	0.796651	-2.35743	0.04355	0.410588	0.72376	0.13898	0.927263	0.25943	0.404953	0.01155	0.19612	0.961762	0.04815	0.03955	0.679658	0.12411	0.07471	22.5946	0.997983	0.958778	0.815627	0.997421	0.0283094	0.947656	0.9439	0.98906	0.817175	0.982052	0.96706	0.988152	0.819426	0.999925	0.93128	0.825237	0.967448	0.780371	0.510499	0.885342	0.920295	0.999317	0.984686	0.998761	72.4917	0.999393
DLX3	ENSG00000064195	HGNC:2916	1747	distal-less homeobox 3	3.11158	4.23882	0.522223		0.283237	0.825022		0.936462		0.408401			0.997768			0.728375			19.4275	0.985202	0.933037	0.837375	0.319578	0.991151	0.948893	0.928576	0.607152	0.543398	0.952176	0.946442	0.860725	0.771177	0.999926	0.886903	0.475477	0.970714	6.41e-06	0.513312	0.675239	0.585412	0.999775	0.960133	0.962534		0.982865
TNRC18	ENSG00000182095	HGNC:11962	84629	trinucleotide repeat containing 18	3.05176	-0.153216	-37.2698	0.63213	0.711033	0.822042	0.26878	0.985851	0.44256	0.418644	0.92824	0.03247	0.990988	0.55746	0.73477	0.705631	0.91528	0.63424	30.9065	0.997284	0.952258	0.814924	0.302525	0.778733	0.960987	0.955697	0.980407	0.51791	0.982407	0.943354	0.980842	0.881975	0.999946	0.903614	0.739659	0.952621	0.826423	0.513312	0.648002	0.888845	0.999652	0.988132	0.99275	36.3862	0.99567
BTC	ENSG00000174808	HGNC:1121	685	betacellulin	3.04812	1.75625	4.87719	0.75477	0.254359	0.690336	0.00011	0.932676	0.4539	0.409613	0.54159		0.98598	0.17029	0.37955	0.676082		0.77913	19.8962	0.994405	0.73297	0.882199	0.691577	0.993216	0.94112	0.972856	0.27277	0.622139	0.98815	0.986568	0.940634	0.833928	0.999917	0.956514	0.795018	0.984739	0.439531	0.510499	0.724246	0.946529	0.999563	0.928369	0.977479	21.8737	0.983819
CRISPLD2	ENSG00000103196	HGNC:25248	83716	cysteine rich secretory protein LCCL domain containing 2	2.99691	0.471344	1.5425	0.40463	0.569091	0.693124	0.8468	0.995935	0.85047	0.407222	0.57587	0.79962	0.983631	0.82159	0.44094	0.70734	0.69853	0.36353	20.7056	0.998174	0.975	0.871494	0.0473496	0.99433	0.970158	0.970578	0.757301	0.55845	0.987007	0.992758	0.986504	0.885225	0.999943	0.95411	0.85919	0.958945	0.848877	0.510499	0.915878	0.43607	0.999609	0.974368	0.990283	29.1398	0.994683
INPP5A	ENSG00000068383	HGNC:6076	3632	inositol polyphosphate-5-phosphatase A	2.97887	0.499964	-11.6613	0.06944	0.547695		0.00011	0.999209	0.42711		0.1075			0.20529	0.32791			0.09854	29.3114	0.99799	0.915531	0.834677	0.981972	0.985329	0.969196	0.949221	0.982847	0.794249	0.984664	0.977204	0.946568	0.733219	0.999932	0.923534	0.80585	0.884603	0.873939	0.484477	0.977291	0.993601	0.999614	0.983221	0.998168	42.4956	0.999468
SLC41A3	ENSG00000114544	HGNC:31046	54946	solute carrier family 41 member 3	2.9649	4.19162	1.30955	0.44178	0.307965	0.712937	0.09968	0.999143	0.45252		0.43913	0.13826	0.815781	0.20529	0.26422	0.352074		0.46486	25.6464	0.996802	0.969208	0.916453	0.996368	0.982517	0.952425	0.960515	0.986205	0.666482	0.970001	0.967893	0.78024	0.625704	0.999936	0.874073	0.692032	0.703106	0.581122	0.483668	0.872017	0.887259	0.999329	0.989781	0.998594	26.8823	0.998601
EPHX2	ENSG00000120915	HGNC:3402	2053	epoxide hydrolase 2	2.95691	4.05709	0.823612	0.92359	0.224616	0.781518	0.18824	0.994256	0.36037	0.367756	0.83351	0.32268	0.961599	0.72626	0.86296	0.671883	0.13125	0.90584	24.5368	0.99764	0.963406	0.821944	0.995803	0.760865	0.949267	0.968941	0.986989	0.870209	0.969711	0.974514	0.935949	0.793388	0.999938	0.929225	0.893978	0.920316	0.369526	0.484477	0.778677	0.883931	0.999768	0.938808	0.995544	20.8755	0.997601
MAPK3	ENSG00000102882	HGNC:6877	5595	mitogen-activated protein kinase 3	2.9035	3.39161	-1.82338		0.578513	0.777562		0.999172		0.417423			0.985588			0.741233			25.2636	0.99788	0.945362	0.647158	0.998933	0.243356	0.956572	0.962371	0.982754	0.357326	0.977044	0.993121	0.917588	0.762351	0.999182	0.931195	0.802521	0.879446	7.16e-06	0.204882	0.979506	0.807808	0.999534	0.958793	0.998313		0.999125
PARD3B	ENSG00000116117	HGNC:14446	117583	par-3 family cell polarity regulator beta	2.61171	0.766405	6.41764	0.92359	0.69172		0.70338	0.984178	0.77226	0.405114	0.92824	0.86002	0.986329	0.7285	0.74582	0.680391	0.66018	0.90584	18.4062	0.996905	0.977175	0.871448	0.996527	0.0775187	0.956569	0.944425	0.971543	0.845657	0.989458	0.987798	0.9769	0.884058	0.999951	0.948938	0.87141	0.961186	0.627963	0.510499	0.905312	0.930032	0.999768	0.957067	0.996926	54.486	0.997164
FAM43B	ENSG00000183114	HGNC:31791	163933	family with sequence similarity 43 member B	2.51053	3.82085			0.102725			0.79409											23.1951	0.61556	0.483946	8.74e-06	0.532426	0.983603	0.916145	0.961581	0.22266	0.598876	0.975653	0.957864	0.90859	0.510797	0.995294	0.900357	0.251546	0.961848	0.382974	0.239194	0.195389	0.140874	0.999721	0.948831	0.971263		0.987324
TRIP13	ENSG00000071539	HGNC:12307	9319	thyroid hormone receptor interactor 13	2.39489	1.58056	-6.83633		0.505931	0.764462		0.999475		0.404359			0.952931			0.834092			33.4705	0.99766	0.931273	9.41e-06	0.96509	0.0854607	0.924783	0.932901	0.975758	0.735874	0.98546	0.989674	0.925612	0.0449009	0.997174	0.901492	0.865235	0.940413	6.11e-06	0.0641865	0.140421	0.741412	0.998616	0.992247	0.996686		0.997911
ST8SIA5	ENSG00000101638	HGNC:17827	29906	ST8 alpha-N-acetyl-neuraminide alpha-2,8-sialyltransferase 5	2.37444	1.50841			0.452846			0.84953											17.4985	0.997093	0.66429	0.794585	0.905662	0.650026	0.941129	0.951662	0.648688	0.768573	0.975341	0.936089	0.987749	0.134957	0.992927	0.872435	0.725369	0.971095	7.8e-06	0.0596062	0.613304	0.871836	0.999027	0.946368	0.969248		0.986196
FAM53A	ENSG00000174137	HGNC:31860	152877	family with sequence similarity 53 member A	2.26619	-0.511998	2.03007	0.77976	0.0686463	0.821922	0.55343	0.988076	0.68378	0.404079	0.92824		0.983616	0.60599	0.80943	0.770493		0.90584	23.1125	0.997229	0.902768	0.796572	0.709977	0.988495	0.963382	0.959315	0.961575	0.54833	0.968311	0.948467	0.963641	0.509933	0.999928	0.932971	0.850297	0.918913	7.38e-06	0.510499	0.909769	0.185899	0.999699	0.957433	0.996462	47.2166	0.998805
TMEM39B	ENSG00000121775	HGNC:25510	55116	transmembrane protein 39B	2.25958	0.279251	-9.52988		0.775135	0.798206		0.555694		0.411807			0.976328			0.722495			15.6834	0.996941	0.961221	0.43062	0.998838	0.849505	0.789109	0.506177	0.991551	0.702697	0.957927	0.868038	0.431717	0.410429	0.998059	0.747596	0.305804	0.663964	6.06e-06	0.226836	0.947279	0.893837	0.994376	0.579001	0.466726	7.94757	0.51349
TBCD	ENSG00000141556	HGNC:11581	6904	tubulin folding cofactor D	2.18481	1.56834	-4.86459	0.48197	0.4929	0.720674	0.64109	0.996904	0.68772	0.40711	0.92824	0.65432	0.96432	0.44471	0.6888	0.405478		0.61523	33.1639	0.999017	0.880737	0.790687	0.952321	0.961271	0.974744	0.96072	0.988922	0.72512	0.985546	0.968895	0.954049	0.739049	0.99991	0.914457	0.959096	0.892405	0.876803	0.50224	0.0427531	0.899075	0.999315	0.973831	0.999168	65.8582	0.999457
MGAT5B	ENSG00000167889	HGNC:24140	146664	alpha-1,6-mannosylglycoprotein 6-beta-N-acetylglucosaminyltransferase B	2.18041	1.30007	1.68416	0.20255	0.574357	0.390152	0.36983	0.985399	0.39898	0.40615	0.44905	0.34558	0.987859	0.04481	0.33598	0.706447	0.40743	0.23997	25.3411	0.996486	0.935862	0.876137	0.317655	0.538768	0.944123	0.939304	0.946547	9.38e-06	0.984735	0.981053	0.981987	0.693838	0.998982	0.950908	0.741815	0.976893	0.411816	0.239194	0.436658	0.494684	0.999569	0.975141	0.984562	57.066	0.993922
KCNQ1	ENSG00000053918	HGNC:6294	3784	potassium voltage-gated channel subfamily Q member 1	2.13666	-0.354791	-2.95371		0.6199	0.7458		0.997532		0.407812			0.995023			0.817125			26.2088	0.987109	0.822876	0.885302	0.515532	0.52078	0.965648	0.947522	0.948202	0.696833	0.987025	0.95714	0.986992	0.490446	0.99833	0.95771	0.893459	0.906449	0.868138	0.239194	0.795568	0.938593	0.999568	0.992606	0.991317		0.998328
BMP6	ENSG00000153162	HGNC:1073	654	bone morphogenetic protein 6	2.13219	0.0157995	4.9781	0.04355	0.748492	0.783692	0.25672	0.966334	0.03437	0.404399	0.18125		0.986754	0.18007	0.11728	0.588261		0.18474	25.5331	0.997238	0.975047	0.879875	0.953976	0.976352	0.957286	0.961838	0.973951	0.701205	0.994144	0.983812	0.984536	0.790103	0.999948	0.964307	0.81286	0.974862	0.752634	0.510499	0.764303	0.913344	0.999679	0.980759	0.994767		0.99727
CDH23	ENSG00000107736	HGNC:13733	64072	cadherin related 23	2.03774	2.49128	1.78696	0.92359	0.582772	0.822997	0.80205	0.992726	0.83895	0.405396	0.92824	0.75649	0.999457	0.72398	0.9846	0.738816	0.38787	0.90584	28.0673	0.997346	0.972963	0.88437	0.998444	0.990181	0.971235	0.96165	0.979704	0.780498	0.987921	0.990972	0.985898	0.882786	0.999953	0.941309	0.940145	0.973711	0.856317	0.510499	0.958503	0.967982	0.999689	0.982813	0.983616	98.0139	0.993788
SESN2	ENSG00000130766	HGNC:20746	83667	sestrin 2	2.01156	0.721881		0.01387	0.293114	0.789083	0.07329	0.994015	0.23357	0.40589	0.4912	0.30565	0.975046	0.19598	0.15379	0.716537	0.31464	0.02946	26.5609	0.998179	0.967243	0.746602	0.990063	0.58411	0.974343	0.959947	0.989261	0.75882	0.978139	0.980978	0.94615	0.561653	0.999939	0.916016	0.436435	0.900189	0.309386	0.239194	0.697948	0.893382	0.99963	0.953602	0.997798		0.997837
CDC25B	ENSG00000101224	HGNC:1726	994	cell division cycle 25B	1.98856	2.23447	-1.98461		0.428802	0.771239		0.994755		0.407428			0.975148			0.794255			30.9521	0.99609	0.952623	0.810285	0.901988	0.991646	0.968069	0.953784	0.935041	0.620625	0.976091	0.984561	0.973639	0.420981	0.999885	0.95406	0.395937	0.891834	0.835888	0.510499	0.777627	0.478138	0.999605	0.984669	0.980533	0.00504987	0.994745
MLC1	ENSG00000100427	HGNC:17082	23209	modulator of VRAC current 1	1.97663	0.880187	-2.24734	0.86255	0.297222	0.740066	0.94666	0.814213	0.92565	0.404125	0.92824	0.86024	0.997271	0.87636	0.99062	0.632653	0.94959	0.77913	19.2914	0.995716	0.932355	0.806991	0.912575	0.993706	0.94317	0.935681	0.959577	8.52e-06	0.979542	0.962753	0.949725	0.873708	0.998549	0.899198	0.837049	0.969512	6.91e-06	0.222363	0.342833	0.644049	0.999724	0.913881	0.842162	49.3474	0.851286
MMS22L	ENSG00000146263	HGNC:21475	253714	MMS22 like, DNA repair protein	1.96668	-0.431887	4.46675	0.32896			0.1122	0.996505	0.13954		0.55759			0.13645	0.35792			0.41275	24.6885	0.998583	0.971509	0.570697	0.999274	0.990069	0.84209	0.965489	0.991642	0.829761	0.978069	0.974485	0.336371	0.871015	0.999947	0.894815	0.520986	0.591851	6.52e-06	0.484477	0.659945	0.943942	0.999158	0.948551	0.999687	27.6823	0.999441
ANKRD11	ENSG00000167522	HGNC:21316	29123	ankyrin repeat domain 11	1.9585	0.317467	-15.9981	0.45556	0.381607	0.821824	0.09741	0.999523	0.27167	0.407914	0.69154	0.14319	0.998083	0.48707	0.44094	0.72358		0.62325	31.5603	0.998319	0.943437	0.827636	0.96689	0.989807	0.965511	0.94643	0.985032	0.585623	0.985714	0.988577	0.943819	0.775595	0.999874	0.945609	0.902347	0.873744	0.829511	0.446975	0.401406	0.90769	0.999395	0.98854	0.999676	80.2007	0.999944
DEF8	ENSG00000140995	HGNC:25969	54849	differentially expressed in FDCP 8 homolog	1.95489	0.488919	-2.18661	0.01387	0.587407	0.817414	0.00011	0.878234	0.30199	0.406135	0.01155			0.01089	0.05706	0.805138		0.02946	22.8057	0.997689	0.894902	0.75985	0.121951	0.993552	0.94604	0.956981	0.965948	0.561721	0.989473	0.988106	0.987129	0.0543785	0.999251	0.911044	0.808519	0.968834	0.780975	0.0737915	0.222054	0.13335	0.999706	0.927289	0.912893	57.024	0.95496
KLC1	ENSG00000126214	HGNC:6387	3831	kinesin light chain 1	1.93146	2.84821	-3.26639		0.645837	0.797029	0.35498	0.996867	0.48577	0.327451	0.32891		0.986647	0.30346	0.0314	0.47142			29.3622	0.997873	0.756814	0.803376	0.998695	0.992067	0.967059	0.967587	0.991447	0.742248	0.986866	0.991061	0.856679	0.470686	0.957495	0.938298	0.915933	0.931998	8.13e-06	0.176527	0.818585	0.989037	0.999578	0.957188	0.999793	30.8982	0.999406
SSPN	ENSG00000123096	HGNC:11322	8082	sarcospan	1.89895	4.2431	-0.764041	0.54017	0.312284	0.759199	0.00011	0.994268	0.5093	0.404186	0.43531		0.99554	0.35351	0.45769	0.550052		0.55135	20.7177	0.795435	0.941161	0.883736	0.931074	0.991762	0.949979	0.948251	0.297147	0.551298	0.982538	0.957102	0.971077	0.674081	0.999949	0.920421	0.50934	0.95279	0.75386	0.510499	0.500867	0.78184	0.999621	0.94101	0.995319	11.8792	0.998215
SLC6A2	ENSG00000103546	HGNC:11048	6530	solute carrier family 6 member 2	1.89035	0.377543	-17.5735	0.13708	0.527335	0.63612	0.35146	0.954134	0.42282	0.316045	0.41573	0.77749	0.999232	0.48217	0.25551	0.467775	0.36608	0.07471	17.5021	0.994917	3.85e-05	0.839402	0.873909	0.98944	0.933314	0.943761	0.60429	8.23e-06	0.987056	0.925428	0.942073	0.87472	0.999925	0.886774	0.91434	0.973396	0.71653	0.510499	0.620939	0.836629	0.998655	0.974338	0.981223	68.949	0.991598
OPCML	ENSG00000183715	HGNC:8143	4978	opioid binding protein/cell adhesion molecule like	1.88442	0.0241231			0.548188	0.584782		0.975898		0.115214			0.998352			0.355501			22.4155	0.995347	0.96336	0.904768	0.997321	0.989434	0.954125	0.957699	0.932269	0.774686	0.98944	0.968814	0.986791	0.842792	0.999941	0.951773	0.904211	0.971104	0.666493	0.513312	0.862167	0.998237	0.999596	0.95907	0.976471		0.991323
BTBD2	ENSG00000133243	HGNC:15504	55643	BTB domain containing 2	1.83372	1.35504	-5.35891	0.28987	0.13512	0.81147	0.43174	0.915277	0.51948	0.405021	0.26714	0.8221	0.968466	0.65967	0.23156	0.726939	0.62961	0.37583	23.2388	0.98588	0.872777	0.718465	0.893996	0.75284	0.931974	0.796919	0.821144	0.47662	0.917219	0.905228	0.956199	0.734919	0.999919	0.830009	0.562208	0.735242	0.178528	0.513312	0.221168	0.158952	0.998906	0.95488	0.90199	4.29485	0.897936
CPNE7	ENSG00000178773	HGNC:2320	27132	copine 7	1.83185	2.34929	-6.51764	0.47948	0.524315	0.821824	0.18701	0.986443	0.0689	0.407914	0.47097	0.62407	0.992464	0.63947	0.52289	0.741025		0.54136	34.2456	0.997521	0.93553	0.853329	0.0180959	0.087779	0.953565	0.824763	0.944019	0.570971	0.955031	0.976099	0.956277	0.578205	0.999937	0.923743	0.814791	0.940857	7.89e-06	0.510499	0.911038	0.205763	0.999276	0.978106	0.977537	37.0709	0.983455
STRIP2	ENSG00000128578	HGNC:22209	57464	striatin interacting protein 2	1.77871	2.49441	-1.38291	0.63913	0.484543	0.724866	0.64824	0.998609	0.6892	0.404306	0.76473	0.69599	0.979025	0.8367	0.78891	0.595795	0.57123	0.58535	22.0798	0.998374	0.969453	0.786679	0.999067	0.88605	0.926898	0.950707	0.994576	0.758888	0.983712	0.982788	0.440705	0.885275	0.999938	0.919236	0.968714	0.794823	0.314347	0.422667	0.809238	0.877291	0.999763	0.979088	0.997928	65.0176	0.99923
ZDHHC14	ENSG00000175048	HGNC:20341	79683	zinc finger DHHC-type palmitoyltransferase 14	1.77717	1.1306	-5.66973	0.01387	0.46392	0.752488	0.02801	0.996549	0.5535	0.41443	0.15157	0.07666	0.982521	0.30346	0.12472	0.779471		0.02946	38.2146	0.998018	0.891251	0.877874	0.990956	0.986041	0.966782	0.937585	0.958132	0.835035	0.986809	0.981069	0.98528	0.733506	0.999791	0.92705	0.772	0.89664	0.813912	0.222363	0.70097	0.990619	0.999721	0.97664	0.999253	3.45068	0.999322
BRSK2	ENSG00000174672	HGNC:11405	9024	BR serine/threonine kinase 2	1.75476	0.872769	-27.4196	0.28123	0.661008	0.747082	0.56335	0.958241	0.58267	0.404774	0.39954	0.59301	0.989119	0.33598	0.65972	0.624019		0.15914	23.4421	0.938788	0.822477	0.779914	0.190816	0.990692	0.950986	0.941498	0.947314	0.635459	0.983327	0.972811	0.98371	0.189936	0.997188	0.910184	0.802296	0.953199	0.865581	0.239194	0.245747	0.976363	0.999645	0.9632	0.968494	87.5502	0.981965
KLF13	ENSG00000169926	HGNC:13672	51621	Kruppel like factor 13	1.74677	0.0561901	-4.19785	0.82059	0.437311		0.27121	0.999651	0.02032		0.66756	0.47888		0.43215	0.27876			0.77913	31.8204	0.993122	0.962017	0.839004	0.921443	0.384569	0.973919	0.942796	0.962002	0.723469	0.984781	0.976965	0.938763	0.773865	0.999932	0.926467	0.715671	0.964219	0.807002	0.513312	0.659451	0.933651	0.999705	0.994165	0.999669		0.999755
SPRY4	ENSG00000187678	HGNC:15533	81848	sprouty RTK signaling antagonist 4	1.74014	2.54163	-0.644694	0.71005	0.250911	0.790698	0.71541	0.995514	0.76025	0.407009	0.7415	0.91643	0.979504	0.71073	0.68764	0.65614	0.76693	0.70673	29.9495	0.8894	0.950433	0.7983	0.982701	0.993804	0.97143	0.962237	0.974811	0.830941	0.990397	0.96387	0.901873	0.881725	0.999928	0.946991	0.825403	0.945468	0.863944	0.513312	0.818337	0.809306	0.999542	0.985662	0.998002	15.3038	0.998828
PFKP	ENSG00000067057	HGNC:8878	5214	phosphofructokinase, platelet	1.72675	0.0269983	-28.9348	0.19048	0.478348	0.68676	0.61083	0.993939	0.62377	0.405085	0.50809	0.66962	0.992572	0.65869	0.70432	0.79045	0.54088	0.11197	24.0721	0.999004	0.975622	0.819433	0.228764	0.993125	0.973613	0.967889	0.959775	0.628578	0.983391	0.987366	0.966053	0.884888	0.999939	0.948939	0.502124	0.973168	0.856024	0.510499	0.844628	0.938452	0.99966	0.990474	0.996752	0.671988	0.996876
OPA3	ENSG00000125741	HGNC:8142	80207	outer mitochondrial membrane lipid metabolism regulator OPA3	1.72484	3.71446			0.594053	0.814251		0.999748		0.541681			0.998337			0.399857			34.6101	0.996912	0.960126	0.770868	0.972348	0.993151	0.973483	0.953117	0.979885	0.501414	0.966583	0.973542	0.948185	0.769859	0.999897	0.87273	0.904779	0.959091	0.685388	0.513312	0.0848693	0.790032	0.999714	0.957064	0.998034		0.999359
SLC45A3	ENSG00000158715	HGNC:8642	85414	solute carrier family 45 member 3	1.67146	0.836492	-8.80187	0.143	0.435774	0.836283	0.13635	0.975777	0.21363	0.317395	0.02382	0.00435	0.98474	0.01089	0.05706	0.568221		0.23586	24.8964	0.99666	0.937234	0.824111	0.825414	0.992003	0.959327	0.974403	0.949004	0.749169	0.988203	0.984505	0.7912	0.718246	0.99839	0.945689	0.906359	0.897182	0.839072	0.239194	0.782202	0.710107	0.999768	0.974139	0.998031	84.9483	0.9975
MATK	ENSG00000007264	HGNC:6906	4145	megakaryocyte-associated tyrosine kinase	1.65157	2.76229	-2.1362	0.01387		0.791054	0.12497	0.929125	0.09858	0.40491	0.02387		0.993778	0.29614	0.13611	0.513487		0.07471	23.7769	0.971259	0.838633	0.528436	0.0311933	0.988061	0.936571	0.966846	0.824782	0.426695	0.942154	0.935905	0.949259	0.0502813	0.996468	0.873549	0.681751	0.957889	5.98e-06	0.0641865	0.831384	0.584638	0.999673	0.957621	0.954371	36.92	0.973546
SALL4	ENSG00000101115	HGNC:15924	57167	spalt like transcription factor 4	1.64369	4.14564	-2.03087	0.11217	0.529775	0.785203	0.03403	0.984595	0.47435	0.342415	0.12421	0.2356	0.991599	0.17357	0.09135	0.70521	0.06162	0.19075	24.9497	0.996362	0.952993	0.805742	0.771589	0.0925248	0.922644	0.956554	0.937363	0.712661	0.983581	0.973754	0.57223	0.870374	0.999911	0.957837	0.787821	0.914446	0.815394	0.484477	0.71225	0.873056	0.999685	0.968399	0.97783	83.0257	0.98619
ZNF316	ENSG00000205903	HGNC:13843	100131017	zinc finger protein 316	1.62463	-0.10892				0.75903		0.995228		0.403978	0.92824	0.67567	0.989074			0.52965			23.3825	0.89194	0.848702	0.737581	0.943642	9.23e-06	0.913931	0.900588	0.955336	0.408913	0.962002	0.958307	0.896141	0.509408	0.999839	0.881728	0.332182	0.653069	0.258959	0.239194	0.0590369	0.851037	0.999074	0.987952	0.997939		0.998184
SSBP3	ENSG00000157216	HGNC:15674	23648	single stranded DNA binding protein 3	1.60999	4.20001			0.670645	0.820212		0.999209		0.406185			0.988863			0.681018			26.1796	0.997597	0.902348	0.838638	0.96288	0.990761	0.97421	0.951302	0.975803	0.697838	0.986815	0.988732	0.983559	0.571975	0.999924	0.948517	0.844914	0.858434	0.824131	0.513312	0.782547	0.97525	0.999598	0.975654	0.99852		0.998645
FASTKD1	ENSG00000138399	HGNC:26150	79675	FAST kinase domains 1	1.58533	1.52671	0.909287	0.29688	0.281313	0.718187	0.00255	0.99596	0.19937	0.132181	0.60337		0.989024	0.02902	0.14	0.220542		0.25584	32.295	0.99853	0.970468	0.777019	0.99522	0.994607	0.887674	0.961218	0.99218	0.814857	0.981377	0.989533	0.518343	0.707704	0.999942	0.9224	0.847009	0.577581	7.17e-06	0.484477	0.933999	0.897131	0.999157	0.969026	0.998213	28.7558	0.999162
ACOT7	ENSG00000097021	HGNC:24157	11332	acyl-CoA thioesterase 7	1.5418	2.24889	-4.50072		0.452361	0.822846		0.981997		0.404103			0.969965			0.767086			25.9851	0.998289	0.918789	0.828753	0.944271	0.990678	0.972864	0.950543	0.970171	0.569738	0.977798	0.958626	0.907737	0.358505	0.998888	0.95274	0.895959	0.821065	0.86892	0.239194	0.310437	0.97847	0.999504	0.992136	0.990136		0.995072
COPG1	ENSG00000181789	HGNC:2236	22820	COPI coat complex subunit gamma 1	1.53049	0.989062	-2.49971	0.72923	0.63703	0.721338	0.01542	0.999413	0.01182	0.33731	0.33554		0.973945	0.39838	0.27259	0.489631		0.59044	26.4003	0.998153	0.961656	0.600247	0.997274	0.181916	0.941301	0.961021	0.988044	0.704402	0.985491	0.990192	0.556087	0.845445	0.999944	0.930397	0.869697	0.945464	0.53525	0.483668	0.842692	0.783512	0.999276	0.96963	0.998796	10.6135	0.99966
RGMA	ENSG00000182175	HGNC:30308	56963	repulsive guidance molecule BMP co-receptor a	1.5284	2.06627	-1.20114		0.718367		0.00039	0.961922	0.16681		0.42086			0.49989	0.37178				22.1796	0.995764	0.919742	0.861073	0.569767	0.985635	0.952959	0.971942	0.942789	0.446123	0.962092	0.934676	0.988375	0.727517	0.999908	0.917112	0.842059	0.951387	0.780236	0.513312	0.870483	0.917827	0.999714	0.971806	0.997806	3.10309	0.997113
GFPT2	ENSG00000131459	HGNC:4242	9945	glutamine-fructose-6-phosphate transaminase 2	1.51303	1.35551	-3.30097	0.143	0.513229	0.776881	0.00114	0.985987	0.36257	0.409852	0.3571		0.986885	0.66733	0.99308	0.737057		0.07471	22.1258	0.997437	0.940584	0.86462	0.875375	0.127227	0.960743	0.970223	0.956311	0.664961	0.970798	0.982602	0.984027	0.894352	0.999912	0.914111	0.890503	0.933567	0.512749	0.239194	0.751345	0.947529	0.99973	0.967624	0.990668	12.6682	0.990381
CACNA1C	ENSG00000151067	HGNC:1390	775	calcium voltage-gated channel subunit alpha1 C	1.45522	4.2431	-9.97603	0.86255	0.566952	0.758445	0.94624	0.994873	0.91731	0.406153	0.26549	0.7154	0.998195	0.66639	0.4066	0.815793	0.58108	0.77913	28.8832	0.996689	0.976803	0.892611	0.982606	0.990334	0.958361	0.965385	0.938335	0.559221	0.989011	0.990107	0.990141	0.889615	0.999952	0.956237	0.798448	0.984732	0.852155	0.510499	0.959757	0.987038	0.999544	0.977535	0.991395	76.5302	0.996726
GABBR1	ENSG00000204681	HGNC:4070	2550	gamma-aminobutyric acid type B receptor subunit 1	1.44734	4.22033	-9.47781	0.53983	0.588887	0.809894	0.60355	0.98362	0.54071	0.404443	0.0893		0.987338	0.37853	0.44284	0.574689		0.5831	34.7151	0.99805	0.944601	0.824106	0.995076	0.989201	0.950164	0.97374	0.972982	0.87783	0.984655	0.99327	0.926984	0.691166	0.999923	0.951373	0.693186	0.890114	0.359694	0.510499	0.923342	0.711568	0.999743	0.972319	0.995711		0.997386
GPSM1	ENSG00000160360	HGNC:17858	26086	G protein signaling modulator 1	1.44689	0.935381	1.14103		0.157167		0.59916	0.896204	0.5682		0.31026	0.84265		0.76289	0.55025				25.4262	0.99756	0.8975	0.763451	0.118703	0.993228	0.964168	0.96098	0.973376	0.475631	0.982785	0.966511	0.982693	0.637358	0.99993	0.922864	0.857137	0.965837	0.862973	0.513312	0.0974979	0.0803312	0.999579	0.977649	0.907972	86.0565	0.940662
LDB3	ENSG00000122367	HGNC:15710	11155	LIM domain binding 3	1.43572	2.52917	0.964562	0.47761	0.36192	0.63834	0.27502	0.979781	0.32373	0.239398	0.47828	0.61209	0.999474	0.04481	0.24244	0.188866	0.6498	0.37004	25.4325	0.993165	0.923298	0.888565	0.997494	0.985166	0.966113	0.956901	0.942004	0.242358	0.980872	0.96608	0.939129	0.709262	0.999812	0.941363	0.788927	0.961934	0.832115	0.432336	0.795826	0.969275	0.999655	0.985047	0.993366	8.85987	0.995478
RORB	ENSG00000198963	HGNC:10259	6096	RAR related orphan receptor B	1.41879	-0.148406	-6.82058		0.455371	0.239536		0.898293		0.404009			0.99749			0.579413			16.9344	0.99698	0.97203	0.84	0.9835	0.443289	0.939862	0.883396	0.914967	8.89e-06	0.989651	0.953544	0.664872	0.83909	0.999948	0.940591	0.914395	0.938623	6.03e-06	0.513312	0.78695	0.867648	0.997165	0.90928	0.925895		0.977259
WDFY1	ENSG00000085449	HGNC:20451	57590	WD repeat and FYVE domain containing 1	1.31463	3.33783	1.13401		0.544956	0.809468		0.969182		0.231666			0.970238			0.350417			29.8259	0.997113	0.902355	0.831877	0.997239	0.12227	0.965721	0.969123	0.977341	0.606662	0.983853	0.978083	0.667117	0.72541	0.99993	0.907452	0.591221	0.921627	0.827112	0.510499	0.938274	0.831931	0.999545	0.952124	0.997725		0.997117
IQSEC1	ENSG00000144711	HGNC:29112	9922	IQ motif and Sec7 domain ArfGEF 1	1.31181	-0.0468995	-4.09999	0.40924	0.672642	0.75721	0.2913	0.99793	0.14537	0.409657	0.69154	0.88377	0.9848	0.67752	0.94786	0.757688	0.3667	0.26081	26.735	0.995918	0.955853	0.888213	0.988222	0.455817	0.973882	0.961368	0.966327	0.680868	0.987619	0.973775	0.986076	0.76254	0.999939	0.934419	0.804034	0.904689	0.80954	0.513312	0.707425	0.975676	0.999683	0.980269	0.997701	71.0925	0.998903
PCBP3	ENSG00000183570	HGNC:8651	54039	poly(rC) binding protein 3	1.3068	0.234911	0.0525561		0.487877			0.994526											20.8155	0.996574	0.876175	0.859473	0.997955	0.769084	0.960972	0.957269	0.974854	0.790018	0.987116	0.968122	0.973162	0.45456	0.998467	0.935202	0.89622	0.977545	0.872507	0.231225	0.886048	0.781004	0.99962	0.969639	0.993633		0.991596
DAB1	ENSG00000173406	HGNC:2661	1600	DAB adaptor protein 1	1.29867	2.69397	0.723284	0.19653	0.764174	0.609964	0.10821	0.934307	0.07543	0.41549	0.10465		0.992344	0.30104	0.13805	0.853943		0.17086	20.1672	0.995127	0.963384	0.90232	0.991029	0.992216	0.946268	0.97253	0.929084	0.833649	0.991514	0.984908	0.945458	0.878566	0.99994	0.959209	0.946674	0.977338	0.691708	0.513312	0.900661	0.982008	0.999717	0.963341	0.99262	27.1247	0.996139
KIF1A	ENSG00000130294	HGNC:888	547	kinesin family member 1A	1.28914	-0.261934	-2.42729	0.36766	0.52951	0.757573	0.1091	0.9523	0.07701	0.404774	0.07037	0.54675	0.998612	0.18328	0.49352	0.631584		0.52359	20.4268	0.998502	0.960403	0.841748	0.976319	0.9888	0.904878	0.971913	0.927948	0.616844	0.983574	0.982551	0.945179	0.681281	0.99994	0.904229	0.804708	0.882864	0.747804	0.510499	0.94563	0.803775	0.99958	0.97394	0.993584	37.2544	0.994851
MRPS26	ENSG00000125901	HGNC:14045	64949	mitochondrial ribosomal protein S26	1.24863	1.84597	-1.17372		0.54393	0.787654		0.999249		0.421554			0.964145			0.563592			28.9658	0.705662	0.876086	0.444848	0.97595	0.107364	0.854222	0.924298	0.765817	0.5163	0.990065	0.99203	0.737482	0.174804	0.93369	0.93946	0.817255	0.139126	6.39e-06	0.185332	0.877163	0.156556	0.999545	0.956403	0.999597		0.999859
KCTD8	ENSG00000183783	HGNC:22394	386617	potassium channel tetramerization domain containing 8	1.23311	-0.53088	1.19208		0.234522	0.764231		0.994342		0.112425			0.982556			0.308202			22.4843	0.652726	0.889357	0.833493	0.990439	0.983563	0.935508	0.948099	0.644063	0.735793	0.988094	0.983483	0.686294	0.735089	0.999927	0.954047	0.740304	0.92748	7.91e-06	0.484477	0.779055	0.981478	0.999336	0.94608	0.997445		0.997675
IARS2	ENSG00000067704	HGNC:29685	55699	isoleucyl-tRNA synthetase 2, mitochondrial	1.22914	-0.253434	3.26824	0.06944	0.403874		0.06521	0.995683	0.37934		0.13832			0.09032				0.02946	23.5355	0.99861	0.860228	0.52309	0.997517	0.502409	0.958534	0.968976	0.994992	0.853905	0.960329	0.960602	0.683348	0.250171	0.990411	0.876457	0.604188	0.79777	5.76e-06	0.226836	0.710118	0.914508	0.999483	0.986098	0.999216	56.2183	0.999293
MAPK11	ENSG00000185386	HGNC:6873	5600	mitogen-activated protein kinase 11	1.22257	4.24308	-3.96046	0.12133	0.485977	0.797498	0.0187	0.981616	0.14064	0.33106	0.4912		0.975931	0.0383	0.1721	0.60028		0.09854	21.5322	0.938042	0.852308	0.729167	0.0118695	0.985975	0.960776	0.949662	0.970814	0.579902	0.949902	0.94007	0.932542	0.446355	0.99894	0.892415	0.216118	0.961933	0.812101	0.222363	0.291859	0.504361	0.999746	0.977846	0.988581	51.2644	0.993804
CSMD2	ENSG00000121904	HGNC:19290	114784	CUB and Sushi multiple domains 2	1.22255	0.0948421	0.506024	0.51053	0.642958	0.802758	0.84924	0.945799	0.86089	0.13373	0.69154	0.60562	0.993039	0.80298	0.75935	0.481428		0.32798	19.3752	0.997781	0.973562	0.915426	0.992645	0.114838	0.954678	0.916254	0.979685	0.767362	0.985686	0.961357	0.973323	0.883636	0.999949	0.918188	0.958781	0.886049	0.609786	0.513312	0.849939	0.886864	0.999553	0.972919	0.978863	71.934	0.992992
SLC1A6	ENSG00000105143	HGNC:10944	6511	solute carrier family 1 member 6	1.22125	1.54844	-0.17409	0.04355	0.369395	0.692218	0.37669	0.949054	0.32753	0.407213	0.64786		0.987738	0.47391	0.02368	0.728989		0.07471	17.5105	0.995685	0.943919	0.852204	0.903497	0.974649	0.875448	0.964213	0.97396	0.508029	0.972453	0.945884	0.909382	0.516812	0.999939	0.93065	0.845975	0.914067	5.65e-06	0.513312	0.886807	0.728074	0.999525	0.947208	0.982972	9.44528	0.992059
PLXNA2	ENSG00000076356	HGNC:9100	5362	plexin A2	1.19163	4.24117	3.86344	0.699	0.64822		0.37593	0.99066	0.48115		0.70582	0.63928		0.77782	0.77554		0.1955	0.77913	24.2381	0.998063	0.972943	0.859461	0.987183	0.989435	0.973108	0.969821	0.983487	0.761652	0.991151	0.978865	0.953797	0.881017	0.99995	0.959375	0.891144	0.961871	0.802071	0.513312	0.939569	0.936086	0.999715	0.980653	0.996041	63.0552	0.996534
SORCS2	ENSG00000184985	HGNC:16698	57537	sortilin related VPS10 domain containing receptor 2	1.17087	-0.00052586	-18.2754	0.44547	0.590292	0.775073	0.26279	0.986145	0.36967	0.405089	0.4553		0.992068	0.4903	0.64593	0.598105		0.59044	20.7122	0.991288	0.881315	0.882546	0.194172	0.464728	0.957476	0.933082	0.945644	0.686975	0.984794	0.964898	0.97382	0.538016	0.999793	0.942667	0.857327	0.920018	0.820286	0.446975	0.649209	0.720045	0.998909	0.977281	0.982206	44.8848	0.993856
GSDMD	ENSG00000104518	HGNC:25697	79792	gasdermin D	1.1639	1.49333	-22.9013		0.536854	0.758649		0.900731		0.332076			0.989985			0.415344			22.6549	0.993748	0.664792	0.788965	0.022633	0.993027	0.929503	0.961439	0.959219	0.684546	0.947976	0.877693	0.944435	0.421021	0.99715	0.853537	0.428964	0.900569	6.86e-06	0.222363	0.782073	0.130873	0.999713	0.931817	0.953094		0.966058
TUBB4B	ENSG00000188229	HGNC:20771	10383	tubulin beta 4B class IVb	1.12307	3.75386			0.137026			0.999707											45.418	0.885296	0.67044	8.12e-06	0.678127	0.993651	0.891818	0.931655	0.542295	0.603081	0.966157	0.970067	0.922215	0.0786667	0.989757	0.863108	0.0475273	0.746944	0.702397	0.0608363	0.429699	0.347099	0.998881	0.991196	0.999695		0.999795
SLC2A6	ENSG00000160326	HGNC:11011	11182	solute carrier family 2 member 6	1.04856	0.28583	-1.09498	0.92359	0.377729	0.827807	0.55115	0.987843	0.62082	0.404518	0.70582	0.77291	0.988296	0.63418	0.52938	0.658302	0.84902	0.90584	26.2867	0.99711	0.958063	0.750407	0.966049	0.0674639	0.945231	0.954723	0.955287	0.556152	0.967112	0.93509	0.900937	0.37598	0.99993	0.858084	0.822925	0.954734	6.31e-06	0.50224	0.244469	0.553272	0.99975	0.992835	0.988178	57.2438	0.995015
CCDC134	ENSG00000100147	HGNC:26185	79879	coiled-coil domain containing 134	1.01129	0.954183			0.677491	0.808166		0.997614		0.317016			0.918839			0.419936			31.7921	0.996458	0.660984	0.662283	0.999274	0.993598	0.917806	0.970958	0.985516	0.774324	0.989815	0.995647	0.581763	0.128654	0.991698	0.949854	0.936302	0.680044	7.19e-06	0.056361	0.787166	0.908395	0.999509	0.990827	0.997963		0.9991
TCF20	ENSG00000100207	HGNC:11631	6942	transcription factor 20	1.00631	0.374395	5.12135	0.18783	0.429356	0.683056	0.2828	0.952715	0.35526	0.414493	0.28958		0.989809	0.38257	0.15578	0.622619		0.22331	23.8244	0.997601	0.950248	0.892305	0.998849	0.328098	0.965204	0.948359	0.985919	0.631719	0.985612	0.969773	0.96569	0.870377	0.999941	0.942379	0.928214	0.949254	0.864276	0.510499	0.964292	0.948494	0.999659	0.980141	0.997206	92.9857	0.998503
NIBAN2	ENSG00000136830	HGNC:25282	64855	niban apoptosis regulator 2	1.00611	1.41592	0.494934	0.22131	0.660118	0.796329	0.15117	0.990021	0.02307	0.403994	0.50809	0.31101	0.990947	0.12947	0.40274	0.851295	0.41853	0.29589	29.6873	0.99626	0.968034	0.79012	0.992435	0.990158	0.972144	0.957891	0.985073	0.79942	0.986631	0.953407	0.828403	0.841567	0.999934	0.947412	0.919531	0.928703	0.865208	0.50224	0.811611	0.781209	0.999738	0.989211	0.997602	0.765021	0.997115
SEMA4B	ENSG00000185033	HGNC:10730	10509	semaphorin 4B	0.974011	-0.222829	0.269889		0.39302	0.854415	0.24317	0.984213	0.33735	0.407837	0.46406	0.23314	0.986433	0.27069	0.3117	0.748349	0.14197		26.3775	0.998104	0.976365	0.862534	0.889595	0.825838	0.969115	0.964856	0.96634	0.738335	0.98957	0.972501	0.98713	0.70932	0.999952	0.937247	0.875738	0.921713	0.887153	0.513312	0.435082	0.864409	0.999718	0.980369	0.99932	63.484	0.999243
DAGLA	ENSG00000134780	HGNC:1165	747	diacylglycerol lipase alpha	0.961257	1.53554	-22.0019	0.04355	0.592028	0.799801	0.02018	0.987265	0.37794	0.411275	0.06511	0.10638	0.995677	0.0939	0.14	0.635381		0.02946	28.6082	0.998206	0.777983	0.814107	0.994487	0.81672	0.966193	0.941352	0.975893	0.776368	0.991568	0.970379	0.983337	0.477087	0.999773	0.958365	0.909359	0.976273	0.761752	0.239194	0.503986	0.959311	0.999643	0.964748	0.911492	32.265	0.947392
CCDC40	ENSG00000141519	HGNC:26090	55036	coiled-coil domain containing 40	0.942573	0.873381	3.68895	0.52725	0.635024	0.680982	0.73121	0.990058	0.67788	0.404166	0.57587	0.46503	0.996926	0.57487	0.87531	0.757204		0.63424	28.2921	0.998326	0.96487	0.810063	0.408278	0.684449	0.954862	0.969704	0.952757	0.746573	0.95084	0.941246	0.936661	0.702158	0.999929	0.85726	0.835772	0.878419	0.476147	0.513312	0.0275681	0.977228	0.99971	0.941459	0.996146	54.767	0.997161
CR1L	ENSG00000197721	HGNC:2335	1379	complement C3b/C4b receptor 1 like	0.939482	2.25631	1.70333	0.92359	0.0926863	0.711364	0.92019	0.899294	0.83178	0.405884	0.92824		0.978662	0.70914	0.99102	0.742142		0.90584	19.1644	0.989235	0.226298	0.862322	0.946609	9.14e-06	0.932738	0.897345	0.977941	0.827479	0.970238	0.913146	0.951171	6.84e-06	0.921747	0.87059	0.888537	0.90847	6.78e-06	0.226836	0.179915	0.821925	0.9949	0.80151	0.890061		0.956367
CAMTA1	ENSG00000171735	HGNC:18806	23261	calmodulin binding transcription activator 1	0.898084	0.8776	13.8188		0.726453	0.78865		0.996837		0.414991			0.999341			0.706677			28.5394	0.997296	0.966588	0.901997	0.999056	0.931427	0.971112	0.957539	0.990488	0.816001	0.98887	0.975852	0.976991	0.891635	0.999941	0.949953	0.897683	0.943566	0.873843	0.513312	0.969878	0.988303	0.999715	0.987903	0.99663	42.844	0.998111
TLE2	ENSG00000065717	HGNC:11838	7089	TLE family member 2, transcriptional corepressor	0.889834	3.47191	-7.89952	0.66904	0.344778	0.816488	0.1276	0.990347	0.04265	0.4149	0.49663	0.73174	0.989293	0.48707	0.55501	0.810178		0.57185	27.6316	0.994827	0.860426	0.821867	0.0114091	0.9764	0.964819	0.971648	0.882979	0.702707	0.961787	0.910395	0.93584	0.190083	0.998421	0.890463	0.790889	0.94065	0.806512	0.239194	0.545629	0.103404	0.999708	0.970234	0.990703	94.4255	0.997053
NLGN1	ENSG00000169760	HGNC:14291	22871	neuroligin 1	0.888535	-0.529003	-2.05707		0.569277	0.642095	0.46914	0.971541	0.46011	0.329155	0.14912	0.92066	0.99927	0.60481	0.19509	0.227276	0.34872		20.7972	0.994545	0.974935	0.887559	0.991587	0.982046	0.92362	0.936949	0.91849	0.870299	0.986806	0.981941	0.985465	0.826065	0.999943	0.950542	0.92379	0.907343	0.825769	0.513312	0.892729	0.986915	0.99968	0.925613	0.992729		0.99579
SH2D6	ENSG00000152292	HGNC:30439	284948	SH2 domain containing 6	0.88592	1.04481			0.362864	0.798698		0.998937		0.414557			0.951469			0.648006			25.3622	0.630846	0.350489	0.856628	0.913694	0.979494	0.970592	0.935954	0.589881	0.619193	0.98807	0.96767	0.92741	0.0618969	0.988546	0.926208	0.883363	0.906965	0.720158	0.0596062	0.0837546	0.287952	0.999635	0.985577	0.99688		0.998647
PTPRN	ENSG00000054356	HGNC:9676	5798	protein tyrosine phosphatase receptor type N	0.880923	4.2413	0.681129	0.33871	0.628803		0.08453	0.996902	0.19014		0.7415	0.43049		0.34701	0.67477			0.39027	41.5213	0.995998	0.967282	0.350295	0.989897	0.989329	0.948062	0.953939	0.876251	0.408428	0.976638	0.971737	0.8691	0.712452	0.99994	0.907237	0.877892	0.985256	6.86e-06	0.510499	0.539456	0.429742	0.999643	0.966808	0.984324	22.9089	0.993167
PTPRJ	ENSG00000149177	HGNC:9673	5795	protein tyrosine phosphatase receptor type J	0.868402	0.184836	3.58332	0.12133	0.550203	0.743781	0.23224	0.954938	0.34351	0.329218	0.32355	0.22382	0.995768	0.15697	0.3117	0.494347		0.14184	20.0526	0.99848	0.956421	0.856732	0.999511	0.79262	0.967874	0.928586	0.993876	0.613756	0.992643	0.973686	0.815958	0.819189	0.999929	0.965171	0.923697	0.94904	0.852359	0.483668	0.973099	0.983564	0.999712	0.972794	0.926848	7.45006	0.963432
DLGAP1	ENSG00000170579	HGNC:2905	9229	DLG associated protein 1	0.852447	3.87203	-9.78392	0.12133	0.577429	0.832926	0.04134	0.997011	0.25045	0.335039	0.08189		0.986512	0.20221	0.1972	0.677813		0.21573	33.7787	0.995977	0.976489	0.870055	0.980261	0.986066	0.961081	0.957968	0.947133	0.881167	0.990472	0.990532	0.978829	0.885134	0.999946	0.963697	0.914501	0.959997	0.860116	0.510499	0.935352	0.980345	0.999713	0.97759	0.996949		0.999348
OSBPL5	ENSG00000021762	HGNC:16392	114879	oxysterol binding protein like 5	0.842871	3.08789	-1.62404	0.35299	0.421181	0.784673	0.48585	0.955156	0.5264	0.403962	0.30534	0.44647	0.985182	0.38055	0.35194	0.667149		0.28678	27.7121	0.996957	0.813556	0.844665	0.101845	0.987023	0.968788	0.94968	0.920213	0.576849	0.977218	0.945878	0.967994	0.698016	0.997892	0.919426	0.832963	0.964175	0.766287	0.239194	0.66114	0.710305	0.999598	0.963559	0.991006	78.3769	0.994392
SIGLEC1	ENSG00000088827	HGNC:11127	6614	sialic acid binding Ig like lectin 1	0.839643	0.0833463	1.88431	0.97372	0.554749	0.818782	0.46147	0.96109	0.72934	0.407428	0.92824	0.14878	0.97005	0.71153	0.28906	0.794255		0.90584	21.2564	0.996561	0.973732	0.787533	0.567202	0.63676	0.942122	0.806076	0.9079	8.32e-06	0.982919	0.959765	0.945441	0.874908	0.999945	0.925705	0.917839	0.682132	0.677971	0.510499	0.794687	0.852851	0.99105	0.962651	0.769428	63.2753	0.847835
RAPGEF1	ENSG00000107263	HGNC:4568	2889	Rap guanine nucleotide exchange factor 1	0.801718	0.492388	-8.12445	0.04355	0.497402	0.765504	0.07423	0.972741	0.21396	0.318124	0.19073	0.2094	0.962735	0.40031	0.01024	0.774998	0.21033	0.02946	27.7435	0.998537	0.959955	0.823046	0.998261	0.991027	0.974463	0.928191	0.99194	0.50437	0.990743	0.970874	0.981435	0.882563	0.999937	0.945594	0.916678	0.94349	0.878335	0.496026	0.819439	0.982057	0.999641	0.984606	0.990904	13.1815	0.995704
PTPRD	ENSG00000153707	HGNC:9668	5789	protein tyrosine phosphatase receptor type D	0.794863	-0.175815	1.63043	0.55195	0.62726		0.2977	0.962152	0.3833		0.39954	0.10638		0.6847	0.77061			0.49185	17.1624	0.996516	0.966554	0.868853	0.987885	0.987262	0.960418	0.944376	0.916811	0.881711	0.99006	0.967115	0.977802	0.876426	0.999953	0.943591	0.932618	0.939604	0.474321	0.513312	0.960612	0.99379	0.999648	0.940326	0.993417	81.018	0.993729
ZBTB46	ENSG00000130584	HGNC:16094	140685	zinc finger and BTB domain containing 46	0.786391	1.93344	-2.25832	0.38902	0.318384	0.81746	0.03903	0.971268	0.48185	0.408905	0.12176	0.08844	0.98961	0.21138	0.11185	0.787319	0.82313	0.54136	21.6007	0.995079	0.917636	0.846055	0.780785	0.957585	0.954462	0.957432	0.97384	0.690085	0.97242	0.927474	0.951422	0.878462	0.999913	0.940395	0.764581	0.971484	0.775659	0.484477	0.977429	0.586363	0.99951	0.9603	0.985493	31.5401	0.994876
IL4I1	ENSG00000104951	HGNC:19094	259307	interleukin 4 induced 1	0.771559	4.14913	-3.23471	0.49647	0.313324	0.792551	0.25237	0.999773	0.37448	0.408033	0.3773	0.05136	0.966396	0.28615	0.09796	0.746721		0.49745	40.5097	0.994256	0.701384	0.797783	0.632451	0.991092	0.944428	0.947862	0.958818	0.642238	0.969035	0.938684	0.936747	0.457107	0.998121	0.907814	0.368152	0.850737	0.860824	0.239194	0.170033	0.984026	0.999498	0.881373	0.999131	12.6202	0.998744
PRR5	ENSG00000186654	HGNC:31682	55615	proline rich 5	0.767802	0.676728	-0.275812	0.5548	0.580682	0.755103	0.49548	0.980238	0.53626	0.409843	0.63918	0.2094	0.986268	0.5533	0.28497	0.733558		0.70673	23.1804	0.995535	0.901001	0.855656	0.03003	0.992657	0.970151	0.949541	0.891499	0.721424	0.973823	0.979882	0.987486	0.848447	0.999877	0.923247	0.760664	0.970837	0.722706	0.510499	0.861551	0.99654	0.999657	0.982955	0.993875	26.2307	0.995314
APOL4	ENSG00000100336	HGNC:14867	80832	apolipoprotein L4	0.747663	1.96728		0.7382	0.0486209	0.786685	0.00152	0.930266	0.37733	0.405582	0.92824		0.916507	0.33375	0.18248	0.652331		0.68779	18.9081	0.995184	8.7e-06	0.880045	0.0552789	0.993185	0.957401	0.913746	0.947453	0.586725	0.973027	0.951954	0.93264	5.66e-06	0.713786	0.892993	0.883408	0.884132	0.512671	0.0596062	0.0370471	0.0411121	0.999208	0.959439	0.593928	57.3054	0.580359
SLC6A6	ENSG00000131389	HGNC:11052	6533	solute carrier family 6 member 6	0.734781	0.380772	-35.3309	0.143	0.515297		0.43828	0.985252	0.36059	0.403986	0.15255	0.03247	0.997696	0.49351		0.541846		0.11197	25.5789	0.993457	0.957015	0.814075	0.911401	0.947986	0.970714	0.944325	0.973721	0.6851	0.984011	0.955338	0.910264	0.769534	0.999922	0.948981	0.851168	0.916206	0.843718	0.50224	0.611703	0.971534	0.999504	0.984479	0.966796	39.609	0.993518
RASSF2	ENSG00000101265	HGNC:9883	9770	Ras association domain family member 2	0.732616	3.60671	-0.414237		0.444861	0.81309		0.986798		0.331232			0.978195			0.673562			23.549	0.998102	0.913085	0.874061	0.0407627	0.991462	0.958664	0.969148	0.96063	1.03e-05	0.980441	0.973285	0.960547	0.495934	0.999908	0.925476	0.889801	0.942204	0.845438	0.510499	0.922586	0.881632	0.999714	0.975831	0.997038		0.994134
RAB40B	ENSG00000141542	HGNC:18284	10966	RAB40B, member RAS oncogene family	0.6998	0.368997	-0.0934672	0.22329	0.232073		0.54034	0.999465	0.47771		0.23298	0.80983		0.19911				0.19245	23.5317	0.996826	0.568857	0.765876	0.0544822	0.993341	0.946271	0.936894	0.954249	0.604935	0.971627	0.987882	0.980177	0.543454	0.94494	0.87168	0.7833	0.968075	0.331211	0.226836	0.0389092	0.848932	0.999215	0.981726	0.990658	6.58618	0.9931
GNB4	ENSG00000114450	HGNC:20731	59345	G protein subunit beta 4	0.695161	-0.339602	-2.30635		0.426075	0.74843		0.996566		0.36317			0.968144			0.584369			15.3655	0.997844	0.947128	0.878511	0.995247	0.992934	0.942644	0.96645	0.991195	0.37439	0.988391	0.987334	0.980637	0.358919	0.999784	0.955342	0.742574	0.825955	5.99e-06	0.466424	0.626306	0.734181	0.999753	0.897641	0.998655		0.999192
HDLBP	ENSG00000115677	HGNC:4857	3069	high density lipoprotein binding protein	0.68865	2.65604	-0.684335		0.782304		0.16029	0.99871	0.33784		0.22761	0.17281		0.20221	0.29933		0.11973		31.451	0.998607	0.950522	0.78757	0.997063	0.987798	0.937676	0.965798	0.98984	0.787167	0.961674	0.950339	0.904177	0.866338	0.998997	0.875351	0.514823	0.828055	0.507212	0.204882	0.953644	0.957566	0.999241	0.986937	0.999931	40.0857	0.999932
DNAH3	ENSG00000158486	HGNC:2949	55567	dynein axonemal heavy chain 3	0.684389	0.799447	7.36835	0.97372	0.500586	0.794015	0.71265	0.942652	0.84928	0.324162		0.4175	0.976577	0.87925	0.98548	0.507181	0.77085	0.90584	20.3917	0.996796	0.974657	0.846194	0.995391	0.622474	0.898678	0.956616	0.959738	0.684898	0.946907	0.924337	0.952695	0.887063	0.999951	0.861216	0.942517	0.843033	7.27e-06	0.510499	0.690684	0.756183	0.999765	0.952952	0.910356	55.0184	0.967298
PEG10	ENSG00000242265	HGNC:14005	23089	paternally expressed 10	0.682745	0.676828			0.530418			0.913019											18.3059	0.852728	0.781449	9.27e-06	0.999288	9.14e-06	0.882232	0.645422	0.975086	0.827985	0.978753	0.967742	0.52969	0.395267	0.99984	0.880984	0.192558	0.559336	0.817808	0.496026	0.571217	0.843399	0.999599	0.543179	0.649596		0.745617
SNTG2	ENSG00000172554	HGNC:13741	54221	syntrophin gamma 2	0.676597	0.386283	-2.6116	0.84481	0.140857	0.724302	0.51801	0.97138	0.62508	0.231531	0.72224	0.51697	0.991032	0.64673	0.79915	0.236512		0.77913	19.4214	0.997315	0.891629	0.87923	0.984472	0.06481	0.941911	0.904946	0.959366	0.696864	0.964408	0.907468	0.947983	0.641504	0.999937	0.819929	0.906085	0.898065	0.337611	0.510499	0.660157	0.933594	0.998671	0.972045	0.991115	58.5686	0.992562
SMC5	ENSG00000198887	HGNC:20465	23137	structural maintenance of chromosomes 5	0.673089	-0.275527	6.45506	0.06944	0.6494		0.00011	0.92872	0.45958		0.10391			0.07601	0.15379			0.07471	30.1424	0.998137	0.959132	0.861356	0.999794	0.227613	0.92186	0.936531	0.995695	0.856541	0.965739	0.966109	0.942477	0.587065	0.999897	0.875991	0.907877	0.838225	0.350578	0.422667	0.880447	0.950675	0.998425	0.978698	0.998563	64.4487	0.999258
AMPD3	ENSG00000133805	HGNC:470	272	adenosine monophosphate deaminase 3	0.658417	-0.385048	-4.00686	0.52749	0.442147	0.775945	0.86427	0.988125	0.88841	0.403962	0.64786	0.94005	0.999505	0.92356	0.47683	0.7672		0.54283	27.0976	0.938064	0.979547	0.868666	0.997518	0.988415	0.970162	0.969848	0.978996	0.834967	0.992992	0.979989	0.983741	0.873553	0.999949	0.964756	0.821685	0.95953	0.852527	0.513312	0.871393	0.757794	0.999665	0.974491	0.984216	35.4342	0.982183
SLC35E2B	ENSG00000189339	HGNC:33941	728661	solute carrier family 35 member E2B	0.655992	4.19327	-3.8586		0.115037	0.81981		0.997231		0.40682			0.971888			0.574408			35.287	0.996515	0.88667	0.751739	0.695599	0.981402	0.963094	0.866644	0.968642	0.344784	0.932724	0.915979	0.983716	0.854765	0.999906	0.82502	0.701107	0.708253	6.95e-06	0.50224	0.0170917	0.692739	0.997407	0.88637	0.982459	12.5559	0.996584
UROD	ENSG00000126088	HGNC:12591	7389	uroporphyrinogen decarboxylase	0.633602	-0.326997	0.446456	0.27082	0.51581	0.786524	0.8335	0.942274	0.84178	0.40491	0.10893	0.95976	0.986972	0.79334	0.39692	0.711042		0.22878	34.0516	0.917782	0.959611	8.49e-06	0.998031	0.218778	0.920835	0.963707	0.954593	0.710481	0.947534	0.897222	0.127394	0.872363	0.999932	0.788192	0.0690512	0.555739	5.75e-06	0.483668	0.973702	0.497393	0.999107	0.901006	0.970971	41.9416	0.973375
PXDN	ENSG00000130508	HGNC:14966	7837	peroxidasin	0.629	0.180624	2.77006	0.4502	0.424819	0.716739	0.49245	0.984833	0.5414	0.14252	0.2812	0.71075	0.991206	0.38055	0.21003	0.764792		0.40395	23.784	0.998166	0.957668	0.83168	0.960235	0.534908	0.971442	0.949581	0.973419	0.727123	0.980878	0.968224	0.952173	0.880063	0.999939	0.916307	0.902635	0.951647	0.813193	0.510499	0.712164	0.961675	0.999661	0.966161	0.992772	13.4069	0.990465
BCL3	ENSG00000069399	HGNC:998	602	BCL3 transcription coactivator	0.62353	3.9372	0.440117		0.868376	0.84894		0.994968		0.412965			0.97924			0.579782			29.7648	0.993667	0.917098	0.795163	0.41649	0.0577411	0.969027	0.94511	0.864477	0.758668	0.987081	0.984777	0.922507	0.521571	0.999919	0.956364	0.36022	0.956646	0.78896	0.513312	0.0913162	0.803152	0.999719	0.984999	0.995978	0.0360364	0.99704
HSD17B3	ENSG00000130948	HGNC:5212	3293	hydroxysteroid 17-beta dehydrogenase 3	0.611955	0.27122	-0.462314	0.04355	0.434858	0.752893	0.00011	0.976731	0.0442	0.411939	0.03945		0.979177	0.40031	0.01408	0.691682		0.13644	23.3557	0.994642	0.507783	0.852615	0.960322	0.984309	0.970062	0.935977	0.97176	0.480828	0.990015	0.971019	0.979969	0.0951211	0.978316	0.949774	0.88317	0.938472	0.855163	0.226836	0.764475	0.568533	0.99961	0.957273	0.971908	32.6163	0.972381
PLK5	ENSG00000185988	HGNC:27001	126520	polo like kinase 5 (inactive)	0.602759	0.0240056		0.97372	0.342855	0.835471		0.953782		0.408911		0.57622				0.83882		0.90584	21.9484	0.958927	0.933757	0.860743	0.00244267	0.990122	0.92621	0.92439	0.742337	9.21e-06	0.958881	0.931977	0.945856	0.681305	0.999908	0.867065	0.81695	0.884831	0.673138	0.50224	0.97622	0.0131845	0.999123	0.936514	0.928301	74.8852	0.959334
REM1	ENSG00000088320	HGNC:15922	28954	RRAD and GEM like GTPase 1	0.60124	0.594376	0.975103	0.01387	0.539285		0.00011	0.676023	0.31245		0.06713			0.17682	0.2359			0.02946	14.2386	0.98812	0.972159	0.79302	0.995322	0.539402	0.945667	0.930228	0.945158	8.01e-06	0.906069	0.854257	0.616223	0.487505	0.999943	0.745428	0.497075	0.952206	6.62e-06	0.510499	0.624579	0.252925	0.999103	0.971981	0.972633	15.8885	0.983534
USP48	ENSG00000090686	HGNC:18533	84196	ubiquitin specific peptidase 48	0.595476	-0.534345	-3.18017	0.15521	0.192577	0.784861	0.03403	0.999822	0.1379	0.418173	0.2357		0.987921	0.43577	0.10308	0.753119		0.17786	39.1576	0.998334	0.963989	0.820354	0.997686	0.650708	0.93749	0.947851	0.9919	0.77682	0.980431	0.987479	0.944663	0.880976	0.999932	0.906989	0.329757	0.918966	7.14e-06	0.513312	0.878957	0.875288	0.999232	0.97995	0.999809	36.4264	0.999869
CD83	ENSG00000112149	HGNC:1703	9308	CD83 molecule	0.58376	0.0990883	-0.288997	0.04355	0.456964	0.763099	0.05369	0.992444	0.14009	0.19104	0.04669		0.986114	0.13297	0.02721	0.575509		0.02946	21.9247	0.996837	0.960581	0.851667	0.882099	0.991548	0.933845	0.969684	0.953072	0.694659	0.984847	0.979889	0.953532	0.790966	0.999916	0.94044	0.830551	0.924415	0.835061	0.510499	0.427268	0.966312	0.999691	0.978353	0.998189	15.0498	0.999054
VIPR2	ENSG00000106018	HGNC:12695	7434	vasoactive intestinal peptide receptor 2	0.580097	0.288897	-0.697585		0.3283	0.77346	0.30303	0.997437	0.2908	0.404015	0.92824	0.13084	0.992152	0.12947	0.21003	0.609057	0.07908		20.3073	0.993906	0.936504	0.864224	0.926533	0.990918	0.955431	0.962114	0.96765	0.270581	0.969319	0.945342	0.986745	0.348044	0.998551	0.919183	0.786066	0.957588	0.269517	0.239194	0.680707	0.921069	0.999555	0.971247	0.996623	27.6823	0.994654
TAFA5	ENSG00000219438	HGNC:21592	25817	TAFA chemokine like family member 5	0.573351	1.11987			0.478824	0.753471	0.08824	0.952339	0.26791		0.58613		0.991497	0.15697	0.06026	0.437389			22.2825	0.997226	0.881202	0.866152	0.059606	0.982652	0.946003	0.950595	0.907458	0.66559	0.987865	0.989322	0.963825	0.507202	0.999951	0.916442	0.777816	0.971671	0.760363	0.510499	0.989449	0.99691	0.999532	0.944185	0.978576	8.76193	0.984817
ADAMTS10	ENSG00000142303	HGNC:13201	81794	ADAM metallopeptidase with thrombospondin type 1 motif 10	0.564059	3.17576	-1.22955		0.63072	0.820198	0.05897	0.960909	0.40678	0.406124	0.26798	0.5858	0.99761	0.38457	0.2577	0.375094			21.7262	0.995916	0.958077	0.879137	0.804828	0.985366	0.963545	0.961671	0.890686	0.576711	0.970086	0.979091	0.899193	0.881946	0.999946	0.917661	0.826788	0.894917	0.183744	0.513312	0.310099	0.580735	0.999736	0.981919	0.985151	76.9053	0.996735
HGD	ENSG00000113924	HGNC:4892	3081	homogentisate 1,2-dioxygenase	0.530661	-0.251004	-1.57912		0.766724	0.705521		0.749317		0.403988			0.997631			0.648579			18.3618	0.997894	0.945293	0.504803	0.940871	0.70734	0.926156	0.912756	0.963938	1.18e-05	0.983881	0.920172	0.96716	0.709664	0.999931	0.912451	0.63701	0.86523	0.852593	0.513312	0.144087	0.769136	0.999473	0.840452	0.486348	15.6443	0.605895
UNC5B	ENSG00000107731	HGNC:12568	219699	unc-5 netrin receptor B	0.524556	0.796806	1.13522	0.37221	0.734767	0.822997	0.20434	0.946913	0.10246	0.404003	0.41405	0.56815	0.993968	0.33375	0.10656	0.700418	0.2513	0.52202	22.2101	0.998197	0.969425	0.87833	0.94196	0.0610561	0.967278	0.955511	0.946418	0.59383	0.992358	0.981545	0.963752	0.773386	0.999944	0.974134	0.908585	0.952854	0.798163	0.510499	0.805865	0.957463	0.999754	0.9797	0.979889	30.1314	0.99316
COL27A1	ENSG00000196739	HGNC:22986	85301	collagen type XXVII alpha 1 chain	0.455674	1.02791	1.06449	0.28987	0.554897		0.45241	0.979729	0.5079		0.37173			0.63947	0.37375			0.33423	24.0764	0.997419	0.94551	0.857607	0.934344	0.710926	0.962756	0.945691	0.97835	0.798527	0.983709	0.950405	0.981177	0.828527	0.999938	0.929997	0.947461	0.927721	0.846259	0.513312	0.842783	0.76351	0.999681	0.988586	0.976024	80.9706	0.990455
ALPL	ENSG00000162551	HGNC:438	249	alkaline phosphatase, biomineralization associated	0.450878	3.5623	-4.44995	0.20508	0.41937	0.784861	0.79663	0.868484	0.76017	0.404504	0.51112		0.986627	0.57877	0.06369	0.753119		0.23997	23.1573	0.998144	0.86898	0.847063	0.885651	0.440452	0.963256	0.936121	0.963763	0.537254	0.976769	0.944499	0.954218	0.735318	0.998914	0.893145	0.922384	0.927209	0.592454	0.239194	0.458913	0.957504	0.999489	0.984489	0.986686	66.875	0.991597
MYT1	ENSG00000196132	HGNC:7622	4661	myelin transcription factor 1	0.44594	0.20796	0.158312	0.16862	0.509223	0.808118	0.59196	0.939764	0.5672	0.404042	0.27855	0.21616	0.976821	0.4919	0.31576	0.689121	0.72919	0.23653	24.1278	0.994513	0.968641	0.869934	0.908124	0.624902	0.968755	0.905723	0.87865	0.613549	0.989403	0.969291	0.988077	0.88257	0.999944	0.956405	0.899993	0.898647	0.664104	0.510499	0.790287	0.742807	0.999463	0.944362	0.848226	5.81305	0.963612
GALNT2	ENSG00000143641	HGNC:4124	2590	polypeptide N-acetylgalactosaminyltransferase 2	0.438207	1.81072	-3.40536	0.39069	0.676029	0.75692	0.49781	0.998391	0.62152	0.328378	0.44106	0.81078	0.988812	0.78473	0.8103	0.67636	0.7279	0.43716	26.486	0.997492	0.959321	0.837046	0.994395	0.628658	0.97279	0.945227	0.989181	0.763531	0.987688	0.984607	0.976088	0.896673	0.999945	0.944747	0.708541	0.893703	0.832831	0.513312	0.927719	0.826834	0.99957	0.979289	0.998646	46.4167	0.998498
RSBN1	ENSG00000081019	HGNC:25642	54665	round spermatid basic protein 1	0.428484	4.22343	-10.0456		0.367485			0.998613											30.4642	0.998765	0.949691	0.833526	0.999687	0.966782	0.968509	0.961517	0.993174	0.70207	0.982308	0.973595	0.67426	0.836856	0.999909	0.91329	0.473449	0.928712	0.571687	0.422667	0.929794	0.640122	0.999124	0.937793	0.999691		0.9994
KCNH3	ENSG00000135519	HGNC:6252	23416	potassium voltage-gated channel subfamily H member 3	0.416169	-0.119118	-1.38722	0.49239	0.489939	0.711038	0.85898	0.878846	0.87024	0.412491	0.60972		0.99265	0.66258	0.49684	0.715684		0.62824	19.9121	0.997846	0.973694	0.83666	0.998632	0.446908	0.950175	0.914318	0.983986	9.72e-06	0.966243	0.892027	0.946694	0.852717	0.999947	0.842967	0.641617	0.981549	7.41e-06	0.484477	0.587997	0.871433	0.999455	0.974352	0.984556	2.24997	0.995702
SFTPA2	ENSG00000185303	HGNC:10799	729238	surfactant protein A2	0.41572	-0.153898	-0.147033		0.0376774		0.00011	0.717501	0.47639		0.02465			0.43033	0.05503				18.9308	0.992354	0.209953	9.05e-06	0.231035	0.982142	0.935409	0.951155	0.245519	0.665147	0.946325	0.936779	0.888592	7.62e-06	0.990597	0.788741	0.906154	0.841556	5.93e-06	0.167356	0.255745	0.404404	0.996747	0.650914	0.355233	24.8029	0.407274
ATP8A2	ENSG00000132932	HGNC:13533	51761	ATPase phospholipid transporting 8A2	0.411845	3.81241	-2.04782		0.60763	0.738541	0.27537	0.942844	0.3376	0.340613	0.33666	0.62067	0.994669	0.22627	0.2577	0.559022			17.7345	0.840921	0.932833	0.869444	0.993353	0.478914	0.948748	0.947694	0.980827	0.728366	0.98531	0.959234	0.975715	0.879279	0.999932	0.932297	0.890368	0.983761	0.842437	0.513312	0.951321	0.915032	0.999462	0.942951	0.985671	11.8091	0.994235
PTPRT	ENSG00000196090	HGNC:9682	11122	protein tyrosine phosphatase receptor type T	0.408905	0.0592297	-1.72591	0.97372	0.81482	0.395458	0.75116	0.961419	0.82169	0.414215	0.83351	0.89755	0.992011	0.88401	0.7224	0.785742		0.90584	20.1825	0.997856	0.979269	0.897495	0.993359	0.471603	0.952037	0.939993	0.95627	0.874874	0.984904	0.944184	0.972339	0.891597	0.999952	0.916906	0.910051	0.968568	0.757857	0.510499	0.945443	0.986461	0.999132	0.939414	0.985382	96.7142	0.985303
CLCNKB	ENSG00000184908	HGNC:2027	1188	chloride voltage-gated channel Kb	0.400793	-0.248656	-0.136024		0.546261	0.779904		0.992344		0.155648			0.995799			0.605823			21.5101	0.994618	0.894451	0.699618	0.00924497	0.989922	0.962924	0.969245	0.923226	0.658907	0.968408	0.958414	0.882073	0.761135	0.99994	0.888969	0.879146	0.899097	6.38e-06	0.513312	0.138859	0.0199333	0.999568	0.908567	0.78726		0.825971
KLC4	ENSG00000137171	HGNC:21624	89953	kinesin light chain 4	0.394158	2.87992	4.48097	0.60045	0.32005	0.81668	0.37518	0.904012	0.19205	0.405707	0.59732		0.972051	0.34042	0.56945	0.873963		0.70673	29.7184	0.698112	0.959773	8.95e-06	0.998915	0.62443	0.836068	0.940647	0.989346	0.578837	0.949276	0.910314	0.944297	0.847904	0.999941	0.830259	0.796579	0.618155	6.05e-06	0.484477	0.962352	0.766358	0.999451	0.994224	0.998636	1.25045	0.999311
DNMT3B	ENSG00000088305	HGNC:2979	1789	DNA methyltransferase 3 beta	0.384278	0.199319	-0.435597	0.06944	0.40623	0.882559	0.72077	0.990706	0.72071	0.262306	0.13792	0.27931	0.996849	0.42485	0.01712	0.293537		0.02946	23.677	0.99287	0.966916	0.814971	0.992954	0.963609	0.95353	0.965692	0.985771	0.659416	0.984229	0.981985	0.962724	0.405408	0.999947	0.88615	0.802243	0.83234	0.794665	0.510499	0.5643	0.596293	0.999737	0.980248	0.997391	15.8885	0.996771
UBE2L3	ENSG00000185651	HGNC:12488	7332	ubiquitin conjugating enzyme E2 L3	0.371999	1.01667			0.338416	0.845461		0.992287		0.419985			0.982279			0.765519			27.4954	0.99718	0.963814	0.427998	0.996939	0.990538	0.964968	0.963437	0.990131	0.677091	0.958811	0.925999	0.682187	0.802977	0.99993	0.808121	0.899738	0.792635	7.32e-06	0.510499	0.649239	0.988248	0.999188	0.987653	0.99956		0.999419
ANKMY1	ENSG00000144504	HGNC:20987	51281	ankyrin repeat and MYND domain containing 1	0.364304	1.37705	2.3644	0.8317	0.233463	0.757573	0.61506	0.999248	0.64935	0.405152	0.50514	0.69716	0.986216	0.60835	0.80682	0.715593	0.33126	0.90584	29.6958	0.997627	0.954915	0.741378	0.98616	0.848706	0.947888	0.940692	0.964433	0.518098	0.934208	0.923929	0.938142	0.753004	0.999904	0.900252	0.742155	0.797655	7.08e-06	0.484477	0.801467	0.446561	0.999489	0.913486	0.976631	51.3986	0.989654
TM6SF2	ENSG00000213996	HGNC:11861	53345	transmembrane 6 superfamily member 2	0.360875	0.747594	0.804651	0.52117			0.3471	0.138212	0.4045		0.72224			0.60123	0.78388			0.68779	5.73373	0.0528679	0.965866	0.528223	0.781727	0.808846	0.335485	0.319439	0.320627	7.6e-06	0.172325	9.48e-06	0.19574	0.73698	0.999947	0.324502	0.0783891	0.0794181	4.87e-06	0.483668	0.286721	0.189143	0.667444	0.465231	0.342139	6.28193	0.0739949
OSBP2	ENSG00000184792	HGNC:8504	23762	oxysterol binding protein 2	0.359401	-0.187379	-4.48106	0.53442	0.454632	0.836158	0.4526	0.995935	0.42552	0.404958	0.62352	0.61304	0.988037	0.43577	0.64826	0.746026	0.18402	0.52538	20.2588	0.997706	0.959739	0.899969	0.999208	0.588799	0.961099	0.962321	0.989903	0.636239	0.989568	0.96811	0.963209	0.8826	0.999948	0.953724	0.89971	0.964619	0.706833	0.510499	0.822269	0.958649	0.999771	0.976853	0.991171	61.7688	0.99607
TNIK	ENSG00000154310	HGNC:30765	23043	TRAF2 and NCK interacting kinase	0.356105	-0.850787	-4.62255	0.69275	0.620563	0.673559	0.76232	0.979825	0.80596	0.404044	0.32355	0.74534	0.989018	0.82556	0.61284	0.509276	0.72464	0.57829	25.6603	0.998446	0.977652	0.850576	0.997438	0.991597	0.968713	0.966542	0.984431	0.771676	0.989416	0.978781	0.966096	0.798243	0.999948	0.950306	0.899455	0.916915	0.780475	0.513312	0.825452	0.960983	0.999744	0.963561	0.995637	3.64039	0.99624
SMOC2	ENSG00000112562	HGNC:20323	64094	SPARC related modular calcium binding 2	0.350534	2.4615	0.665845	0.31211	0.548397		0.08824	0.923021	0.11855		0.50514	0.36518		0.03513	0.38734			0.36363	16.8483	0.990142	0.918206	0.841119	0.985067	0.989815	0.946607	0.967773	0.948101	0.426655	0.975285	0.950827	0.950175	0.411574	0.997638	0.894393	0.72138	0.93904	7.42e-06	0.222363	0.82931	0.915368	0.999139	0.948806	0.98495	9.08404	0.987233
AGAP1	ENSG00000157985	HGNC:16922	116987	ArfGAP with GTPase domain, ankyrin repeat and PH domain 1	0.338833	0.824705	-1.68318		0.660909	0.741339	0.18202	0.972579	0.4359	0.414073	0.7415	0.55881	0.975239	0.14336	0.14978	0.650458			26.1562	0.998251	0.963447	0.880459	0.99556	0.466693	0.963623	0.966671	0.970097	0.821361	0.980359	0.972572	0.988491	0.780005	0.999942	0.922499	0.862727	0.960355	0.849684	0.510499	0.883611	0.975726	0.999637	0.973317	0.996653	12.8442	0.997119
GABRA1	ENSG00000022355	HGNC:4075	2554	gamma-aminobutyric acid type A receptor subunit alpha1	0.338247	-0.585195	-19.8291		0.343488			0.85867											12.0357	0.997271	0.960559	0.618825	0.995918	0.987643	0.867267	0.944801	0.271049	0.727566	0.985881	0.984883	0.704099	0.815721	0.999931	0.944263	0.724148	0.854019	5.62e-06	0.483668	0.545521	0.73132	0.999551	0.757971	0.889947		0.965827
HLA-DQA1	ENSG00000196735	HGNC:4942	3117	major histocompatibility complex, class II, DQ alpha 1	0.33384	0.147534	2.48504		0.168482	0.653977	0.21533	0.977759	0.4639	0.409208	0.92824	0.14543	0.9921	0.59638	0.87143	0.561208			22.9843	0.725249	0.812898	0.805997	0.809379	0.894419	0.937007	0.950392	0.856331	0.65232	0.990822	0.988969	0.96158	0.694142	0.999906	0.962539	0.779881	0.948934	0.827824	0.510499	0.110374	0.488788	0.998855	0.908517	0.43797		0.638658
PTPRS	ENSG00000105426	HGNC:9681	5802	protein tyrosine phosphatase receptor type S	0.333392	1.1522	-3.86111	0.72692	0.716832	0.709404	0.47962	0.990424	0.5856	0.407364	0.44302	0.13958	0.990919	0.5108		0.682958		0.77913	23.5786	0.99841	0.936517	0.838159	0.501077	0.636816	0.962637	0.974124	0.910812	0.632593	0.984136	0.967159	0.985936	0.700578	0.999926	0.941598	0.861854	0.924102	0.836309	0.513312	0.870851	0.966806	0.999712	0.987981	0.997823	26.0147	0.998522
KCNMB4	ENSG00000135643	HGNC:6289	27345	potassium calcium-activated channel subfamily M regulatory beta subunit 4	0.295819	2.71032			0.658903	0.767522		0.988124		0.329892			0.989762			0.405733			22.0718	0.995097	0.961148	0.879509	0.906245	0.991889	0.943656	0.958002	0.974131	0.746995	0.988755	0.990154	0.635589	0.796917	0.999934	0.943476	0.718515	0.730012	7.13e-06	0.510499	0.752737	0.711161	0.999727	0.970297	0.99781		0.996454
CROCC	ENSG00000058453	HGNC:21299	9696	ciliary rootlet coiled-coil, rootletin	0.292976	2.24613	-3.1267		0.72112	0.750221		0.999175		0.263661			0.995093			0.32954			25.1135	0.998042	0.958005	0.799644	0.9682	0.811783	0.95907	0.931835	0.974865	0.631787	0.954474	0.920289	0.929487	0.813429	0.99994	0.906994	0.959984	0.93809	0.640772	0.513312	0.279019	0.959453	0.999673	0.99331	0.99911	63.9965	0.999655
GMDS	ENSG00000112699	HGNC:4369	2762	GDP-mannose 4,6-dehydratase	0.2905	1.47024	-0.457381		0.798788	0.735391		0.970926		0.232988			0.989782			0.635986			23.8841	0.997799	0.964648	0.870005	0.998911	0.738646	0.973017	0.970351	0.973892	0.818016	0.990461	0.971088	0.979419	0.804074	0.999941	0.946102	0.863993	0.976038	0.769975	0.510499	0.947043	0.924898	0.999635	0.972154	0.999307	1.26956	0.999526
GRIK2	ENSG00000164418	HGNC:4580	2898	glutamate ionotropic receptor kainate type subunit 2	0.287225	-0.675451	-2.24951	0.01387	0.648159		0.20474	0.951721	0.40885		0.28669			0.41179	0.09297			0.02946	16.8644	0.976696	0.969023	0.909509	0.993147	0.339027	0.941957	0.956958	0.572527	0.835497	0.982252	0.951678	0.954311	0.871861	0.999943	0.923644	0.765381	0.977465	0.619618	0.510499	0.950914	0.968985	0.999458	0.927689	0.978771	1.28806	0.990223
RBFOX1	ENSG00000078328	HGNC:18222	54715	RNA binding fox-1 homolog 1	0.284139	1.92444	0.378592		0.567925			0.96223											16.4767	0.997762	0.963763	0.868413	0.788522	0.264505	0.944921	0.933655	0.921628	0.748802	0.984349	0.96336	0.959865	0.821624	0.999953	0.91189	0.925325	0.955492	0.795485	0.510499	0.98527	0.982976	0.999152	0.941905	0.959479		0.993545
CHN2	ENSG00000106069	HGNC:1944	1124	chimerin 2	0.276082	0.581058	1.2794	0.1814	0.214188	0.700191	0.00318	0.944765	0.11508	0.331088	0.58089		0.998879	0.45523	0.35194	0.548475		0.17989	19.6901	0.997455	0.958854	0.896753	0.763744	0.982749	0.965658	0.950895	0.980111	0.655225	0.988798	0.985527	0.984145	0.859282	0.999944	0.943914	0.833472	0.957202	0.858692	0.513312	0.835378	0.86822	0.999657	0.92869	0.972298	14.8155	0.989006
TCF7L2	ENSG00000148737	HGNC:11641	6934	transcription factor 7 like 2	0.271283	4.02691	-7.79974	0.20792	0.713807	0.789309	0.98572	0.993892	0.99641	0.19977	0.92824	0.75687	0.998405	0.85638	0.86686	0.510349		0.14655	25.4568	0.997957	0.973864	0.875737	0.993612	0.983181	0.967181	0.965308	0.978164	0.831358	0.98559	0.96718	0.97756	0.870479	0.99994	0.962201	0.750056	0.949325	0.862539	0.510499	0.890686	0.961782	0.999751	0.963879	0.993534	2.47966	0.994811
CREB3L2	ENSG00000182158	HGNC:23720	64764	cAMP responsive element binding protein 3 like 2	0.26618	0.36103	2.98741		0.384267	0.798542	0.41495	0.998241	0.4183	0.233987		0.4044	0.979712	0.12243	0.00936	0.11328			23.3777	0.997742	0.946347	0.856617	0.84118	0.79537	0.969018	0.965534	0.976232	0.691076	0.989155	0.981614	0.968186	0.744845	0.99992	0.944172	0.644589	0.899135	0.840428	0.513312	0.618179	0.972813	0.999419	0.942315	0.978291	1.19031	0.991951
MAML3	ENSG00000196782	HGNC:16272	55534	mastermind like transcriptional coactivator 3	0.262997	-0.115184	25.4724		0.75868	0.769162	0.23828	0.994246	0.12388	0.404004	0.70582	0.32448	0.989008	0.29614	0.47175	0.714809			29.0403	0.99735	0.965074	0.896945	0.976731	0.985202	0.963652	0.967386	0.954762	0.848829	0.989257	0.974395	0.988721	0.807583	0.999942	0.942151	0.832163	0.957057	0.896927	0.510499	0.887603	0.977079	0.999653	0.953697	0.998241	0.819983	0.999111
BRINP1	ENSG00000078725	HGNC:2687	1620	BMP/retinoic acid inducible neural specific 1	0.262315	0.467635	-1.83105	0.21332	0.477913	0.780968	0.05946	0.988023	0.11731	0.405091	0.30045	0.11215	0.99665	0.3765	0.61722	0.580573		0.30161	16.3724	0.997215	0.971762	0.81018	0.989188	0.990516	0.942772	0.965	0.975344	0.831058	0.985483	0.984104	0.942963	0.87996	0.999946	0.913021	0.772193	0.902624	0.37392	0.513312	0.826678	0.943689	0.999516	0.965491	0.996949	27.4508	0.998456
LRRC63	ENSG00000173988	HGNC:34296	220416	leucine rich repeat containing 63	0.257847	4.2431			0.153972	0.723654	0.00011	0.98629	0.42426	0.403982	0.30143		0.979736	0.22036	0.14588	0.667674			17.102	0.490665	0.733817	0.847324	0.503048	0.737705	0.88635	0.959344	0.491219	0.327429	0.974234	0.96752	0.739055	0.189166	0.984062	0.954414	0.541459	0.853759	6.32e-06	0.226836	0.288799	0.740743	0.999624	0.89169	0.976006	35.9737	0.993654
ARVCF	ENSG00000099889	HGNC:728	421	ARVCF delta catenin family member	0.252591	0.355157	3.11614	0.56752	0.551529	0.775258	0.36003	0.99135	0.45918	0.404178	0.66756	0.74906	0.983141	0.47723	0.39887	0.692119		0.63424	27.9459	0.997631	0.925445	0.876658	0.835317	0.991817	0.964003	0.954107	0.980845	0.758748	0.975522	0.956619	0.976068	0.657074	0.998997	0.922233	0.909458	0.910041	0.850194	0.222363	0.92097	0.408472	0.999653	0.976389	0.997614	56.6783	0.996779
ABCA2	ENSG00000107331	HGNC:32	20	ATP binding cassette subfamily A member 2	0.237255	-0.222916	-18.8841	0.36942	0.493724		0.62631	0.94694	0.63133		0.35455	0.49439		0.56426	0.16598			0.43566	25.8867	0.994181	0.952316	0.770232	0.992191	0.849547	0.884469	0.971692	0.952902	0.644318	0.88623	0.86029	0.755426	0.223168	0.999914	0.77411	0.751192	0.931366	6.61e-06	0.239194	0.0324985	0.602388	0.999544	0.988275	0.993926	95.5148	0.992598
FGFR2	ENSG00000066468	HGNC:3689	2263	fibroblast growth factor receptor 2	0.230982	1.18844	-3.73614	0.1009	0.491301	0.713162	0.00011	0.994463	0.30058	0.410275	0.05434		0.999478	0.43577	0.01573	0.759285		0.02946	23.259	0.998143	0.980722	0.840956	0.995179	0.99038	0.956967	0.972478	0.956157	0.666512	0.992912	0.980825	0.973087	0.813355	0.999952	0.959425	0.564188	0.945657	0.775014	0.510499	0.739202	0.945812	0.999732	0.981143	0.996162		0.998738
ABO	ENSG00000175164	HGNC:79	28	ABO, alpha 1-3-N-acetylgalactosaminyltransferase and alpha 1-3-galactosyltransferase	0.225067	0.804659				0.816122		0.927237		0.230611	0.83351	0.02173	0.991545			0.494825			20.764	0.995369	0.846703	0.813604	0.194499	0.99199	0.923156	0.9752	0.958349	1.05e-05	0.959328	0.920544	0.943695	0.414986	0.9999	0.897656	0.669802	0.862303	7.22e-06	0.50224	0.796803	0.0162521	0.999341	0.966022	0.992621		0.986042
TXNL4A	ENSG00000141759	HGNC:30551	10907	thioredoxin like 4A	0.218663	0.272745			0.13997			0.999694											39.8081	0.998153	0.496544	0.88166	0.997996	0.990386	0.890594	0.95078	0.990336	0.818964	0.985333	0.991947	0.961645	0.404432	0.994706	0.914744	0.677157	0.903829	7.45e-06	0.222363	0.777112	0.94267	0.999386	0.986296	0.999224		0.999451
LPCAT1	ENSG00000153395	HGNC:25718	79888	lysophosphatidylcholine acyltransferase 1	0.216046	-0.278334	-4.8118	0.21332	0.396746	0.819721	0.12103	0.990271	0.50915	0.334688	0.72224		0.973747	0.71627	0.73151	0.731215		0.23376	25.7956	0.993661	0.903861	0.835289	0.402763	0.705254	0.953696	0.945853	0.911288	0.560293	0.983747	0.960452	0.987147	0.652176	0.999864	0.935788	0.546786	0.873958	0.885924	0.50224	0.677308	0.967338	0.999598	0.980123	0.995498	56.7335	0.996167
DAB2IP	ENSG00000136848	HGNC:17294	153090	DAB2 interacting protein	0.213749	0.288934	-1.2913	0.88582	0.323538	0.801457	0.28147	0.985656	0.06281	0.405054	0.60337	0.58309	0.997712	0.5602	0.71997	0.739303		0.90584	28.7327	0.998421	0.971577	0.893829	0.998116	0.847632	0.975894	0.936845	0.990406	0.787857	0.988179	0.965929	0.976685	0.78057	0.999938	0.938107	0.921113	0.971314	0.821703	0.513312	0.778135	0.921685	0.999647	0.98052	0.988006	18.1411	0.992898
DKK3	ENSG00000050165	HGNC:2893	27122	dickkopf WNT signaling pathway inhibitor 3	0.208012	0.63286	-1.36926	0.43987	0.506076	0.73809	0.02518	0.955997	0.03437	0.404344	0.52389	0.41079	0.98862	0.10822	0.38924	0.75917		0.47975	21.3094	0.997335	0.939644	0.856129	0.944877	0.991048	0.95884	0.959794	0.962058	0.776277	0.987499	0.991269	0.942191	0.39808	0.999631	0.938148	0.874167	0.980078	0.823395	0.239194	0.519061	0.929046	0.999691	0.973075	0.989185	26.1361	0.995145
GAS7	ENSG00000007237	HGNC:4169	8522	growth arrest specific 7	0.203723	0.740692	-4.57567		0.689429	0.735235		0.989051		0.33448			0.994096			0.659888			20.8428	0.996904	0.962825	0.886826	0.677325	0.992991	0.955585	0.95179	0.9725	0.631319	0.990502	0.96652	0.984468	0.771969	0.999937	0.954075	0.803344	0.972006	0.868144	0.513312	0.791191	0.97088	0.999642	0.983831	0.997483		0.996158
VTI1A	ENSG00000151532	HGNC:17792	143187	vesicle transport through interaction with t-SNAREs 1A	0.193366	-0.332794	2.56924		0.731003	0.765146		0.998975		0.334662			0.998201			0.731883			20.6227	0.997855	0.977208	0.839894	0.993165	0.962259	0.963373	0.937079	0.966506	0.820529	0.990597	0.993632	0.953573	0.822356	0.999949	0.951164	0.879665	0.899843	0.766435	0.510499	0.921271	0.95528	0.99907	0.985677	0.999749		0.999823
DPEP1	ENSG00000015413	HGNC:3002	1800	dipeptidase 1	0.191239	4.01487	-3.8407	0.21741	0.270463	0.821824	0.00011	0.978272	0.44844	0.405461	0.2068		0.990368	0.04153	0.07008	0.741025		0.21875	22.8169	0.989405	0.871096	0.815999	0.0900523	0.266969	0.944173	0.939241	0.898588	1.09e-05	0.966137	0.952844	0.98866	0.365145	0.997481	0.915717	0.875298	0.938211	0.775065	0.222363	0.711532	0.575595	0.99924	0.886523	0.620287	63.4477	0.756304
AGPAT3	ENSG00000160216	HGNC:326	56894	1-acylglycerol-3-phosphate O-acyltransferase 3	0.190519	0.00475726	-11.8066	0.11217	0.210769	0.83072	0.39982	0.945758	0.53133	0.403993	0.63918		0.984123	0.45868	0.34397	0.808118		0.02946	24.6394	0.995472	0.942955	0.749641	0.978307	0.989728	0.958099	0.943217	0.965809	0.569815	0.957009	0.922501	0.818452	0.21232	0.999946	0.846371	0.610304	0.860224	0.699978	0.239194	0.165167	0.93993	0.999596	0.966085	0.989089	1.59713	0.978375
COL5A1	ENSG00000130635	HGNC:2209	1289	collagen type V alpha 1 chain	0.184089	-0.155351	-0.313343	0.88582	0.443814	0.691629	0.97982	0.986743	0.96269	0.407333	0.64786	0.85709	0.997835	0.87345	0.79482	0.575776		0.90584	27.2881	0.997585	0.95964	0.863662	0.57002	0.989948	0.975823	0.964734	0.936788	9.42e-06	0.981164	0.955921	0.984676	0.841313	0.999939	0.932118	0.818832	0.906992	0.861137	0.513312	0.470364	0.998272	0.999734	0.97431	0.994787	53.1254	0.993736
POLR2A	ENSG00000181222	HGNC:9187	5430	RNA polymerase II subunit A	0.183532	0.764298	-7.61746		0.401127	0.840277		0.999901		0.404554			0.984128			0.668564			41.7835	0.997481	0.965741	9.01e-06	0.973086	0.990645	0.920073	0.938104	0.988399	0.682741	0.983904	0.97945	0.944817	0.779983	0.999891	0.898549	0.86339	0.858151	0.40692	0.422667	0.900761	0.55943	0.998995	0.969539	0.999808		0.999632
EIPR1	ENSG00000032389	HGNC:12383	7260	EARP complex and GARP complex interacting protein 1	0.176296	2.56882	0.0859523		0.461025	0.692899	0.24204	0.998207	0.3167	0.404017	0.36901	0.21516	0.989637	0.07601	0.18459	0.509868	0.00629		23.3715	0.998205	0.924944	0.840781	0.993631	0.989519	0.952221	0.937082	0.979664	0.756412	0.987583	0.989083	0.982959	0.715688	0.999862	0.943837	0.811852	0.83529	0.848044	0.510499	0.861587	0.918677	0.999551	0.992242	0.99903	59.6507	0.999624
WSCD1	ENSG00000179314	HGNC:29060	23302	WSC domain containing 1	0.173631	0.272595	-0.690646	0.92359	0.707501	0.60208	0.49128	0.926286	0.53677	0.317837	0.7415	0.22478	0.989032	0.64157	0.74269	0.600661		0.90584	22.3514	0.997706	0.971908	0.911842	0.587365	0.849108	0.963513	0.953993	0.967569	0.765724	0.986597	0.962665	0.986012	0.869984	0.999942	0.947167	0.815637	0.942585	0.749872	0.513312	0.905447	0.908196	0.999509	0.954858	0.977022	54.814	0.995174
DLG1	ENSG00000075711	HGNC:2900	1739	discs large MAGUK scaffold protein 1	0.167274	-0.441935	3.53859	0.69585	0.620835	0.767293	0.41429	0.999357	0.59024	0.41443	0.83351	0.70592	0.991449	0.5927	0.98162	0.751363		0.77913	23.3482	0.998487	0.965554	0.861517	0.999323	0.908078	0.965142	0.951702	0.992388	0.839748	0.984714	0.975649	0.817381	0.888431	0.999951	0.923287	0.93107	0.850867	0.398194	0.483668	0.800158	0.813133	0.99943	0.928495	0.999539	83.8943	0.998484
CBFA2T3	ENSG00000129993	HGNC:1537	863	CBFA2/RUNX1 partner transcriptional co-repressor 3	0.165602	-0.0391889	-3.8644	0.50343	0.609718	0.874536	0.39509	0.967646	0.56989	0.334958	0.29056	0.58684	0.985505	0.29614	0.68056	0.586542		0.58756	27.3848	0.997971	0.948141	0.836546	0.118469	0.992039	0.969435	0.949026	0.966523	8.89e-06	0.983277	0.976841	0.964703	0.69975	0.999914	0.930038	0.555068	0.959523	0.818049	0.510499	0.982034	0.434378	0.999561	0.977613	0.923163	6.58618	0.984565
DYNC1I2	ENSG00000077380	HGNC:2964	1781	dynein cytoplasmic 1 intermediate chain 2	0.152864	-0.796741			0.509939	0.718212		0.997735		0.33968			0.990837			0.787379			18.3873	0.99889	0.96599	0.820463	0.999225	0.993131	0.926054	0.957051	0.991175	0.827601	0.992675	0.991102	0.960763	0.816826	0.99993	0.937844	0.726927	0.721818	7.3e-06	0.510499	0.522557	0.895023	0.999571	0.98406	0.999886		0.999811
GPR39	ENSG00000183840	HGNC:4496	2863	G protein-coupled receptor 39	0.134611	0.269334	-7.70744	0.20792	0.648296	0.672764	0.33354	0.976208	0.4233	0.11765	0.09144	0.18197	0.984946	0.30588	0.05917	0.44869		0.2629	16.7712	0.960183	0.961735	0.851102	0.98549	0.557848	0.952151	0.919301	0.948036	0.840199	0.977714	0.94024	0.947161	0.842903	0.999935	0.89123	0.817525	0.95809	0.557686	0.510499	0.956951	0.98323	0.999085	0.866799	0.644618	6.16992	0.819693
STK32C	ENSG00000165752	HGNC:21332	282974	serine/threonine kinase 32C	0.121668	0.452233	-7.98505	0.56031	0.442237		0.5484	0.998606	0.4874		0.42614			0.41368	0.29727			0.68779	24.1452	0.998069	0.901973	0.833079	0.185565	0.988624	0.950243	0.965704	0.962819	0.718941	0.963461	0.974124	0.98918	0.183765	0.999587	0.896815	0.866932	0.942759	0.756092	0.222363	0.94447	0.740377	0.999725	0.986156	0.999422	13.4212	0.999789
IL16	ENSG00000172349	HGNC:5980	3603	interleukin 16	0.113772	1.69451	-0.0371632	0.63555	0.303162	0.798177	0.22037	0.989816	0.47782		0.43344	0.08302	0.924718	0.42485	0.37375	0.183337		0.63424	29.1102	0.876936	0.954899	0.823893	0.965135	0.985091	0.9649	0.911021	0.909883	0.431203	0.984882	0.974758	0.918726	0.87407	0.999938	0.943639	0.790987	0.901135	0.81665	0.513312	0.795321	0.744404	0.998918	0.987276	0.873231	24.1516	0.963664
ZFYVE28	ENSG00000159733	HGNC:29334	57732	zinc finger FYVE-type containing 28	0.113034	1.23058	-4.08538	0.29098	0.216395	0.820587	0.29928	0.984924	0.44573	0.408859	0.59732	0.23683	0.987792	0.37241	0.36385	0.677405		0.30614	27.489	0.996841	0.941643	0.867266	0.924504	0.992352	0.970479	0.962832	0.967538	0.859066	0.985935	0.976731	0.987283	0.202254	0.998697	0.937545	0.63299	0.961144	0.878191	0.222363	0.875228	0.851615	0.999571	0.982466	0.998118	37.8882	0.997666
ARHGEF10	ENSG00000104728	HGNC:14103	9639	Rho guanine nucleotide exchange factor 10	0.108324	1.53293	-6.22219	0.63417	0.396906	0.790124	0.66355	0.988977	0.69791	0.327863	0.40426	0.57011	0.992578	0.54201	0.41618	0.560004		0.59044	26.6618	0.998809	0.944877	0.88292	0.165048	0.644776	0.942785	0.9587	0.944266	0.771463	0.980087	0.963825	0.987553	0.660708	0.999913	0.9243	0.620327	0.863166	0.868936	0.446975	0.904122	0.870956	0.999595	0.950727	0.996386	44.1614	0.997659
CTNND2	ENSG00000169862	HGNC:2516	1501	catenin delta 2	0.107469	1.1714	-8.7304		0.526147			0.969902											18.7507	0.996994	0.974408	0.884102	0.991413	0.959528	0.908399	0.944039	0.964678	0.829219	0.983457	0.960191	0.980424	0.818951	0.999947	0.92965	0.889742	0.96189	0.639914	0.513312	0.793789	0.973216	0.999605	0.949551	0.998068		0.996958
MAD1L1	ENSG00000002822	HGNC:6762	8379	mitotic arrest deficient 1 like 1	0.107185	0.616695	-8.63896	0.04355	0.680298	0.800758	0.00011	0.995212	0.46854	0.409925	0.32891		0.998291	0.13297	0.3014	0.779194		0.11197	35.3267	0.998204	0.955089	0.827321	0.883386	0.820112	0.967888	0.96291	0.97022	0.799698	0.985061	0.98061	0.985109	0.801161	0.999891	0.921538	0.853299	0.836274	0.893713	0.513312	0.777356	0.988628	0.999167	0.991643	0.997874	18.8196	0.998726
FYN	ENSG00000010810	HGNC:4037	2534	FYN proto-oncogene, Src family tyrosine kinase	0.0756637	0.0222048	-21.238	0.06944	0.544681	0.771162	0.04605	0.994495	0.26291	0.32265	0.05786	0.48008	0.996096	0.26539	0.28084	0.73505		0.07471	24.4062	0.997762	0.969224	0.831725	0.997054	0.992514	0.96717	0.951997	0.977331	0.833683	0.989974	0.97104	0.978531	0.864729	0.999939	0.959873	0.87996	0.930361	0.818574	0.510499	0.860257	0.950219	0.999696	0.973002	0.993573	10.3288	0.99585
ADAMTS13	ENSG00000160323	HGNC:1366	11093	ADAM metallopeptidase with thrombospondin type 1 motif 13	0.0730765	4.1898	-1.25696	0.88582	0.477394	0.827807	0.33634	0.82548	0.61733	0.404518	0.92824		0.997997	0.62985	0.86073	0.658302		0.90584	22.1511	0.99083	0.963842	0.699532	0.948051	0.887147	0.91329	0.930103	0.972611	0.5253	0.976229	0.943308	0.946536	0.866996	0.999919	0.932143	0.839094	0.953055	0.634682	0.5071	0.0436269	0.793157	0.999449	0.945903	0.96444	20.8333	0.958539
ITPKB	ENSG00000143772	HGNC:6179	3707	inositol-trisphosphate 3-kinase B	0.0686347	1.3941	11.3803	0.3797	0.673627	0.343023	0.13111	0.996387	0.39479	0.407288	0.58613	0.15088	0.979501	0.16367	0.47514	0.639008	0.15221	0.53363	24.3896	0.997863	0.937037	0.832538	0.998147	0.0997415	0.971368	0.969792	0.969263	0.74071	0.987911	0.971446	0.934099	0.764696	0.999932	0.953013	0.852309	0.949836	0.866821	0.513312	0.895449	0.975782	0.999737	0.974497	0.996981	48.1403	0.998458
ABCC6	ENSG00000091262	HGNC:57	368	ATP binding cassette subfamily C member 6	0.0616828	-0.208715	1.25759	0.97372	0.137822	0.721054	0.91844	0.895536	0.91001	0.403989	0.92824	0.88363	0.997845	0.95316	0.91912	0.743761	0.94059	0.90584	19.593	0.998085	0.921088	0.793259	0.983601	0.94532	0.899018	0.839574	0.963688	8.23e-06	0.956712	0.922242	0.972007	0.882807	0.997909	0.832785	0.880948	0.751893	6.91e-06	0.222363	0.868277	0.805632	0.996968	0.949811	0.660965	11.5363	0.621961
GBA3	ENSG00000249948	HGNC:19069	57733	glucosylceramidase beta 3 (gene/pseudogene)	0.0588255	-0.124792						0.911757				0.58769	0.981666			0.227095			10.469	0.994264	0.965024	0.464074	0.95998	0.063444	0.863317	0.696098	0.861457	0.594225	0.974981	0.926891	0.795442	0.803518	0.999931	0.867237	0.823488	0.0913173	0.480725	0.510499	0.825583	0.919202	0.977555	0.890184	0.798841		0.889807
FKBP5	ENSG00000096060	HGNC:3721	2289	FKBP prolyl isomerase 5	0.0516047	0.203039	1.3991		0.664225	0.800793		0.997949		0.407934			0.988666			0.735838			26.0893	0.997994	0.964356	0.838785	0.999025	0.986542	0.967562	0.956496	0.989125	0.877043	0.992657	0.980026	0.944408	0.799174	0.999922	0.97019	0.937023	0.937552	0.852468	0.484477	0.578428	0.929687	0.999662	0.989096	0.998613	70.8135	0.999685
ANKH	ENSG00000154122	HGNC:15492	56172	ANKH inorganic pyrophosphate transport regulator	0.0489554	0.0124576	-13.359	0.38539	0.656282	0.784385	0.76603	0.978492	0.80545	0.40409	0.07267	0.85089	0.99841	0.6331	0.03579	0.500638	0.78561	0.45403	23.0091	0.997981	0.963525	0.806916	0.99717	0.986605	0.972644	0.953476	0.97468	0.76844	0.989954	0.976274	0.974642	0.865921	0.999945	0.931347	0.89395	0.951662	0.855393	0.513312	0.720884	0.967789	0.999751	0.938447	0.998248		0.999114
IRF4	ENSG00000137265	HGNC:6119	3662	interferon regulatory factor 4	0.0479906	0.520676	-5.91154		0.566157	0.815742		0.944128		0.405463			0.990867			0.548079			22.8285	0.925074	0.97858	0.879142	0.958106	0.508316	0.95962	0.966934	0.920099	0.702743	0.975908	0.944005	0.962926	0.394067	0.999938	0.926018	0.831466	0.921006	0.754161	0.510499	0.581515	0.811611	0.999648	0.982096	0.991138		0.994738
SPARC	ENSG00000113140	HGNC:11219	6678	secreted protein acidic and cysteine rich	0.0474474	0.614683	-0.51687		0.333982	0.785313		0.888337		0.406645			0.983275			0.682516			22.4472	0.997473	0.916497	0.677828	0.985742	0.561261	0.963196	0.879703	0.970515	0.526364	0.990574	0.963933	0.806466	0.484844	0.998178	0.921413	0.294045	0.818411	7.17e-06	0.239194	0.646591	0.57711	0.998758	0.926232	0.634366		0.795233
SLFN12L	ENSG00000205045	HGNC:33920	100506736	schlafen family member 12 like	0.0470097	-0.00381059	3.72852	0.66904	0.0369413		0.047	0.83687	0.46259		0.64786	0.1141		0.23783	0.69593			0.6407	16.3464	0.998119	0.279221	0.865137	0.637688	0.808476	0.924597	0.964132	0.970848	0.784406	0.974899	0.945941	0.941233	6.93e-06	0.971239	0.896067	0.388982	0.924165	0.778761	0.226836	0.835558	0.156792	0.999551	0.934837	0.945609	45.5466	0.976741
CD55	ENSG00000196352	HGNC:2665	1604	CD55 molecule (Cromer blood group)	0.0396701	-0.878685			0.257679	0.751581		0.994846		0.324023	0.12142	0.6651	0.961765			0.387032			28.2456	0.994482	0.577149	0.877315	0.998078	0.13403	0.944205	0.959609	0.957542	0.857768	0.980891	0.984176	0.948466	0.136767	0.999809	0.934863	0.796009	0.921683	0.784276	0.226836	0.489531	0.848638	0.99961	0.9381	0.99853		0.999209
FAM135A	ENSG00000082269	HGNC:21084	57579	family with sequence similarity 135 member A	0.0376078	-0.0895813	22.6188	0.7382	0.425881	0.797907	0.69444	0.944956	0.61331	0.103025	0.72224	0.37009	0.980663	0.73223	0.7906	0.461786		0.66517	26.1884	0.998682	1.75e-05	0.849362	0.999094	0.684313	0.930423	0.956902	0.989268	0.780223	0.969718	0.922726	0.511403	0.854927	0.999899	0.865199	0.872553	0.829696	0.704125	0.484477	0.6697	0.914717	0.999215	0.982309	0.999552	82.6004	0.999555
OR2F2	ENSG00000221910	HGNC:8247	135948	olfactory receptor family 2 subfamily F member 2	0.0364949	1.5171	3.50425	0.92359	0.0508447	0.766906	0.00864	0.520215	0.41347	0.123595	0.70582		0.968291	0.36201	0.80943	0.373445		0.90584	11.159	0.873932	0.3452	9.06e-06	0.952884	8.09e-06	0.795129	0.649685	0.54277	8.61e-06	0.952038	0.863568	0.368738	0.0620792	0.997313	0.79441	0.411958	0.804436	5.66e-06	0.226836	0.579672	0.0604711	0.974462	0.532972	0.179932		0.498551
CREB5	ENSG00000146592	HGNC:16844	9586	cAMP responsive element binding protein 5	0.0345406	1.58585			0.704199	0.863081		0.985599		0.32361			0.986039			0.548475			22.8079	0.997179	0.963362	0.882706	0.998436	0.980106	0.966413	0.967064	0.987017	0.826945	0.991904	0.976644	0.980817	0.86335	0.999937	0.954726	0.875126	0.938328	0.851861	0.513312	0.922284	0.973378	0.999761	0.989802	0.995023		0.995816
ITPR1	ENSG00000150995	HGNC:6180	3708	inositol 1,4,5-trisphosphate receptor type 1	0.029284	-0.653616	-8.94411	0.35598	0.561824	0.734469	0.84734	0.958764	0.8531	0.406011	0.57104		0.994049	0.84375	0.66436	0.661822		0.29944	23.8253	0.997713	0.95562	0.861404	0.920818	0.583841	0.963464	0.955543	0.981167	0.793273	0.992444	0.981445	0.986987	0.769963	0.999934	0.977651	0.837712	0.92286	0.838422	0.513312	0.844499	0.944371	0.999678	0.948324	0.998039	1.4898	0.999221
WDR45B	ENSG00000141580	HGNC:25072	56270	WD repeat domain 45B	0.0243735	1.9482	-2.92074	0.31755	0.369915	0.796505	0.60976	0.995021	0.66741	0.40711	0.29249	0.061	0.973745	0.77527	0.64246	0.43449		0.33564	29.8796	0.998585	0.95227	0.74568	0.865761	0.963425	0.889853	0.956619	0.988736	0.473779	0.939438	0.924926	0.986774	0.696494	0.999941	0.808052	0.653817	0.843141	0.538916	0.483668	0.0189249	0.941755	0.999652	0.979524	0.999356	30.9474	0.999091
ROPN1B	ENSG00000114547	HGNC:31927	152015	rhophilin associated tail protein 1B	0.020716	4.02579	3.52198	0.04355	0.0424438	0.767595	0.07659	0.998968	0.12961	0.40398	0.25135		0.907202	0.34042	0.13611	0.505364		0.07471	20.5911	0.993019	0.346798	8.86e-06	0.996568	0.547406	0.936286	0.954346	0.211464	0.683859	0.988964	0.976224	0.750608	8.88e-06	0.987094	0.953923	0.56337	0.905701	0.840059	0.231225	0.832012	0.332447	0.999567	0.958272	0.99911		0.999407
FRMD4B	ENSG00000114541	HGNC:24886	23150	FERM domain containing 4B	0.01709	1.97904	4.51239	0.607	0.513572	0.775456	0.89528	0.966908	0.9067	0.40413	0.54934	0.78325	0.992065	0.81065	0.57275	0.695912		0.68779	20.727	0.998114	0.974439	0.86324	0.991384	0.962883	0.966774	0.960816	0.994502	0.782728	0.98968	0.979017	0.980242	0.875388	0.999945	0.959775	0.860703	0.981924	0.754845	0.513312	0.800439	0.911182	0.999749	0.945612	0.996199	58.2055	0.994544
GABBR2	ENSG00000136928	HGNC:4507	9568	gamma-aminobutyric acid type B receptor subunit 2	0.0153843	0.229344	-2.57227	0.01387	0.736791	0.792526	0.00011	0.96834	0.19937	0.405525	0.15206		0.998034	0.56961	0.16187	0.578143		0.02946	27.7169	0.997022	0.940282	0.896807	0.968148	0.0823915	0.960089	0.918398	0.977479	0.636898	0.98934	0.96132	0.964011	0.784861	0.999932	0.931775	0.943185	0.97314	0.840119	0.513312	0.870814	0.839787	0.999477	0.978239	0.979325	1.07536	0.995449
B3GAT1	ENSG00000109956	HGNC:921	27087	beta-1,3-glucuronyltransferase 1	0.01283	-0.228047			0.760823	0.772695		0.940096		0.408109			0.994696			0.751443			18.5232	0.992658	0.956526	0.877726	0.423993	0.990608	0.947306	0.924579	0.929759	0.688672	0.97197	0.93813	0.949815	0.80186	0.999943	0.906972	0.771873	0.97169	7.13e-06	0.513312	0.732667	0.551956	0.999515	0.965987	0.984365		0.987201
UBE2D3	ENSG00000109332	HGNC:12476	7323	ubiquitin conjugating enzyme E2 D3	0.00245051	-0.765388			0.448533	0.851821		0.999865		0.339126			0.994309			0.162492			43.3971	0.998604	0.92408	0.846736	0.999414	0.990379	0.947367	0.967297	0.990164	0.823071	0.971875	0.968382	0.924002	0.743311	0.99993	0.892939	0.535985	0.726153	0.491806	0.484477	0.115892	0.950014	0.999201	0.985349	0.999902		0.999713
PIEZO2	ENSG00000154864	HGNC:26270	63895	piezo type mechanosensitive ion channel component 2	-0.00151384	1.00139		0.04355	0.583532	0.657166	0.57281	0.936007	0.67962	0.123595	0.70582		0.99359	0.76223	0.92346	0.33269		0.02946	20.3512	0.998496	0.971505	0.884216	0.992765	0.742633	0.955687	0.865839	0.984596	0.620801	0.989716	0.948303	0.970273	0.851637	0.999948	0.933041	0.908798	0.909459	0.822984	0.510499	0.939017	0.926723	0.999469	0.89254	0.772287	59.9355	0.939636
HACL1	ENSG00000131373	HGNC:17856	26061	2-hydroxyacyl-CoA lyase 1	-0.00259193	0.354841	3.21615	0.74843	0.847966	0.698844	0.23186	0.998902	0.30919	0.404658	0.7415	0.41148	0.967755	0.64261	0.70314	0.56264		0.7322	26.6695	0.998614	0.970106	0.596694	0.99949	0.917513	0.90517	0.963968	0.994021	0.840093	0.99105	0.98847	0.593261	0.842816	0.999917	0.931979	0.487254	0.852405	0.750686	0.422667	0.491755	0.955271	0.999266	0.99189	0.998869	72.7574	0.999683
ANKRD55	ENSG00000164512	HGNC:25681	79722	ankyrin repeat domain 55	-0.0181563	0.369	3.39916		0.351702	0.664062	0.49681	0.925492	0.61575	0.407082	0.6789	0.58675	0.965796	0.43936	0.68056	0.696017	0.54861		19.5346	0.996906	0.966656	0.867422	0.980898	0.463549	0.96103	0.871385	0.934728	0.56957	0.987953	0.967156	0.918232	0.880511	0.999948	0.925815	0.890137	0.936018	0.828039	0.513312	0.733241	0.934137	0.999233	0.94328	0.756997	52.9083	0.888828
ATP11B	ENSG00000058063	HGNC:13553	23200	ATPase phospholipid transporting 11B (putative)	-0.0195076	-0.46541	3.40132	0.16862	0.311978	0.744044	0.34901	0.984989	0.43379		0.07015		0.988776	0.34042	0.34992	0.331116		0.11197	22.8283	0.998975	0.975274	0.798877	0.999785	0.988252	0.9431	0.928242	0.994681	0.844586	0.983852	0.984314	0.472061	0.893851	0.999933	0.90343	0.948715	0.843012	0.717293	0.50224	0.772941	0.916574	0.999314	0.913854	0.999022	5.54997	0.99815
CACNA1E	ENSG00000198216	HGNC:1392	777	calcium voltage-gated channel subunit alpha1 E	-0.025344	0.635185	0.704176	0.04355	0.626113	0.753317	0.55863	0.966683	0.76376	0.265682	0.09267		0.98369	0.56561	0.13418	0.347636		0.11197	19.2991	0.997963	0.972283	0.88381	0.995863	0.709829	0.960047	0.84487	0.990713	0.796014	0.989256	0.967674	0.961983	0.781595	0.999938	0.934472	0.892163	0.889638	0.798053	0.513312	0.852724	0.906723	0.999665	0.934573	0.908577	36.0103	0.982479
LHPP	ENSG00000107902	HGNC:30042	64077	phospholysine phosphohistidine inorganic pyrophosphate phosphatase	-0.0281581	-0.441745	1.99811	0.1009	0.728066	0.832989	0.00011	0.998179	0.27198	0.326493	0.02845		0.99299	0.00395	0.16598	0.529197		0.16867	24.0359	0.997333	0.773032	0.874071	0.157113	0.990127	0.970414	0.962617	0.927839	0.855852	0.989689	0.99291	0.987535	0.544378	0.995879	0.942995	0.912315	0.924731	0.801691	0.222363	0.908554	0.470759	0.999505	0.987709	0.997555	7.56556	0.999286
DPP6	ENSG00000130226	HGNC:3010	1804	dipeptidyl peptidase like 6	-0.0307954	-0.3959		0.52685	0.562913		0.45241	0.991111	0.45252		0.92824	0.26946		0.33375	0.32387		0.29207	0.70673	23.3207	0.989347	0.93013	0.902288	0.940021	0.985054	0.937843	0.942142	0.917278	0.71189	0.979599	0.959531	0.947241	0.745009	0.999927	0.929886	0.883688	0.964999	0.829191	0.513312	0.920561	0.999223	0.999503	0.97783	0.996838	56.7045	0.997324
RELCH	ENSG00000134444	HGNC:29289	57614	RAB11 binding and LisH domain, coiled-coil and HEAT repeat containing	-0.0334686	0.0219446	-14.1111	0.59784	0.558595	0.822577	0.2476	0.9997	0.12414	0.40428	0.05018	0.1616	0.988864	0.16698	0.25118	0.640546		0.61523	29.5324	0.998597	0.973993	0.541084	0.998294	0.991343	0.914835	0.953376	0.990402	0.914155	0.989313	0.99003	0.8156	0.874196	0.999952	0.94511	0.917301	0.7136	6.91e-06	0.510499	0.922168	0.968143	0.999177	0.968385	0.999567	43.2388	0.999626
NRG3	ENSG00000185737	HGNC:7999	10718	neuregulin 3	-0.034953	-0.509787	2.14518	0.80445	0.685222	0.613399	0.63716	0.97469	0.69977	0.13764	0.92824	0.83328	0.997215	0.49671	0.29114	0.61202		0.90584	19.114	0.997279	0.972716	0.842851	0.996267	0.427913	0.932492	0.954985	0.727577	0.879343	0.976518	0.956618	0.92984	0.851773	0.999946	0.932061	0.921493	0.944455	0.719247	0.510499	0.941344	0.996016	0.999702	0.978669	0.981241	14.4508	0.97789
FBXL17	ENSG00000145743	HGNC:13615	64839	F-box and leucine rich repeat protein 17	-0.0414833	0.556454	-4.47858		0.490119	0.639645		0.998704		0.336015			0.989086			0.517644			28.1378	0.996612	0.967053	0.902901	0.999494	0.986493	0.94665	0.934767	0.932304	0.844095	0.986795	0.985155	0.946073	0.840221	0.999936	0.942103	0.823445	0.922156	0.776087	0.513312	0.849397	0.962824	0.999068	0.98496	0.999245		0.999127
NKAIN3	ENSG00000185942	HGNC:26829	286183	sodium/potassium transporting ATPase interacting 3	-0.042675	0.528016	0.278624	0.11217	0.722228	0.82779	0.00011	0.958258	0.47097	0.403972	0.29153		0.994545	0.02902	0.0309	0.731958		0.15093	16.8674	0.992941	0.954266	0.818171	0.979603	0.990846	0.943079	0.97225	0.932913	0.839608	0.989354	0.985877	0.900751	0.742215	0.999938	0.96804	0.870623	0.978503	0.699477	0.510499	0.891066	0.987077	0.999448	0.955164	0.995852	57.9194	0.995871
DNAH11	ENSG00000105877	HGNC:2942	8701	dynein axonemal heavy chain 11	-0.0476113	-0.486227	1.90199	0.53116	0.726922	0.781403	0.77206	0.922298	0.75857	0.277592	0.92824	0.79807	0.982778	0.84428	0.94647	0.549803		0.54977	22.829	0.997737	0.979062	0.915007	0.944509	0.991166	0.94037	0.975733	0.980917	0.85647	0.990071	0.981559	0.982342	0.89791	0.999955	0.955086	0.890843	0.929458	7.13e-06	0.513312	0.638133	0.611436	0.999624	0.942503	0.986723	72.9956	0.993279
TTC7B	ENSG00000165914	HGNC:19858	145567	tetratricopeptide repeat domain 7B	-0.0479642	-0.620189	-3.17976		0.483599	0.73934	0.02206	0.9972	0.19363	0.343538			0.99558	0.07958	0.10136	0.544257			22.1748	0.998653	0.970432	0.893908	0.986505	0.939171	0.964017	0.93045	0.977189	0.846397	0.985178	0.97322	0.979403	0.736913	0.999934	0.956866	0.86694	0.958514	0.865877	0.510499	0.85931	0.951253	0.999464	0.963156	0.986403	12.9729	0.995218
HLA-DPA1	ENSG00000231389	HGNC:4938	3113	major histocompatibility complex, class II, DP alpha 1	-0.0482898	0.723471	-0.526485	0.44625	0.0555602	0.739282	0.0887	0.837137	0.47749	0.341139	0.50226	0.00435	0.965922	0.61531	0.55662	0.72785		0.36871	19.1136	0.995945	0.545928	0.89145	0.800023	0.0457155	0.898159	0.890125	0.946881	0.720884	0.974762	0.962097	0.891022	1.01e-05	0.998557	0.917482	0.831708	0.735245	0.859657	0.222363	0.0194148	0.304979	0.997749	0.796597	0.36234		0.647055
PCF11	ENSG00000165494	HGNC:30097	51585	PCF11 cleavage and polyadenylation factor subunit	-0.0484318	-0.507488	-2.46828	0.20792	0.507423	0.751052	0.07659	0.999816	0.09129	0.324674	0.31936		0.993297	0.13645	0.40468	0.691981		0.15535	27.493	0.998377	0.975138	0.604635	0.99891	0.123138	0.909385	0.933534	0.990551	0.761475	0.984	0.979335	0.446501	0.882933	0.999943	0.911376	0.545262	0.74419	6.33e-06	0.483668	0.946756	0.84019	0.99927	0.930053	0.997602	2.31017	0.998638
AUTS2	ENSG00000158321	HGNC:14262	26053	activator of transcription and developmental regulator AUTS2	-0.0515472	0.560179	-20.4093	0.33945	0.773239		0.09101	0.991989	0.20876		0.19845			0.14336	0.3014			0.33585	20.7787	0.999029	0.965262	0.888959	0.999604	0.987864	0.968066	0.960298	0.992651	0.850306	0.989369	0.976484	0.960683	0.850103	0.999937	0.955246	0.936624	0.956277	0.790451	0.513312	0.924989	0.964697	0.999769	0.971323	0.99913	21.0505	0.999589
ZZEF1	ENSG00000074755	HGNC:29027	23140	zinc finger ZZ-type and EF-hand domain containing 1	-0.0577967	-0.395529	3.34325	0.58437	0.628396	0.779572	0.47663	0.998813	0.52819	0.40413	0.31936	0.061	0.992982	0.50771	0.61865	0.64685	0.45351	0.56408	23.6757	0.998711	0.981013	0.807545	0.998481	0.95906	0.953043	0.947862	0.995392	0.797855	0.979834	0.980664	0.981142	0.867054	0.999948	0.907989	0.927838	0.878395	7.19e-06	0.483668	0.986651	0.880976	0.998948	0.990492	0.99989	58.7775	0.999791
MLLT3	ENSG00000171843	HGNC:7136	4300	MLLT3 super elongation complex subunit	-0.0612848	0.741841	-3.45149		0.646365	0.733999		0.987249		0.403971			0.996427			0.590868			21.0594	0.997738	0.956859	0.915366	0.995767	0.835839	0.950259	0.968936	0.972026	0.880733	0.990227	0.970559	0.958917	0.760864	0.99992	0.953272	0.853796	0.929617	0.805715	0.513312	0.502311	0.921407	0.999714	0.933387	0.997942	3.70479	0.998294
PTPRN2	ENSG00000155093	HGNC:9677	5799	protein tyrosine phosphatase receptor type N2	-0.061853	2.16129	0.31546	0.43381	0.838405	0.677212	0.02399	0.999021	0.48341	0.404403	0.40747	0.29456	0.991331	0.50147	0.36385	0.759166	0.52756	0.45873	20.5334	0.995663	0.970512	0.871663	0.99696	0.991605	0.961609	0.938147	0.975675	0.790259	0.98638	0.983771	0.987045	0.710884	0.999951	0.930705	0.802958	0.935146	0.862647	0.50224	0.985302	0.976319	0.999438	0.987993	0.999019	51.7063	0.99785
ABL1	ENSG00000097007	HGNC:76	25	ABL proto-oncogene 1, non-receptor tyrosine kinase	-0.0650828	0.943222	-5.14265	0.1009	0.323567	0.841848	0.01907	0.99983	0.3566	0.366594	0.15109		0.996971	0.04153	0.18042	0.678499		0.07471	24.0087	0.997339	0.97832	0.818878	0.995261	0.986378	0.965917	0.957943	0.972889	0.78061	0.974304	0.975074	0.890755	0.736457	0.999939	0.904983	0.8602	0.841678	0.519823	0.513312	0.600435	0.973865	0.999369	0.985229	0.999841	20.8333	0.999912
HPS1	ENSG00000107521	HGNC:5163	3257	HPS1 biogenesis of lysosomal organelles complex 3 subunit 1	-0.0670959	1.31352	-8.76942	0.49095	0.583545	0.751651	0.06711	0.964323	0.45904	0.412832	0.7415		0.996412	0.45348	0.82961	0.627297		0.56202	23.8973	0.998182	0.95634	0.675049	0.913176	0.988165	0.860315	0.955736	0.958349	0.784786	0.973139	0.963983	0.673157	0.845975	0.999928	0.877067	0.568665	0.600662	6.61e-06	0.446975	0.570418	0.313942	0.99947	0.944743	0.999228		0.99951
SSUH2	ENSG00000125046	HGNC:24809	51066	ssu-2 homolog	-0.071286	2.90387		0.01387	0.243072	0.718204	0.00011	0.96988	0.33052	0.406252	0.64786		0.97451	0.13992	0.49519	0.645841		0.02946	18.6552	0.995282	0.911857	0.819826	0.421512	0.989822	0.970056	0.933396	0.96332	0.785109	0.990333	0.978881	0.984089	0.437534	0.999887	0.951763	0.866079	0.896453	0.833651	0.50224	0.787865	0.815992	0.999368	0.979701	0.913601		0.965468
LRRC4C	ENSG00000148948	HGNC:29317	57689	leucine rich repeat containing 4C	-0.0737868	-0.336929	-2.19167	0.55167	0.592148		0.45394	0.98538	0.55103		0.92824	0.28979		0.48053	0.89534		0.46474	0.53479	15.704	0.994286	0.968862	0.850985	0.987472	0.986204	0.934319	0.938026	0.947144	0.828838	0.987133	0.975616	0.941795	0.885729	0.999941	0.953662	0.88705	0.901467	0.759669	0.513312	0.938636	0.979618	0.999639	0.904616	0.935829	13.4998	0.978467
BTN3A1	ENSG00000026950	HGNC:1138	11119	butyrophilin subfamily 3 member A1	-0.0774204	0.173731	3.4782	0.50264	0.044337	0.641871	0.56279	0.975052	0.53358	0.404041	0.92824		0.918609	0.39643	0.81835	0.554373		0.49848	21.0053	0.997301	0.085851	0.801911	0.955793	0.99252	0.923786	0.962458	0.97579	0.854784	0.988783	0.992507	0.507273	7.36e-06	0.995731	0.947256	0.800433	0.767735	7.05e-06	0.0426527	0.249298	0.0584706	0.999321	0.961105	0.986388	38.6933	0.996347
TTLL2	ENSG00000120440	HGNC:21211	83887	tubulin tyrosine ligase like 2	-0.0777717	0.839635	1.98641	0.5548	0.0371647	0.693263	0.01761	0.861442	0.45851	0.284356	0.58089	0.0699	0.969727	0.04481	0.42384	0.658141		0.5831	20.3106	0.910622	0.593776	0.600937	0.935692	0.9818	0.950721	0.951792	0.859977	8.59e-06	0.931071	0.895474	0.959828	7.02e-06	0.708193	0.871673	0.768628	0.957435	7.33e-06	0.222363	0.650771	0.0452824	0.999015	0.917859	0.939869	21.8737	0.971965
MAP7	ENSG00000135525	HGNC:6869	9053	microtubule associated protein 7	-0.0848448	0.44068	10.3931	0.04355	0.573538	0.748862	0.02321	0.995281	0.42947	0.407761	0.23845		0.991679	0.2573	0.19085	0.685221		0.02946	23.8782	0.997459	0.974584	0.876739	0.999251	0.991692	0.955057	0.968385	0.990511	0.752071	0.985404	0.978116	0.871684	0.784357	0.999927	0.953986	0.920316	0.918466	0.786061	0.484477	0.866178	0.917313	0.999723	0.930622	0.998666	33.1237	0.996346
NSMCE4A	ENSG00000107672	HGNC:25935	54780	NSE4 homolog A, SMC5-SMC6 complex component	-0.0933398	0.503799			0.427971	0.738807		0.992224		0.130029			0.991684			0.426517			16.7872	0.998311	0.929088	0.374648	0.994329	0.994058	0.872724	0.960335	0.963782	0.816764	0.98444	0.985298	0.636195	0.690655	0.999858	0.88869	0.547121	0.368413	6.59e-06	0.222363	0.404894	0.484492	0.99955	0.967116	0.997535		0.999198
GARRE1	ENSG00000166398	HGNC:29016	9710	granule associated Rac and RHOG effector 1	-0.0937058	-0.266361	-11.8741	0.1009	0.565348	0.754869	0.06569	0.969755	0.09086	0.224982	0.48336		0.981701	0.12947	0.59059	0.448074		0.13644	20.6578	0.998216	0.979259	0.8052	0.999088	0.640148	0.97148	0.953495	0.993472	0.832932	0.983901	0.954936	0.883691	0.832584	0.999939	0.930988	0.847188	0.892743	0.54797	0.422667	0.770579	0.984857	0.999513	0.996914	0.999043	16.2832	0.99859
CTBP2	ENSG00000175029	HGNC:2495	1488	C-terminal binding protein 2	-0.0975404	1.02835	-5.1156	0.61978	0.306498	0.710498	0.67045	0.990539	0.76874	0.348553	0.70582	0.63204	0.995658	0.75687	0.28084	0.580173	0.87882	0.77913	25.0872	0.997926	0.94436	0.86414	0.933125	0.988437	0.968002	0.969259	0.932001	0.807634	0.980145	0.976077	0.988885	0.881043	0.999941	0.94369	0.867475	0.952374	0.845099	0.510499	0.812064	0.888236	0.999739	0.994641	0.998492	52.7173	0.999225
CLSTN2	ENSG00000158258	HGNC:17448	64084	calsyntenin 2	-0.100506	-0.283643	1.89107	0.63555	0.635073	0.715491	0.61751	0.92063	0.73207	0.403981	0.83351	0.89419	0.989543	0.7816	0.87457	0.646013	0.76836	0.7322	19.084	0.995377	0.95563	0.883256	0.987478	0.0650826	0.925122	0.946048	0.817362	0.826199	0.987909	0.984656	0.931847	0.873002	0.999951	0.936872	0.96332	0.984805	0.825399	0.513312	0.871383	0.958489	0.999597	0.981049	0.987869	22.5091	0.995736
MTHFD1L	ENSG00000120254	HGNC:21055	25902	methylenetetrahydrofolate dehydrogenase (NADP+ dependent) 1 like	-0.103116	0.0556028	1.33306	0.80445	0.203687	0.768611	0.59707	0.995048	0.70017	0.403992	0.6789		0.970463	0.73661	0.80172	0.757844		0.90584	37.0364	0.926659	0.947132	0.835797	0.968282	0.750876	0.960729	0.967437	0.957414	0.690273	0.991072	0.971299	0.987301	0.725542	0.999947	0.949605	0.824833	0.930811	0.848011	0.510499	0.95152	0.977009	0.99959	0.9867	0.999626	15.0498	0.999637
AMPH	ENSG00000078053	HGNC:471	273	amphiphysin	-0.107268	-0.439143	-0.502124	0.28749	0.448498	0.651111	0.00114	0.991045	0.05599	0.414438	0.18071		0.990801	0.27069	0.29323	0.449001		0.33082	17.5866	0.996459	0.947636	0.849954	0.981114	0.989685	0.839526	0.972071	0.935856	0.724696	0.985858	0.976391	0.971383	0.795115	0.999925	0.943065	0.942056	0.914808	0.787747	0.513312	0.845428	0.940069	0.999726	0.901596	0.995599	36.488	0.997051
PPP1R9A	ENSG00000158528	HGNC:14946	55607	protein phosphatase 1 regulatory subunit 9A	-0.108752	-0.366156	12.3089	0.04355	0.494544	0.791962	0.44914	0.948894	0.72833	0.404016	0.69154	0.30898	0.989177	0.57225	0.54864	0.764746	0.34624	0.07471	22.7728	0.99843	0.975028	0.86402	0.997748	0.983195	0.894482	0.96982	0.981415	0.836498	0.987423	0.980097	0.981792	0.846677	0.999938	0.922222	0.812291	0.941199	0.344485	0.513312	0.364299	0.913454	0.999693	0.923269	0.987122	75.0775	0.99309
SPATA3	ENSG00000173699	HGNC:17884	130560	spermatogenesis associated 3	-0.113527	2.47768			0.256144	0.767707	0.00011	0.811514	0.43118	0.406948	0.92824		0.970451	0.67015	0.83489	0.501508			18.4393	0.742717	0.886935	0.813649	0.44109	0.903127	0.936522	0.848809	0.494143	0.585094	0.983468	0.954828	0.930027	0.601886	0.999927	0.911454	0.848418	0.870857	0.643599	0.510499	0.470185	0.880894	0.996376	0.802264	0.730416	12.5793	0.527062
PRKN	ENSG00000185345	HGNC:8607	5071	parkin RBR E3 ubiquitin protein ligase	-0.114092	1.19353	3.17996	0.97372	0.837707	0.734797	0.93694	0.961941	0.92303	0.406923	0.92824	0.97254	0.999628	0.85792	0.92518	0.421959	0.86152	0.90584	19.916	0.990526	0.961891	0.87568	0.993526	0.941176	0.962283	0.917496	0.895985	0.860815	0.991982	0.975489	0.989058	0.801693	0.999943	0.968633	0.936124	0.881783	0.810789	0.510499	0.98454	0.993272	0.99876	0.94414	0.973538	38.6933	0.982963
PCSK2	ENSG00000125851	HGNC:8744	5126	proprotein convertase subtilisin/kexin type 2	-0.114272	-0.095645	-30.3214		0.456481	0.77711		0.969587		0.404751			0.987695			0.738806			16.0548	0.996601	0.9469	0.597743	0.896184	0.991393	0.932357	0.966587	0.954236	0.723969	0.983159	0.97345	0.939326	0.75719	0.999937	0.939319	0.874984	0.97768	0.645011	0.510499	0.723869	0.920347	0.999505	0.967689	0.989484		0.994203
KIF19	ENSG00000196169	HGNC:26735	124602	kinesin family member 19	-0.115053	0.479698	22.771	0.66279	0.461838	0.796108	0.00438	0.947452	0.78374		0.5664		0.965176	0.66639	0.67705	0.289323		0.77913	23.5386	0.993761	0.902465	0.835184	0.759255	0.159768	0.913976	0.863218	0.910873	9.27e-06	0.936388	0.849108	0.922652	0.75065	0.997843	0.77193	0.794411	0.968699	6.32e-06	0.231225	0.435175	0.634022	0.999403	0.958232	0.959615	72.3971	0.976254
SDR9C7	ENSG00000170426	HGNC:29958	121214	short chain dehydrogenase/reductase family 9C member 7	-0.117083	-0.0627305			0.526928	0.47559		0.885448		0.405463			0.989342			0.771561			20.6131	0.996114	0.357505	0.861693	0.961567	0.0582868	0.901009	0.844945	0.890837	0.593578	0.979907	0.910921	0.964486	0.407927	0.995521	0.867034	0.594209	0.649801	0.257869	0.222363	0.477561	0.619671	0.999008	0.913742	0.419056		0.641284
HLA-A	ENSG00000206503	HGNC:4931	3105	major histocompatibility complex, class I, A	-0.118334	0.299676	6.0272	0.97372	0.239598	0.296158	0.47219	0.983889	0.58766	0.405935	0.92824	0.48041	0.991385	0.53334	0.9226	0.750991		0.90584	26.504	0.909639	0.85839	0.846546	0.300639	0.37513	0.940215	0.969477	0.785689	0.629995	0.979237	0.97376	0.943594	0.251831	0.99686	0.919138	0.627961	0.872695	7.89e-06	0.222363	0.0331305	0.0447749	0.999469	0.983072	0.998111		0.998732
SLC39A14	ENSG00000104635	HGNC:20858	23516	solute carrier family 39 member 14	-0.118709	0.239189	-3.1195		0.457285	0.759029		0.988402		0.40398			0.991616			0.685954			28.0022	0.998018	0.975744	0.815764	0.986836	0.994757	0.966545	0.965416	0.965465	0.74943	0.982586	0.988033	0.877789	0.41489	0.999951	0.932716	0.818274	0.876788	0.732141	0.510499	0.237337	0.859684	0.999628	0.988413	0.992733	77.572	0.995298
NEDD4L	ENSG00000049759	HGNC:7728	23327	NEDD4 like E3 ubiquitin protein ligase	-0.119096	-0.327348			0.801452			0.993409											24.8911	0.998267	0.966629	0.869278	0.993939	0.995659	0.964824	0.970522	0.981193	0.891971	0.987995	0.992229	0.988907	0.759605	0.99993	0.957203	0.74517	0.969412	0.831695	0.510499	0.913648	0.967518	0.999645	0.959528	0.999441		0.998597
CREM	ENSG00000095794	HGNC:2352	1390	cAMP responsive element modulator	-0.122258	0.105687	1.74823	0.92359	0.551578	0.771737	0.73892	0.998104	0.75706	0.221997	0.83351	0.58755	0.992998	0.613	0.76015	0.527474	0.75662	0.90584	27.9235	0.997966	0.97305	0.782009	0.999279	0.98983	0.943187	0.962289	0.992268	0.802232	0.976048	0.959984	0.796237	0.863098	0.999944	0.905325	0.557097	0.839639	0.821536	0.484477	0.933591	0.954663	0.999508	0.953493	0.999578	17.6324	0.999602
TMIGD3	ENSG00000121933	HGNC:51375	57413	transmembrane and immunoglobulin domain containing 3	-0.128052	-0.174615	3.29403		0.128177	0.815547	0.67223	0.988676	0.68854	0.316547	0.51737		0.981596	0.56291	0.6309	0.530365			25.5821	0.996031	0.969639	0.873143	0.765653	0.986459	0.956942	0.927856	0.852267	0.768993	0.987946	0.973111	0.889001	0.853629	0.999941	0.943493	0.85279	0.936034	0.854954	0.513312	0.792041	0.528762	0.999424	0.98049	0.963641	51.1522	0.991287
CDH13	ENSG00000140945	HGNC:1753	1012	cadherin 13	-0.128284	-0.208559	-0.804258	0.33406	0.398678	0.708449	0.366	0.964627	0.24528	0.32012	0.38891	0.80116	0.992436	0.30828	0.6263	0.687318	0.35003	0.31762	20.2588	0.997031	0.967423	0.893064	0.647712	0.982012	0.950673	0.948166	0.931188	0.845318	0.99379	0.979194	0.981516	0.886732	0.999952	0.95509	0.953091	0.922096	0.865312	0.510499	0.988333	0.988063	0.999631	0.959528	0.988709	40.6488	0.99362
ACAN	ENSG00000157766	HGNC:319	176	aggrecan	-0.129746	0.691417	24.8852	0.4502	0.45504	0.781685	0.94426	0.947172	0.85237	0.405361	0.6789	0.40122	0.998419	0.61416	0.91695	0.729498	0.67212	0.45966	16.5775	0.995124	0.972974	0.713974	0.799867	0.0690496	0.923992	0.915804	0.970581	0.396711	0.968049	0.93739	0.982239	0.886732	0.999952	0.888352	0.793752	0.972677	6.18e-06	0.513312	0.927881	0.863249	0.999205	0.889662	0.96965	48.0544	0.986701
PRSS23	ENSG00000150687	HGNC:14370	11098	serine protease 23	-0.130906	0.783653	1.07228	0.04355	0.182588	0.695123	0.34188	0.947717	0.13954	0.132708	0.24054	0.2888	0.999776	0.29117	0.30964	0.417361	0.12349	0.07471	20.0712	0.946634	0.884133	0.838484	0.992884	0.714865	0.966573	0.966563	0.969841	0.690571	0.9898	0.986132	0.945384	0.576692	0.99989	0.966585	0.765228	0.944107	0.883265	0.513312	0.610332	0.80623	0.999734	0.947413	0.991933	71.76	0.991206
UBE2E3	ENSG00000170035	HGNC:12479	10477	ubiquitin conjugating enzyme E2 E3	-0.132435	-0.233169	-3.01958		0.30247	0.756902	0.00011	0.959488	0.31512	0.40399			0.989203	0.00395		0.634281			17.385	0.997351	0.926695	0.783711	0.997921	0.606249	0.949268	0.882879	0.979495	0.899595	0.970918	0.927682	0.860867	0.733842	0.999924	0.837601	0.643056	0.784898	7.07e-06	0.510499	0.738392	0.67947	0.996827	0.941192	0.976824	0.372417	0.994221
ATP2B2	ENSG00000157087	HGNC:815	491	ATPase plasma membrane Ca2+ transporting 2	-0.134329	-0.153994	-1.28166	0.45259	0.447866	0.783845	0.61166	0.954053	0.70325	0.413533	0.3173		0.991871	0.66639	0.24026	0.481515		0.47012	19.2521	0.995648	0.959806	0.894677	0.886822	0.988012	0.954154	0.940782	0.963594	0.761826	0.992091	0.975194	0.986684	0.794991	0.999946	0.960504	0.878377	0.977736	0.779575	0.513312	0.903694	0.854712	0.999552	0.933228	0.962672	89.5274	0.971571
UNC13A	ENSG00000130477	HGNC:23150	23025	unc-13 homolog A	-0.146841	-0.0928643	-8.63409	0.1009	0.688353	0.814451	0.06186	0.954005	0.11632	0.413157	0.1764		0.988075	0.42851	0.20791	0.655254		0.07471	27.6824	0.996013	0.926949	0.780796	0.175639	8.82e-06	0.953842	0.960742	0.963528	0.620113	0.984828	0.951158	0.986364	0.421684	0.998607	0.942139	0.784703	0.940541	0.793102	0.239194	0.881566	0.293583	0.99965	0.979075	0.950911	49.8532	0.982211
TBC1D22A	ENSG00000054611	HGNC:1309	25771	TBC1 domain family member 22A	-0.148254	0.164317	-6.32268	0.44399	0.653058	0.701544	0.14726	0.973366	0.41566	0.124113	0.3845	0.2094	0.98565	0.0939	0.32387	0.530609		0.49598	31.457	0.996706	0.942034	0.850423	0.982485	0.829419	0.96716	0.95606	0.969811	0.688967	0.987884	0.964037	0.96338	0.767784	0.999944	0.940738	0.80344	0.831195	0.828327	0.510499	0.913767	0.962438	0.999237	0.982245	0.999286	19.3387	0.999564
MTA3	ENSG00000057935	HGNC:23784	57504	metastasis associated 1 family member 3	-0.148866	-0.288335			0.415333	0.770012		0.94799		0.407216			0.975758			0.47603			24.0047	0.997772	0.898695	0.861394	0.998195	0.756097	0.951165	0.967642	0.987267	0.858379	0.989932	0.989092	0.93315	0.547548	0.999926	0.966718	0.935806	0.941651	0.635142	0.510499	0.84627	0.912913	0.999756	0.972609	0.997856		0.996745
MORF4L1	ENSG00000185787	HGNC:16989	10933	mortality factor 4 like 1	-0.154008	-0.665316	-0.820091		0.184639			0.999437											33.2002	0.998549	0.880159	0.898595	0.998147	0.992524	0.972639	0.956965	0.992502	0.862873	0.98289	0.986788	0.891305	0.733587	0.99805	0.911715	0.929215	0.912402	0.729157	0.226836	0.291586	0.69759	0.999507	0.986112	0.999873		0.999469
OXR1	ENSG00000164830	HGNC:15822	55074	oxidation resistance 1	-0.155254	-0.134176	2.41376		0.376951			0.973688											23.8549	0.998155	0.966855	0.876357	0.999369	0.917748	0.919414	0.968218	0.991374	0.849556	0.983786	0.976772	0.941088	0.766311	0.99995	0.936118	0.762288	0.925579	0.557693	0.510499	0.781035	0.901065	0.998915	0.989787	0.996737		0.998127
MYO3A	ENSG00000095777	HGNC:7601	53904	myosin IIIA	-0.160188	0.215538	2.32083	0.88582	0.7351	0.82024	0.8327	0.962184	0.83816	0.340599	0.69154	0.86012	0.996751	0.90624	0.6158	0.402178		0.90584	20.5685	0.996934	0.974486	0.867651	0.997761	0.992156	0.920252	0.946601	0.497035	0.74116	0.990774	0.986442	0.533367	0.891072	0.999941	0.964506	0.928482	0.928838	0.816709	0.510499	0.979138	0.747826	0.999282	0.941252	0.995669	55.9101	0.996482
PIAS2	ENSG00000078043	HGNC:17311	9063	protein inhibitor of activated STAT 2	-0.16438	-0.368856	1.31505	0.49494	0.356168		0.41473	0.995632	0.50635		0.14725	0.40177		0.30828				0.37483	24.8877	0.998425	0.972773	0.852015	0.998991	0.921662	0.918461	0.969011	0.992744	0.909007	0.978745	0.962993	0.497812	0.888773	0.999949	0.882516	0.402281	0.871443	0.416107	0.484477	0.252472	0.880839	0.999684	0.976154	0.999858	49.8827	0.999885
HIVEP3	ENSG00000127124	HGNC:13561	59269	HIVEP zinc finger 3	-0.166009	-0.119518	0.724101	0.45865	0.826038	0.769088	0.05033	0.994738	0.51198	0.403962	0.42436		0.996428	0.1502	0.28703	0.506703		0.47975	28.9364	0.997939	0.964886	0.866875	0.997988	0.98356	0.959413	0.960415	0.988532	0.802238	0.992265	0.979987	0.98447	0.848939	0.999944	0.963769	0.879217	0.954524	0.870719	0.513312	0.871601	0.935031	0.999744	0.982249	0.997715	51.9589	0.997629
LDLRAD4	ENSG00000168675	HGNC:1224	753	low density lipoprotein receptor class A domain containing 4	-0.166086	0.0456402	-2.68384	0.92359	0.128831	0.769903	0.51277	0.996394	0.59942	0.405486	0.92824	0.6788	0.985518	0.60599	0.71997	0.659784		0.90584	20.6674	0.988462	0.888169	0.894275	0.987126	0.990574	0.965552	0.970473	0.930352	0.784364	0.984765	0.971288	0.983944	0.882939	0.999801	0.95207	0.898975	0.980991	0.862455	0.222363	0.831316	0.985666	0.999737	0.983217	0.998425	6.58618	0.996846
ZDHHC11	ENSG00000188818	HGNC:19158	79844	zinc finger DHHC-type containing 11	-0.168268	1.53459	0.119701	0.32951	0.0544993	0.764462	0.53526	0.992931	0.62784	0.404359	0.92824	0.70504	0.991121	0.1502	0.04776	0.834092		0.24868	23.7246	0.988943	0.31147	0.856778	0.873001	0.991908	0.958201	0.93519	0.962183	0.554372	0.990419	0.972017	0.983365	7.5e-06	0.955661	0.948754	0.780499	0.969327	0.835677	0.231225	0.787033	0.783168	0.999637	0.970141	0.994393		0.990313
METTL18	ENSG00000171806	HGNC:28793	92342	methyltransferase like 18	-0.169533	0.161702	7.90397	0.1009	0.133427	0.705211	0.17488	0.999076	0.06209	0.404003	0.27414		0.949783	0.16698	0.08809	0.528462		0.13644	24.843	0.953248	0.845628	0.646962	0.984523	0.665824	0.928386	0.956216	0.965279	0.797171	0.989268	0.993257	0.920856	0.833311	0.997167	0.93097	0.751981	0.896546	6.12e-06	0.239194	0.156965	0.674093	0.998989	0.87198	0.999033	3.92914	0.999661
CDH4	ENSG00000179242	HGNC:1763	1002	cadherin 4	-0.169891	1.66392	-1.54856	0.01387	0.416881	0.778956	0.06664	0.962605	0.03256	0.343132	0.23914		0.988494	0.43577	0.1439	0.53648		0.02946	24.6924	0.995971	0.916989	0.855638	0.96791	0.982366	0.953933	0.93211	0.935098	0.683778	0.985015	0.962247	0.970529	0.688899	0.999944	0.927187	0.875639	0.94408	0.864784	0.510499	0.897289	0.987498	0.998909	0.97952	0.990436	67.4331	0.992963
ZSCAN22	ENSG00000182318	HGNC:4929	342945	zinc finger and SCAN domain containing 22	-0.170661	1.55169	2.14289	0.12133	0.214204		0.02926	0.882567	0.42711		0.61642	0.08053		0.09032	0.62863			0.12996	15.6862	0.959163	0.832618	0.617067	0.676337	0.987399	0.945617	0.659115	0.915143	0.660331	0.956868	0.893629	0.778286	0.080479	0.998288	0.868848	0.548239	0.772011	5.96e-06	0.239194	0.4256	0.678715	0.996725	0.84195	0.404405	0.571723	0.595199
ZFP64	ENSG00000020256	HGNC:15940	55734	ZFP64 zinc finger protein	-0.172942	-0.682877	-0.810136	0.087	0.38617	0.659185	0.00011	0.971576	0.39516	0.404055	0.03921		0.989194	0.34042	0.14193	0.70521		0.07471	25.3556	0.997882	0.950352	0.778341	0.98593	0.387149	0.957039	0.963333	0.967747	0.865373	0.985745	0.984804	0.961055	0.764361	0.999936	0.931539	0.953929	0.95237	0.794944	0.510499	0.961096	0.92454	0.999649	0.984117	0.998285	10.8864	0.998638
RABEP1	ENSG00000029725	HGNC:17677	9135	rabaptin, RAB GTPase binding effector protein 1	-0.175846	-0.712001	0.591855	0.25995	0.28367	0.808598	0.06998	0.999071	0.03457	0.409666	0.23164		0.988172	0.35566	0.3259	0.632065	0.25653	0.27347	22.9786	0.998132	0.962168	0.814026	0.998294	0.989142	0.960736	0.950817	0.994165	0.80755	0.982719	0.978916	0.982388	0.693396	0.999948	0.915458	0.406285	0.890422	6.34e-06	0.513312	0.876961	0.990198	0.999662	0.987463	0.999224	81.738	0.999779
CNTN2	ENSG00000184144	HGNC:2172	6900	contactin 2	-0.176453	-0.348677	0.0861284	0.32841	0.640145	0.678861	0.49161	0.983468	0.53178	0.410348	0.34596	0.81348	0.977334	0.44824	0.81187	0.614126	0.48684	0.24665	21.2818	0.995808	0.963123	0.830325	0.973404	0.733652	0.929698	0.903348	0.971178	9.56e-06	0.969862	0.948116	0.935795	0.898504	0.999945	0.866107	0.771382	0.959834	0.521968	0.513312	0.72907	0.636893	0.999361	0.929464	0.790431	66.875	0.875572
GLIS1	ENSG00000174332	HGNC:29525	148979	GLIS family zinc finger 1	-0.178971	3.06479	2.73714	0.42432	0.761578	0.745724	0.04134	0.997699	0.48185	0.405499	0.26549	0.68679	0.989326	0.32006	0.3014	0.681142		0.53072	20.2264	0.995608	0.948718	0.888422	0.97362	0.988144	0.943031	0.93781	0.943282	0.555843	0.984871	0.9615	0.949015	0.760597	0.999923	0.920257	0.909505	0.95749	7.17e-06	0.513312	0.885044	0.930702	0.999503	0.983142	0.993894	75.0838	0.997371
FGF14	ENSG00000102466	HGNC:3671	2259	fibroblast growth factor 14	-0.179478	-0.363188	-1.69605		0.323003	0.663513		0.995618		0.407695			0.999422			0.550819			26.5156	0.996013	0.943514	0.874108	0.956074	0.484942	0.92951	0.877417	0.928539	0.890021	0.992473	0.962044	0.88832	0.785611	0.999931	0.948924	0.835655	0.946941	0.693246	0.513312	0.830305	0.966572	0.999401	0.95026	0.984865		0.996612
STXBP6	ENSG00000168952	HGNC:19666	29091	syntaxin binding protein 6	-0.181758	1.11708			0.336274			0.991703											18.5548	0.997676	0.943572	0.845343	0.98198	0.993427	0.953725	0.961534	0.966719	0.836271	0.989784	0.982646	0.969144	0.728229	0.999932	0.94888	0.915246	0.963665	0.419799	0.510499	0.937999	0.920494	0.999744	0.971761	0.9976		0.997764
ROR2	ENSG00000169071	HGNC:10257	4920	receptor tyrosine kinase like orphan receptor 2	-0.183625	-0.602689	-2.17799		0.591069	0.774434		0.975631		0.404002			0.999522			0.685504			22.6449	0.99806	0.900991	0.892004	0.969488	0.991756	0.966972	0.968653	0.977043	0.795141	0.98713	0.967197	0.984821	0.688176	0.999916	0.957638	0.919017	0.963921	0.852519	0.50224	0.833874	0.80299	0.999734	0.962687	0.996825	47.8519	0.995127
CCSER1	ENSG00000184305	HGNC:29349	401145	coiled-coil serine rich protein 1	-0.185459	-0.547244	6.22366	0.73562	0.419677	0.244847	0.51832	0.954807	0.61368	0.0970586	0.11725	0.50911	0.989916	0.47391	0.70067	0.15917		0.77913	20.0482	0.984188	0.9416	0.884965	0.991838	0.242829	0.920073	0.942216	0.83548	0.833035	0.987938	0.978981	0.954848	0.725453	0.999947	0.931769	0.886829	0.950853	0.763321	0.510499	0.969392	0.987685	0.99947	0.942466	0.992869	58.2055	0.996089
USP34	ENSG00000115464	HGNC:20066	9736	ubiquitin specific peptidase 34	-0.192254	-0.552885	-0.519329	0.64984	0.5026		0.11309	0.988596	0.56847		0.19362	0.26857		0.58518	0.46503			0.56408	26.7971	0.998641	0.975987	0.867753	0.999274	0.913652	0.944262	0.94156	0.991869	0.817615	0.980584	0.987843	0.870282	0.877551	0.999954	0.921234	0.8829	0.859662	0.736241	0.484477	0.938638	0.985194	0.999196	0.989214	0.999314	95.9621	0.998715
ADGRL2	ENSG00000117114	HGNC:18582	23266	adhesion G protein-coupled receptor L2	-0.193434	-0.441966	3.81988	0.84481			0.73907	0.969271	0.76526		0.37173			0.74797	0.79915			0.90584	22.2082	0.998959	0.968198	0.873167	0.999172	0.988767	0.962385	0.932324	0.991861	0.896941	0.991565	0.969742	0.977513	0.895465	0.999939	0.958358	0.873491	0.948867	0.859525	0.513312	0.935356	0.964327	0.999718	0.952465	0.996086		0.996649
JARID2	ENSG00000008083	HGNC:6196	3720	jumonji and AT-rich interaction domain containing 2	-0.194374	2.44719	-5.97765	0.45259	0.529102	0.694962	0.79083	0.998576	0.83561	0.332477	0.70582	0.53486	0.987394	0.73516	0.37566	0.576992	0.38413	0.6407	24.2432	0.997986	0.965174	0.82496	0.995757	0.988264	0.966596	0.958778	0.967236	0.71342	0.992111	0.982968	0.898761	0.873369	0.999946	0.971779	0.724884	0.92425	0.794163	0.510499	0.937554	0.94912	0.99945	0.974987	0.996523		0.998557
PIK3C2G	ENSG00000139144	HGNC:8973	5288	phosphatidylinositol-4-phosphate 3-kinase catalytic subunit type 2 gamma	-0.196433	-0.704929	4.7449	0.97372	0.524308	0.779077	0.7994	0.960573	0.84099	0.321808	0.92824	0.82166	0.996699	0.84159	0.96794	0.219671	0.69873	0.90584	14.9755	0.727978	0.838352	0.850521	0.99642	0.613932	0.916915	0.83577	0.332309	0.646748	0.984122	0.929125	0.927089	0.717472	0.999944	0.855128	0.921793	0.776821	0.337634	0.510499	0.979537	0.810556	0.986792	0.955605	0.845159	64.2168	0.911431
TNC	ENSG00000041982	HGNC:5318	3371	tenascin C	-0.197578	4.06782	2.66791	0.62758	0.621958	0.733439	0.17063	0.910387	0.5762	0.407569	0.83351	0.31222	0.999049	0.60835	0.52128	0.418105	0.17529	0.63424	17.3945	0.996453	0.972161	0.823381	0.985617	0.993071	0.948371	0.952694	0.685055	0.675769	0.981788	0.982715	0.971655	0.895663	0.999945	0.928813	0.880047	0.958275	0.8432	0.50224	0.336351	0.701198	0.999663	0.930165	0.874454	48.5491	0.973316
CLRN3	ENSG00000180745	HGNC:20795	119467	clarin 3	-0.202518	0.0117155	3.50794	0.92359	0.519416	0.766135	0.28213	0.798259	0.62961	0.403981	0.92824		0.955262	0.65772	0.77061	0.592526		0.90584	14.5084	0.954798	0.956189	0.806878	0.787153	0.985146	0.904988	0.841799	0.515691	0.408522	0.979555	0.934327	0.934272	0.797826	0.999931	0.904921	0.672177	0.879684	0.853632	0.510499	0.482414	0.55393	0.991289	0.897373	0.483268	46.2677	0.742543
ZMIZ1	ENSG00000108175	HGNC:16493	57178	zinc finger MIZ-type containing 1	-0.202564	0.38342	-3.74766		0.736317		0.00011	0.996448	0.44197		0.04416			0.02325					30.3353	0.998067	0.961715	0.860928	0.930557	0.992185	0.97427	0.943551	0.949749	0.613444	0.992009	0.985118	0.988773	0.817288	0.999946	0.963356	0.67644	0.934588	0.87859	0.510499	0.872603	0.972629	0.99965	0.98978	0.9987		0.999106
PPM1K	ENSG00000163644	HGNC:25415	152926	protein phosphatase, Mg2+/Mn2+ dependent 1K	-0.203343	0.269788	1.82147		0.438332	0.808978		0.999067		0.331093			0.955483			0.509288			25.088	0.997293	0.874483	9.9e-06	0.996175	0.989144	0.912931	0.955294	0.982481	0.837368	0.981962	0.970045	0.901841	0.420957	0.997838	0.865981	0.381462	0.930108	7.96e-06	0.204882	0.785555	0.935559	0.999188	0.955595	0.998462		0.998993
ERBB4	ENSG00000178568	HGNC:3432	2066	erb-b2 receptor tyrosine kinase 4	-0.206674	0.0561642	0.184942		0.733095	0.660919		0.983045		0.21567			0.991255			0.329353			16.8844	0.997266	0.9753	0.914089	0.953016	0.426868	0.934499	0.951782	0.923703	0.865463	0.992014	0.973424	0.96495	0.826256	0.999941	0.962171	0.89986	0.973875	0.681592	0.510499	0.945351	0.990346	0.999419	0.954067	0.986388		0.993502
HAUS6	ENSG00000147874	HGNC:25948	54801	HAUS augmin like complex subunit 6	-0.206855	0.919219	18.6944	0.62825	0.383576	0.712675	0.23527	0.999889	0.38877	0.411297	0.76473	0.23518	0.970294	0.24629	0.77717	0.605965		0.63424	30.6588	0.998369	0.977776	0.781152	0.976777	0.993613	0.94162	0.962281	0.990215	0.880442	0.982804	0.986337	0.978431	0.890332	0.999949	0.928366	0.447907	0.677174	6.09e-06	0.483668	0.753144	0.52447	0.999439	0.984807	0.999465	18.1603	0.999694
DMAC2	ENSG00000105341	HGNC:25496	55101	distal membrane arm assembly complex 2	-0.20703	0.0671615	-4.77913	0.17743	0.374529	0.833501	0.05561	0.998075	0.39162	0.408914	0.3378		0.988541	0.16698	0.36385	0.705614		0.17786	17.8569	0.996269	0.779775	9.21e-06	0.973872	0.992952	0.890178	0.947872	0.970362	0.833378	0.986171	0.987337	0.948319	0.597815	0.99671	0.923596	0.790404	0.74601	5.9e-06	0.231225	0.536083	0.469766	0.998678	0.95383	0.988139	23.5369	0.996236
AACS	ENSG00000081760	HGNC:21298	65985	acetoacetyl-CoA synthetase	-0.208799	-0.20917	2.2265	0.01387	0.619998	0.770278	0.00011	0.994557	0.46531		0.0697		0.979636	0.36201	0.06138	0.288392		0.02946	19.7701	0.997906	0.904578	0.809254	0.965149	0.952284	0.945058	0.965812	0.970113	0.689462	0.987681	0.994475	0.93781	0.703785	0.998097	0.957229	0.409692	0.79286	0.842932	0.222363	0.884276	0.907431	0.999699	0.974375	0.978168	11.9884	0.99299
TGM4	ENSG00000163810	HGNC:11780	7047	transglutaminase 4	-0.212069	-0.130284	-0.375082	0.92359	0.1025	0.731387	0.4655	0.846776	0.59913	0.404564	0.92824		0.99271	0.65575	0.89152	0.718297	0.5454	0.77913	20.2272	0.99359	0.399757	0.796869	0.939081	0.823603	0.917853	0.64739	0.949403	0.456036	0.945561	0.923333	0.947448	8.68e-06	0.987414	0.889286	0.937049	0.898146	0.5996	0.226836	0.511576	0.263912	0.99717	0.946135	0.743585	39.609	0.843362
NUDCD3	ENSG00000015676	HGNC:22208	23386	NudC domain containing 3	-0.216459	-0.179892	0.260664	0.32635	0.628113	0.831396	0.00039	0.999009	0.27354	0.408995	0.62352		0.980374	0.3315	0.54217	0.692219		0.21357	21.6248	0.998471	0.963953	0.608106	0.999615	0.962394	0.947521	0.948729	0.990043	0.870419	0.977883	0.959994	0.726262	0.853392	0.999937	0.916224	0.853963	0.810634	6.13e-06	0.422667	0.884833	0.661941	0.999288	0.989102	0.999846	26.0307	0.999939
GPC5	ENSG00000179399	HGNC:4453	2262	glypican 5	-0.217143	-0.624674	5.67818	0.44588	0.743942	0.670613	0.39959	0.941035	0.47952	0.327285	0.53426	0.10856	0.999897	0.26539	0.58896	0.426398	0.28332	0.34134	19.2536	0.994354	0.968837	0.882193	0.992825	0.990161	0.885513	0.961056	0.965141	0.817778	0.987921	0.985284	0.848283	0.877574	0.999944	0.944844	0.961623	0.928109	0.612188	0.513312	0.983079	0.980993	0.999729	0.960648	0.997829	2.19829	0.997395
SEPTIN9	ENSG00000184640	HGNC:7323	10801	septin 9	-0.219991	0.0072133	0.33814	0.3847	0.38379	0.720981	0.00526	0.992795	0.44516	0.42813	0.92824		0.993621	0.17682	0.41428	0.694105		0.55135	30.9783	0.996004	0.951918	0.880719	0.759055	0.986254	0.976769	0.959976	0.968282	0.519302	0.986761	0.964278	0.986422	0.643386	0.999853	0.960557	0.885851	0.94688	0.872118	0.496026	0.974506	0.992993	0.999671	0.992908	0.996073	31.3266	0.998527
PPP4R3A	ENSG00000100796	HGNC:20219	55671	protein phosphatase 4 regulatory subunit 3A	-0.222096	-0.0848854	-10.1575			0.676002		0.999485		0.404619			0.995751			0.654083			41.2086	0.998395	0.963103	0.576477	0.998845	0.98481	0.952017	0.961854	0.993332	0.877483	0.985136	0.984444	0.930051	0.719573	0.999934	0.895457	0.607464	0.857339	0.636333	0.484477	0.650454	0.901754	0.999332	0.958676	0.999747		0.999302
CRADD	ENSG00000169372	HGNC:2340	8738	CASP2 and RIPK1 domain containing adaptor with death domain	-0.224347	-0.295844	0.466013	0.16862	0.694758	0.706122	0.02558	0.984265	0.36191	0.349595	0.58613		0.991306	0.10108	0.18248	0.530875		0.12996	25.6206	0.9004	0.971249	0.885051	0.992804	0.523542	0.960227	0.95776	0.933114	0.755227	0.989965	0.97759	0.975803	0.854818	0.999946	0.961681	0.863116	0.953307	0.881669	0.510499	0.723363	0.971121	0.999447	0.989037	0.997633	29.5888	0.998938
METTL22	ENSG00000067365	HGNC:28368	79091	methyltransferase like 22	-0.227048	0.741765	4.6803	0.34065	0.425436	0.703101	0.18368	0.998575	0.39699	0.404424	0.42976	0.31459	0.987617	0.25457	0.62343	0.657633		0.37766	19.9706	0.930117	0.949057	0.646793	0.997835	0.931882	0.915174	0.958951	0.979486	0.872156	0.989907	0.993749	0.77229	0.88131	0.999918	0.959557	0.733247	0.817483	0.391554	0.510499	0.939377	0.926952	0.999669	0.988564	0.99816	19.3646	0.999147
OLA1	ENSG00000138430	HGNC:28833	29789	Obg like ATPase 1	-0.227439	-0.462768	-0.442471	0.41729	0.753745	1	0.00039	0.99924	0.12108	0.352363	0.7415		0.990697	0.27069	0.54864	0.749359		0.37747	33.2835	0.997952	0.969303	0.823643	0.999068	0.993205	0.951931	0.962594	0.989777	0.761032	0.98718	0.992481	0.912714	0.82064	0.999938	0.939545	0.967081	0.849457	0.423523	0.510499	0.660798	0.845264	0.999602	0.987228	0.999362	58.5686	0.999621
GHR	ENSG00000112964	HGNC:4263	2690	growth hormone receptor	-0.227666	-0.717225	5.41805	0.63631	0.404758	0.658442	0.00408	0.987322	0.47049	0.406586	0.49942		0.999372	0.29117	0.29727	0.649932		0.52105	20.7434	0.996281	0.952789	0.813937	0.997646	0.988057	0.93489	0.931093	0.92582	0.744565	0.985897	0.984506	0.881811	0.836513	0.999932	0.914367	0.817685	0.928032	7.15e-06	0.472615	0.810843	0.88993	0.999023	0.900199	0.990074	68.4252	0.99568
PARVG	ENSG00000138964	HGNC:14654	64098	parvin gamma	-0.229925	0.00632717	0.962953	0.12992	0.38967	0.826539	0.16376	0.877645	0.13251	0.324499	0.92824	0.11559	0.989703	0.13645	0.89534	0.567193		0.13644	19.2839	0.994725	0.852288	0.872234	0.235643	0.954073	0.868039	0.954509	0.936499	1e-05	0.978599	0.973377	0.73754	0.209498	0.998433	0.886091	0.577434	0.812726	7.32e-06	0.222363	0.329799	0.93134	0.999506	0.978543	0.909071	0.64737	0.945245
CACNG7	ENSG00000105605	HGNC:13626	59284	calcium voltage-gated channel auxiliary subunit gamma 7	-0.233747	2.59157			0.333873	0.799417		0.952686		0.320191			0.991421			0.494828			21.5075	0.992718	0.326892	0.752031	0.722468	0.0766945	0.928106	0.936529	0.692787	0.778658	0.958888	0.913399	0.895354	0.0468113	0.994198	0.866725	0.269427	0.966881	0.696718	0.2347	0.4902	0.855775	0.999514	0.946268	0.983412		0.991057
MYH7	ENSG00000092054	HGNC:7577	4625	myosin heavy chain 7	-0.234056	1.98351	-2.83186	0.21741	0.623714	0.772795	0.72061	0.878504	0.75391	0.128313	0.31427	0.94198	0.999823	0.71548	0.4802	0.365444		0.14184	14.1212	0.997643	0.965691	0.755307	0.975099	0.986308	0.942146	0.874391	0.831802	0.489077	0.988307	0.988318	0.895941	0.879131	0.999949	0.955903	0.592152	0.916126	0.692141	0.510499	0.326378	0.573581	0.99954	0.938287	0.635446	41.3565	0.433767
FANK1	ENSG00000203780	HGNC:23527	92565	fibronectin type III and ankyrin repeat domains 1	-0.234263	-0.644769	1.44035	0.62632	0.249702	0.807648	0.55822	0.977831	0.63664	0.341314	0.76473		0.993948	0.77718	0.85994	0.372913		0.62824	19.2483	0.996247	0.973485	0.897898	0.992844	0.571677	0.956881	0.871832	0.980234	0.436123	0.978627	0.922488	0.709189	0.840501	0.999906	0.866832	0.848586	0.861462	7.19e-06	0.484477	0.163805	0.865147	0.993412	0.88703	0.948339	24.8029	0.977763
TEAD2	ENSG00000074219	HGNC:11715	8463	TEA domain transcription factor 2	-0.235087	-0.386945			0.332306	0.746493		0.965131		0.418321			0.944806			0.798079			28.4766	0.997089	0.227077	0.587326	0.995851	0.512327	0.831524	0.960893	0.987483	1.1e-05	0.934521	0.909551	0.517318	0.044835	0.984367	0.821141	0.579753	0.673812	6.24e-06	0.197247	0.199988	0.82205	0.999477	0.901588	0.994807		0.989441
CSF1R	ENSG00000182578	HGNC:2433	1436	colony stimulating factor 1 receptor	-0.237362	-0.272061	-0.438457	0.46994	0.428062	0.850199	0.66384	0.909876	0.50529	0.407091	0.34124	0.39128	0.993336	0.34483	0.66549	0.697079	0.68764	0.57405	17.0754	0.997684	0.975163	0.864178	0.78902	0.992674	0.916006	0.662317	0.948972	0.505798	0.980545	0.945167	0.979217	0.816651	0.99995	0.906437	0.916651	0.897405	0.781054	0.513312	0.489816	0.523586	0.996852	0.910207	0.666992	21.8737	0.764588
SYNE2	ENSG00000054654	HGNC:17084	23224	spectrin repeat containing nuclear envelope protein 2	-0.242919	-0.358745	112.512	0.80445		0.695579	0.59916	0.995962	0.68475	0.420348	0.79402	0.62217	0.998912	0.67478	0.90895	0.746492	0.64316	0.90584	24.1958	0.998409	0.975146	0.817172	0.99867	0.98897	0.966224	0.968855	0.991058	0.791616	0.987788	0.976105	0.782736	0.890346	0.999953	0.955038	0.914986	0.882972	0.753768	0.510499	0.781087	0.945768	0.999785	0.94713	0.998206	88.8322	0.997426
SV2B	ENSG00000185518	HGNC:16874	9899	synaptic vesicle glycoprotein 2B	-0.245772	0.202327	2.37862	0.32463	0.546119	0.424256	0.2165	0.896046	0.09436	0.327424	0.14369		0.988715	0.28106	0.0946	0.602251		0.25382	16.4713	0.640448	0.956937	0.878243	0.881671	0.947207	0.946955	0.883377	0.934364	0.399702	0.986782	0.931375	0.975939	0.868432	0.999937	0.900711	0.916309	0.962284	0.63462	0.513312	0.912614	0.860304	0.999116	0.941199	0.981447	11.5363	0.990925
TACC2	ENSG00000138162	HGNC:11523	10579	transforming acidic coiled-coil containing protein 2	-0.247716	4.23025	-7.13525	0.88582	0.564646	0.738807	0.33606	0.989996	0.53752	0.319201	0.92824	0.74702	0.999283	0.51995	0.827	0.568604	0.22507	0.90584	25.6065	0.998057	0.967628	0.830397	0.985077	0.989924	0.969757	0.970056	0.976415	0.734682	0.983338	0.965403	0.980741	0.882351	0.999953	0.935658	0.802592	0.938157	0.815922	0.510499	0.860655	0.971323	0.999575	0.988054	0.997196	46.2677	0.998646
KDM5B	ENSG00000117139	HGNC:18039	10765	lysine demethylase 5B	-0.247721	-0.122152	1.82151	0.64494	0.49207	0.756362	0.64003	0.994859	0.57345	0.414617	0.63109	0.30521	0.997423	0.62325	0.54059	0.701668	0.38152	0.57405	28.2188	0.998371	0.971332	0.817501	0.999434	0.991457	0.958017	0.967734	0.995893	0.735549	0.974452	0.971567	0.922734	0.884024	0.999933	0.916128	0.950707	0.868378	7.34e-06	0.422667	0.819896	0.956183	0.999746	0.962183	0.99824	17.8877	0.99848
CACNA2D3	ENSG00000157445	HGNC:15460	55799	calcium voltage-gated channel auxiliary subunit alpha2delta 3	-0.249072	0.973194	-0.821238	0.63802	0.694858	0.655764	0.4049	0.986029	0.39753	0.267742	0.76473	0.18338	0.989802	0.63947	0.58407	0.34044		0.7322	20.4272	0.930576	0.971479	0.870267	0.989181	0.991251	0.950406	0.936577	0.972848	0.724747	0.985808	0.957844	0.955577	0.863676	0.999945	0.931376	0.877748	0.969135	0.723331	0.513312	0.772343	0.962362	0.999401	0.964699	0.995985	82.9855	0.996311
TSPAN5	ENSG00000168785	HGNC:17753	10098	tetraspanin 5	-0.249806	0.109739	-3.59297		0.631106	0.762624		0.994118		0.32474			0.982898			0.411008			19.3873	0.997235	0.974844	0.892178	0.96012	0.992844	0.964951	0.965581	0.953855	0.86858	0.991389	0.974225	0.975695	0.744969	0.999946	0.952689	0.509426	0.937755	0.823234	0.510499	0.848193	0.971978	0.999674	0.960521	0.998867		0.999217
TAS1R2	ENSG00000179002	HGNC:14905	80834	taste 1 receptor member 2	-0.251478	-0.145672	1.37976	0.28532	0.105571	0.818854	0.64536	0.989686	0.71675	0.404309	0.6789	0.35965	0.998166	0.65476	0.66896	0.700744	0.55276	0.26081	20.9198	0.993625	0.958701	0.87549	0.0994425	0.528909	0.897363	0.894248	0.833853	7.49e-06	0.969018	0.956655	0.980696	0.871914	0.999933	0.882867	0.961927	0.807658	6.8e-06	0.513312	0.751341	0.492048	0.990133	0.908103	0.731581	46.472	0.678331
IGSF21	ENSG00000117154	HGNC:28246	84966	immunoglobin superfamily member 21	-0.256505	2.00276	2.52166		0.543862	0.442492		0.975944		0.228746			0.993619			0.618245			20.341	0.988512	0.940187	0.858292	0.512943	0.990328	0.963457	0.949396	0.950231	0.694493	0.98544	0.97173	0.931265	0.76322	0.999934	0.933785	0.913058	0.971785	0.560352	0.513312	0.854532	0.978525	0.999521	0.968647	0.982747		0.996809
PRELP	ENSG00000188783	HGNC:9357	5549	proline and arginine rich end leucine rich repeat protein	-0.256727	0.372716	-2.78244	0.15521	0.220891	0.80044	0.09968	0.998474	0.48024	0.323611	0.38891	0.62074	0.985318	0.2573	0.24244	0.70834	0.00472	0.13644	20.9696	0.990808	0.958937	0.796682	0.971245	0.989484	0.946394	0.898639	0.596148	1e-05	0.979076	0.966041	0.796596	0.857125	0.999941	0.915462	0.763743	0.914937	7.22e-06	0.483668	0.843935	0.862789	0.999422	0.982395	0.92768	46.4417	0.987492
ZNF382	ENSG00000161298	HGNC:17409	84911	zinc finger protein 382	-0.259284	0.762878	1.90181	0.17743	0.454816	0.736034	0.05321	0.993575	0.44573	0.322627	0.3773		0.964829	0.11534	0.49684	0.51891		0.17086	21.9565	0.996692	0.801306	7.62e-06	0.999336	0.994015	0.905936	0.956511	0.987675	0.443475	0.988679	0.986465	0.53048	0.6208	0.998184	0.917338	0.108292	0.642413	6.17e-06	0.231225	0.254234	0.758426	0.999704	0.969114	0.997902	47.1516	0.99727
CACNA2D1	ENSG00000153956	HGNC:1399	781	calcium voltage-gated channel auxiliary subunit alpha2delta 1	-0.259786	-0.521194	-2.56922	0.1646	0.602756		0.51722	0.993192	0.56025		0.30241	0.19855		0.56426	0.55821		0.50213	0.20002	24.6993	0.996195	0.970211	0.884415	0.990212	0.993516	0.954936	0.969444	0.944038	0.690749	0.987669	0.985327	0.928978	0.879875	0.999949	0.950524	0.925392	0.917065	0.798975	0.513312	0.790739	0.967382	0.999728	0.975373	0.998821	9.97114	0.998498
CEP85L	ENSG00000111860	HGNC:21638	387119	centrosomal protein 85 like	-0.26423	-0.719512	5.75349	0.71005	0.515249	0.699388	0.17234	0.998414	0.36323	0.336346	0.59159		0.983809	0.34483	0.59389	0.673299		0.77913	24.9934	0.998629	0.960285	0.85096	0.998983	0.99021	0.964817	0.9646	0.987618	0.863596	0.987442	0.965313	0.975882	0.855847	0.999935	0.936737	0.780785	0.95916	0.749629	0.510499	0.802599	0.963235	0.999738	0.97003	0.99922	49.01	0.998865
PHF14	ENSG00000106443	HGNC:22203	9678	PHD finger protein 14	-0.26551	-0.739465	0.684648	0.3018	0.334388	0.71849	0.2196	0.926638	0.4377	0.405274			0.985713	0.25457	0.31981	0.639312		0.35064	29.2074	0.998269	0.951243	0.70123	0.999749	0.993347	0.913835	0.895265	0.988488	0.916955	0.991777	0.993388	0.757919	0.822445	0.999944	0.917277	0.71042	0.713229	0.723958	0.483668	0.284386	0.798238	0.99835	0.932517	0.994905	2.65126	0.998163
CLASP2	ENSG00000163539	HGNC:17078	23122	cytoplasmic linker associated protein 2	-0.267044	-0.766691			0.82434	0.657778	0.15509	0.995672	0.53282	0.410847	0.92824	0.25221	0.985827	0.76685	0.77143	0.626314			22.2807	0.999044	0.977222	0.776328	0.999614	0.991118	0.965907	0.961464	0.994736	0.81284	0.984687	0.975844	0.617011	0.873788	0.999947	0.936293	0.910532	0.755431	0.804861	0.483668	0.379228	0.982781	0.999237	0.972141	0.999899	85.3769	0.999777
CNTN1	ENSG00000018236	HGNC:2171	1272	contactin 1	-0.267812	-0.606946	0.98233		0.28468	0.63391		0.927219		0.324877			0.999677			0.39293			17.7918	0.998051	0.946082	0.902073	0.991728	0.991046	0.939918	0.962179	0.553678	0.843185	0.992134	0.983793	0.926881	0.757743	0.99993	0.953509	0.920648	0.969754	0.489219	0.484477	0.693259	0.988326	0.999256	0.966446	0.990789	2.27204	0.994074
SEZ6L	ENSG00000100095	HGNC:10763	23544	seizure related 6 homolog like	-0.272502	4.1106	0.223564	0.79672	0.466182	0.827062	0.13635	0.98788	0.38742	0.406645	0.145		0.989655	0.16698	0.42957	0.616328		0.7322	17.9705	0.996251	0.919735	0.883572	0.902391	0.597654	0.938721	0.962077	0.511725	0.796934	0.978226	0.931802	0.980244	0.525583	0.99993	0.90394	0.858317	0.982637	6.8e-06	0.510499	0.876745	0.965979	0.999098	0.963599	0.981753	39.609	0.989808
KIAA1671	ENSG00000197077	HGNC:29345	85379	KIAA1671	-0.276615	0.175194			0.421942	0.817041		0.962667		0.406997			0.97872			0.508595			27.7221	0.997887	0.894098	0.79113	0.997918	0.396268	0.962	0.925751	0.957381	0.757218	0.985911	0.961531	0.968541	0.47305	0.99844	0.923283	0.892317	0.935347	0.824255	0.222363	0.423366	0.935471	0.99926	0.958299	0.992239	84.0845	0.985062
MEIS2	ENSG00000134138	HGNC:7001	4212	Meis homeobox 2	-0.277502	-0.112358			0.706215			0.993512											26.6899	0.996099	0.965702	0.859001	0.993588	0.981388	0.970202	0.936419	0.974436	0.812484	0.989615	0.966891	0.865334	0.836819	0.999934	0.955129	0.873078	0.901336	0.416862	0.513312	0.800556	0.93368	0.999703	0.939417	0.995535		0.99851
THSD7A	ENSG00000005108	HGNC:22207	221981	thrombospondin type 1 domain containing 7A	-0.279319	-0.454616	3.71099	0.92359	0.434526		0.34655	0.974409	0.44502		0.92824	0.03247		0.47723	0.62518		0.30958	0.90584	17.5529	0.994955	0.97612	0.871786	0.99246	0.984442	0.920531	0.974754	0.958797	0.813607	0.991332	0.99016	0.978228	0.879128	0.99995	0.959478	0.834068	0.929813	0.680003	0.513312	0.974384	0.921487	0.999644	0.892931	0.994109	69.4976	0.998136
VSTM5	ENSG00000214376	HGNC:34443	387804	V-set and transmembrane domain containing 5	-0.28241	-0.131583		0.39216	0.310035	0.737561	0.34874	0.900887	0.10108	0.40397	0.49663	0.02173	0.996216	0.26539	0.47008	0.546551		0.63424	17.9628	0.899403	0.859144	0.874807	0.974934	9.33e-06	0.960332	0.933674	0.972718	0.66205	0.962477	0.958179	0.879919	0.666534	0.997997	0.944998	0.871572	0.966974	5.97e-06	0.239194	0.686754	0.893726	0.9996	0.921057	0.956659	31.6768	0.96108
PYGB	ENSG00000100994	HGNC:9723	5834	glycogen phosphorylase B	-0.284388	-0.598171	-19.0528	0.67658	0.481983	0.815126	0.00039	0.99843	0.02116	0.404122	0.54159		0.977478	0.92028	0.66549	0.711851		0.57185	30.6782	0.998302	0.898716	0.82983	0.995585	0.438648	0.957327	0.973163	0.988238	0.772744	0.988057	0.991626	0.958809	0.192831	0.99972	0.948387	0.946663	0.961256	0.832533	0.222363	0.351611	0.748991	0.999651	0.982321	0.998753	5.81305	0.999704
C10orf90	ENSG00000154493	HGNC:26563	118611	chromosome 10 open reading frame 90	-0.288948	0.49112	19.7271	0.29179	0.379926	0.692626	0.16763	0.927735	0.34538	0.404459	0.24123	0.12781	0.993022	0.19284	0.27876	0.807636	0.10247	0.30509	22.859	0.992905	0.963825	0.887865	0.792494	0.990236	0.955272	0.850173	0.895839	0.744683	0.980517	0.929361	0.902096	0.591963	0.999945	0.926568	0.689482	0.904761	0.680639	0.510499	0.651663	0.984698	0.998186	0.874132	0.778456	17.6324	0.848045
C15orf41	ENSG00000186073	HGNC:26929	84529	chromosome 15 open reading frame 41	-0.291393	0.251164	3.2235	0.47728	0.822941	0.267958	0.00011	0.992815	0.46492	0.272295	0.92824		0.984526	0.39643	0.3117	0.598127		0.48338	17.2805	0.996462	0.975089	0.830471	0.989667	0.992942	0.931784	0.950942	0.963811	0.730541	0.988739	0.985544	0.953339	0.861428	0.99995	0.933812	0.621273	0.761358	0.748038	0.513312	0.726369	0.933748	0.999442	0.978053	0.992495	32.0452	0.993808
ZNF808	ENSG00000198482	HGNC:33230	388558	zinc finger protein 808	-0.292068	-0.65909	5.9842	0.74104	0.0505438	0.769064	0.38169	0.999537	0.3359	0.225293	0.92824	0.4337	0.945985	0.24629	0.74582	0.533849		0.90584	25.0789	0.984429	7.69e-06	0.8724	0.616728	0.163411	0.926251	0.959418	0.784044	0.738505	0.957042	0.969819	0.911964	5.78e-06	0.449948	0.811247	0.248849	0.621291	6.52e-06	0.226836	0.00114519	0.0212083	0.998685	0.98768	0.998935		0.999773
CMPK2	ENSG00000134326	HGNC:27015	129607	cytidine/uridine monophosphate kinase 2	-0.296003	-0.347992	-0.0514261	0.16862	0.281413	0.704374	0.00676	0.349907	0.11532	0.316742	0.25514		0.95966	0.12947	0.19085	0.562163		0.18885	12.6669	0.997643	0.949758	9.63e-06	0.95877	0.804763	0.654356	0.411579	0.96021	7.48e-06	0.528525	0.421664	0.956492	0.305722	0.995083	0.64146	0.812573	0.618635	0.444808	0.0596062	0.499517	0.434994	0.918829	0.503521	0.140719	15.8885	0.26699
PSG8	ENSG00000124467	HGNC:9525	440533	pregnancy specific beta-1-glycoprotein 8	-0.296794	-0.703153	3.61439	0.58608	0.0600734	0.659836	0.00039	0.869372	0.45743	0.259705	0.57104		0.971615	0.16033	0.50175	0.398451		0.61912	15.6446	0.940662	8.31e-06	0.811023	0.906037	0.957814	0.917239	0.863207	0.701434	9.25e-06	0.905935	0.715172	0.957058	5.94e-06	0.781008	0.731545	0.852974	0.631109	0.818802	0.226836	0.0950019	0.800881	0.981892	0.865475	0.625363		0.682359
TRIM42	ENSG00000155890	HGNC:19014	287015	tripartite motif containing 42	-0.29754	-0.439985	-0.119512		0.254001	0.715491		0.80147					0.981594			0.361355			16.8442	0.995807	0.904661	0.860526	0.988513	0.972515	0.809471	0.649044	0.94695	8.76e-06	0.980051	0.92194	0.97518	0.608553	0.999925	0.879238	0.944873	0.885323	0.721116	0.5071	0.666826	0.671481	0.988338	0.756995	0.38819	5.73762	0.70896
SPTBN1	ENSG00000115306	HGNC:11275	6711	spectrin beta, non-erythrocytic 1	-0.301512	-0.376589	0.983868	0.34617	0.720689	0.771858	0.15465	0.998669	0.16741	0.41267	0.25135		0.989501	0.18328	0.34596	0.670656		0.25247	24.3515	0.997141	0.967156	0.855377	0.996326	0.990244	0.969983	0.970066	0.98486	0.860359	0.990004	0.987432	0.986032	0.873007	0.999947	0.96456	0.950343	0.955268	0.844566	0.510499	0.809295	0.944765	0.999775	0.978077	0.998971	32.2134	0.999643
NTNG1	ENSG00000162631	HGNC:23319	22854	netrin G1	-0.301648	-0.607709			0.65948	0.836799		0.928148		0.359183			0.989257			0.561811			16.2924	0.995967	0.963512	0.819585	0.99001	0.988856	0.917644	0.961845	0.84289	0.871927	0.97967	0.972603	0.902474	0.84703	0.999942	0.930178	0.839664	0.95089	0.758583	0.513312	0.787757	0.953417	0.999728	0.948463	0.967923		0.981378
OR4N2	ENSG00000176294	HGNC:14742	390429	olfactory receptor family 4 subfamily N member 2	-0.301804	-0.646848	5.1915	0.97372	0.10526	0.68713	0.02206	0.896446	0.01657	0.335144	0.69154		0.9729	0.4919	0.95511	0.658975		0.90584	11.8028	0.594649	0.883352	8.78e-06	0.35968	7.44e-06	0.845364	0.866403	0.502462	8.14e-06	0.0647974	9.46e-06	0.901676	0.444601	0.999925	0.0894205	0.214477	0.287134	6.61e-06	0.446975	0.317951	0.952049	0.589522	0.937398	0.755746		0.722781
SYT1	ENSG00000067715	HGNC:11509	6857	synaptotagmin 1	-0.302153	-0.405759	-4.33111		0.631499	0.642641		0.936423		0.41492			0.997426			0.626783			18.1056	0.996279	0.977002	0.81941	0.996386	0.99099	0.877722	0.957924	0.497284	0.786962	0.987875	0.986091	0.973057	0.743426	0.999947	0.940056	0.900503	0.877703	0.702518	0.510499	0.731686	0.964948	0.999373	0.931227	0.987536		0.990708
STAC	ENSG00000144681	HGNC:11353	6769	SH3 and cysteine rich domain	-0.303343	-0.224786	0.710455		0.59622	0.785556		0.906278		0.224776			0.986843			0.580812			18.3887	0.993924	0.906511	0.839346	0.98809	0.93158	0.919704	0.955087	0.909151	0.76132	0.98699	0.985599	0.947199	0.512425	0.999918	0.942401	0.842561	0.913844	0.777901	0.472615	0.703452	0.830947	0.999525	0.946286	0.99537	8.27647	0.994986
POU1F1	ENSG00000064835	HGNC:9210	5449	POU class 1 homeobox 1	-0.303769	-0.755191			0.170561	0.70363		0.977021		0.404826			0.998771			0.575134			15.9665	0.99589	0.717839	0.000370961	0.998254	0.0976063	0.663818	0.482587	0.849563	7.83e-06	0.974958	0.95156	0.710225	0.686467	0.997396	0.860443	0.907641	0.752393	0.125231	0.197247	0.04889	0.405851	0.968895	0.629478	0.361562		0.522212
CC2D1B	ENSG00000154222	HGNC:29386	200014	coiled-coil and C2 domain containing 1B	-0.30415	-0.267973	3.60601	0.43683	0.604741	0.787568	0.13418	0.999086	0.11336	0.404035	0.25591	0.59163	0.962849	0.32697	0.52612	0.718773	0.04507	0.40973	26.6422	0.995421	0.973085	0.553923	0.998912	0.229768	0.902596	0.647498	0.991409	0.575944	0.973528	0.972789	0.4269	0.832844	0.999928	0.85882	0.429032	0.72605	5.45e-06	0.422667	0.750878	0.975783	0.999392	0.907441	0.979744	30.1314	0.997966
NFIA	ENSG00000162599	HGNC:7784	4774	nuclear factor I A	-0.305944	-0.319415	-5.78061		0.772803	0.747123		0.990108		0.319269			0.996001			0.584829			21.7735	0.99773	0.959743	0.891986	0.996005	0.687307	0.971277	0.945008	0.986034	0.813034	0.992809	0.97712	0.987771	0.846257	0.999937	0.972509	0.811148	0.975138	0.792765	0.513312	0.962054	0.978761	0.9997	0.980148	0.997302		0.997929
TFDP1	ENSG00000198176	HGNC:11749	7027	transcription factor Dp-1	-0.306185	0.900455	-2.69124	0.50679	0.133146	0.805869	0.29001	0.898236	0.10062	0.407666	0.3584	0.07666	0.971914	0.28361	0.37178	0.687743	0.22282	0.58756	28.0684	0.996238	0.956073	0.741555	0.993256	0.830101	0.910141	0.936902	0.968254	0.71933	0.935254	0.925197	0.867118	0.69971	0.999933	0.77583	0.475753	0.621169	0.739564	0.483668	0.190948	0.971656	0.998859	0.974698	0.995845	24.1516	0.996004
SEMA5B	ENSG00000082684	HGNC:10737	54437	semaphorin 5B	-0.309923	-0.231815	0.0918719	0.8317	0.614396	0.778885	0.30553	0.98424	0.50724	0.406829	0.92824	0.68176	0.985285	0.45348	0.89534	0.537447		0.7322	21.0522	0.995236	0.968796	0.895856	0.974244	0.988606	0.963085	0.972358	0.980394	0.797862	0.989773	0.972675	0.986864	0.80123	0.999948	0.941484	0.921392	0.929786	0.790946	0.513312	0.918669	0.860199	0.999737	0.977152	0.994474	63.5637	0.998721
MAP3K7CL	ENSG00000156265	HGNC:16457	56911	MAP3K7 C-terminal like	-0.310423	-0.603275			0.473975	0.728723		0.959715		0.108207			0.984386			0.470403			17.4049	0.99022	0.820104	0.858591	0.997502	0.987038	0.970935	0.917642	0.985452	0.662118	0.98854	0.973661	0.457309	0.598879	0.999883	0.941677	0.829699	0.923834	0.8216	0.483668	0.518976	0.942156	0.998672	0.975526	0.797539		0.905001
LMBR1	ENSG00000105983	HGNC:13243	64327	limb development membrane protein 1	-0.314584	-0.449189	-0.755303	0.143	0.51662	0.796775	0.00114	0.998836	0.23616	0.131872	0.25591		0.997915	0.44648	0.20576	0.446381		0.07471	30.1016	0.996478	0.924918	0.884721	0.999013	0.852442	0.967372	0.968583	0.983636	0.838327	0.985247	0.98942	0.93887	0.647603	0.999934	0.943521	0.901956	0.788761	6.42e-06	0.483668	0.866534	0.924917	0.999248	0.970688	0.998116	38.4651	0.998718
HPSE2	ENSG00000172987	HGNC:18374	60495	heparanase 2 (inactive)	-0.319824	-0.783067	2.21402	0.88582	0.589528	0.751651	0.38783	0.94978	0.16921	0.412832	0.20551		0.999523	0.62101	0.44852	0.683034		0.77913	20.9702	0.995623	0.970808	0.88873	0.998816	0.148048	0.963866	0.947809	0.951118	0.770294	0.989609	0.962645	0.950359	0.872726	0.999948	0.955365	0.940042	0.960788	0.660899	0.510499	0.955647	0.903621	0.999119	0.967995	0.952971	35.803	0.987253
SMIM10L1	ENSG00000256537	HGNC:49847	100129361	small integral membrane protein 10 like 1	-0.320653	-0.662143				0.59468		0.997571					0.926926			0.300491			29.7676	0.157756	0.656244	9.4e-06	0.77754	0.401125	0.711193	0.977595	0.963695	0.852713	0.969652	0.962133	0.917727	6.95e-06	0.969814	0.940382	0.272457	0.814102	6.21e-06	0.056361	0.00930661	0.0526415	0.99875	0.941702	0.999661		0.99943
LRFN5	ENSG00000165379	HGNC:20360	145581	leucine rich repeat and fibronectin type III domain containing 5	-0.324953	-1.00683	0.806838		0.386921			0.957497											16.5549	0.997782	0.954035	0.864021	0.996472	0.990968	0.922529	0.937075	0.908059	0.662485	0.97774	0.968422	0.907074	0.721347	0.999934	0.926561	0.699068	0.973807	0.659222	0.510499	0.687935	0.735667	0.999558	0.944027	0.993016		0.997058
GRM8	ENSG00000179603	HGNC:4600	2918	glutamate metabotropic receptor 8	-0.328196	-0.18837	1.63925	0.46845	0.65998	0.691372	0.00287	0.977014	0.04528	0.339218	0.19246		0.99185	0.74093	0.2359	0.357648		0.4326	20.2373	0.996615	0.979416	0.876712	0.991217	0.988013	0.913853	0.939778	0.92731	0.840681	0.987221	0.974174	0.968385	0.835454	0.99994	0.950239	0.82826	0.966978	0.837406	0.513312	0.644454	0.964431	0.999738	0.979624	0.995676		0.996396
ARHGEF7	ENSG00000102606	HGNC:15607	8874	Rho guanine nucleotide exchange factor 7	-0.328636	0.139118	-0.763992		0.428883			0.999614											26.4905	0.997286	0.88897	0.810141	0.989212	0.986774	0.972371	0.961001	0.987423	0.820326	0.971041	0.957334	0.949384	0.623189	0.998647	0.888847	0.878039	0.979252	0.644561	0.239194	0.654893	0.824523	0.999766	0.99245	0.999826		0.999936
PTGFRN	ENSG00000134247	HGNC:9601	5738	prostaglandin F2 receptor inhibitor	-0.330122	-0.713199	-3.81104	0.32692	0.43743	0.773014	0.05321	0.775155	0.43725	0.13557	0.42086	0.30857	0.979793	0.32006	0.64826	0.637217	0.21928	0.33788	19.1691	0.997666	0.963276	0.882457	0.987352	0.624297	0.959493	0.912844	0.978935	0.859658	0.97579	0.94919	0.913575	0.874358	0.999944	0.943543	0.849556	0.864433	0.273459	0.513312	0.668736	0.871296	0.999706	0.896416	0.976832	47.3122	0.97624
ALK	ENSG00000171094	HGNC:427	238	ALK receptor tyrosine kinase	-0.331076	-0.200801	-1.33906	0.1646	0.747555	0.736841	0.48959	0.987001	0.5961	0.404005	0.3597		0.994527	0.59146	0.30964	0.743125		0.24389	18.6137	0.997477	0.966919	0.871498	0.987519	0.979966	0.962259	0.945426	0.967452	0.687485	0.988652	0.979413	0.978793	0.864174	0.999944	0.944924	0.950194	0.942239	0.756565	0.510499	0.947121	0.954589	0.999108	0.964704	0.955499	61.9076	0.992547
SERPINA5	ENSG00000188488	HGNC:8723	5104	serpin family A member 5	-0.331225	-0.496954	1.8249	0.34839	0.29869	0.780177	0.00011	0.885167	0.47717	0.320252	0.3919		0.919475	0.64468	0.50502	0.631769		0.45712	20.1146	0.996622	0.789938	0.593119	0.840554	0.993147	0.894437	0.826675	0.949288	0.586854	0.989674	0.970944	0.672076	0.520068	0.999895	0.907922	0.743432	0.91456	7.35e-06	0.446975	0.107737	0.495652	0.999481	0.941234	0.49274	50.2886	0.685363
POLR2B	ENSG00000047315	HGNC:9188	5431	RNA polymerase II subunit B	-0.331487	0.160505	-2.0115		0.570201			0.998601											27.546	0.99852	0.953509	9.57e-06	0.997291	0.701015	0.945407	0.950728	0.994021	0.906862	0.990561	0.993618	0.917017	0.433047	0.99907	0.950163	0.14253	0.761684	6.9e-06	0.204882	0.411965	0.902954	0.999489	0.96258	0.998624		0.998286
SORBS1	ENSG00000095637	HGNC:14565	10580	sorbin and SH3 domain containing 1	-0.332468	-0.819206	3.19614	0.68163	0.419879	0.618759	0.48858	0.999157	0.52878	0.404918	0.7415	0.55965	0.999506	0.38457	0.82063	0.754951	0.17415	0.77913	26.957	0.998618	0.979132	0.874757	0.998135	0.957899	0.970994	0.967254	0.987113	0.816264	0.99072	0.991476	0.970084	0.893974	0.999953	0.956357	0.885117	0.926342	0.838264	0.510499	0.226955	0.966028	0.999678	0.973765	0.998259	46.2677	0.999308
DCC	ENSG00000187323	HGNC:2701	1630	DCC netrin 1 receptor	-0.332548	0.0453316	1.96889	0.47159	0.414328	0.720543	0.00011	0.928867	0.46428	0.415088	0.42976		0.999042	0.32006	0.5083	0.748877		0.4484	16.1406	0.998124	0.971643	0.832273	0.99435	0.99286	0.90945	0.953603	0.734004	0.827166	0.98761	0.946826	0.86098	0.872656	0.999946	0.920001	0.916411	0.974544	0.605387	0.510499	0.990156	0.910566	0.999046	0.913824	0.929148	23.5369	0.979617
RORA	ENSG00000069667	HGNC:10258	6095	RAR related orphan receptor A	-0.332845	4.23325	-3.0016				0.447	0.929832	0.72481		0.40586			0.54201	0.17834				20.2343	0.988823	0.975215	0.875349	0.96956	0.453507	0.957949	0.930045	0.967856	0.85854	0.987332	0.979711	0.980768	0.837327	0.999944	0.947016	0.878076	0.972928	0.854896	0.513312	0.895439	0.961744	0.999622	0.942597	0.987904		0.992974
DISC1	ENSG00000162946	HGNC:2888	27185	DISC1 scaffold protein	-0.341677	-0.227764	1.68913	0.92359		0.74925	0.28445	0.955229	0.42711	0.276227	0.92824		0.989629	0.42851	0.65056	0.469927		0.90584	20.2598	0.987311	0.957935	0.884742	0.960884	0.900226	0.954613	0.950706	0.971196	0.835043	0.990504	0.962788	0.986719	0.861564	0.999938	0.932466	0.783353	0.925069	0.821019	0.513312	0.768002	0.947959	0.999593	0.952819	0.996135	17.8384	0.996181
GALNT14	ENSG00000158089	HGNC:22946	79623	polypeptide N-acetylgalactosaminyltransferase 14	-0.341887	1.12517	-0.000802041	0.5499	0.760252	0.732153	0.29547	0.936367	0.20876	0.276249	0.26549		0.986477	0.27069	0.3117	0.557595		0.55554	21.8823	0.996587	0.954655	0.866091	0.965378	0.988351	0.939794	0.979098	0.858414	0.482681	0.979045	0.970728	0.973003	0.771624	0.999933	0.940227	0.912943	0.981319	7.09e-06	0.510499	0.97666	0.962494	0.999696	0.960931	0.993331	36.5911	0.994845
CDC25A	ENSG00000164045	HGNC:1725	993	cell division cycle 25A	-0.342324	-0.242302	-1.56119	0.38599	0.49298	0.770009	0.07846	0.999504	0.04328	0.407333	0.36765		0.972697	0.0939	0.3014	0.771303		0.3806	25.5394	0.998325	0.979119	0.864052	0.999549	0.991961	0.886348	0.966944	0.989635	0.792953	0.989172	0.989318	0.451632	0.645243	0.999932	0.916643	0.932449	0.883485	6.19e-06	0.483668	0.448333	0.936597	0.999296	0.962684	0.999455	8.0788	0.999533
TNXB	ENSG00000168477	HGNC:11976	7148	tenascin XB	-0.343463	0.802316	2.6621		0.639312	0.843318	0.77625	0.975293	0.84222	0.405137	0.92824	0.31302	0.991144	0.64673	0.83422	0.658104	0.47904		28.999	0.996983	0.970992	0.788835	0.998808	0.984623	0.962793	0.930618	0.979066	0.458502	0.966231	0.956889	0.924769	0.865295	0.999931	0.904804	0.783963	0.933536	0.589152	0.510499	0.838452	0.800263	0.99921	0.89939	0.755032		0.848755
EYS	ENSG00000188107	HGNC:21555	346007	eyes shut homolog	-0.34374	-0.611051	13.3592	0.60107	0.452655	0.677432	0.76095	0.907434	0.69274	0.102731	0.92824	0.17676	0.999132	0.72398	0.7747	0.0995501		0.7322	16.0209	0.997772	0.966836	0.852078	0.998048	0.985983	0.889885	0.855822	0.847774	0.861196	0.985737	0.934995	0.942017	0.812123	0.999949	0.896066	0.904585	0.9145	0.540573	0.510499	0.986462	0.981827	0.998338	0.946927	0.779123	27.6823	0.888247
LYRM4	ENSG00000214113	HGNC:21365	57128	LYR motif containing 4	-0.344379	-0.502453	1.33573	0.29098	0.308646	0.824429	0.66726	0.999764	0.60524	0.346445	0.76473	0.30091	0.989406	0.28615	0.78135	0.646589		0.22494	20.8525	0.997438	0.951106	0.818484	0.995157	0.987802	0.945008	0.971881	0.973476	0.770528	0.988085	0.992391	0.988233	0.798253	0.999937	0.939253	0.864406	0.906559	0.717138	0.510499	0.568265	0.889584	0.999392	0.965542	0.999223	36.7037	0.999215
CSMD1	ENSG00000183117	HGNC:14026	64478	CUB and Sushi multiple domains 1	-0.344777	-0.0415771	0.663817	0.88582	0.420335	0.704796	0.57494	0.978705	0.63239		0.40747	0.61159	0.999462	0.78098	0.83557	0.380918		0.90584	17.4153	0.998376	0.971348	0.913631	0.909162	0.479673	0.935801	0.933247	0.96095	0.821397	0.972478	0.968683	0.982449	0.880782	0.999939	0.947436	0.93758	0.918632	0.686388	0.510499	0.970796	0.984872	0.998499	0.960842	0.964934	85.1812	0.993051
HHIP	ENSG00000164161	HGNC:14866	64399	hedgehog interacting protein	-0.345764	-0.744988	0.426993		0.510082	0.703677		0.875575		0.408363			0.98694			0.624166			12.8049	0.997814	0.974681	0.425103	0.998881	8.54e-06	0.80791	0.889606	0.986496	0.720876	0.984827	0.934144	0.490824	0.79421	0.999954	0.895895	0.445258	0.859718	7.32e-06	0.510499	0.678588	0.8538	0.990237	0.772921	0.331241		0.530816
CCDC80	ENSG00000091986	HGNC:30649	151887	coiled-coil domain containing 80	-0.346367	-0.43706	3.21744	0.77976	0.562932	0.696252	0.59719	0.981779	0.69805	0.333649	0.92824	0.87425	0.991043	0.54201	0.38345	0.439315		0.90584	24.1647	0.997825	0.97705	0.776001	0.985502	0.993235	0.966331	0.938761	0.932063	0.857627	0.983853	0.969047	0.975228	0.886925	0.999926	0.914638	0.638471	0.951484	0.770051	0.513312	0.120089	0.72114	0.999363	0.950532	0.990722	15.6443	0.993786
MICALCL	ENSG00000133808	HGNC:25933	84953	MICAL C-terminal like	-0.346882	0.288674	4.37442		0.478088	0.717224	0.57547	0.983408	0.73504	0.227137	0.83351	0.24938	0.994762	0.62213	0.94196	0.75917	0.22532		26.6695	0.996055	0.963103	0.897098	0.866625	0.986474	0.96697	0.956295	0.926317	0.732633	0.987315	0.963798	0.986923	0.876095	0.999945	0.941269	0.836133	0.904397	0.696509	0.513312	0.908258	0.380805	0.99927	0.986405	0.903678	59.2553	0.946115
ZBTB16	ENSG00000109906	HGNC:12930	7704	zinc finger and BTB domain containing 16	-0.347201	0.292486	-3.80402		0.717448	0.698476		0.992686		0.405266			0.999569			0.549139			23.7285	0.997164	0.963303	0.899165	0.932325	0.752399	0.968222	0.969401	0.967887	0.686402	0.99082	0.975044	0.987107	0.848545	0.999934	0.967557	0.595167	0.962288	0.839269	0.513312	0.888331	0.975312	0.999697	0.986936	0.996272		0.997275
FER1L6	ENSG00000214814	HGNC:28065	654463	fer-1 like family member 6	-0.347357	-0.873138	3.49699	0.97372	0.490976	0.698247	0.9172	0.967326	0.92456	0.405404	0.92824	0.60167	0.979524	0.95426	0.94073	0.788361	0.88646	0.90584	27.6231	0.997018	0.973991	0.895581	0.979416	0.986587	0.953945	0.943605	0.749259	0.850696	0.988532	0.973069	0.917986	0.882376	0.999945	0.95116	0.810142	0.924513	0.436138	0.510499	0.41262	0.839797	0.99927	0.971257	0.857834	32.9214	0.857939
AFAP1	ENSG00000196526	HGNC:24017	60312	actin filament associated protein 1	-0.34786	-0.397284	2.30606	0.70672	0.315907	0.786872	0.00222	0.985031	0.41681	0.334589	0.76473		0.979188	0.59393	0.48184	0.504485		0.7322	22.9673	0.997992	0.968658	0.81711	0.992777	0.0319401	0.964549	0.903087	0.961083	0.690117	0.985409	0.955108	0.990342	0.761291	0.999937	0.940688	0.816977	0.903044	0.760683	0.510499	0.783159	0.970918	0.999544	0.978362	0.995816	47.9303	0.998178
MAGI1	ENSG00000151276	HGNC:946	9223	membrane associated guanylate kinase, WW and PDZ domain containing 1	-0.348126	-0.554347	1.79815	0.33945	0.460779	0.775235	0.40897	0.982258	0.5194	0.267794	0.92824	0.55164	0.998358	0.2573	0.56945	0.587498		0.29746	23.825	0.997763	0.957659	0.845177	0.993979	0.486537	0.953562	0.944238	0.981316	0.843778	0.987285	0.971464	0.980823	0.821496	0.999937	0.947853	0.946987	0.896421	0.810773	0.513312	0.808993	0.959912	0.999677	0.977374	0.992245	39.1948	0.996987
AOX1	ENSG00000138356	HGNC:553	316	aldehyde oxidase 1	-0.349224	-0.695336	3.48292	0.06944	0.446731	0.755049	0.00188	0.914619	0.24236	0.320616	0.14961		0.968758	0.34042	0.03521	0.621274		0.02946	19.1859	0.997942	0.953356	0.780742	0.995464	0.1225	0.918573	0.94417	0.987453	0.54378	0.975828	0.962524	0.870775	0.67187	0.999927	0.939405	0.933299	0.880003	7.43e-06	0.446975	0.444701	0.935707	0.999328	0.945037	0.992092	6.16992	0.992431
GRID2	ENSG00000152208	HGNC:4576	2895	glutamate ionotropic receptor delta type subunit 2	-0.349702	-0.618405	2.22495	0.50587	0.505933	0.757431	0.30055	0.963053	0.5961	0.405323	0.63109		0.999333	0.36828	0.12283	0.715494		0.55692	19.0601	0.994254	0.964705	0.864099	0.998089	0.883002	0.922998	0.959904	0.919076	0.848154	0.977605	0.956574	0.92545	0.88275	0.999945	0.917143	0.823378	0.923394	0.743428	0.510499	0.886928	0.938107	0.99945	0.92153	0.948176	39.1948	0.986858
DLGAP3	ENSG00000116544	HGNC:30368	58512	DLG associated protein 3	-0.349934	1.18533			0.676639	0.76485		0.990715		0.404477			0.976242			0.6004			27.6299	0.992747	0.826233	0.813918	0.971297	8.77e-06	0.937142	0.903683	0.802542	0.65683	0.984933	0.962339	0.965161	0.685246	0.999896	0.929578	0.737185	0.974385	0.15161	0.513312	0.49812	0.691268	0.999254	0.97402	0.984073		0.988659
PDE4D	ENSG00000113448	HGNC:8783	5144	phosphodiesterase 4D	-0.351511	-0.622263	-4.64041		0.402242	0.669899		0.995227		0.404975			0.998431			0.780261			20.472	0.997053	0.970081	0.895017	0.997396	0.990168	0.963108	0.974956	0.972037	0.85718	0.993316	0.981608	0.98132	0.840404	0.999931	0.963373	0.952816	0.975432	0.819494	0.513312	0.8286	0.954593	0.999724	0.955814	0.997149		0.998331
DNAH9	ENSG00000007174	HGNC:2953	1770	dynein axonemal heavy chain 9	-0.351626	-0.646472	6.47241	0.74104	0.441448	0.73188	0.60136	0.976867	0.72721	0.116746	0.54541	0.77602	0.985278	0.84853	0.95074	0.454063		0.6407	22.2994	0.997034	0.976781	0.891763	0.987935	0.972805	0.911219	0.793033	0.926209	0.582346	0.967061	0.940137	0.852023	0.885061	0.999953	0.908264	0.9181	0.859806	0.411001	0.513312	0.813181	0.854292	0.999653	0.951179	0.988996	71.462	0.982095
PPP3CA	ENSG00000138814	HGNC:9314	5530	protein phosphatase 3 catalytic subunit alpha	-0.351705	0.0936151	-7.93983		0.469375	0.805188		0.983793		0.315904			0.993096			0.591079			22.0822	0.997748	0.96645	0.879745	0.996275	0.990704	0.964569	0.890968	0.919311	0.841253	0.99077	0.981694	0.943979	0.735566	0.999951	0.948669	0.775372	0.907926	0.82519	0.510499	0.681523	0.930735	0.998853	0.945169	0.998832		0.99886
REPS1	ENSG00000135597	HGNC:15578	85021	RALBP1 associated Eps domain containing 1	-0.355634	-0.050895	3.72131	0.55077	0.745147	0.709084	0.25018	0.998879	0.01149	0.329657	0.30534		0.99433	0.16033	0.11728	0.753624		0.54515	26.3727	0.99806	0.956041	0.838383	0.996297	0.989612	0.964541	0.95094	0.988281	0.882396	0.988492	0.987832	0.930213	0.834936	0.999947	0.935481	0.696447	0.882174	0.314129	0.484477	0.836519	0.88401	0.999479	0.987228	0.999796	33.1237	0.999908
STK33	ENSG00000130413	HGNC:14568	65975	serine/threonine kinase 33	-0.356906	-0.21261	1.75134	0.143	0.521399	0.806038	0.28806	0.964412	0.24204	0.407918	0.29153		0.998279	0.47057	0.28084	0.644409		0.24468	22.0548	0.997018	0.960843	0.894388	0.997218	0.98731	0.968161	0.965765	0.99152	0.793859	0.99181	0.991664	0.988094	0.809674	0.999927	0.972077	0.870039	0.905324	0.614617	0.513312	0.884224	0.799873	0.999739	0.958716	0.962265	7.27117	0.972134
SV2C	ENSG00000122012	HGNC:30670	22987	synaptic vesicle glycoprotein 2C	-0.358758	-0.697154	-0.296467	0.11217	0.56562	0.658571	0.17742	0.925139	0.11756	0.407975	0.29843	0.40113	0.978406	0.45523	0.2577	0.619542	0.37564	0.02946	18.4629	0.994494	0.961023	0.853926	0.979915	0.98739	0.962974	0.921649	0.95859	0.672892	0.981118	0.950514	0.985514	0.868756	0.999943	0.879327	0.901755	0.970406	6.2e-06	0.513312	0.927541	0.948709	0.999344	0.961389	0.966334	15.1376	0.990747
GKAP1	ENSG00000165113	HGNC:17496	80318	G kinase anchoring protein 1	-0.359744	-0.777486			0.39318	0.808231		0.993116		0.403987			0.997577			0.578088			17.9556	0.99815	0.917682	0.598609	0.999398	0.988827	0.917385	0.957881	0.995081	0.713901	0.974581	0.97379	0.563892	0.744435	0.999932	0.948558	0.875758	0.767427	5.58e-06	0.422667	0.932906	0.829949	0.999706	0.979889	0.999463		0.998727
GRIN2A	ENSG00000183454	HGNC:4585	2903	glutamate ionotropic receptor NMDA type subunit 2A	-0.359999	-0.136324	-4.25174	0.06944	0.559211	0.641257	0.03996	0.972689	0.2156	0.338578	0.04029	0.17034	0.997888	0.07958	0.03955	0.358726		0.02946	22.8045	0.997145	0.965769	0.876138	0.994667	0.368326	0.95223	0.962753	0.964117	0.789911	0.983239	0.969428	0.951988	0.863155	0.999946	0.953558	0.857363	0.97028	0.768052	0.510499	0.95582	0.992301	0.999249	0.976869	0.959871	16.6081	0.992992
RERG	ENSG00000134533	HGNC:15980	85004	RAS like estrogen regulated growth inhibitor	-0.362292	-0.742936	2.20169		0.300212	0.734631	0.48239	0.988584	0.39825	0.229085	0.07972	0.91303	0.997092	0.3662	0.00961	0.469705	0.52944		20.5406	0.994543	0.929131	0.873802	0.996235	0.990596	0.939704	0.920371	0.76379	0.713539	0.98845	0.975732	0.910742	0.458144	0.999933	0.93614	0.920623	0.910888	0.80329	0.510499	0.673255	0.758561	0.999239	0.888062	0.967747	9.55474	0.991364
ANK3	ENSG00000151150	HGNC:494	288	ankyrin 3	-0.365928	-0.564488	34.8134	0.58006	0.501986	0.660614	0.77381	0.961418	0.82285	0.209423	0.92824	0.67564	0.99657	0.49989	0.69835	0.661917	0.43488	0.66517	20.1296	0.998163	0.97945	0.900616	0.998619	0.986854	0.961049	0.966408	0.978345	0.782793	0.993295	0.973449	0.987223	0.878467	0.999954	0.957104	0.939308	0.94027	0.695311	0.510499	0.967431	0.972592	0.999715	0.924484	0.988032	71.8542	0.98024
CDH12	ENSG00000154162	HGNC:1751	1010	cadherin 12	-0.367808	-0.0222216	1.49867	0.11217	0.45893	0.582313	0.32614	0.967847	0.25432	0.319659	0.26798	0.68822	0.997223	0.55746	0.11913	0.103159	0.28764	0.09854	16.5359	0.991965	0.975481	0.864301	0.992119	0.989611	0.910702	0.957672	0.964037	0.826368	0.972718	0.950467	0.908223	0.870949	0.999947	0.92624	0.944095	0.919525	6.41e-06	0.513312	0.864925	0.963876	0.999394	0.887587	0.82171	58.0358	0.860384
ATP10A	ENSG00000206190	HGNC:13542	57194	ATPase phospholipid transporting 10A (putative)	-0.368197	0.201252	-0.125369	0.76113	0.530398	0.723248	0.84026	0.969205	0.88977	0.403965	0.83351	0.63683	0.981739	0.83943	0.9913	0.287859	0.72323	0.90584	17.6643	0.995488	0.963587	0.786645	0.622584	0.746861	0.96412	0.952931	0.9688	0.812487	0.98047	0.93742	0.988887	0.835068	0.999936	0.922443	0.852016	0.961939	0.825351	0.513312	0.778708	0.891995	0.99962	0.957884	0.986966	64.1986	0.994275
TNFAIP6	ENSG00000123610	HGNC:11898	7130	TNF alpha induced protein 6	-0.368212	-0.335317	2.75538	0.80445	0.0601328	0.79283	0.47804	0.966264	0.60491	0.407914	0.92824	0.29149	0.978679	0.79516	0.65512	0.515374	0.23221	0.70673	13.3116	0.995533	0.973374	0.841257	0.990123	0.903754	0.930697	0.916041	0.640345	0.818497	0.980524	0.951221	0.983731	0.861279	0.999934	0.929832	0.777859	0.856126	0.810077	0.510499	0.733395	0.684278	0.999009	0.917602	0.846	16.1314	0.778354
TSHZ2	ENSG00000182463	HGNC:13010	128553	teashirt zinc finger homeobox 2	-0.368635	-0.421896	1.60802	0.72226	0.519226		0.47398	0.891296	0.5515		0.14912	0.76923		0.4621	0.36189			0.66517	19.1288	0.764745	0.964271	0.846872	0.990136	0.98807	0.964122	0.968325	0.824455	0.800365	0.992503	0.979061	0.945543	0.885016	0.999942	0.965685	0.828611	0.931865	0.760463	0.510499	0.972119	0.982449	0.99973	0.938539	0.973039	65.6686	0.995182
WWC1	ENSG00000113645	HGNC:29435	23286	WW and C2 domain containing 1	-0.368907	0.030536	-1.67906	0.40739	0.738878		0.01125	0.987559	0.42505		0.38891			0.35136	0.35792			0.52883	19.7502	0.997934	0.955892	0.89764	0.945893	0.695244	0.962823	0.929959	0.978452	0.67994	0.987447	0.965256	0.976143	0.869029	0.999937	0.949693	0.831378	0.912868	0.773723	0.513312	0.729541	0.925396	0.999733	0.968048	0.995909	27.9981	0.996998
SVEP1	ENSG00000165124	HGNC:15985	79987	sushi, von Willebrand factor type A, EGF and pentraxin domain containing 1	-0.371547	-0.332803	2.40296	0.92359	0.375553	0.727852	0.65438	0.887333	0.8368	0.409671	0.92824	0.32467	0.998313	0.88022	0.71762	0.732816	0.28062	0.90584	24.7072	0.995944	0.976584	0.79552	0.99093	0.808234	0.93093	0.931056	0.969303	9.31e-06	0.989329	0.941814	0.985588	0.882991	0.99995	0.915318	0.94766	0.914959	0.756413	0.513312	0.707435	0.734037	0.999277	0.882421	0.920837	96.9587	0.972229
PDE1A	ENSG00000115252	HGNC:8774	5136	phosphodiesterase 1A	-0.37219	0.576576			0.248143	0.750986		0.878199		0.409675			0.984576			0.588073			17.0121	0.996021	0.956022	0.867775	0.988449	0.990609	0.938707	0.913936	0.82774	0.830284	0.990173	0.968984	0.837298	0.794338	0.999932	0.940614	0.922071	0.936362	0.4161	0.510499	0.918509	0.926882	0.998209	0.887063	0.722454		0.837611
MYO5B	ENSG00000167306	HGNC:7603	4645	myosin VB	-0.372884	0.214284	3.46397	0.58061	0.634437		0.94334	0.955505	0.91828		0.83351	0.92592		0.9328	0.90812		0.12629	0.5831	21.8	0.998299	0.973931	0.840704	0.996966	0.993357	0.966459	0.969773	0.986187	0.780994	0.988041	0.985543	0.921997	0.883118	0.99995	0.960116	0.88671	0.960801	0.856406	0.510499	0.758768	0.885565	0.999649	0.97448	0.996347	29.0145	0.993806
CD80	ENSG00000121594	HGNC:1700	941	CD80 molecule	-0.374991	0.61078	2.86116	0.50343	0.304295	0.789719	0.54079	0.911694	0.51541	0.333428	0.59159	0.80777	0.984939	0.44114	0.33598	0.58139		0.45457	20.1688	0.996534	0.789247	0.732258	0.85852	0.991267	0.833059	0.915499	0.976511	0.338594	0.989653	0.986305	0.982107	0.298958	0.996978	0.933014	0.497379	0.794902	0.853981	0.226836	0.188378	0.839793	0.998006	0.729014	0.376812	91.5908	0.746551
KCND2	ENSG00000184408	HGNC:6238	3751	potassium voltage-gated channel subfamily D member 2	-0.375315	-0.723549			0.451268			0.945398											18.9975	0.995636	0.953265	0.851507	0.997575	0.989486	0.924273	0.972371	0.954998	0.838599	0.988355	0.952825	0.684283	0.816082	0.999927	0.926251	0.895246	0.92369	0.669108	0.50224	0.804437	0.97136	0.999641	0.940434	0.991884		0.99453
APBA2	ENSG00000034053	HGNC:579	321	amyloid beta precursor protein binding family A member 2	-0.376087	0.127391	-5.00098	0.71741	0.579554	0.761994	0.62878	0.965956	0.71752	0.330402	0.92824	0.69357	0.996614	0.3662	0.61722	0.462195	0.76961	0.65571	20.5591	0.998035	0.958445	0.87136	0.980836	0.853269	0.966414	0.939689	0.974366	0.595726	0.973408	0.948056	0.971418	0.817587	0.999926	0.937763	0.824623	0.949348	0.789263	0.513312	0.982728	0.975079	0.999661	0.972092	0.986431		0.979466
XKR6	ENSG00000171044	HGNC:27806	286046	XK related 6	-0.376725	0.706077	-10.7382		0.456465	0.722295		0.999286		0.326811			0.993907			0.589219			29.7263	0.99548	0.959536	0.897483	0.994551	0.981118	0.956624	0.955108	0.945485	0.831792	0.986253	0.965205	0.937758	0.769281	0.999929	0.932564	0.90181	0.965236	0.82207	0.510499	0.921642	0.952425	0.999571	0.959311	0.999815		0.999558
WWC2	ENSG00000151718	HGNC:24148	80014	WW and C2 domain containing 2	-0.377209	-0.655816	2.59633	0.97372	0.461041		0.73242	0.976515	0.80832	0.12119	0.92824	0.64375	0.983255	0.69254	0.79743	0.441377		0.90584	26.8741	0.964939	0.951074	0.825888	0.997563	0.987569	0.951088	0.968612	0.98361	0.8826	0.986927	0.961607	0.942536	0.861954	0.99993	0.930284	0.931568	0.876193	0.808336	0.484477	0.801737	0.963473	0.999683	0.953528	0.998619	85.0234	0.998888
TLN2	ENSG00000171914	HGNC:15447	83660	talin 2	-0.37721	0.96526	1.89604	0.84481	0.78831	0.724786	0.78784	0.964428	0.82678	0.40653	0.72224	0.51635	0.991411	0.79151	0.59389	0.844169	0.29047	0.90584	21.1927	0.997669	1.43e-05	0.897101	0.994283	0.8818	0.964201	0.874507	0.988774	0.6977	0.986403	0.95143	0.981133	0.865904	0.999933	0.93172	0.92753	0.898451	0.366448	0.5071	0.905742	0.936557	0.999077	0.96802	0.841837	16.8666	0.892472
ASCC3	ENSG00000112249	HGNC:18697	10973	activating signal cointegrator 1 complex subunit 3	-0.377405	-0.404747	1.71191	0.59018	0.170492	0.733984	0.70729	0.999644	0.76545	0.404026	0.43721		0.979436	0.65476	0.49519	0.529248		0.58077	17.6143	0.998645	0.978704	0.870418	0.999321	0.992837	0.891041	0.953854	0.985826	0.912591	0.989088	0.990938	0.830243	0.806871	0.999949	0.920721	0.831076	0.799951	7.1e-06	0.510499	0.928109	0.899095	0.998034	0.957332	0.99995	88.6564	0.99989
HORMAD2	ENSG00000176635	HGNC:28383	150280	HORMA domain containing 2	-0.377658	-0.756508	1.47685	0.18489	0.43898	0.779638	0.26136	0.918201	0.29109	0.405289	0.66756	0.19791	0.990342	0.17682	0.33798	0.64029		0.24971	11.9907	0.996702	0.846711	0.888678	0.998942	0.872582	0.887411	0.637144	0.930483	8.02e-06	0.986991	0.96504	0.368106	0.753566	0.999872	0.944071	0.931873	0.67635	0.78482	0.204882	0.467483	0.912263	0.980367	0.921772	0.623741	19.5857	0.818293
TPR	ENSG00000047410	HGNC:12017	7175	translocated promoter region, nuclear basket protein	-0.378017	-0.714817	-1.7121	0.84481		0.791653	0.45203	0.926604	0.57302	0.410168	0.66756	0.53707	0.973362	0.44999	0.33401	0.617539	0.5119	0.90584	23.8312	0.9983	0.965172	8.63e-06	0.999759	0.180214	0.834497	0.796119	0.993989	0.700268	0.960433	0.904352	0.771033	0.896385	0.999946	0.855035	0.462372	0.492296	5.71e-06	0.483668	0.0509815	0.968254	0.999001	0.980509	0.998943	63.2697	0.999572
KIAA1217	ENSG00000120549	HGNC:25428	56243	KIAA1217	-0.379959	-0.574782	12.2053	0.5835	0.558422	0.731827	0.6075	0.989786	0.64817	0.228998	0.56192	0.73138	0.997952	0.45523	0.58569	0.667434	0.71368	0.77913	19.7377	0.99727	0.966963	0.89176	0.986742	0.986274	0.966122	0.953286	0.970149	0.848874	0.988811	0.961647	0.97664	0.880254	0.999944	0.955236	0.885592	0.973952	0.835585	0.510499	0.975613	0.983566	0.999617	0.957434	0.980315	60.806	0.995591
COL22A1	ENSG00000169436	HGNC:22989	169044	collagen type XXII alpha 1 chain	-0.380524	-0.141567	4.3348	0.88582	0.795691	0.736077	0.95204	0.974475	0.92939	0.334985	0.52727	0.51374	0.989612	0.82556	0.55025	0.400619		0.90584	20.322	0.99737	0.972261	0.729265	0.856149	0.985291	0.942428	0.952208	0.930731	0.755838	0.985569	0.974799	0.945384	0.876474	0.99995	0.939292	0.934146	0.815026	0.823963	0.510499	0.945381	0.982036	0.999338	0.964383	0.980442	32.9214	0.985665
ELAPOR1	ENSG00000116299	HGNC:29618	57535	endosome-lysosome associated apoptosis and autophagy regulator 1	-0.381476	-0.218242	-7.64727	0.88582	0.421399	0.841064	0.43442	0.94602	0.31512	0.414522	0.40426		0.983428	0.4983	0.62343	0.626826		0.90584	24.6673	0.995687	0.966642	0.860309	0.928664	0.992575	0.975056	0.946765	0.945873	0.687827	0.983893	0.961788	0.979023	0.885633	0.99995	0.928406	0.789529	0.967476	0.495215	0.513312	0.919333	0.71938	0.999415	0.960777	0.984747	63.9524	0.989087
C2CD3	ENSG00000168014	HGNC:24564	26005	C2 domain containing 3 centriole elongation regulator	-0.383605	-0.526265	19.3657	0.84481	0.471185	0.770635	0.38783	0.992681	0.60139	0.407278	0.92824	0.72814	0.989179	0.57617	0.77061	0.76481	0.25901	0.77913	23.5188	0.998547	0.979135	0.86102	0.999804	0.993547	0.966892	0.943414	0.993829	0.391123	0.987216	0.972206	0.706249	0.890999	0.999943	0.93181	0.412799	0.911047	0.857856	0.483668	0.83061	0.974665	0.999248	0.975207	0.999563	52.2405	0.999748
KCNT2	ENSG00000162687	HGNC:18866	343450	potassium sodium-activated channel subfamily T member 2	-0.383875	-0.0191896	-7.84522		0.41082	0.571645		0.96632		0.272297			0.996616			0.477644			16.2376	0.997988	0.957584	0.828174	0.996583	0.959979	0.943278	0.936005	0.981946	0.808604	0.981906	0.966209	0.71992	0.768473	0.99993	0.918832	0.97128	0.872255	0.504967	0.483668	0.214504	0.947424	0.999464	0.884999	0.983781		0.9888
LRRTM4	ENSG00000176204	HGNC:19411	80059	leucine rich repeat transmembrane neuronal 4	-0.384591	-0.553379			0.73089			0.869218		0.112338			0.987298			0.0390506			17.3253	0.868082	0.966952	0.886645	0.912031	0.990473	0.927353	0.936614	0.695984	0.889824	0.992728	0.957396	0.857831	0.820312	0.999939	0.952802	0.860717	0.891948	0.482667	0.510499	0.773127	0.988929	0.996229	0.902956	0.961107		0.93621
XYLT1	ENSG00000103489	HGNC:15516	64131	xylosyltransferase 1	-0.385333	1.17093	-1.30659	0.18783	0.717085		0.008	0.987129	0.49448		0.11153			0.26272	0.15178			0.37747	18.942	0.997255	0.95717	0.895737	0.980468	0.99017	0.958159	0.962578	0.97332	0.802448	0.990792	0.979653	0.978674	0.765148	0.999941	0.959587	0.831568	0.929569	0.84655	0.510499	0.805799	0.967793	0.999648	0.957427	0.995942		0.994888
FSTL4	ENSG00000053108	HGNC:21389	23105	follistatin like 4	-0.386045	-0.677368	0.829942	0.74104	0.568428	0.673275	0.13811	0.981725	0.4408	0.412254	0.92824		0.986653	0.50147	0.47514	0.757061		0.77913	31.7879	0.995716	0.944988	0.891549	0.985244	0.98906	0.926718	0.901134	0.96516	0.703593	0.98283	0.977685	0.987349	0.88732	0.999927	0.942866	0.879725	0.980099	0.802918	0.513312	0.799953	0.882385	0.999512	0.972117	0.984368	60.4333	0.991576
LTBP1	ENSG00000049323	HGNC:6714	4052	latent transforming growth factor beta binding protein 1	-0.386299	-0.279459	1.48663	0.92359	0.545109	0.698119	0.97788	0.979156	0.95969	0.403968	0.83351	0.77717	0.989885	0.98477	0.92518	0.799637	0.60755	0.90584	22.5494	0.998941	0.965836	0.887754	0.99597	0.505122	0.965006	0.970314	0.982927	0.844067	0.993167	0.983267	0.942371	0.87396	0.999945	0.96266	0.910208	0.958788	0.853367	0.510499	0.784779	0.918394	0.99972	0.986808	0.997711	34.0398	0.996165
CADM2	ENSG00000175161	HGNC:29849	253559	cell adhesion molecule 2	-0.389922	-0.433105	-1.16249	0.6334	0.770296		0.55612	0.997794	0.65463		0.04539	0.6455		0.60243	0.10833			0.49745	20.8063	0.996412	0.96524	0.772941	0.997367	0.990032	0.903001	0.954924	0.954218	0.906149	0.984856	0.982977	0.961887	0.864592	0.99994	0.953878	0.910039	0.904427	0.484203	0.513312	0.800395	0.970654	0.999759	0.961901	0.998045	39.1948	0.997711
CACNA1D	ENSG00000157388	HGNC:1391	776	calcium voltage-gated channel subunit alpha1 D	-0.39063	0.77852	-1.78978	0.53889	0.574811	0.746038	0.93114	0.982315	0.84606	0.407094	0.18505	0.61461	0.99866	0.7285	0.48354	0.523044		0.40886	19.2812	0.995251	0.97661	0.898927	0.992633	0.984094	0.95112	0.896977	0.975449	0.800835	0.983951	0.957063	0.980527	0.805623	0.999945	0.911556	0.930142	0.911721	0.823561	0.513312	0.845531	0.953102	0.999712	0.966179	0.99408	18.733	0.993532
OR10A5	ENSG00000166363	HGNC:15131	144124	olfactory receptor family 10 subfamily A member 5	-0.39134	-0.687276	1.46142	0.35248	0.0464845	0.217383	0.35738	0.621454	0.60815	0.327157	0.83351	0.46444	0.969315	0.38457	0.9306	0.280507		0.21875	11.6424	0.789234	0.595278	0.466108	0.0217241	8.65e-06	0.576181	8.54e-06	0.325055	0.69687	0.92292	0.708966	0.80131	0.0630066	0.998595	0.756043	0.867475	0.053623	5.37e-06	0.231225	0.0162081	0.0391328	0.814133	0.764396	0.254707		0.319003
STRN3	ENSG00000196792	HGNC:15720	29966	striatin 3	-0.39201	1.42834	6.02478	0.33406	0.361104	0.664723	0.00318	0.976083	0.44197	0.403969	0.36497		0.993031	0.5348	0.76655	0.423879		0.34817	17.0012	0.998384	0.971431	0.857045	0.997391	0.915702	0.952753	0.938279	0.990963	0.852819	0.934587	0.905825	0.537377	0.784865	0.999941	0.830111	0.936226	0.753238	7.15e-06	0.484477	0.656526	0.954977	0.999487	0.988453	0.999623		0.999249
CABYR	ENSG00000154040	HGNC:15569	26256	calcium binding tyrosine phosphorylation regulated	-0.393066	-0.51694	2.77668	0.63802	0.279402	0.492048	0.32237	0.986248	0.10878	0.405606	0.17217	0.28608	0.975166	0.36828	0.22727	0.802989	0.2743	0.66517	16.7652	0.99633	0.931066	0.706269	0.964145	0.321608	0.951349	0.940448	0.97054	0.713899	0.975727	0.968719	0.490753	0.791174	0.999948	0.944981	0.396147	0.881961	6.43e-06	0.510499	0.57524	0.406199	0.999693	0.941108	0.987355	20.1285	0.985908
FBXO17	ENSG00000269190	HGNC:18754	115290	F-box protein 17	-0.395355	-0.56751	-0.95251		0.367636	0.804092		0.971791		0.408901			0.982773			0.73109			24.3781	0.997024	0.880389	0.830904	0.920917	0.535714	0.928811	0.964458	0.973239	0.812558	0.963379	0.970003	0.917301	0.0270523	0.998516	0.92996	0.692662	0.942704	0.366774	0.2347	0.676061	0.682083	0.999679	0.928427	0.990647		0.989702
GTF2F2	ENSG00000188342	HGNC:4653	2963	general transcription factor IIF subunit 2	-0.396138	-0.208618	-3.05384		0.456271	0.743698		0.998643		0.149609			0.989142			0.415541			26.2008	0.997851	0.929449	0.841031	0.999636	0.0735946	0.959209	0.959019	0.991788	0.862955	0.989557	0.990277	0.954445	0.453954	0.998138	0.930148	0.656562	0.896626	0.567861	0.231225	0.941069	0.834188	0.999401	0.973592	0.999442		0.999693
DRGX	ENSG00000165606	HGNC:21536	644168	dorsal root ganglia homeobox	-0.396883	0.121874	1.51069		0.852191	0.661308	0.83298	0.953048	0.81546		0.15506	0.90434	0.999926	0.79818	0.18248	0.487935	0.8179		17.8771	0.995157	0.977146	0.818966	0.924608	0.98793	0.956742	0.945896	0.344441	8.73e-06	0.990408	0.962361	0.980033	0.868682	0.999938	0.948026	0.915081	0.972189	0.865801	0.510499	0.403011	0.893821	0.999085	0.98252	0.939394	8.44578	0.982934
MAPT	ENSG00000186868	HGNC:6893	4137	microtubule associated protein tau	-0.398641	1.255	-4.6535	0.74454	0.580579	0.719264	0.04088	0.97875	0.429	0.406805	0.7415		0.987001	0.37241	0.56144	0.639074		0.7322	24.2235	0.998127	0.943813	0.842421	0.955126	0.988541	0.970128	0.925249	0.992475	0.70916	0.990587	0.979695	0.985403	0.833071	0.999945	0.970553	0.933313	0.952025	0.837711	0.513312	0.904488	0.669131	0.99954	0.979502	0.968665		0.989773
RETREG1	ENSG00000154153	HGNC:25964	54463	reticulophagy regulator 1	-0.399181	-0.307997	-0.170705	0.1646	0.268191	0.721861	0.13811	0.866115	0.06965	0.404198	0.26798	0.46775	0.998674	0.23497	0.04613	0.558514		0.19556	21.6611	0.995731	0.977926	0.859889	0.996831	0.985668	0.937918	0.875257	0.982715	0.739188	0.98431	0.950952	0.986514	0.757459	0.999941	0.929028	0.860725	0.941755	0.71296	0.513312	0.879965	0.882046	0.995464	0.922228	0.799518	5.23504	0.891885
FRMD4A	ENSG00000151474	HGNC:25491	55691	FERM domain containing 4A	-0.401638	-0.644494	-4.11326	0.1009	0.695882	0.715931	0.65089	0.989036	0.59009	0.163205	0.14818	0.20776	0.997509	0.37241	0.03889	0.580325		0.12183	27.9726	0.997923	0.939441	0.880566	0.984875	0.85642	0.968822	0.962698	0.979433	0.825774	0.990216	0.974222	0.988033	0.783562	0.999935	0.961167	0.917933	0.930952	0.874588	0.510499	0.943758	0.977203	0.999681	0.96553	0.984845	31.6055	0.994815
DLC1	ENSG00000164741	HGNC:2897	10395	DLC1 Rho GTPase activating protein	-0.40191	-0.73075	19.2325	0.62418	0.353889	0.749085	0.11971	0.999755	0.41023	0.331308	0.92824	0.4251	0.995442	0.5602	0.89534	0.678046	0.15757	0.65571	23.4517	0.998136	0.966108	0.883845	0.989458	0.991556	0.965299	0.973882	0.984021	0.864235	0.987657	0.965769	0.987768	0.748569	0.999932	0.95178	0.824445	0.946748	0.856175	0.510499	0.980304	0.942854	0.999707	0.970994	0.99956	14.7081	0.999564
MARCHF7	ENSG00000136536	HGNC:17393	64844	membrane associated ring-CH-type finger 7	-0.404216	0.042592	13.4368	0.74843	0.455352		0.0451	0.999931	0.44573		0.69154	0.15088		0.32697	0.47175			0.68779	35.1413	0.998864	0.965363	9.46e-06	0.999129	0.991533	0.899414	0.967731	0.992579	0.830204	0.98376	0.984659	0.952198	0.902469	0.999934	0.861336	0.228665	0.879112	7.82e-06	0.484477	0.140745	0.993205	0.998999	0.982439	0.999985	88.7486	0.999901
PDGFC	ENSG00000145431	HGNC:8801	56034	platelet derived growth factor C	-0.404985	-0.717376	1.88072	0.2154	0.509083	0.735684	0.08778	0.967147	0.10878		0.21678	0.35206	0.97032	0.26002	0.1048	0.0906018	0.5278	0.21875	17.7023	0.996166	0.971493	0.775605	0.996141	0.960758	0.960011	0.958392	0.813566	0.801794	0.990043	0.972572	0.833494	0.830302	0.999933	0.933806	0.682697	0.954864	0.735234	0.510499	0.58715	0.834735	0.999395	0.967125	0.986205	15.3648	0.99565
CNTN6	ENSG00000134115	HGNC:2176	27255	contactin 6	-0.406232	-0.686963	3.74546	0.76457	0.405052	0.215411	0.54985	0.866953	0.6833	0.273087	0.70582	0.86321	0.984493	0.71391	0.4885	0.1326	0.74755	0.77913	15.08	0.995075	0.970483	0.859562	0.535146	0.980467	0.90971	0.850174	0.913219	0.730039	0.979371	0.913179	0.85678	0.881793	0.99995	0.843432	0.836001	0.79767	6.07e-06	0.513312	0.967182	0.967207	0.984229	0.848796	0.76926	19.9953	0.777448
NCAM1	ENSG00000149294	HGNC:7656	4684	neural cell adhesion molecule 1	-0.406571	-0.276595		0.21741	0.287498	0.77116	0.18368	0.906447	0.0648	0.409601	0.92824	0.72503	0.998296	0.17682		0.6017		0.32901	15.41	0.996523	0.968449	0.869096	0.995989	0.610258	0.951644	0.913637	0.925055	0.759197	0.981501	0.942329	0.987733	0.874648	0.999942	0.930076	0.849147	0.875954	0.638498	0.513312	0.889485	0.84907	0.999075	0.946839	0.994066	17.5257	0.995668
SREBF2	ENSG00000198911	HGNC:11290	6721	sterol regulatory element binding transcription factor 2	-0.40755	2.95637	-4.17871	0.01387	0.597983	0.808166	0.64172	0.841626	0.71373	0.32282	0.12072	0.43229	0.980251	0.18967	0.00925	0.475439		0.02946	19.9048	0.997197	0.952931	0.762431	0.998483	8.48e-06	0.944487	0.856176	0.987993	0.654283	0.977297	0.957929	0.864911	0.835675	0.999956	0.907141	0.83338	0.867832	0.83322	0.244116	0.987414	0.892716	0.999097	0.77403	0.501028	15.6828	0.63483
ROBO1	ENSG00000169855	HGNC:10249	6091	roundabout guidance receptor 1	-0.408025	-0.687743	-0.745202	0.1009	0.486262		0.11574	0.966343	0.19841	0.408669	0.63918		0.988691	0.17682	0.38924	0.408208		0.07471	22.6906	0.998204	0.971453	0.875631	0.999221	0.992714	0.966175	0.96188	0.993173	0.84514	0.990821	0.973938	0.870367	0.84495	0.999938	0.950901	0.940283	0.976382	0.74988	0.513312	0.863574	0.94921	0.999688	0.947464	0.994305		0.997124
DSCAM	ENSG00000171587	HGNC:3039	1826	DS cell adhesion molecule	-0.408114	-0.756235	-1.08586	0.60272	0.618401	0.520612	0.65527	0.948347	0.64801	0.32899	0.76473	0.91292	0.989796	0.86503	0.65742	0.668292		0.66517	17.1606	0.99666	0.970113	0.841738	0.945058	0.986429	0.954301	0.943809	0.921898	0.82532	0.979224	0.965393	0.949403	0.879767	0.99995	0.921709	0.920074	0.92491	0.807908	0.513312	0.937345	0.990367	0.999385	0.967926	0.990791	68.5491	0.993284
THSD7B	ENSG00000144229	HGNC:29348	80731	thrombospondin type 1 domain containing 7B	-0.408312	-0.224013		0.4726	0.809786	0.200732	0.0187	0.954935	0.46569	0.316543	0.47581		0.998929	0.38055	0.42191	0.646955		0.49025	17.1347	0.996093	0.959468	0.908081	0.989531	0.891721	0.954441	0.940868	0.855334	0.768205	0.98869	0.953987	0.926304	0.816464	0.999944	0.945142	0.966031	0.960556	0.727643	0.510499	0.880559	0.975503	0.998851	0.938087	0.987363	97.166	0.995708
EML6	ENSG00000214595	HGNC:35412	400954	EMAP like 6	-0.408947	-0.708736			0.343368	0.738493		0.998988		0.441612			0.974606			0.670656			25.1104	0.99773	0.973665	0.888715	0.995358	0.110593	0.96574	0.94204	0.979041	0.776389	0.989999	0.992118	0.985942	0.743839	0.999954	0.958012	0.94924	0.978453	0.546525	0.510499	0.836184	0.894565	0.999673	0.979496	0.99825		0.99919
CGNL1	ENSG00000128849	HGNC:25931	84952	cingulin like 1	-0.410226	-0.122663	25.0028	0.72444	0.548471	0.787216	0.83513	0.959573	0.86769	0.324778	0.5664	0.81443	0.988458	0.80653	0.46842	0.575618	0.75308	0.68779	22.9414	0.997871	0.958772	0.837281	0.907081	0.788558	0.963969	0.94477	0.972909	0.737592	0.988174	0.979644	0.953189	0.854868	0.999939	0.93515	0.792294	0.933407	0.806883	0.513312	0.928085	0.58153	0.999745	0.968917	0.990448	66.3232	0.994302
ESRRG	ENSG00000196482	HGNC:3474	2104	estrogen related receptor gamma	-0.411064	-0.772059	-4.3961		0.662666	0.684977	0.81411	0.975661	0.73924	0.119057	0.46632	0.28832	0.983593	0.20834	0.08971	0.440427			19.58	0.995556	0.965513	0.826885	0.934813	0.986875	0.954908	0.960777	0.748444	0.823385	0.989895	0.973672	0.951479	0.848003	0.999944	0.943844	0.877245	0.977146	0.806988	0.513312	0.952655	0.974218	0.999471	0.974376	0.96881	37.8782	0.995058
SGCZ	ENSG00000185053	HGNC:14075	137868	sarcoglycan zeta	-0.411579	-0.728712			0.266951			0.965069		0.146644			0.999542			0.128317			15.9313	0.993405	0.925394	0.773948	0.938986	0.988234	0.934201	0.959515	0.77067	0.745984	0.981141	0.962826	0.946326	0.744927	0.999943	0.894224	0.948678	0.98268	0.517118	0.510499	0.984088	0.95637	0.999114	0.936712	0.986523		0.992356
RYR3	ENSG00000198838	HGNC:10485	6263	ryanodine receptor 3	-0.413334	0.0216332	2.50541	0.74843	0.603365	0.662133	0.98314	0.97658	0.99666	0.404041		0.98947	0.9921	0.99552	0.90178	0.53171		0.7322	22.0873	0.997132	0.96502	0.894834	0.955054	0.0564534	0.945998	0.8785	0.971558	0.840153	0.980719	0.97482	0.982197	0.884738	0.999951	0.910899	0.953691	0.95212	0.617474	0.513312	0.835992	0.965704	0.999153	0.963684	0.983492	24.1516	0.98995
FAM78B	ENSG00000188859	HGNC:13495	149297	family with sequence similarity 78 member B	-0.413823	-0.273822	-5.96897		0.304199	0.828543		0.953843					0.983853			0.24856			21.1104	0.730856	0.974431	0.892859	0.98799	0.985739	0.912501	0.948279	0.942487	0.616866	0.984137	0.983304	0.699129	0.632588	0.99994	0.94267	0.56503	0.917903	0.460567	0.483668	0.87202	0.946406	0.9996	0.912563	0.993197		0.990379
KCNK13	ENSG00000152315	HGNC:6275	56659	potassium two pore domain channel subfamily K member 13	-0.414033	0.164253	1.85348	0.55432	0.342436	0.775593	0.33885	0.98648	0.48784	0.231563	0.20228	0.67977	0.96215	0.64571	0.38151	0.439325		0.42933	21.6535	0.866094	0.962195	0.705731	0.900954	0.984274	0.948321	0.949237	0.954341	0.252322	0.981075	0.969788	0.896413	0.833106	0.999937	0.935753	0.882093	0.920376	0.859237	0.510499	0.793342	0.956221	0.999584	0.989167	0.995576	85.1492	0.996511
FSTL5	ENSG00000168843	HGNC:21386	56884	follistatin like 5	-0.416756	-0.748346	3.90322	0.57542	0.482039		0.30676	0.965846	0.51905		0.72224			0.70097	0.90895			0.6407	17.7808	0.992803	0.965742	0.864849	0.990175	0.98559	0.916304	0.968628	0.812923	0.921811	0.988528	0.98356	0.975248	0.867743	0.999946	0.951447	0.85309	0.931769	0.725992	0.510499	0.601121	0.992902	0.999363	0.853636	0.990212	61.5887	0.992217
DENND2A	ENSG00000146966	HGNC:22212	27147	DENN domain containing 2A	-0.419562	-0.461316	-0.538253	0.36839	0.436279	0.799432	0.00011	0.970763	0.4532	0.403981	0.66756		0.987427	0.38457	0.65858	0.587322		0.25541	20.2146	0.996472	0.952884	0.8699	0.996349	0.937043	0.951738	0.940852	0.980585	0.78844	0.977314	0.981755	0.973254	0.827102	0.999944	0.933728	0.791238	0.960263	0.61597	0.513312	0.710883	0.899635	0.999514	0.945926	0.975691	18.6078	0.897709
TNFAIP8	ENSG00000145779	HGNC:17260	25816	TNF alpha induced protein 8	-0.4202	-0.780047	-0.496834		0.568121	0.792473	0.26772	0.999506	0.36301	0.132513		0.15292	0.978805	0.03203	0.62343	0.301291	0.00031		32.1279	0.998044	0.92062	0.860396	0.997551	0.993606	0.969413	0.960937	0.973462	0.854611	0.989116	0.990259	0.955162	0.711425	0.99991	0.941064	0.612746	0.937719	0.851993	0.483668	0.903685	0.862491	0.99973	0.98264	0.998967		0.999798
SLC35F4	ENSG00000151812	HGNC:19845	341880	solute carrier family 35 member F4	-0.421204	0.0273195			0.488603	0.234999		0.972294		0.405249			0.993549			0.723646			17.8953	0.997635	0.975237	0.7648	0.935822	0.862327	0.939937	0.964619	0.711863	0.723253	0.979982	0.974117	0.928983	0.800666	0.999941	0.947783	0.964304	0.980027	0.68814	0.510499	0.440901	0.971862	0.9992	0.942669	0.978642		0.993354
RFX3	ENSG00000080298	HGNC:9984	5991	regulatory factor X3	-0.423313	-0.698724	-10.6728	0.42239	0.641358		0.05946	0.912055	0.18357		0.4511	0.24901		0.67478	0.46146			0.47012	17.7043	0.997907	0.976182	0.864805	0.997109	0.835433	0.913773	0.892962	0.973063	0.77559	0.98299	0.959452	0.981846	0.770474	0.999945	0.912039	0.653707	0.900183	0.84078	0.513312	0.520911	0.929194	0.998717	0.886989	0.984122	4.53318	0.995045
STK32B	ENSG00000152953	HGNC:14217	55351	serine/threonine kinase 32B	-0.423697	-0.0746362	-2.29342	0.01387	0.405919	0.733479	0.00011	0.952707	0.44021	0.268488	0.14679		0.983418	0.25457	0.00239	0.368589		0.02946	20.8645	0.991671	0.927309	0.854441	0.844645	0.981947	0.937668	0.96518	0.939891	0.612429	0.986305	0.98083	0.954092	0.867626	0.999932	0.912352	0.882496	0.976066	0.770534	0.510499	0.687647	0.971563	0.999766	0.972376	0.994639		0.995857
HOOK1	ENSG00000134709	HGNC:19884	51361	hook microtubule tethering protein 1	-0.424974	-0.159921	6.18319	0.55432	0.450571		0.34133	0.978391	0.02233		0.32355	0.55902		0.69594	0.88963			0.52277	22.2022	0.997815	0.973301	9.07e-06	0.998133	0.412346	0.932126	0.957485	0.987454	0.817409	0.98857	0.986953	0.543125	0.880111	0.999944	0.942016	0.65037	0.765265	5.97e-06	0.483668	0.267345	0.675907	0.999676	0.898164	0.990468	63.0552	0.991223
EML4	ENSG00000143924	HGNC:1316	27436	EMAP like 4	-0.427258	-0.488563	1.33661	0.143	0.533578	0.770012	0.00011	0.850742	0.47673	0.407216	0.21545		0.988066	0.17357	0.32791	0.632153		0.11197	22.2301	0.997929	0.976713	0.861639	0.997812	0.705058	0.964364	0.89616	0.988836	0.898039	0.983936	0.935878	0.907767	0.886103	0.999946	0.933955	0.460987	0.837275	0.787952	0.510499	0.381203	0.944111	0.999457	0.990034	0.997363	13.5455	0.999482
KCTD1	ENSG00000134504	HGNC:18249	284252	potassium channel tetramerization domain containing 1	-0.427512	-0.851907	-0.35515		0.548254	0.701953		0.994717		0.328768			0.987204			0.54845			27.2808	0.995459	0.961552	0.875522	0.948839	0.988055	0.953545	0.97175	0.956186	0.825087	0.984651	0.963223	0.939832	0.816352	0.999943	0.932494	0.881409	0.983556	0.425783	0.510499	0.855308	0.947033	0.999774	0.972755	0.995218		0.996094
PDGFD	ENSG00000170962	HGNC:30620	80310	platelet derived growth factor D	-0.427682	-0.783425	2.14667	0.04355	0.685705	0.489523	0.00832	0.968255	0.27912	0.404594	0.01155		0.998009	0.32238	0.0581	0.523783		0.02946	19.4687	0.996364	0.969181	0.847411	0.995343	0.990293	0.922951	0.969218	0.911234	0.872433	0.989824	0.979783	0.985234	0.857798	0.999924	0.9488	0.806693	0.890817	0.666892	0.513312	0.41553	0.896521	0.999694	0.924742	0.961354	74.6057	0.985069
GNG7	ENSG00000176533	HGNC:4410	2788	G protein subunit gamma 7	-0.428628	2.85509			0.742138	0.828478		0.99131		0.406951			0.988034			0.766061			27.5153	0.97437	0.744366	0.854698	0.302098	0.989308	0.977753	0.951311	0.872187	0.713127	0.98745	0.966566	0.987018	0.310742	0.999783	0.941179	0.782569	0.956664	0.886048	0.50224	0.117975	0.704219	0.999604	0.984463	0.982266		0.995912
MMP16	ENSG00000156103	HGNC:7162	4325	matrix metallopeptidase 16	-0.429297	-0.757417			0.345908			0.95084											21.4929	0.996055	0.953114	0.866254	0.991044	0.69576	0.924886	0.954444	0.952913	0.867658	0.991193	0.988198	0.913678	0.749276	0.999926	0.950401	0.768228	0.889291	0.758877	0.446975	0.913713	0.877127	0.99953	0.94651	0.993311		0.995354
SLC35F3	ENSG00000183780	HGNC:23616	148641	solute carrier family 35 member F3	-0.429921	-0.525288	-14.9339		0.31549	0.791957		0.987014		0.140284			0.984346			0.46275			23.1474	0.994801	0.931966	0.89947	0.949096	0.990516	0.952503	0.974646	0.962153	0.798903	0.9832	0.978892	0.98817	0.687775	0.999893	0.95825	0.914571	0.979082	0.856735	0.239194	0.804662	0.944715	0.999723	0.971158	0.995548		0.996548
EXOC2	ENSG00000112685	HGNC:24968	55770	exocyst complex component 2	-0.43074	1.34422	-2.14466		0.560922	0.824061		0.961477		0.405463			0.986892			0.548079			24.1327	0.997973	0.947378	0.899954	0.965634	0.559625	0.960579	0.969789	0.976308	0.818722	0.987749	0.983401	0.988212	0.757165	0.999921	0.950112	0.856642	0.924618	0.552729	0.510499	0.882846	0.818384	0.99967	0.972886	0.99936		0.999759
PCDH15	ENSG00000150275	HGNC:14674	65217	protocadherin related 15	-0.431501	-0.706203	4.96566	0.86255	0.418073	0.67112	0.30706	0.943818	0.45348	0.409915	0.79402	0.46019	0.992438	0.5046	0.911	0.763193	0.05206	0.77913	18.1212	0.997005	0.970797	0.817876	0.988363	0.539247	0.932265	0.96772	0.923688	0.848926	0.987081	0.96711	0.740987	0.857375	0.999944	0.945581	0.905999	0.970273	6.91e-06	0.510499	0.898167	0.99375	0.999167	0.933487	0.982737	35.4968	0.993258
ATRNL1	ENSG00000107518	HGNC:29063	26033	attractin like 1	-0.432181	-0.280734	2.65817		0.287952	0.647922		0.94301		0.325676			0.998326			0.529539			21.2587	0.994994	0.96997	0.888079	0.997942	0.978561	0.87269	0.966152	0.931403	0.761478	0.986397	0.984312	0.934222	0.75297	0.999937	0.943869	0.9349	0.896337	0.554639	0.510499	0.893274	0.86079	0.999722	0.944294	0.996379	7.56556	0.992925
SAMD3	ENSG00000164483	HGNC:21574	154075	sterile alpha motif domain containing 3	-0.43249	-0.576468	0.834084	0.88582	0.221542	0.72443	0.68848	0.914625	0.71106	0.127835	0.92824	0.87577	0.980598	0.4193	0.44852	0.381655	0.51922	0.90584	17.5415	0.996334	0.97122	0.836642	0.994208	0.992073	0.924835	0.969831	0.975597	0.769602	0.983776	0.955473	0.980013	0.86629	0.999942	0.938009	0.895854	0.920042	0.521447	0.510499	0.618723	0.903094	0.999536	0.905308	0.953265	21.8737	0.986356
ANKRD30B	ENSG00000180777	HGNC:24165	374860	ankyrin repeat domain 30B	-0.433274	-0.179738	6.10984		0.0514061	0.33313	0.09421	0.707004	0.4473		0.08273	0.10416	0.984743	0.16033	0.41239	0.173994			12.021	0.987226	0.0134613	8.09e-06	0.953032	0.0986896	0.840355	0.83431	0.399479	7.8e-06	0.844842	0.893404	0.922278	7.51e-06	0.693542	0.773109	0.204412	0.120209	6.29e-06	0.167356	0.882423	0.468143	0.933087	0.827125	0.734113		0.864696
SEC23A	ENSG00000100934	HGNC:10701	10484	Sec23 homolog A, COPII coat complex component	-0.434238	-0.482233	2.00733		0.387761	0.661233		0.986216		0.176625			0.974128			0.397059			25.2362	0.998068	0.958695	0.535525	0.998661	0.993113	0.950262	0.883451	0.993731	0.890987	0.983586	0.980371	0.353049	0.782192	0.999942	0.921224	0.965503	0.918988	0.639146	0.484477	0.32315	0.960369	0.999144	0.974487	0.996626	24.1516	0.994991
PRR16	ENSG00000184838	HGNC:29654	51334	proline rich 16	-0.436006	-0.513984	8.3693	0.92359	0.222963		0.32031	0.881799	0.15534		0.92824	0.14761		0.57617	0.98623			0.90584	18.3474	0.977611	0.96356	0.878604	0.991601	0.877305	0.944078	0.945746	0.943738	0.823118	0.990816	0.965849	0.89258	0.876986	0.99995	0.950244	0.919997	0.935753	0.500337	0.513312	0.767955	0.953479	0.999721	0.962829	0.978569	44.8848	0.992922
TYW1	ENSG00000198874	HGNC:25598	55253	tRNA-yW synthesizing protein 1 homolog	-0.437188	-0.0804338	1.56139	0.35348	0.320587	0.714417	0.00011	0.999566	0.4006	0.404161	0.40909		0.987733	0.11534	0.71762	0.633286		0.4025	18.1434	0.996862	0.696599	0.8889	0.997492	0.569196	0.921144	0.952831	0.988568	0.798789	0.98335	0.989525	0.949661	0.157181	0.996203	0.933563	0.73557	0.856881	0.814654	0.239194	0.926227	0.556593	0.99918	0.980166	0.999507		0.999765
NRG1	ENSG00000157168	HGNC:7997	3084	neuregulin 1	-0.43892	-0.614496	17.7612	0.92359	0.625798		0.65229	0.993007	0.70804		0.92824	0.52282		0.74797	0.68412		0.27131	0.90584	23.0839	0.99815	0.977593	0.889161	0.998028	0.988267	0.921755	0.978851	0.983125	0.830525	0.990982	0.97177	0.952648	0.890493	0.999945	0.957983	0.882022	0.975996	0.840821	0.510499	0.953515	0.989528	0.999683	0.985032	0.998155	89.801	0.998766
C8orf34	ENSG00000165084	HGNC:30905	116328	chromosome 8 open reading frame 34	-0.440067	-0.80345	-1.25009	0.46548	0.273032	0.552874	0.24354	0.935138	0.50203	0.11228	0.92824		0.996264	0.31538	0.49684	0.541642		0.58077	20.1259	0.994624	0.968354	0.837861	0.966718	0.9879	0.954628	0.967002	0.847117	0.875984	0.986849	0.974038	0.97413	0.855158	0.999944	0.945786	0.909013	0.98134	0.49945	0.510499	0.830153	0.738404	0.999564	0.964078	0.992937	13.5262	0.995613
ITGA1	ENSG00000213949	HGNC:6134	3672	integrin subunit alpha 1	-0.441143	-0.119792	1.39522	0.56828	0.597006		0.16634	0.847344	0.1568		0.53072	0.4946		0.30346	0.58407			0.52883	17.0653	0.952032	0.967743	0.710782	0.99572	0.881028	0.932875	0.823538	0.973423	0.795752	0.979995	0.943582	0.970436	0.856219	0.99995	0.90272	0.886585	0.875732	0.804819	0.513312	0.477949	0.77264	0.997904	0.86943	0.702762	95.565	0.790471
ITGA2	ENSG00000164171	HGNC:6137	3673	integrin subunit alpha 2	-0.441873	-0.46618	1.399		0.754959		0.47593	0.846025	0.54232		0.7415	0.85676		0.65673	0.71997				17.2239	0.916886	0.974164	0.867912	0.99823	0.0451992	0.953708	0.889423	0.992361	0.82722	0.982452	0.9491	0.925111	0.880177	0.999947	0.909497	0.422825	0.92334	0.571097	0.483668	0.677595	0.861494	0.999133	0.844962	0.789168	27.2199	0.917583
GNAQ	ENSG00000156052	HGNC:4390	2776	G protein subunit alpha q	-0.443455	0.622524			0.416619			0.993915											24.8278	0.998326	0.957928	0.87815	0.9997	0.818435	0.97423	0.90097	0.989463	0.855326	0.991065	0.988518	0.928424	0.843259	0.999915	0.95064	0.87407	0.908249	0.825709	0.483668	0.908146	0.990204	0.999406	0.925153	0.998158		0.999301
RASSF8	ENSG00000123094	HGNC:13232	11228	Ras association domain family member 8	-0.44473	2.21622	3.07196		0.18026	0.759199		0.971749		0.404186			0.993075			0.607022			20.5944	0.997221	0.941179	0.869552	0.995244	0.98876	0.962765	0.96375	0.970563	0.701871	0.988871	0.945515	0.738878	0.618627	0.999934	0.937119	0.833037	0.933116	7.91e-06	0.510499	0.429173	0.887164	0.999735	0.968038	0.916329		0.982166
PRKCH	ENSG00000027075	HGNC:9403	5583	protein kinase C eta	-0.447459	-0.535294	-0.770863	0.01387	0.69577	0.699559	0.00039	0.986307	0.09129	0.412867	0.22962		0.999298	0.18967	0.04694	0.707131		0.02946	24.7543	0.998409	0.967223	0.900024	0.988544	0.985735	0.964381	0.955739	0.961536	0.761529	0.992547	0.980615	0.94493	0.831501	0.99994	0.959738	0.928231	0.944648	0.868508	0.510499	0.848361	0.887597	0.999744	0.973416	0.993297	17.007	0.994047
STYK1	ENSG00000060140	HGNC:18889	55359	serine/threonine/tyrosine kinase 1	-0.449725	-0.288647	6.45242		0.460803	0.782241		0.950734		0.404364			0.997359			0.660381			23.3421	0.997904	0.973577	0.709963	0.996769	0.98862	0.939858	0.948707	0.96972	0.788648	0.98219	0.978278	0.940337	0.863947	0.999945	0.940615	0.596358	0.945735	0.364108	0.510499	0.527218	0.678333	0.999731	0.935275	0.982277	17.2844	0.978315
KHDRBS2	ENSG00000112232	HGNC:18114	202559	KH RNA binding domain containing, signal transduction associated 2	-0.450051	-0.74143	2.04635	0.12133	0.442496		0.15553	0.938815	0.05582		0.33219			0.10822	0.66549			0.21116	15.9767	0.99522	0.955168	0.859682	0.998828	0.987484	0.899833	0.963594	0.748611	0.842685	0.983986	0.975778	0.416633	0.819332	0.999944	0.940041	0.712568	0.697428	0.581864	0.484477	0.679813	0.945427	0.999398	0.888134	0.995177	9.30611	0.995052
MACROD2	ENSG00000172264	HGNC:16126	140733	mono-ADP ribosylhydrolase 2	-0.450102	0.0237654	3.54078	0.17295	0.370041	0.73905	0.00039	0.948346	0.13332	0.321251	0.38596		0.991355	0.25183	0.38151	0.425023		0.25639	18.5482	0.997138	0.971309	0.889428	0.993376	0.979389	0.933883	0.910715	0.971034	0.851492	0.992643	0.967923	0.966773	0.821112	0.999942	0.939082	0.92472	0.932566	0.798033	0.510499	0.912721	0.981235	0.998031	0.929749	0.945897	46.836	0.978905
ZNF800	ENSG00000048405	HGNC:27267	168850	zinc finger protein 800	-0.451134	-0.330344	7.24773	0.16862	0.36447	0.656991	0.13635	0.998791	0.21005	0.339218	0.13066		0.988107	0.23209	0.10833	0.357648		0.2787	28.9716	0.997243	0.967066	0.69832	0.997034	0.991335	0.932903	0.9705	0.993386	0.882785	0.983755	0.985766	0.635056	0.874736	0.999942	0.94616	0.721075	0.849263	6.16e-06	0.483668	0.0468383	0.712274	0.99972	0.884566	0.999464	0.48991	0.999667
AGL	ENSG00000162688	HGNC:321	178	amylo-alpha-1, 6-glucosidase, 4-alpha-glucanotransferase	-0.451169	-0.792558	18.3164	0.92359	0.466222	0.705202	0.92415	0.998221	0.94344	0.331857	0.92824	0.94352	0.996775	0.96773	0.94674	0.521477		0.90584	28.6232	0.999054	0.975318	0.875275	0.997572	0.993694	0.902567	0.914957	0.99481	0.810063	0.984035	0.985059	0.893585	0.887642	0.999953	0.87592	0.336026	0.827618	6.36e-06	0.513312	0.17164	0.866189	0.999236	0.976139	0.998281	66.875	0.999381
ERG	ENSG00000157554	HGNC:3446	2078	ETS transcription factor ERG	-0.451382	0.192865	-2.82752		0.552041	0.798876		0.978562		0.332691			0.982704			0.334093			18.3855	0.997836	0.95155	0.858367	0.966635	0.98845	0.956823	0.978665	0.974429	0.719951	0.991442	0.966536	0.954711	0.731067	0.999915	0.956488	0.820818	0.985111	0.851359	0.513312	0.841029	0.949701	0.999657	0.974797	0.982947		0.992659
CHD8	ENSG00000100888	HGNC:20153	57680	chromodomain helicase DNA binding protein 8	-0.454174	-0.665869	-6.7574		0.562869		0.00011	0.998059	0.10386		0.24054			0.57877	0.37759				20.7916	0.997663	0.956203	0.108387	0.99901	0.727897	0.898843	0.927162	0.991986	0.728974	0.988765	0.992328	0.64829	0.598012	0.999061	0.947765	0.159276	0.758327	7.07e-06	0.222363	0.836699	0.99136	0.999552	0.982962	0.998562	51.6993	0.999101
GAREM1	ENSG00000141441	HGNC:26136	64762	GRB2 associated regulator of MAPK1 subtype 1	-0.454909	-0.777647	1.88559	0.86255	0.151421		0.37718	0.990468	0.41748		0.92824	0.07666		0.63631	0.89401			0.90584	25.0306	0.997934	0.964807	0.859321	0.997027	0.521791	0.941145	0.963481	0.987209	0.840211	0.990629	0.975331	0.944554	0.865301	0.999944	0.944008	0.969254	0.928283	0.789269	0.510499	0.780635	0.897509	0.999697	0.968447	0.998444	1.89332	0.998771
BCAS3	ENSG00000141376	HGNC:14347	54828	BCAS3 microtubule associated cell migration factor	-0.454943	-0.75101	-6.85808	0.72001	0.781924	0.776498	0.07423	0.998598	0.00199	0.404023	0.92824		0.998827	0.37241	0.46673	0.713124		0.57829	20.8214	0.997989	0.979132	0.912315	0.999292	0.990109	0.964852	0.920853	0.985862	0.81933	0.987205	0.965898	0.87523	0.88933	0.999945	0.961951	0.81802	0.946296	0.739571	0.513312	0.86215	0.926629	0.999349	0.989523	0.999107	60.3051	0.999657
TAF3	ENSG00000165632	HGNC:17303	83860	TATA-box binding protein associated factor 3	-0.455226	-0.502277	-2.08346	0.20255	0.582176	0.809643	0.10329	0.999035	0.39031	0.408469	0.23501	0.21959	0.997845	0.36201	0.24244	0.787044	0.12815	0.29111	24.9346	0.99804	0.967649	0.852767	0.988712	0.110179	0.958456	0.966795	0.985778	0.907954	0.990848	0.992794	0.835776	0.832194	0.999936	0.94578	0.560252	0.878283	0.511169	0.510499	0.841611	0.788582	0.999673	0.954618	0.998899	74.6057	0.999371
RAD54L2	ENSG00000164080	HGNC:29123	23132	RAD54 like 2	-0.455507	-0.189491	0.619712		0.392073	0.702474		0.678738		0.404967			0.988803			0.39703			14.2486	0.999095	0.95785	0.823316	0.999701	0.920065	0.917937	0.667821	0.995694	0.718072	0.942785	0.878276	0.696248	0.499455	0.998756	0.809736	0.937301	0.835867	0.421251	0.197247	0.0365007	0.828647	0.99555	0.816461	0.439041		0.663972
C3orf20	ENSG00000131379	HGNC:25320	84077	chromosome 3 open reading frame 20	-0.457404	-0.584426	4.75991	0.92359	0.191731	0.698196	0.0609	0.866933	0.46116	0.124014	0.92824	0.10856	0.968347	0.47225	0.45222	0.479849	0.06427	0.90584	21.9432	0.99774	0.960616	0.8457	0.990023	0.984116	0.835145	0.613844	0.97108	8.19e-06	0.981396	0.936263	0.963771	0.86638	0.999946	0.920425	0.832681	0.87287	0.315299	0.513312	0.737964	0.703064	0.986641	0.921784	0.611663	73.9829	0.731937
METAP1D	ENSG00000172878	HGNC:32583	254042	methionyl aminopeptidase type 1D, mitochondrial	-0.457899	-0.642814	2.98743	0.47562	0.860053		0.00011	0.997608	0.4045		0.55759			0.41179	0.36385			0.56013	21.4805	0.996843	0.97864	0.877275	0.99345	0.992374	0.950045	0.95912	0.978781	0.724796	0.989845	0.991837	0.952119	0.898604	0.99994	0.941454	0.837318	0.893655	7.27e-06	0.510499	0.985016	0.818521	0.999577	0.982638	0.997288	34.0398	0.997803
PLXDC2	ENSG00000120594	HGNC:21013	84898	plexin domain containing 2	-0.458751	-0.775077	1.25897		0.470967	0.812382		0.989986		0.134813			0.996673			0.478638			18.0664	0.998168	0.966709	0.84826	0.967621	0.993931	0.95918	0.964097	0.939503	0.814837	0.989092	0.980991	0.906568	0.837562	0.999938	0.954023	0.92506	0.875989	0.811653	0.510499	0.975854	0.97542	0.999701	0.970101	0.993061	24.8029	0.995244
FCHSD2	ENSG00000137478	HGNC:29114	9873	FCH and double SH3 domains 2	-0.460377	-0.340287			0.748983	0.734815		0.997802		0.33199			0.993996			0.78338			33.0984	0.998638	0.918407	0.763479	0.999749	0.399288	0.955853	0.965681	0.993108	0.817178	0.98466	0.981777	0.939217	0.700352	0.999924	0.934111	0.906201	0.897257	0.811004	0.50224	0.950477	0.99043	0.999606	0.961682	0.998884		0.998099
ATP6V1A	ENSG00000114573	HGNC:851	523	ATPase H+ transporting V1 subunit A	-0.461715	-0.765682			0.197247	0.8215		0.862932		0.137618			0.954901			0.344326			15.5433	0.99847	0.711811	0.873984	0.999808	0.292932	0.961046	0.877923	0.99349	0.701927	0.976471	0.961849	0.472207	0.685184	0.993166	0.879925	0.880848	0.880265	0.760782	0.231225	0.894377	0.964494	0.999255	0.821451	0.568753		0.866166
EPHB1	ENSG00000154928	HGNC:3392	2047	EPH receptor B1	-0.463758	0.637283	-1.42651		0.575685	0.710641		0.98243		0.404409			0.984313			0.60564			28.6238	0.998066	0.974676	0.902656	0.997139	0.941228	0.945145	0.967712	0.981619	0.7887	0.98879	0.9816	0.976729	0.832905	0.999943	0.943719	0.923501	0.932055	0.321017	0.513312	0.765165	0.946113	0.999683	0.973743	0.996402		0.998324
HNRNPD	ENSG00000138668	HGNC:5036	3184	heterogeneous nuclear ribonucleoprotein D	-0.46441	-0.234945			0.654631	0.811962		0.960089		0.323321			0.983135			0.456555			30.8142	0.998653	0.940872	8.93e-06	0.995563	0.958018	0.945418	0.921378	0.990417	0.868878	0.979373	0.938555	0.486115	0.806785	0.999931	0.885051	0.261654	0.90306	7.78e-06	0.484477	0.795301	0.795166	0.998073	0.98531	0.999695		0.999752
MAGI3	ENSG00000081026	HGNC:29647	260425	membrane associated guanylate kinase, WW and PDZ domain containing 3	-0.470917	-0.715989	3.53023	0.60866	0.582345	0.664372	0.27468	0.999673	0.06191	0.405034	0.56192	0.13958	0.992573	0.39448	0.23808	0.641733		0.62325	24.3689	0.998775	0.950391	0.879151	0.999749	0.985796	0.944931	0.95948	0.994646	0.754934	0.982778	0.96399	0.918788	0.842897	0.999924	0.904063	0.916662	0.909986	7.03e-06	0.50224	0.932769	0.993302	0.999604	0.983645	0.999505	7.94757	0.999597
CYP2C9	ENSG00000138109	HGNC:2623	1559	cytochrome P450 family 2 subfamily C member 9	-0.471749	-0.888965	7.81548	0.78396	0.220825		0.09193	0.502675	0.50842		0.59159			0.66544	0.91827			0.90584	11.2132	0.992496	0.429396	0.869382	0.987956	0.0537539	0.728886	0.811463	0.306505	0.779877	0.873746	0.607442	0.807884	0.080972	0.995383	0.760449	0.689077	0.635069	6.9e-06	0.204882	0.482113	0.91104	0.981343	0.67611	0.176217		0.329515
ELMOD1	ENSG00000110675	HGNC:25334	55531	ELMO domain containing 1	-0.471921	-0.211402	3.06158		0.36209	0.762269		0.756375		0.274725			0.995313			0.424447			15.3855	0.997419	0.974913	0.804167	0.961217	0.424972	0.860419	0.807189	0.944372	0.834029	0.978338	0.942721	0.946991	0.782972	0.999941	0.911227	0.758243	0.959265	6.04e-06	0.483668	0.391544	0.612226	0.999017	0.807407	0.930149		0.971118
WWP1	ENSG00000123124	HGNC:17004	11059	WW domain containing E3 ubiquitin protein ligase 1	-0.472519	-0.735873	-0.173501		0.380984	0.723109		0.904919					0.981648			0.179957			20.8156	0.999081	0.945135	0.797508	0.999456	0.538975	0.927952	0.884327	0.991696	0.86745	0.980807	0.96925	0.333637	0.609588	0.999945	0.889283	0.867103	0.736884	0.50215	0.22542	0.0780617	0.951106	0.99906	0.971163	0.998946	18.0891	0.999281
MYOCD	ENSG00000141052	HGNC:16067	93649	myocardin	-0.474228	0.265256	-0.0708451	0.80445	0.57155	0.729816	0.47326	0.975704	0.59717	0.331929	0.44905		0.991435	0.57877	0.67359	0.432137		0.90584	16.8418	0.996663	0.940027	0.67051	0.105996	0.988959	0.948486	0.961347	0.591432	0.516117	0.98116	0.959332	0.919059	0.851782	0.999916	0.94343	0.650749	0.963641	6.93e-06	0.513312	0.832293	0.706519	0.999722	0.95892	0.989604	11.4877	0.984508
PARPBP	ENSG00000185480	HGNC:26074	55010	PARP1 binding protein	-0.474316	-0.804169	13.5639	0.143	0.486782	0.722879	0.00467	0.980174	0.08431	0.335024	0.29249		0.99146	0.27849	0.19509	0.494897		0.17989	27.6509	0.998158	0.971741	0.20848	0.999442	0.889157	0.923683	0.965977	0.987515	0.861962	0.97844	0.974628	0.430307	0.869952	0.999942	0.877677	0.895096	0.669031	7.01e-06	0.484477	0.536334	0.899077	0.99914	0.970346	0.996086	46.0637	0.998869
PDE10A	ENSG00000112541	HGNC:8772	10846	phosphodiesterase 10A	-0.474964	-0.724609	-3.29959	0.20255	0.468909	0.742343	0.69547	0.909542	0.65478	0.23398		0.59301	0.981794	0.79456		0.464198	0.52661	0.26116	20.4516	0.99676	0.965658	0.865791	0.971868	0.960677	0.947001	0.93761	0.977503	0.603111	0.981771	0.928936	0.945151	0.870995	0.99994	0.875343	0.921658	0.947605	0.705444	0.510499	0.940799	0.966002	0.999002	0.963709	0.975143	53.5315	0.984947
COMMD10	ENSG00000145781	HGNC:30201	51397	COMM domain containing 10	-0.474965	-1.03028	0.182506	0.19346	0.449225	0.693618	0.00011	0.956611	0.46632	0.406143	0.1303		0.99187	0.16698	0.02007	0.494708		0.24198	28.0489	0.9984	0.950984	0.875555	0.997257	0.0652836	0.927388	0.956518	0.984172	0.850002	0.98092	0.967837	0.744731	0.789689	0.999928	0.890588	0.686874	0.694111	6.41e-06	0.483668	0.121651	0.726806	0.999184	0.995121	0.998843	31.5259	0.999399
SH2B1	ENSG00000178188	HGNC:30417	25970	SH2B adaptor protein 1	-0.476134	-0.811081	2.66267	0.04355	0.631405	0.769081	0.19437	0.997382	0.43963	0.406472	0.12668	0.15491	0.994904	0.85274	0.10833	0.672751		0.07471	29.7258	0.996498	0.955215	0.229403	0.998919	0.990936	0.871517	0.924056	0.987304	0.66427	0.974051	0.987114	0.935264	0.714493	0.999941	0.735674	0.917637	0.647362	0.45632	0.484477	0.967282	0.716031	0.999479	0.995709	0.998348		0.998977
ABCB5	ENSG00000004846	HGNC:46	340273	ATP binding cassette subfamily B member 5	-0.476469	1.30154	6.18535	0.32635	0.144584	0.782068	0.84063	0.923135	0.83717	0.152627	0.83351	0.34424	0.988081	0.93358	0.9693	0.346364		0.29411	17.3968	0.996479	0.954284	0.878653	0.977535	0.983831	0.929613	0.875849	0.966976	0.785113	0.986818	0.954556	0.947417	0.832471	0.999945	0.932688	0.927747	0.722957	5.94e-06	0.513312	0.86325	0.948154	0.999158	0.8769	0.805539	32.9214	0.897826
PCNX1	ENSG00000100731	HGNC:19740	22990	pecanex 1	-0.477282	-0.443144	8.26781	0.79672	0.528828	0.40907	0.33438	0.999618	0.43072	0.405283	0.36901	0.08844	0.997573	0.43397	0.26843	0.681142	0.06966	0.90584	27.2667	0.999071	0.969846	0.914429	0.999442	0.993495	0.949512	0.95619	0.992769	0.831785	0.986281	0.991514	0.888701	0.862266	0.999949	0.950707	0.87267	0.899834	0.797207	0.484477	0.971164	0.9628	0.999613	0.960436	0.999561	11.8091	0.99943
TMTC2	ENSG00000179104	HGNC:25440	160335	transmembrane O-mannosyltransferase targeting cadherins 2	-0.477534	-0.746218	2.61342	0.04355	0.639039	0.719881	0.27674	0.97697	0.26917	0.116069	0.15157		0.995628	0.26272	0.09135	0.4458		0.02946	23.4191	0.996631	0.971101	0.886456	0.979328	0.991257	0.955432	0.933689	0.926656	0.851591	0.990049	0.97828	0.98006	0.782659	0.99994	0.951464	0.748789	0.865034	0.522041	0.510499	0.912014	0.983255	0.999541	0.961949	0.998333	59.1793	0.997338
SNX7	ENSG00000162627	HGNC:14971	51375	sorting nexin 7	-0.479329	-0.713666	2.96072	0.88582	0.461779		0.42987	0.981734	0.46965		0.69154	0.72121		0.61988	0.85323			0.77913	15.6945	0.997935	0.967791	0.833398	0.995144	0.436592	0.896812	0.835039	0.980488	0.834285	0.98601	0.979713	0.901643	0.885473	0.999935	0.93243	0.924451	0.86041	0.378631	0.50224	0.659722	0.902579	0.999622	0.891806	0.997532	12.3245	0.995904
KCNQ5	ENSG00000185760	HGNC:6299	56479	potassium voltage-gated channel subfamily Q member 5	-0.480851	-0.39787	-9.29517	0.087	0.690744	0.770075	0.97233	0.92167	0.94345	0.41038	0.72224	0.23396	0.998179	0.7528	0.51968	0.647704		0.07471	25.9815	0.99707	2.68e-05	0.896434	0.987727	0.667242	0.932623	0.968729	0.980551	0.71498	0.989406	0.985534	0.976842	0.823688	0.999921	0.958109	0.849858	0.93246	0.800339	0.510499	0.55684	0.820879	0.999751	0.977255	0.988864	69.8441	0.99522
KIF25	ENSG00000125337	HGNC:6390	3834	kinesin family member 25	-0.484023	-0.0616133	-3.93369	0.24832	0.18344	0.802162	0.17615	0.957522	0.25336	0.238837	0.2121		0.984993	0.32238	0.20145	0.517669		0.37483	20.8716	0.994565	0.77855	0.84717	0.116716	0.958013	0.95706	0.92421	0.524537	8.01e-06	0.967728	0.933116	0.951081	0.0263764	0.955336	0.873326	0.724725	0.952746	0.262322	0.137861	0.550291	0.671036	0.999475	0.8696	0.897935	18.5357	0.984846
NCAM2	ENSG00000154654	HGNC:7657	4685	neural cell adhesion molecule 2	-0.485032	-0.78565	1.40305	0.01387	0.490594		0.00011	0.990388	0.46011		0.28575			0.07601	0.02638			0.02946	17.0809	0.995048	0.95577	0.879936	0.986636	0.438766	0.877477	0.940506	0.964593	0.868207	0.980454	0.960949	0.945986	0.837127	0.999951	0.899445	0.86205	0.959525	0.802263	0.513312	0.795568	0.993282	0.999409	0.887969	0.983514	13.7252	0.992776
SMYD3	ENSG00000185420	HGNC:15513	64754	SET and MYND domain containing 3	-0.485326	-0.418735	1.84873		0.735853	0.83353		0.994688		0.403999			0.991021			0.575886			22.1749	0.997478	0.967376	0.896643	0.996205	0.97526	0.965136	0.967786	0.979756	0.86723	0.988312	0.97869	0.941097	0.858585	0.999937	0.946184	0.895864	0.940733	0.865766	0.513312	0.971384	0.98425	0.999685	0.98192	0.999159	12.8236	0.999645
TRPC6	ENSG00000137672	HGNC:12338	7225	transient receptor potential cation channel subfamily C member 6	-0.487115	-0.681808	-1.61967	0.86255	0.564225	0.623731	0.0147	0.945496	0.36904	0.311744	0.08746		0.99986	0.65178	0.39314	0.485692		0.90584	16.6869	0.994228	0.957437	0.900974	0.98846	0.991196	0.924269	0.967356	0.927657	0.799303	0.982065	0.9824	0.863511	0.865366	0.999912	0.946354	0.955925	0.977881	0.375903	0.483668	0.50402	0.709832	0.999637	0.938339	0.987483	2.41256	0.993005
AFF3	ENSG00000144218	HGNC:6473	3899	AF4/FMR2 family member 3	-0.487713	-0.30151	-11.6948	0.13708	0.709765	0.726826	0.00039	0.958097	0.01236	0.404195	0.08106		0.993641	0.27591	0.0531	0.474938		0.09854	19.2748	0.997342	0.974574	0.882906	0.997692	0.992648	0.955035	0.838297	0.974883	0.797121	0.988663	0.990037	0.939973	0.827869	0.999953	0.947858	0.867402	0.9199	0.777252	0.510499	0.808151	0.950492	0.999245	0.955601	0.950229		0.972373
SLC24A3	ENSG00000185052	HGNC:10977	57419	solute carrier family 24 member 3	-0.487827	0.402755	-1.91455	0.55899	0.505989		0.54899	0.92607	0.59039		0.26883	0.52101		0.54058	0.19933		0.57092	0.61912	19.6353	0.99583	0.962917	0.835489	0.917561	0.350367	0.940251	0.965631	0.836148	0.738021	0.986478	0.981183	0.973823	0.865119	0.999945	0.94213	0.929385	0.976139	0.840573	0.510499	0.931175	0.985399	0.999602	0.927667	0.979042	91.0058	0.981973
ATP2C2	ENSG00000064270	HGNC:29103	9914	ATPase secretory pathway Ca2+ transporting 2	-0.490868	-0.0789118	-0.298139	0.53116	0.29668	0.695938	0.86746	0.970153	0.8793	0.404144	0.69154	0.27437	0.98291	0.70752	0.78553	0.63395		0.544	20.0944	0.994237	0.907536	0.845203	0.0546784	0.992551	0.951942	0.968174	0.907873	0.780533	0.985902	0.977554	0.987436	0.717027	0.998423	0.91894	0.896548	0.949815	0.824512	0.446975	0.337326	0.437779	0.99949	0.951327	0.994335	30.4657	0.993355
TTC3	ENSG00000182670	HGNC:12393	7267	tetratricopeptide repeat domain 3	-0.492551	-0.603275	3.39151	0.84481	0.392898		0.23942	0.986436	0.44616		0.65728	0.21045		0.48868	0.69236		0.08278	0.90584	27.2382	0.99867	0.959293	0.847257	0.999597	0.988623	0.911687	0.968043	0.993586	0.846315	0.980742	0.970779	0.939831	0.858098	0.999944	0.932516	0.584412	0.816295	6.44e-06	0.422667	0.857487	0.92495	0.999683	0.947521	0.999164	37.1849	0.99966
CNTN4	ENSG00000144619	HGNC:2174	152330	contactin 4	-0.49386	-0.346151	0.483624		0.541139	0.80983		0.988108		0.404211			0.982765			0.528142			17.8223	0.991827	0.953114	0.911069	0.847203	0.979428	0.948102	0.975813	0.899706	0.831786	0.985157	0.987385	0.974417	0.834173	0.999941	0.960645	0.889963	0.938902	0.599175	0.513312	0.626418	0.99686	0.99974	0.966779	0.993517		0.99641
CTNNA3	ENSG00000183230	HGNC:2511	29119	catenin alpha 3	-0.496205	-0.430567	35.8845	0.88582	0.517074	0.711888	0.53209	0.961872	0.59639	0.410352	0.92824	0.55897	0.998628	0.53625	0.7674	0.743156		0.90584	17.4244	0.997328	0.970047	0.880996	0.991774	0.344948	0.954503	0.935117	0.853086	0.869437	0.989806	0.970937	0.970252	0.870443	0.999951	0.937015	0.900522	0.881353	0.741147	0.510499	0.88959	0.963652	0.997932	0.893469	0.845747	52.6803	0.855642
LRRC36	ENSG00000159708	HGNC:25615	55282	leucine rich repeat containing 36	-0.496433	-0.789082	0.126731	0.74104	0.698547	0.788035	0.1841	0.773782	0.509	0.404525	0.59159	0.3102	0.985444	0.67661	0.41618	0.730773		0.90584	14.5823	0.988012	0.98042	0.874766	0.999359	0.601131	0.964148	0.728591	0.919118	0.721606	0.965032	0.932469	0.882668	0.862074	0.999949	0.841648	0.905103	0.874346	6.9e-06	0.484477	0.0198977	0.329477	0.998163	0.936093	0.94491	65.9634	0.933471
ARPP19	ENSG00000128989	HGNC:16967	10776	cAMP regulated phosphoprotein 19	-0.496585	-0.588029			0.33788	0.746031		0.998499		0.27896			0.981382			0.312263			27.871	0.995949	0.951276	8.98e-06	0.997738	0.993063	0.92258	0.931067	0.990469	0.862305	0.984841	0.992872	0.934395	0.801476	0.999937	0.938186	0.269959	0.887388	6.24e-06	0.483668	0.669082	0.674996	0.999173	0.990066	0.999738		0.999786
PKD2	ENSG00000118762	HGNC:9009	5311	polycystin 2, transient receptor potential cation channel	-0.498391	-0.398972	-0.806601	0.80445	0.259176	0.808978	0.75978	0.99812	0.77759	0.331093	0.25061	0.8608	0.993717	0.74936	0.27669	0.509288		0.90584	23.4047	0.997725	0.91259	0.503408	0.992129	0.98944	0.93886	0.976162	0.977463	0.891311	0.982813	0.986808	0.898382	0.835249	0.99994	0.919852	0.89926	0.86751	7.8e-06	0.510499	0.813382	0.912319	0.999694	0.974838	0.99911	33.3269	0.998781
HMGB1	ENSG00000189403	HGNC:4983	3146	high mobility group box 1	-0.502806	-0.673413	-2.67008		0.0668947	0.784667		0.997145		0.408307			0.995439			0.716815			43.2884	0.918972	0.97286	0.855306	0.995213	0.3894	0.960313	0.945438	0.958457	0.794155	0.984876	0.983957	0.983059	0.365248	0.999919	0.933807	0.868069	0.845845	7.04e-06	0.483668	0.817134	0.907251	0.999626	0.960264	0.999862		0.999867
SERGEF	ENSG00000129158	HGNC:17499	26297	secretion regulating guanine nucleotide exchange factor	-0.503174	0.0614756	2.18904	0.04355	0.555853	0.862792	0.00075	0.873839	0.2966	0.407551	0.92824		0.996354	0.11534	0.21003	0.580694		0.02946	17.7432	0.998064	0.956588	0.834597	0.998879	0.868284	0.94614	0.834554	0.988693	8.59e-06	0.988415	0.947057	0.948118	0.82635	0.999925	0.930609	0.921616	0.729241	6.84e-06	0.513312	0.718489	0.858647	0.992219	0.912574	0.719674	2.41256	0.84049
PATJ	ENSG00000132849	HGNC:28881	10207	PATJ crumbs cell polarity complex component	-0.504808	-0.826492	2.28055	0.97372	0.548755	0.840908	0.31972	0.9957	0.53473	0.405334	0.92824	0.74126	0.9796	0.78348	0.96342	0.768007	0.51425	0.90584	22.0553	0.996782	0.96593	0.886659	0.99252	0.840285	0.960562	0.954171	0.982085	0.78543	0.975067	0.955677	0.981626	0.874663	0.999949	0.896304	0.910818	0.877727	0.610064	0.513312	0.780503	0.90376	0.99964	0.971429	0.999148	71.9211	0.995523
FREM2	ENSG00000150893	HGNC:25396	341640	FRAS1 related extracellular matrix 2	-0.507945	-0.391911	67.2183		0.607308	0.776808	0.00646	0.954959	0.36213		0.83351		0.998249	0.59393	0.9014	0.672171			18.1913	0.998159	0.971343	0.895676	0.99862	0.986509	0.934931	0.97335	0.979745	0.785124	0.983201	0.972592	0.797234	0.876562	0.999947	0.935255	0.87382	0.886324	6.08e-06	0.483668	0.545303	0.843002	0.999738	0.957862	0.990797	55.4583	0.994128
HDAC9	ENSG00000048052	HGNC:14065	9734	histone deacetylase 9	-0.508753	0.0594705	1.00775	0.06944	0.715158	0.809445	0.37162	0.984595	0.28636	0.403981	0.47581	0.2356	0.986165	0.14679	0.70191	0.623854	0.3073	0.02946	20.6485	0.996831	0.963389	0.870738	0.991822	0.991013	0.949999	0.963192	0.937059	0.897005	0.989198	0.990734	0.984462	0.866122	0.999941	0.953184	0.877341	0.975137	0.86394	0.513312	0.74501	0.968105	0.999742	0.976718	0.998768	93.7397	0.998075
CPS1	ENSG00000021826	HGNC:2323	1373	carbamoyl-phosphate synthase 1	-0.508969	0.0302854	0.542109	0.49293	0.540797		0.88948	0.946473	0.9		0.54934	0.95171		0.85689	0.80595			0.37682	18.0731	0.9984	0.974722	0.900449	0.997567	0.993557	0.909647	0.882759	0.982261	0.841699	0.980452	0.953889	0.923233	0.86687	0.99995	0.905524	0.930094	0.852041	0.851208	0.510499	0.799111	0.80088	0.998192	0.806345	0.692779	77.9964	0.660844
ADAMTSL3	ENSG00000156218	HGNC:14633	57188	ADAMTS like 3	-0.512095	-0.61059	4.69519	0.86255	0.725934		0.53406	0.934101	0.56048	0.407514	0.55341	0.69369	0.997293	0.5519	0.56787	0.532757	0.53821	0.90584	18.778	0.99642	0.961194	0.847893	0.993295	0.079191	0.95684	0.928938	0.955667	0.793175	0.986534	0.9878	0.946346	0.819003	0.999942	0.931503	0.910395	0.934605	0.541985	0.5071	0.872616	0.863659	0.999705	0.94953	0.966674	62.3902	0.981354
VKORC1L1	ENSG00000196715	HGNC:21492	154807	vitamin K epoxide reductase complex subunit 1 like 1	-0.514374	-0.563548			0.168963	0.231003		0.993911		0.134382			0.983074			0.353376			21.2338	0.99834	0.899587	0.85391	0.999686	0.0661964	0.920602	0.833499	0.993775	0.841934	0.965256	0.944731	0.515026	0.698907	0.999872	0.815394	0.439538	0.877477	0.454278	0.422667	0.226162	0.978586	0.997491	0.995209	0.999364		0.999734
AXDND1	ENSG00000162779	HGNC:26564	126859	axonemal dynein light chain domain containing 1	-0.517205	-0.818886	9.23916	0.37138	0.415338	0.773924	0.2476	0.998891	0.4318	0.40405	0.54159	0.1141	0.9746	0.18328	0.54702	0.44139		0.48745	25.9299	0.964602	0.961467	0.893872	0.98572	0.961625	0.813734	0.959566	0.987089	0.819542	0.989246	0.990635	0.979107	0.85971	0.999936	0.936551	0.914596	0.575627	5.59e-06	0.483668	0.575025	0.211644	0.999449	0.972599	0.99946	32.1645	0.999601
AGTPBP1	ENSG00000135049	HGNC:17258	23287	ATP/GTP binding protein 1	-0.522342	-0.247967	4.01845	0.6735	0.448516		0.37392	0.999722	0.32141		0.92824	0.20668		0.17029	0.06488		0.08092	0.68779	24.0196	0.998594	0.948547	0.806049	0.999626	0.991938	0.945407	0.959518	0.988161	0.767505	0.986169	0.991762	0.978307	0.899552	0.999926	0.929314	0.850299	0.968483	0.826906	0.422667	0.664883	0.900187	0.99944	0.97753	0.999667	27.3169	0.999511
TRIM44	ENSG00000166326	HGNC:19016	54765	tripartite motif containing 44	-0.523278	-0.560804	-0.392141	0.18783	0.575503	0.721729	0.10013	0.887126	0.08577	0.403974	0.18178	0.08535	0.994732	0.18967	0.13805	0.50029		0.22573	19.6148	0.996809	0.925658	0.859461	0.99971	0.0914632	0.891973	0.944586	0.983694	0.790053	0.97803	0.975069	0.918851	0.875228	0.999897	0.898184	0.442194	0.907802	0.671066	0.422667	0.91558	0.729349	0.99961	0.954602	0.992739	7.45006	0.996785
CELF5	ENSG00000161082	HGNC:14058	60680	CUGBP Elav-like family member 5	-0.523433	-0.381523	-5.96965		0.435287	0.770099		0.993061		0.4149			0.983438			0.810178			21.9075	0.930539	0.504642	0.848687	0.42547	0.39828	0.96234	0.961341	0.82752	0.598136	0.978238	0.954627	0.959489	0.15401	0.998145	0.932715	0.821358	0.908717	0.834754	0.239194	0.605668	0.743287	0.999489	0.972866	0.988069		0.992232
LDB2	ENSG00000169744	HGNC:6533	9079	LIM domain binding 2	-0.527667	-0.768148	-4.71123		0.544747			0.925452											14.7902	0.997368	0.966961	0.894946	0.988451	0.650369	0.952893	0.963112	0.944249	0.854272	0.986963	0.947704	0.975816	0.797119	0.999939	0.917873	0.791155	0.929147	0.806742	0.510499	0.908272	0.982281	0.999519	0.927352	0.830439		0.93317
NRXN3	ENSG00000021645	HGNC:8010	9369	neurexin 3	-0.528766	-0.679694	-1.28154	0.11217	0.846967	0.636797	0.17234	0.990644	0.27012	0.307203	0.41405	0.13958	0.998157	0.43397	0.1972	0.334141	0.39139	0.14184	19.8802	0.989418	0.978421	0.861683	0.996086	0.979617	0.963314	0.920936	0.925592	0.866355	0.99146	0.966437	0.941784	0.886775	0.999945	0.932083	0.878881	0.904636	0.728663	0.510499	0.733816	0.979851	0.999432	0.957954	0.98128	12.8863	0.991455
CTNNA2	ENSG00000066032	HGNC:2510	1496	catenin alpha 2	-0.529971	-0.501535	-61.1856		0.626695			0.993008											19.3825	0.99657	0.968704	0.906273	0.970545	0.991124	0.94872	0.944771	0.929493	0.803823	0.992597	0.987889	0.952882	0.810464	0.999944	0.963777	0.959896	0.896312	0.637876	0.510499	0.961976	0.993662	0.999075	0.944463	0.992731		0.990849
TPK1	ENSG00000196511	HGNC:17358	27010	thiamin pyrophosphokinase 1	-0.533667	-0.367274	4.64352	0.04355	0.791993	0.814539	0.57941	0.988499	0.51327	0.327127	0.4912	0.70008	0.972344	0.38856	0.15782	0.412442	0.3549	0.12996	30.0125	0.966898	0.957471	0.856581	0.982849	0.922263	0.949718	0.956695	0.94223	0.855708	0.987037	0.980107	0.96969	0.783607	0.999925	0.915137	0.875681	0.903898	0.841338	0.513312	0.784417	0.963517	0.999641	0.971815	0.994182	0.540769	0.998319
MDFIC	ENSG00000135272	HGNC:28870	29969	MyoD family inhibitor domain containing	-0.534028	-0.740687			0.678247			0.989981											20.424	0.995577	0.950202	0.903156	0.998329	0.992063	0.919835	0.971401	0.974259	0.826522	0.982086	0.978544	0.890945	0.850438	0.999933	0.932204	0.923288	0.928347	0.819299	0.50224	0.265417	0.816523	0.999749	0.944936	0.996247		0.9955
LPP	ENSG00000145012	HGNC:6679	4026	LIM domain containing preferred translocation partner in lipoma	-0.536618	-0.630658	6.12495		0.701387	0.673673		0.996058		0.186003			0.991321			0.678632			28.7426	0.997588	0.95318	0.837351	0.994519	0.823064	0.970329	0.954102	0.977282	0.772526	0.993035	0.974845	0.98916	0.780594	0.999936	0.96076	0.802071	0.950235	0.837232	0.513312	0.853361	0.971978	0.999708	0.989299	0.995913		0.997934
TACR3	ENSG00000169836	HGNC:11528	6870	tachykinin receptor 3	-0.544739	-0.974894	-3.2185	0.01387	0.182678	0.329948	0.13242	0.733348	0.18668		0.03968	0.68814	0.979206	0.38457	0.02442	0.170688		0.02946	17.1009	0.936926	0.963837	0.855311	0.973088	0.978769	0.929568	0.963512	0.652467	9.75e-06	0.974913	0.954805	0.953726	0.856297	0.999941	0.867959	0.865517	0.973342	6.45e-06	0.510499	0.590417	0.956523	0.999249	0.926772	0.838217	21.8737	0.932063
PLCB1	ENSG00000182621	HGNC:15917	23236	phospholipase C beta 1	-0.546341	-0.223094	-4.38835	0.13708	0.441099	0.755449	0.25419	0.988625	0.1892	0.329717	0.43531	0.31899	0.996098	0.39448	0.37375	0.581926	0.13984	0.13644	24.7141	0.998013	0.958257	0.861132	0.989878	0.992197	0.94796	0.966794	0.977311	0.841833	0.99193	0.983458	0.970142	0.800628	0.999936	0.948877	0.930334	0.972103	0.866959	0.510499	0.651918	0.987869	0.999633	0.957761	0.993839	45.0188	0.994721
DLG2	ENSG00000150672	HGNC:2901	1740	discs large MAGUK scaffold protein 2	-0.546913	-0.468796	0.982896		0.636888	0.819504		0.918651		0.350429			0.996881			0.583687			17.2722	0.996708	0.976541	0.901896	0.997652	0.991502	0.958357	0.938852	0.966548	0.835233	0.993241	0.976264	0.986455	0.84229	0.999945	0.964503	0.917497	0.906723	0.786505	0.513312	0.863374	0.978859	0.999465	0.886929	0.76261	2.31017	0.946562
RIMS2	ENSG00000176406	HGNC:17283	9699	regulating synaptic membrane exocytosis 2	-0.548125	-1.052	6.43664	0.77976	0.293578	0.716879	0.40006	0.960397	0.50386	0.286584	0.70582	0.64092	0.992236	0.5976	0.77308	0.531266	0.16725	0.90584	21.0097	0.998816	0.965862	0.929992	0.999062	0.316152	0.91705	0.959127	0.96327	0.783977	0.989257	0.971465	0.973753	0.87253	0.999949	0.959057	0.939538	0.920044	0.822893	0.510499	0.963564	0.9386	0.998959	0.896209	0.989968	72.9771	0.99169
UBTD2	ENSG00000168246	HGNC:24463	92181	ubiquitin domain containing 2	-0.548211	-0.586959	2.55432	0.04355	0.676065	0.780081	0.15117	0.984477	0.05005		0.17014		0.972311	0.06539	0.20791	0.344057		0.02946	24.0502	0.997623	0.966785	0.823982	0.998145	0.989813	0.944991	0.942928	0.988478	0.811914	0.975165	0.945856	0.975245	0.883719	0.999931	0.913562	0.574472	0.87514	0.799165	0.513312	0.811124	0.920625	0.999682	0.982726	0.999452	10.3288	0.999591
DYNC1I1	ENSG00000158560	HGNC:2963	1780	dynein cytoplasmic 1 intermediate chain 1	-0.550552	-0.372545	0.536992	0.1009	0.578448	0.722988	0.48188	0.989715	0.50775	0.335434	0.01155	0.67728	0.993428	0.40416	0.1048	0.688298		0.11197	18.792	0.996895	0.958706	0.7807	0.980218	0.298125	0.951114	0.956765	0.568808	0.832502	0.988799	0.990581	0.791511	0.680832	0.99994	0.960196	0.888423	0.983045	0.670191	0.513312	0.453364	0.888396	0.999756	0.964518	0.996013	9.97114	0.996091
SIPA1L2	ENSG00000116991	HGNC:23800	57568	signal induced proliferation associated 1 like 2	-0.550578	-0.0349586	-2.16587	0.84481	0.374249	0.217226	0.86199	0.997565	0.88884	0.231392	0.69154	0.70708	0.983601	0.64571	0.70674	0.204196	0.53475	0.90584	23.4333	0.997973	0.976029	0.890331	0.9555	0.557775	0.955643	0.907177	0.9757	0.666359	0.991851	0.970197	0.981387	0.878906	0.99995	0.958977	0.845781	0.966006	0.858123	0.513312	0.767266	0.883946	0.999217	0.958017	0.99801	25.3093	0.997202
TTC6	ENSG00000139865	HGNC:19739	319089	tetratricopeptide repeat domain 6	-0.551924	-0.523427		0.34536	0.520216	0.693606	0.72727	0.960079	0.74017	0.339295	0.92824	0.82202	0.991956	0.74658	0.6995	0.387474	0.71879	0.32693	19.1015	0.925929	0.95808	0.861294	0.997414	0.448235	0.929818	0.864445	0.908605	0.529548	0.985193	0.939501	0.977558	0.746248	0.999937	0.908606	0.774399	0.905545	7.96e-06	0.510499	0.736132	0.948311	0.999112	0.862125	0.897349	60.7675	0.943257
RPS6KA2	ENSG00000071242	HGNC:10431	6196	ribosomal protein S6 kinase A2	-0.554944	-0.336303	1.87003		0.715913	0.692688		0.998981		0.358154			0.988666			0.727527			25.6669	0.996296	0.906699	0.873958	0.93797	0.871711	0.954707	0.972541	0.965376	0.784294	0.982102	0.987951	0.988837	0.253975	0.998537	0.954953	0.927768	0.957423	0.836457	0.222363	0.53886	0.780742	0.999784	0.973253	0.998162	67.6329	0.998854
ADGRV1	ENSG00000164199	HGNC:17416	84059	adhesion G protein-coupled receptor V1	-0.555233	-0.471869	21.955	0.97372	0.33159	0.58223	0.68978	0.99965	0.7506	0.403962	0.92824	0.74976	0.998727	0.90096	0.86222	0.619373	0.95785	0.90584	27.8035	0.99757	0.978507	0.881757	0.999365	0.826736	0.9674	0.960887	0.994402	0.83701	0.989241	0.984794	0.940114	0.879306	0.999951	0.949596	0.961102	0.912017	0.828342	0.513312	0.681244	0.977549	0.999739	0.976515	0.999929	82.6816	0.999874
PRIM2	ENSG00000146143	HGNC:9370	5558	DNA primase subunit 2	-0.557896	-0.128836			0.342265	0.550155		0.980077		0.405002			0.99951			0.66188			26.1519	0.997843	0.949904	0.872489	0.998703	0.178713	0.947478	0.966816	0.984606	0.819978	0.982008	0.961088	0.918977	0.811846	0.999938	0.907666	0.953297	0.930097	0.748934	0.510499	0.807274	0.767832	0.999483	0.903422	0.98845		0.995225
TMEM209	ENSG00000146842	HGNC:21898	84928	transmembrane protein 209	-0.559742	-0.323384	5.96179		0.66143			0.997653											35.3135	0.9982	0.935109	0.819001	0.999026	0.0924491	0.922246	0.961702	0.990338	0.330831	0.979574	0.971158	0.660135	0.726024	0.999914	0.892631	0.447516	0.914023	6.55e-06	0.422667	0.701973	0.868432	0.999093	0.899269	0.986365		0.994468
UNC13C	ENSG00000137766	HGNC:23149	440279	unc-13 homolog C	-0.566916	-0.777698	35.1157	0.68163	0.391716	0.644794	0.83771	0.892765	0.87563	0.404185	0.66756	0.91038	0.984456	0.84588	0.26422	0.713774	0.79531	0.90584	17.0037	0.99714	0.977469	0.888116	0.983842	0.546738	0.843858	0.683195	0.965457	0.572165	0.978452	0.894415	0.949813	0.847297	0.999949	0.860422	0.874384	0.904146	0.52889	0.513312	0.406046	0.965613	0.975107	0.830443	0.754046	55.1332	0.823398
NIPBL	ENSG00000164190	HGNC:28862	25836	NIPBL cohesin loading factor	-0.568531	-0.673253	-9.57343	0.1646	0.554841	0.71007	0.8346	0.991367	0.81515	0.321636	0.09144	0.83211	0.995954	0.70752	0.19509	0.570009		0.29512	23.5598	0.998544	0.974795	0.810432	0.999816	0.433414	0.945317	0.927741	0.995794	0.737054	0.969977	0.960505	0.591202	0.887207	0.999926	0.906175	0.271697	0.759956	0.369521	0.422667	0.934856	0.989036	0.999332	0.947253	0.999169	21.8737	0.998042
SLIT3	ENSG00000184347	HGNC:11087	6586	slit guidance ligand 3	-0.573835	0.0531885	-0.537976	0.06944	0.723725		0.53901	0.981613	0.51227	0.404129	0.18959	0.41357	0.994879	0.53187	0.23808	0.68949		0.02946	19.2557	0.997158	0.971079	0.920848	0.99301	0.987643	0.950547	0.946021	0.986176	0.873653	0.992798	0.971366	0.98786	0.877665	0.999953	0.963548	0.949287	0.975234	0.747863	0.513312	0.961066	0.978169	0.999501	0.935026	0.982228	85.6255	0.977106
NKAIN2	ENSG00000188580	HGNC:16443	154215	sodium/potassium transporting ATPase interacting 2	-0.574042	-0.746056			0.541037			0.984443		0.406813			0.989321			0.633803			20.3411	0.995699	0.970296	0.865595	0.979988	0.937133	0.950171	0.961174	0.752211	0.647268	0.987592	0.978058	0.937404	0.798391	0.999942	0.946596	0.895997	0.973718	0.599039	0.510499	0.81994	0.994176	0.999257	0.974515	0.996833		0.998154
CACNB2	ENSG00000165995	HGNC:1402	783	calcium voltage-gated channel auxiliary subunit beta 2	-0.574189	-0.761988	2.63448	0.84481	0.235493	0.711283	0.79779	0.958384	0.8426	0.403975	0.92824	0.8831	0.999806	0.68734	0.34596	0.428927	0.67379	0.90584	17.3423	0.877353	0.970947	0.884826	0.99611	0.984474	0.938897	0.972179	0.987832	0.791083	0.985121	0.980434	0.948128	0.885269	0.999939	0.946687	0.883388	0.942985	0.813408	0.510499	0.958318	0.957244	0.99963	0.957293	0.99594		0.997128
SPOCK3	ENSG00000196104	HGNC:13565	50859	SPARC (osteonectin), cwcv and kazal like domains proteoglycan 3	-0.576255	0.46399	0.578189	0.087	0.404779	0.657214	0.47979	0.852404	0.41347	0.230579	0.27767	0.58398	0.981521	0.55468	0.18248	0.501034		0.02946	14.3772	0.978154	0.945332	0.802249	0.988471	0.477377	0.87461	0.898576	0.643546	0.336077	0.963553	0.920453	0.940893	0.800621	0.99994	0.881847	0.856065	0.977792	0.816531	0.510499	0.272234	0.994495	0.99902	0.922831	0.979887	49.0993	0.986704
PPM1E	ENSG00000175175	HGNC:19322	22843	protein phosphatase, Mg2+/Mn2+ dependent 1E	-0.578321	-0.732272	6.79353		0.49421	0.760795	0.24055	0.977462	0.36431	0.407138	0.92824	0.061	0.998777	0.21138	0.49684	0.685281			20.5954	0.998512	0.951615	0.851947	0.999646	0.587388	0.943354	0.95907	0.992193	0.811613	0.987897	0.971597	0.269838	0.866513	0.999921	0.929276	0.777408	0.937125	0.852679	0.422667	0.906197	0.964984	0.999698	0.894123	0.98239	34.3946	0.985179
FKBP3	ENSG00000100442	HGNC:3719	2287	FKBP prolyl isomerase 3	-0.580054	-0.537264			0.35165			0.941869											11.8713	0.998593	0.0761761	0.120717	0.999173	0.567534	0.898616	0.921868	0.991879	0.85943	0.902203	0.93146	0.41365	7.76e-06	0.763581	0.787142	0.0831311	0.142348	0.409696	0.137861	0.819043	0.957947	0.999328	0.986728	0.998478		0.99929
ANKS1B	ENSG00000185046	HGNC:24600	56899	ankyrin repeat and sterile alpha motif domain containing 1B	-0.580382	-0.81587	-0.149105	0.62418	0.530297	0.703912	0.37518	0.98163	0.50333	0.321246	0.43531		0.997375	0.37446	0.38924	0.611484		0.61912	20.3831	0.997554	0.968881	0.869255	0.998819	0.992578	0.950696	0.967572	0.942555	0.832565	0.987927	0.989066	0.980888	0.892535	0.999948	0.944223	0.920933	0.97758	0.489162	0.510499	0.952843	0.964141	0.999718	0.932814	0.996183	41.3565	0.997996
ADARB2	ENSG00000185736	HGNC:227	105	adenosine deaminase RNA specific B2 (inactive)	-0.581826	0.820517	-4.1695	0.79672	0.703618	0.733376	0.95644	0.985454	0.94481	0.190017	0.65728	0.91941	0.995666	0.94913	0.84035	0.508169		0.90584	21.3957	0.99773	0.965501	0.869572	0.954249	0.990745	0.957834	0.970206	0.941942	0.847794	0.982682	0.96215	0.987218	0.880301	0.999938	0.937518	0.959262	0.957309	0.873966	0.510499	0.889025	0.975595	0.999612	0.94022	0.983612	87.0772	0.988578
DDX50	ENSG00000107625	HGNC:17906	79009	DExD-box helicase 50	-0.58286	-0.653157	0.0752898		0.811994	0.790657		0.999354		0.257545			0.999501			0.366938			26.3181	0.997963	0.973272	0.48501	0.997281	0.992463	0.869281	0.931763	0.994735	0.868261	0.990325	0.991587	0.553116	0.764323	0.999951	0.948064	0.131844	0.720742	0.458884	0.484477	0.541917	0.933228	0.999588	0.980245	0.999669		0.99983
MRTFB	ENSG00000186260	HGNC:29819	57496	myocardin related transcription factor B	-0.583262	0.603756	2.74722	0.84481	0.48853	0.610793	0.30676	0.997102	0.4791	0.404939	0.92824	0.07666	0.966438	0.45696	0.0314	0.441734		0.77913	21.3582	0.998338	0.975768	0.833326	0.998891	0.910775	0.955565	0.961867	0.990231	0.901644	0.987915	0.99249	0.908444	0.866194	0.999949	0.948986	0.850406	0.940138	0.56299	0.510499	0.72122	0.947197	0.999666	0.992916	0.99958		0.999753
MIER3	ENSG00000155545	HGNC:26678	166968	MIER family member 3	-0.584815	0.3922	-0.51127		0.635841	0.776541		0.9923		0.102522			0.987332			0.102111			22.3852	0.998313	0.95671	0.000326854	0.995549	0.904428	0.893348	0.954789	0.995508	0.882099	0.97953	0.986351	0.567689	0.808266	0.999926	0.937891	0.18092	0.956633	6.32e-06	0.483668	0.65519	0.92043	0.999722	0.974414	0.999209		0.998643
CATSPERE	ENSG00000179397	HGNC:28491	257044	catsper channel auxiliary subunit epsilon	-0.592924	-0.771915	9.48217	0.06944	0.31306	0.724107	0.01159	0.997311	0.23649	0.410193	0.06265	0.02173	0.993601	0.10822	0.22944	0.730542		0.02946	17.4683	0.993852	0.914923	0.826396	0.995004	0.851608	0.943748	0.910664	0.969977	0.775495	0.977636	0.979931	0.780381	0.115562	0.990532	0.892285	0.866263	0.890976	0.825797	0.231225	0.842844	0.880495	0.999063	0.960715	0.996407	47.762	0.997778
SCGB2B2	ENSG00000205209	HGNC:27616	284402	secretoglobin family 2B member 2	-0.596795	-0.88727			0.0257248	0.669441		0.711535		0.404059			0.974987			0.684827			15.8843	0.626372	0.0265944	0.560897	0.96395	0.630122	0.909507	0.949472	0.531979	0.755252	0.956139	0.920862	0.941228	6.53e-06	0.780359	0.84521	0.873901	0.757041	0.364286	0.226836	0.793835	0.139596	0.999181	0.803324	0.80458		0.854045
USP3	ENSG00000140455	HGNC:12626	9960	ubiquitin specific peptidase 3	-0.597001	-0.732452	-2.59509		0.342249	0.682452		0.998247		0.404024			0.974996		0.04533	0.435614			31.1644	0.965579	1.51e-05	0.769267	0.998997	0.94886	0.969554	0.933123	0.99487	0.815912	0.978343	0.97107	0.877214	0.732882	0.999849	0.930548	0.786233	0.964086	0.874979	0.422667	0.982382	0.849334	0.999687	0.979445	0.999267		0.999146
ZSWIM6	ENSG00000130449	HGNC:29316	57688	zinc finger SWIM-type containing 6	-0.607102	0.104765		0.61184	0.699096	0.292338	0.35711	0.999508	0.55044	0.407889	0.83351	0.21516	0.999294	0.50304	0.47683	0.580116	0.35602	0.49993	31.6573	0.998963	0.973454	0.827748	0.999763	8.96e-06	0.951535	0.939483	0.992794	0.780559	0.988092	0.952431	0.800879	0.884061	0.99994	0.966254	0.542759	0.958032	0.819456	0.483668	0.700058	0.96662	0.999771	0.971432	0.998968	83.6668	0.999355
PDE4B	ENSG00000184588	HGNC:8781	5142	phosphodiesterase 4B	-0.609569	-0.677486	-4.23317	0.49454	0.274171	0.732071	0.73677	0.971232	0.70261	0.414353	0.18675		0.984456	0.4903	0.44852	0.514623		0.47319	23.3569	0.996758	0.966054	0.842272	0.996821	0.417432	0.968442	0.941311	0.909608	0.806868	0.993233	0.97311	0.951546	0.885001	0.999939	0.964504	0.791881	0.922533	0.862683	0.513312	0.739336	0.97499	0.999305	0.968039	0.8653	4.44735	0.971914
MTMR10	ENSG00000166912	HGNC:25999	54893	myotubularin related protein 10	-0.609879	0.354645	-3.54007	0.21939	0.266037	0.572256	0.78437	0.997632	0.79031	0.40407	0.53426	0.89915	0.97667	0.53914	0.0531	0.524322		0.37544	22.1488	0.998146	0.959914	0.763291	0.999432	0.994065	0.942333	0.960874	0.994354	0.829064	0.989724	0.9923	0.613227	0.877046	0.999947	0.91768	0.236825	0.885085	6.97e-06	0.483668	0.562142	0.968873	0.998979	0.982472	0.997424	81.2367	0.997934
NDST4	ENSG00000138653	HGNC:20779	64579	N-deacetylase and N-sulfotransferase 4	-0.612429	-0.868663	0.564019	0.17295	0.593896		0.11751	0.703562	0.1603		0.03642	0.36692		0.19911	0.09135			0.07471	11.6271	0.995521	0.949747	0.813014	0.990923	0.917165	0.838304	0.701611	0.845186	0.65501	0.982085	0.923118	0.726952	0.867426	0.999933	0.875929	0.83305	0.746155	6.92e-06	0.510499	0.983826	0.868636	0.980168	0.637249	0.42821	15.4162	0.498842
FMN2	ENSG00000155816	HGNC:14074	56776	formin 2	-0.618931	-0.267189	3.06279	0.3935	0.388482	0.723321	0.06042	0.964996	0.33927	0.261812	0.23365	0.32835	0.984894	0.0939	0.38345	0.460831		0.36563	18.9681	0.992463	0.937262	0.88751	0.891322	0.984696	0.948497	0.939862	0.846491	0.794795	0.991743	0.970773	0.947137	0.841806	0.999927	0.947047	0.948278	0.97298	0.829914	0.513312	0.845572	0.981084	0.999658	0.969228	0.978565	2.54161	0.981283
ZNF532	ENSG00000074657	HGNC:30940	55205	zinc finger protein 532	-0.621757	3.9791	-33.5932	0.57495	0.471622		0.02558	0.92922	0.43695		0.63918	0.03247		0.27591	0.39692			0.61118	23.8073	0.99746	0.940939	0.841319	0.993305	0.987594	0.966955	0.960575	0.981357	0.793726	0.969929	0.919932	0.975778	0.851039	0.999912	0.907138	0.644564	0.912695	0.814889	0.510499	0.859643	0.960243	0.999745	0.909004	0.988965		0.989852
TMEM135	ENSG00000166575	HGNC:26167	65084	transmembrane protein 135	-0.634512	-0.840259	-1.42103	0.12133	0.240551	0.695123	0.00039	0.99936	0.21494	0.417563	0.44905		0.995689	0.12596	0.16393	0.723824		0.09854	28.1619	0.998542	0.959567	0.840258	0.997612	0.99338	0.95956	0.945788	0.989076	0.854966	0.990545	0.991436	0.698341	0.872057	0.999924	0.949859	0.70212	0.855151	0.617195	0.483668	0.627444	0.558388	0.9994	0.982475	0.9984	24.3772	0.999366
CCDC141	ENSG00000163492	HGNC:26821	285025	coiled-coil domain containing 141	-0.635371	-0.106592		0.84481	0.625518	0.702665	0.59183	0.914752	0.66362	0.350408	0.92824	0.68553	0.984418	0.5519	0.8991	0.354833	0.49956	0.90584	16.9844	0.998809	0.976516	0.82519	0.993991	0.731645	0.953642	0.945035	0.948991	0.827727	0.992718	0.978263	0.972813	0.878173	0.999954	0.966144	0.786833	0.874109	0.807231	0.510499	0.0146603	0.948195	0.997691	0.893619	0.920298	42.6051	0.846675
SGIP1	ENSG00000118473	HGNC:25412	84251	SH3GL interacting endocytic adaptor 1	-0.636203	-0.598377	4.40254	0.8317	0.547914	0.732071	0.13723	0.967075	0.2026	0.32674	0.44702	0.1616	0.992245	0.60123	0.74193	0.514623		0.77913	17.6268	0.997473	0.973383	0.87835	0.994265	0.700612	0.966915	0.943384	0.980427	0.824833	0.985845	0.950125	0.970279	0.860048	0.999941	0.944365	0.867285	0.948501	0.829652	0.483668	0.502564	0.769514	0.999559	0.968311	0.946147	72.8357	0.982906
DLG5	ENSG00000151208	HGNC:2904	9231	discs large MAGUK scaffold protein 5	-0.641075	-0.615515	-1.33482	0.631	0.761512	0.761634	0.43318	0.978909	0.57508	0.403999	0.92824	0.523	0.997583	0.53334	0.46503	0.36145	0.05637	0.64738	20.7989	0.998547	0.971754	0.856239	0.996736	0.885914	0.97206	0.963581	0.983273	0.764862	0.983665	0.961557	0.979914	0.88088	0.999945	0.922296	0.767884	0.925383	0.77634	0.510499	0.837668	0.804786	0.999637	0.972526	0.999435	35.4342	0.999184
MOXD1	ENSG00000079931	HGNC:21063	26002	monooxygenase DBH like 1	-0.643642	-0.781664	3.22488	0.22329	0.79283	0.413167	0.23338	0.971168	0.19745	0.408889	0.13673	0.14442	0.986969	0.14679	0.29114	0.64411		0.23376	17.9298	0.994589	0.970973	0.870216	0.937853	0.992431	0.948699	0.947528	0.711463	0.778875	0.991595	0.989569	0.905801	0.855764	0.999948	0.94165	0.877642	0.96178	0.371192	0.510499	0.501645	0.719246	0.999691	0.966371	0.9973	38.8452	0.995981
SLC25A24	ENSG00000085491	HGNC:20662	29957	solute carrier family 25 member 24	-0.644731	-0.759889	0.295141		0.191206	0.695481		0.985252		0.404448			0.982667			0.451271			24.8299	0.997565	0.943089	0.862464	0.986595	0.357542	0.923268	0.967608	0.978987	0.681741	0.990722	0.964276	0.970577	0.423756	0.9999	0.934218	0.833618	0.892741	0.845695	0.50224	0.290547	0.428669	0.999668	0.970204	0.998859		0.999535
MICALL1	ENSG00000100139	HGNC:29804	85377	MICAL like 1	-0.652237	1.34607	1.54643	0.41929	0.478618	0.834734	0.06521	0.990466	0.40765	0.413324	0.31629		0.96327	0.32468	0.60029	0.694336		0.41517	27.886	0.997256	0.974542	0.787665	0.998503	0.0753269	0.969725	0.943624	0.983416	0.518363	0.980363	0.957686	0.532532	0.727702	0.999945	0.912737	0.783857	0.880457	0.731527	0.432336	0.779694	0.656473	0.999517	0.986658	0.995018	39.609	0.997788
PCDH9	ENSG00000184226	HGNC:8661	5101	protocadherin 9	-0.665246	-0.772093	0.35942	0.17295	0.577527		0.31284	0.998224	0.23227		0.43913	0.18053		0.19911	0.29323		0.15191	0.16609	22.8533	0.914264	0.971486	0.87557	0.99657	0.990259	0.952129	0.964325	0.860907	0.811196	0.989803	0.979498	0.923557	0.873326	0.999935	0.97211	0.971205	0.943962	0.800293	0.513312	0.546793	0.95444	0.999704	0.951579	0.998539		0.99939
CALCB	ENSG00000175868	HGNC:1438	797	calcitonin related polypeptide beta	-0.666239	-0.750424			0.64262	0.771125		0.976687		0.334495			0.995562			0.458589			19.8967	0.808238	0.893576	0.841054	0.998885	0.169465	0.946813	0.966616	0.984046	0.763637	0.988023	0.97835	0.887467	0.514913	0.999917	0.96504	0.918473	0.961315	5.96e-06	0.422667	0.118511	0.464032	0.999688	0.956426	0.958012		0.975266
CA8	ENSG00000178538	HGNC:1382	767	carbonic anhydrase 8	-0.667737	-0.738093	-0.867202		0.490897	0.745749		0.994284		0.324851			0.999692			0.197501			24.1768	0.997465	0.973213	0.66452	0.996185	0.99411	0.916248	0.976114	0.989339	0.770978	0.987608	0.986539	0.801787	0.800988	0.999943	0.958695	0.878061	0.844674	7.32e-06	0.510499	0.410021	0.916362	0.999746	0.945308	0.998687	9.83491	0.998146
CNOT7	ENSG00000198791	HGNC:14101	29883	CCR4-NOT transcription complex subunit 7	-0.667894	-0.440011			0.113045	0.581608		0.996898		0.409525			0.99219			0.427818			15.2589	0.99709	0.864352	8.62e-06	0.995111	0.177239	0.871031	0.714089	0.981769	0.853428	0.971865	0.973852	0.272279	0.53796	0.99993	0.888615	0.204172	0.701132	6.86e-06	0.484477	0.0861687	0.7679	0.998522	0.961951	0.997322		0.998252
QDPR	ENSG00000151552	HGNC:9752	5860	quinoid dihydropteridine reductase	-0.677207	-0.24108	1.44528		0.386115	0.671143		0.99653		0.403965			0.998401			0.617612			19.0673	0.997519	0.966881	0.790152	0.80436	0.993098	0.926798	0.964343	0.963524	0.672616	0.981282	0.990602	0.945493	0.757737	0.999944	0.94201	0.963208	0.945521	0.857029	0.510499	0.616182	0.932671	0.999699	0.962121	0.997753		0.998924
SGCD	ENSG00000170624	HGNC:10807	6444	sarcoglycan delta	-0.681644	-0.577384	-1.48963	0.41327	0.241036	0.744888	0.70354	0.963812	0.7956	0.284731	0.53426		0.998921	0.7337	0.65056	0.495953		0.58077	16.5827	0.994094	0.967159	0.884078	0.995422	0.987476	0.886073	0.896009	0.865306	0.852715	0.988757	0.958607	0.961741	0.851851	0.999944	0.920619	0.93222	0.83804	0.635173	0.513312	0.854795	0.916429	0.994337	0.887943	0.931526	0.61511	0.926862
LSAMP	ENSG00000185565	HGNC:6705	4045	limbic system associated membrane protein	-0.683924	0.177843	0.814206		0.633343	0.770576		0.999289		0.285855			0.99156			0.260423			21.4514	0.993383	0.968781	0.914785	0.995866	0.409283	0.961173	0.934666	0.966165	0.836108	0.99099	0.983369	0.976122	0.844036	0.99994	0.958245	0.967316	0.942257	0.797954	0.513312	0.951651	0.988976	0.999411	0.967422	0.999341		0.999839
PPIC	ENSG00000168938	HGNC:9256	5480	peptidylprolyl isomerase C	-0.685286	-0.364787	2.31999	0.12133	0.228464	0.723689	0.01833	0.942887	0.3821	0.404386	0.29843		0.974128	0.30828	0.45404	0.51103		0.09854	20.4569	0.99782	0.95531	0.268072	0.994622	0.0756868	0.894408	0.974645	0.98407	0.693743	0.977314	0.977603	0.38991	0.815992	0.999944	0.9366	0.610426	0.81479	5.61e-06	0.483668	0.349166	0.480806	0.999683	0.958086	0.99749		0.995088
CUX1	ENSG00000257923	HGNC:2557	1523	cut like homeobox 1	-0.69078	-0.761367	-8.91145	0.78396	0.77349	0.805688	0.45164	0.964313	0.44487	0.407671	0.47097	0.69094	0.991012	0.64157	0.44094	0.733108		0.90584	28.5796	0.998333	0.967267	0.85461	0.998313	0.0640956	0.974404	0.955556	0.991781	0.660319	0.988532	0.987953	0.990507	0.812812	0.999939	0.963002	0.90782	0.951048	0.84142	0.513312	0.805953	0.984679	0.999706	0.980204	0.997398	91.9779	0.995087
SUSD5	ENSG00000173705	HGNC:29061	26032	sushi domain containing 5	-0.699568	0.0116293	3.47442	0.17743	0.456651	0.824871	0.00011	0.926914	0.43118	0.405839	0.33109		0.987302	0.22919	0.46673	0.632926		0.26188	18.4708	0.998271	0.962646	0.860035	0.799381	0.994958	0.940263	0.972063	0.975599	0.545446	0.98462	0.987634	0.978246	0.775392	0.999944	0.950427	0.850368	0.970487	6.31e-06	0.513312	0.915854	0.75563	0.999689	0.935743	0.990496	44.8848	0.991576
MORC2	ENSG00000133422	HGNC:23573	22880	MORC family CW-type zinc finger 2	-0.700324	-0.679695	-2.57828		0.39729	0.765318		0.998643		0.404			0.973614			0.746026			16.2669	0.998409	0.979959	0.101383	0.99949	0.976776	0.835246	0.915081	0.993074	0.875246	0.975314	0.980903	0.650107	0.526897	0.999946	0.871755	0.274829	0.589724	7.11e-06	0.484477	0.241569	0.9854	0.999454	0.862651	0.994105	28.3981	0.997258
COL11A1	ENSG00000060718	HGNC:2186	1301	collagen type XI alpha 1 chain	-0.729234	-0.675657	5.54074	0.88582	0.652654	0.284932	0.91781	0.901646	0.91953	0.334387	0.72224	0.84357	0.998493	0.84213	0.9306	0.413409		0.90584	16.1798	0.997267	0.968838	0.864465	0.988692	0.989276	0.910806	0.958885	0.894625	0.824063	0.985409	0.977571	0.644408	0.871972	0.999954	0.953293	0.923779	0.896953	0.856799	0.513312	0.230085	0.882167	0.999619	0.803497	0.928382	63.0621	0.977296
MICU2	ENSG00000165487	HGNC:31830	221154	mitochondrial calcium uptake 2	-0.731857	-0.538797	1.38883	0.57337	0.676584		0.29897	0.999181	0.05499		0.63918	0.48995		0.39251	0.49352		0.47256	0.70673	22.427	0.997847	0.977048	0.789227	0.995868	0.991667	0.855537	0.96681	0.990738	0.81355	0.98818	0.993701	0.980135	0.871862	0.999938	0.938363	0.911668	0.924416	0.450863	0.483668	0.867168	0.878955	0.999567	0.986194	0.999499	14.23	0.999035
SLC8A1	ENSG00000183023	HGNC:11068	6546	solute carrier family 8 member A1	-0.741018	0.143886	-4.50527	0.41361	0.374632		0.13723	0.96549	0.06281		0.53788	0.37434		0.0584	0.02163		0.1549	0.46454	18.8691	0.881392	0.970339	0.870604	0.989199	0.498287	0.960308	0.932814	0.76605	0.860309	0.990944	0.962133	0.975297	0.867555	0.999939	0.9385	0.962881	0.952659	0.777552	0.510499	0.617949	0.946528	0.999163	0.929427	0.990657		0.995398
KIAA1549	ENSG00000122778	HGNC:22219	57670	KIAA1549	-0.745078	-0.650704	0.463534	0.88582	0.423801	0.77884	0.08173	0.9811	0.36148	0.407823	0.62352		0.979876	0.59638	0.69477	0.592975		0.90584	20.9951	0.997863	0.959895	0.846014	0.97567	0.641398	0.955307	0.964772	0.977273	0.641673	0.97456	0.949146	0.984604	0.692173	0.999935	0.911789	0.810227	0.943742	0.650864	0.50224	0.896271	0.893959	0.999741	0.942589	0.996048	75.2703	0.996981
PTPN14	ENSG00000152104	HGNC:9647	5784	protein tyrosine phosphatase non-receptor type 14	-0.750459	-0.0623213	-0.817656	0.84481	0.58439	0.77835	0.67297	0.993178	0.77281	0.409885	0.6789	0.57661	0.990525	0.75687	0.55501	0.739217	0.37727	0.90584	31.4716	0.99784	0.972732	0.86661	0.957299	0.990969	0.968811	0.963136	0.983487	0.794217	0.99104	0.982565	0.987408	0.873993	0.999945	0.949454	0.92264	0.952211	0.824319	0.513312	0.756318	0.939018	0.999686	0.95799	0.999236	52.8995	0.999108
RAPGEF2	ENSG00000109756	HGNC:16854	9693	Rap guanine nucleotide exchange factor 2	-0.768031	-0.697337	-2.07474		0.265467			0.997623											23.0029	0.998098	0.966453	0.867395	0.998735	0.490035	0.963677	0.959909	0.986902	0.783417	0.98748	0.979401	0.888099	0.798575	0.999953	0.938541	0.796023	0.917529	0.793869	0.484477	0.842519	0.863124	0.999402	0.92153	0.998382		0.999287
KITLG	ENSG00000049130	HGNC:6343	4254	KIT ligand	-0.768633	-0.568679	2.41967	0.74454	0.442072		0.25744	0.806256	0.34748		0.69154			0.56426	0.60982			0.90584	18.992	0.996694	0.939815	0.856068	0.998516	0.867821	0.935795	0.828951	0.967505	0.811929	0.976662	0.925206	0.449607	0.801023	0.99992	0.879839	0.486678	0.912824	7.79e-06	0.510499	0.901047	0.842229	0.999223	0.889794	0.971913	7.27117	0.98401
FAT3	ENSG00000165323	HGNC:23112	120114	FAT atypical cadherin 3	-0.772613	-0.776033		0.18783	0.777454		0.70859	0.914316	0.77719		0.54934	0.83205		0.74021	0.75695			0.17786	19.7433	0.996695	0.974416	0.774175	0.999022	0.891516	0.850529	0.746771	0.686675	0.553013	0.98566	0.950011	0.784272	0.88323	0.999943	0.922116	0.911046	0.64012	0.369386	0.513312	0.787172	0.929493	0.994343	0.926183	0.694609	77.2816	0.794652
MED12L	ENSG00000144893	HGNC:16050	116931	mediator complex subunit 12L	-0.775996	-0.143149	-7.21953	0.92359	0.796751	0.668439	0.70478	0.981485	0.78011	0.407544	0.92824	0.32939	0.990064	0.80653	0.97024	0.513015		0.90584	21.622	0.99796	0.969708	0.856374	0.996699	0.428	0.965079	0.969587	0.988193	0.854334	0.989665	0.984153	0.864223	0.876865	0.999949	0.94377	0.899447	0.94548	0.82842	0.513312	0.90053	0.843179	0.999679	0.932366	0.992928	5.73762	0.991984
SLC27A1	ENSG00000130304	HGNC:10995	376497	solute carrier family 27 member 1	-0.778942	1.20217			0.189111	0.814451		0.992695		0.405059			0.902125			0.571305			21.7121	0.985025	0.349039	0.722533	0.729097	0.524149	0.966197	0.900372	0.951	0.620501	0.943202	0.912189	0.984449	6.13e-06	0.132663	0.871947	0.639724	0.968175	6.93e-06	0.0627096	0.776521	0.97918	0.999632	0.990612	0.997342		0.998405
ZBTB20	ENSG00000181722	HGNC:13503	26137	zinc finger and BTB domain containing 20	-0.782796	-0.78442	-30.1524	0.69102	0.305644	0.782772	0.12673	0.999069	0.19109	0.403977	0.12142	0.43271	0.98481	0.33375	0.15986	0.565601	0.30787	0.60733	25.0286	0.997005	0.968096	0.86336	0.998855	0.987524	0.968565	0.930595	0.973207	0.881678	0.988238	0.988019	0.946868	0.866925	0.999939	0.93665	0.887153	0.890859	0.809399	0.513312	0.763121	0.944482	0.999054	0.971105	0.996422	77.8765	0.994816
WASHC2A	ENSG00000099290	HGNC:23416	387680	WASH complex subunit 2A	-0.787615	-0.107373		0.15521	0.559987		0.21767	0.995743	0.28725		0.10857	0.03247		0.0584	0.23156		0.11597	0.23586	28.8483	0.994744	0.651045	0.179702	0.960745	0.992666	0.799293	0.898637	0.946712	0.886227	0.981791	0.983587	0.967736	0.0942687	0.978831	0.866649	0.791959	0.176694	6.12e-06	0.204882	0.452002	0.249857	0.999384	0.993535	0.998925		0.999559
AOPEP	ENSG00000148120	HGNC:1361	84909	aminopeptidase O (putative)	-0.819646	2.37055	3.48004		0.742693	0.668692	0.00318	0.994442	0.62486	0.414413	0.34596		0.999298	0.17682	0.49187	0.636538			27.486	0.997609	0.951008	0.867864	0.999398	0.68799	0.969692	0.968798	0.994339	0.860184	0.987058	0.987564	0.932367	0.800499	0.999914	0.945185	0.8342	0.950433	0.86177	0.483668	0.905478	0.98336	0.999735	0.973578	0.999167	3.17366	0.999459
ZFR2	ENSG00000105278	HGNC:29189	23217	zinc finger RNA binding protein 2	-0.832973	-0.621588	1.65896	0.77976		0.791054	0.38119	0.976119	0.67077	0.404806	0.83351	0.20719	0.962793	0.44999	0.81985	0.657776		0.77913	19.0637	0.993545	0.729298	0.828614	0.610934	0.848486	0.915558	0.814215	0.923437	0.55384	0.981021	0.969037	0.981664	0.0895944	0.983943	0.929834	0.899065	0.778669	0.78463	0.226836	0.885427	0.472155	0.998793	0.947715	0.848518	92.0374	0.790376
PCSK6	ENSG00000140479	HGNC:8569	5046	proprotein convertase subtilisin/kexin type 6	-0.842433	0.241919		0.01387	0.534995	0.761296	0.34188	0.944447	0.03598	0.327127	0.12776	0.30691	0.987295	0.67843	0.14782	0.347327		0.02946	22.0199	0.996775	0.948132	0.867995	0.522938	0.986291	0.963873	0.940824	0.973976	0.737618	0.987097	0.971545	0.98677	0.749521	0.999915	0.954949	0.684613	0.957419	0.825508	0.513312	0.64894	0.992009	0.999747	0.958559	0.975763	89.8772	0.986406
ZFAND6	ENSG00000086666	HGNC:30164	54469	zinc finger AN1-type containing 6	-0.847448	-0.890816	0.759687		0.214282	0.726502		0.987702		0.269623		0.07271	0.994221		0.12661	0.318405			27.2623	0.997416	0.919168	0.8397	0.996533	0.98938	0.948018	0.960707	0.978737	0.894437	0.981215	0.979878	0.869454	0.685877	0.999911	0.94987	0.838466	0.912541	6.3e-06	0.483668	0.801695	0.833662	0.999567	0.978006	0.999696	12.9672	0.999515
TRAF3	ENSG00000131323	HGNC:12033	7187	TNF receptor associated factor 3	-0.855459	-0.428786	0.343566	0.01387	0.500572	0.804665	0.00011	0.97655	0.22246	0.407284	0.08106		0.976381	0.17357	0.11366	0.738085		0.02946	21.3992	0.998076	0.948393	0.864728	0.998067	0.992399	0.961423	0.954874	0.990649	0.643869	0.980333	0.953445	0.902853	0.51566	0.999257	0.879816	0.850721	0.925946	0.785573	0.222363	0.94418	0.976083	0.999717	0.965588	0.997393	41.3565	0.996647
DDX1	ENSG00000079785	HGNC:2734	1653	DEAD-box helicase 1	-0.863856	-0.775385	1.40652		0.407992			0.999284											31.1652	0.99813	0.957371	0.644428	0.995932	0.99451	0.930555	0.958493	0.99393	0.87275	0.989901	0.992097	0.590505	0.4224	0.999306	0.910911	0.931821	0.871892	0.398539	0.222363	0.725754	0.759801	0.999582	0.96951	0.999828	45.2111	0.999561
LMF1	ENSG00000103227	HGNC:14154	64788	lipase maturation factor 1	-0.867822	-0.296125	-1.32638	0.52082		0.851212	0.11971	0.997932	0.28186	0.404227	0.60337	0.24756	0.996222	0.5602	0.5971	0.635254		0.58535	23.8181	0.998069	0.914629	0.865739	0.116408	0.924264	0.959679	0.963299	0.971156	0.766665	0.954941	0.936147	0.967749	0.875556	0.999936	0.920726	0.774148	0.879574	7.86e-06	0.510499	0.96518	0.320673	0.999624	0.952835	0.996817	32.0303	0.996824
SDK1	ENSG00000146555	HGNC:19307	221935	sidekick cell adhesion molecule 1	-0.892742	-0.529273	-0.161298	0.92359	0.574174	0.650894	0.70875	0.942666	0.76748	0.134631	0.92824	0.78966	0.9994	0.67478	0.73267	0.479841		0.90584	19.4998	0.996445	0.969675	0.916843	0.997475	0.99061	0.961619	0.907415	0.970524	0.853525	0.984896	0.964843	0.983298	0.82985	0.999944	0.93913	0.901617	0.920348	0.828808	0.513312	0.891395	0.920557	0.999032	0.968499	0.963117	38.4651	0.977877
ITPR2	ENSG00000123104	HGNC:6181	3709	inositol 1,4,5-trisphosphate receptor type 2	-0.892882	0.0330909	1.51689	0.48739	0.611157	0.778202	0.7165	0.99516	0.73586	0.406888	0.37589	0.68241	0.993669	0.68646	0.5792	0.655032		0.53885	31.1776	0.998038	0.955062	0.885873	0.995497	0.9933	0.962993	0.951337	0.977591	0.760054	0.993777	0.98074	0.97808	0.79038	0.999944	0.970819	0.896198	0.932517	0.830339	0.484477	0.891498	0.91886	0.999633	0.974578	0.999169	29.6405	0.999059
NLN	ENSG00000123213	HGNC:16058	57486	neurolysin	-0.907904	0.0727928	29.2276	0.01387	0.729731	0.820631	0.00011	0.98215	0.38428	0.350191	0.92824		0.987015	0.14336	0.01197	0.504658		0.02946	26.3249	0.998257	0.966925	0.886448	0.996587	0.993914	0.941798	0.956335	0.990439	0.777873	0.989736	0.977974	0.971434	0.791725	0.999914	0.964183	0.812662	0.904299	0.830575	0.513312	0.779862	0.781697	0.999178	0.930313	0.99822	18.7024	0.998977
UIMC1	ENSG00000087206	HGNC:30298	51720	ubiquitin interaction motif containing 1	-0.924251	-0.152612	3.28408	0.55268	0.683726	0.787347	0.24797	0.995762	0.4648	0.414246	0.76473		0.985294	0.28615	0.86296	0.69232		0.58535	28.8872	0.998907	0.962544	0.693333	0.999054	0.99266	0.946916	0.961861	0.994142	0.872016	0.987678	0.993646	0.873488	0.860157	0.999941	0.936435	0.517535	0.896188	0.840533	0.50224	0.820262	0.971277	0.999481	0.989553	0.998145	21.8737	0.998746
ATAD5	ENSG00000176208	HGNC:25752	79915	ATPase family AAA domain containing 5	-0.934137	-0.727169	43.2333	0.65091	0.317505	0.770788	0.00075	0.989165	0.4359	0.404219	0.92824		0.977129	0.55051	0.55662	0.604503		0.7322	22.8431	0.998614	1.58e-05	7.94e-06	0.999456	0.992882	0.858613	0.954972	0.994614	0.699258	0.990638	0.989887	0.403545	0.8504	0.999933	0.906878	0.108859	0.524506	0.401021	0.422667	0.976867	0.917266	0.999265	0.950558	0.9972	96.7235	0.998804
MORC1	ENSG00000114487	HGNC:7198	27136	MORC family CW-type zinc finger 1	-0.951914	-0.767715	-0.22932	0.68276	0.555119	0.62128	0.18243	0.923331	0.44659	0.404045	0.83351	0.64223	0.988198	0.43033	0.93856	0.529497		0.70673	17.9628	0.996281	0.964576	0.796938	0.994166	0.119517	0.8952	0.58475	0.942511	0.355391	0.973313	0.934847	0.724937	0.870261	0.999945	0.848752	0.927977	0.198332	6.16e-06	0.472615	0.608599	0.930494	0.982724	0.897363	0.678476	91.8095	0.760701
GFOD2	ENSG00000141098	HGNC:28159	81577	glucose-fructose oxidoreductase domain containing 2	-0.982658	0.0223217	-0.626432		0.659637	0.785554		0.896385		0.410079			0.974217			0.656533			26.0533	0.935113	0.9253	0.632392	0.999413	0.922386	0.955676	0.955235	0.982857	0.730406	0.963257	0.957208	0.473578	0.339838	0.998356	0.772777	0.266903	0.618814	7.55e-06	0.204882	0.0215479	0.969412	0.999434	0.976676	0.9988		0.999448
PMS2	ENSG00000122512	HGNC:9122	5395	PMS1 homolog 2, mismatch repair system component	-1.00336	-0.768904	3.12647	0.82059	0.426139	0.767414	0.9229	0.999841	0.93007	0.404895	0.92824	0.93376	0.997622	0.86251	0.44657	0.77455		0.7322	18.146	0.998438	0.964013	9e-06	0.957091	0.899228	0.928849	0.949473	0.990553	0.644963	0.986287	0.985849	0.982357	0.896053	0.99993	0.907955	0.840267	0.660457	5.79e-06	0.496026	0.614977	0.66625	0.999074	0.964544	0.999323		0.999591
TMEFF1	ENSG00000241697	HGNC:11866	8577	transmembrane protein with EGF like and two follistatin like domains 1	-1.00931	-0.652851	2.05437		0.694928			0.917719											21.2177	0.997999	0.954152	0.698297	0.999373	0.989429	0.946294	0.97863	0.994526	0.425313	0.979194	0.973621	0.406539	0.825913	0.999929	0.90622	0.887892	0.867977	0.59174	0.483668	0.564433	0.809225	0.999747	0.936874	0.989678		0.99281
ASIC2	ENSG00000108684	HGNC:99	40	acid sensing ion channel subunit 2	-1.0223	-0.383381	-2.48173		0.411378	0.716788	0.00011	0.987372	0.18544	0.408265	0.33219		0.990346	0.06539	0.15178	0.748856			19.7612	0.996251	1.47e-05	0.887197	0.949228	0.987641	0.947932	0.962772	0.954417	0.842215	0.979403	0.971936	0.976638	0.742367	0.999919	0.918276	0.954753	0.958616	0.842098	0.5071	0.844091	0.981764	0.999379	0.965687	0.986375		0.993712
UBE2E2	ENSG00000182247	HGNC:12478	7325	ubiquitin conjugating enzyme E2 E2	-1.0614	-0.280635			0.167778			0.969441			0.47828								23.0808	0.992329	0.873174	0.876269	0.999307	0.0951952	0.952583	0.969078	0.965931	0.853149	0.989679	0.971415	0.805779	0.801703	0.999873	0.936931	0.879555	0.903562	0.737446	0.466424	0.781155	0.928185	0.999745	0.95705	0.999219		0.998944
HTT	ENSG00000197386	HGNC:4851	3064	huntingtin	-1.06458	-0.276974	-26.555	0.97372	0.825764	0.791014	0.54535	0.998109	0.62351	0.40976	0.92824	0.91911	0.994485	0.6993	0.84105	0.679855	0.60997	0.90584	27.2952	0.998164	0.974383	0.824101	0.999073	0.992072	0.935536	0.967487	0.994017	0.645641	0.985892	0.983345	0.936908	0.823408	0.999949	0.919941	0.661349	0.805684	0.792603	0.510499	0.935675	0.969395	0.999322	0.984044	0.999755	65.3527	0.999633
NTF3	ENSG00000185652	HGNC:8023	4908	neurotrophin 3	-1.06963	-0.239108	-4.6098		0.241798	0.737942		0.933419		0.284548			0.99748			0.325048			18.5491	0.682477	0.939563	0.868361	0.584316	0.990373	0.957583	0.958421	0.42061	0.574057	0.981939	0.978713	0.94426	0.802371	0.999929	0.929683	0.860351	0.975864	0.655375	0.510499	0.756064	0.983741	0.999307	0.959501	0.986412		0.994631
AP1G1	ENSG00000166747	HGNC:555	164	adaptor related protein complex 1 subunit gamma 1	-1.11746	-0.277795	-6.92682	0.3327	0.363736	0.769967	0.00011	0.995814	0.46582	0.406701	0.41239		0.990843	0.14336	0.28497	0.54152		0.31472	26.5662	0.998287	0.972669	0.852031	0.998995	0.903989	0.952317	0.932009	0.992196	0.859384	0.974474	0.974829	0.911718	0.76313	0.999937	0.902862	0.937811	0.83131	7.26e-06	0.484477	0.0390739	0.989406	0.999437	0.989501	0.999927	9.48189	0.999939
NALCN	ENSG00000102452	HGNC:19082	259232	sodium leak channel, non-selective	-1.14867	-0.782006	-51.8637	0.4521	0.465066	0.768979	0.85648	0.965147	0.89164	0.125097	0.01155		0.998044	0.77399	0.43524	0.375534		0.50421	18.0208	0.997109	0.975389	0.871891	0.992505	0.0531834	0.903342	0.925761	0.951513	0.866561	0.982023	0.962263	0.944382	0.874261	0.999955	0.908847	0.883018	0.983298	0.555475	0.513312	0.717382	0.922735	0.999683	0.908945	0.892779	2.20876	0.963561
SESN1	ENSG00000080546	HGNC:21595	27244	sestrin 1	-1.16197	-0.686881	2.58837	0.35748	0.642031	0.755846	0.0695	0.998943	0.30002	0.404778	0.3663		0.984587	0.23783	0.12472	0.71351		0.37079	23.7644	0.998254	0.968731	0.86603	0.998907	0.989848	0.937107	0.966121	0.992601	0.880456	0.978261	0.960045	0.894751	0.767784	0.999941	0.94025	0.901362	0.866881	7.32e-06	0.510499	0.71448	0.983724	0.99976	0.95164	0.999355	15.1376	0.999757
STRA8	ENSG00000146857	HGNC:30653	346673	stimulated by retinoic acid 8	-1.20477	0.405136	1.81225		0.412147	0.717681		0.978626		0.329323			0.988291			0.822671			21.1371	0.996989	0.930698	0.85484	0.994182	9.21e-06	0.961702	0.784645	0.94357	0.517201	0.986672	0.971167	0.937883	0.699014	0.999896	0.938403	0.915525	0.805223	0.750262	0.50224	0.877105	0.397053	0.999426	0.966945	0.966015		0.986474
RPP30	ENSG00000148688	HGNC:17688	10556	ribonuclease P/MRP subunit p30	-1.21762	0.0938581	2.47428	0.22329	0.591265	0.574354	0.11618	0.995271	0.21462	0.406171	0.12776	0.21715	0.992551	0.16367	0.17003	0.874198	0.23099	0.34287	22.0706	0.997866	0.969235	0.808615	0.999173	0.556837	0.916542	0.951902	0.993532	0.880378	0.985096	0.984226	0.917026	0.419122	0.999873	0.904263	0.927504	0.705954	7.01e-06	0.204882	0.13114	0.924368	0.999726	0.947419	0.996532	17.563	0.998623
CDK14	ENSG00000058091	HGNC:8883	5218	cyclin dependent kinase 14	-1.22626	-0.0286256			0.560172	0.581381		0.87521		0.403962			0.98579			0.5901			19.3053	0.99623	0.948933	0.882096	0.997166	0.983962	0.960703	0.943826	0.979401	0.784995	0.987113	0.973422	0.916475	0.77378	0.999944	0.960582	0.938658	0.910198	0.830002	0.513312	0.919626	0.916226	0.999686	0.903148	0.826545		0.915112
PLPP4	ENSG00000203805	HGNC:23531	196051	phospholipid phosphatase 4	-1.28039	-0.748788	0.617453			0.497728		0.91201		0.226126			0.989209			0.622206			19.5065	0.99738	0.904354	0.857159	0.862838	0.993076	0.842043	0.975131	0.960299	0.851158	0.987045	0.985193	0.977901	0.487643	0.999663	0.936973	0.931724	0.88772	6.92e-06	0.222363	0.93818	0.930333	0.999732	0.97234	0.989464		0.99701
NELL2	ENSG00000184613	HGNC:7751	4753	neural EGFL like 2	-1.39443	-0.542805	2.65378	0.143	0.503362	0.846442	0.02926	0.981383	0.16443	0.403989	0.19908		0.996441	0.06539	0.16393	0.535049		0.15914	25.2827	0.996907	0.972963	0.873085	0.994251	0.988342	0.92593	0.955117	0.921838	0.695558	0.982121	0.966152	0.702871	0.837783	0.999941	0.935373	0.933917	0.907523	0.757775	0.510499	0.871742	0.817915	0.999366	0.945136	0.987561	3.9208	0.994959
MAGI2	ENSG00000187391	HGNC:18957	9863	membrane associated guanylate kinase, WW and PDZ domain containing 2	-1.47223	0.213363	1.86043		0.737401	0.704108		0.995795		0.337549			0.989021			0.658627			25.4948	0.995829	0.967733	0.877658	0.983896	0.479697	0.967997	0.958019	0.963167	0.84027	0.990565	0.97547	0.98731	0.858997	0.999936	0.947377	0.858094	0.964023	0.838193	0.513312	0.934599	0.964618	0.999634	0.949312	0.99715		0.99863
SAMD11	ENSG00000187634	HGNC:28706	148398	sterile alpha motif domain containing 11			-5.24786		0.607795	0.809531		0.953327		0.406176			0.984139			0.608458			30.0635	0.772838	0.975772	0.61204	0.984262	0.759449	0.906023	0.969625	0.940196	8.82e-06	0.933773	0.915555	0.986089	0.717462	0.999934	0.844807	0.435085	0.954683	0.720064	0.513312	0.505661	0.392256	0.999685	0.982148	0.984817	13.3395	0.990637
NOC2L	ENSG00000188976	HGNC:24517	26155	NOC2 like nucleolar associated transcriptional repressor			-6.3922		0.419242	0.809531		0.997633		0.406176			0.966422			0.608458			28.5574	0.997572	0.958625	9.04e-06	0.971994	0.778927	0.907877	0.957951	0.861779	0.683884	0.973799	0.987202	0.987002	0.795053	0.999921	0.908753	0.439807	0.920257	5.92e-06	0.50224	0.594925	0.128662	0.999328	0.936438	0.996029	82.6268	0.997612
KLHL17	ENSG00000187961	HGNC:24023	339451	kelch like family member 17			-7.59217		0.580029	0.809531		0.887168		0.406176			0.982487			0.608458			33.7306	0.885823	0.972044	0.550227	0.160359	0.993048	0.924251	0.967584	0.832511	0.496879	0.963015	0.936512	0.940092	0.686591	0.999904	0.896089	0.146474	0.871521	5.39e-06	0.50224	0.249523	0.0528756	0.999713	0.920393	0.964645		0.961064
PLEKHN1	ENSG00000187583	HGNC:25284	84069	pleckstrin homology domain containing N1			1.21983		0.547829	0.809531		0.901239		0.407957			0.967409			0.652748			25.6694	0.996618	0.939532	0.480169	0.0312463	0.688861	0.906831	0.9626	0.799007	1.04e-05	0.973005	0.952448	0.988756	0.546964	0.99983	0.878165	0.332155	0.858489	5.92e-06	0.50224	0.547728	0.0411794	0.999717	0.944256	0.956683	63.1076	0.95861
PERM1	ENSG00000187642	HGNC:28208	84808	PPARGC1 and ESRR induced regulator, muscle 1						0.809531		0.856363		0.407957			0.967647			0.75427			21.8779	0.562568	0.616754	0.68492	0.0282897	0.78183	0.941502	0.871608	0.692509	0.249843	0.978728	0.958768	0.949235	0.723313	0.989421	0.930889	0.473511	0.814897	0.484328	0.231225	0.470734	0.0983862	0.999278	0.926041	0.875561	18.8632	0.888534
HES4	ENSG00000188290	HGNC:24149	57801	hes family bHLH transcription factor 4					0.0527305	0.809531		0.993466		0.407957			0.968841			0.75427			42.8658	0.53961	0.1694	0.566811	0.0369459	0.992909	0.912479	0.952756	0.378565	0.188292	0.964144	0.985723	0.962178	7.25e-06	0.984387	0.905865	0.222801	0.948155	6.79e-06	0.226836	0.353158	0.060871	0.999708	0.976949	0.997	3.5544	0.998332
ISG15	ENSG00000187608	HGNC:4053	9636	ISG15 ubiquitin like modifier			0.115751		0.346666	0.809531		0.989818		0.407957			0.874654			0.75427			23.0053	0.743977	0.692336	0.590139	0.151822	0.991966	0.949393	0.951161	0.4557	0.283349	0.970607	0.987212	0.869586	0.0332309	0.97862	0.907766	0.173611	0.830673	6.08e-06	0.0641865	0.196934	0.104093	0.999626	0.972892	0.997728	25.3093	0.998227
AGRN	ENSG00000188157	HGNC:329	375790	agrin			-0.555942		0.599202	0.809531		0.999119		0.407957			0.995108			0.75427			26.191	0.997636	0.940656	0.70958	0.977185	0.558024	0.95702	0.968535	0.96168	0.576828	0.975511	0.973393	0.925173	0.731281	0.999946	0.889609	0.549695	0.907436	0.770024	0.513312	0.746078	0.405959	0.999676	0.982674	0.998495	92.4249	0.99714
RNF223	ENSG00000237330	HGNC:40020	401934	ring finger protein 223					0.10981	0.798558		0.738363		0.407957			0.973924			0.75427			22.6162	0.923551	0.895819	0.677357	0.778135	0.993065	0.880449	0.926048	0.817261	9.03e-06	0.943991	0.953164	0.965871	0.698845	0.99992	0.870689	0.4721	0.892299	0.611472	0.50224	0.21953	0.493048	0.998949	0.818155	0.730222		0.606911
C1orf159	ENSG00000131591	HGNC:26062	54991	chromosome 1 open reading frame 159			-0.0682784		0.122972	0.798558		0.998892		0.407957			0.975896			0.75427			25.2613	0.995584	0.798958	0.813245	0.364525	0.992046	0.96127	0.928118	0.957514	0.582567	0.985804	0.985781	0.975895	0.147708	0.993573	0.955689	0.783508	0.928431	0.834175	0.231225	0.86586	0.756186	0.999519	0.968009	0.98857	46.5743	0.995397
TTLL10	ENSG00000162571	HGNC:26693	254173	tubulin tyrosine ligase like 10			1.04046		0.106435	0.822083		0.745941		0.404065			0.976914			0.75427			20.5861	0.986788	0.947762	0.567395	0.0952405	0.991301	0.927853	0.909455	0.951631	7.72e-06	0.897296	0.848543	0.942425	0.758523	0.999932	0.724858	0.670309	0.858161	0.694757	0.50224	0.147189	0.0509329	0.997345	0.656357	0.559445	86.055	0.607085
TNFRSF18	ENSG00000186891	HGNC:11914	8784	TNF receptor superfamily member 18			-1.26204		0.11741	0.822083		0.809142		0.404065			0.97771			0.75427			20.2805	0.892846	0.524399	0.750853	0.896472	0.543063	0.944923	0.940774	0.791377	1.04e-05	0.975196	0.965205	0.671159	6.88e-06	0.951382	0.891711	0.529771	0.978058	0.828712	0.226836	0.0310402	0.15471	0.999319	0.920511	0.856746	47.1875	0.890658
TNFRSF4	ENSG00000186827	HGNC:11918	7293	TNF receptor superfamily member 4			0.144516		0.489908	0.822083		0.72683		0.404065			0.923038			0.75427			19.9282	0.915735	0.660746	0.78185	0.869552	0.594711	0.953848	0.742448	0.956291	0.555864	0.932823	0.955706	0.48692	7.46e-06	0.992445	0.839226	0.42678	0.862873	0.862968	0.231225	0.0485853	0.13989	0.999066	0.873319	0.478711	0.489012	0.343025
SDF4	ENSG00000078808	HGNC:24188	51150	stromal cell derived factor 4			-2.69917		0.17611	0.822083		0.970286		0.404065			0.987033			0.75427			40.5105	0.998672	0.835989	0.64088	0.0247732	0.984472	0.914064	0.947912	0.973188	0.574481	0.948508	0.925332	0.916596	0.165298	0.997585	0.824266	0.404876	0.75586	6.9e-06	0.231225	0.0444083	0.0197576	0.998757	0.987964	0.999957		0.999947
B3GALT6	ENSG00000176022	HGNC:17978	126792	beta-1,3-galactosyltransferase 6					0.134614	0.822083		0.982138		0.404065			0.971307			0.577192			37.6409	0.548001	0.829415	0.54877	0.674304	0.417548	0.886679	0.917625	0.972901	0.454637	0.976154	0.942276	0.953045	0.0537548	0.970992	0.858858	0.156567	0.936711	0.84716	0.2347	0.0163386	0.0491296	0.998886	0.962384	0.993824		0.997683
C1QTNF12	ENSG00000184163	HGNC:32308	388581	C1q and TNF related 12					0.126247	0.822083		0.810221		0.404696			0.987711			0.577192			22.0146	0.988637	0.664821	0.692537	0.6639	0.174063	0.947541	0.896804	0.962776	1.04e-05	0.855781	0.885233	0.879344	0.164113	0.99566	0.756958	0.667296	0.948944	6.33e-06	0.231225	0.0108552	0.0247286	0.996586	0.863845	0.639118	80.7639	0.703278
UBE2J2	ENSG00000160087	HGNC:19268	118424	ubiquitin conjugating enzyme E2 J2			-5.32486		0.377639	0.822083		0.973405		0.404696			0.966587			0.577192			28.4678	0.99833	0.94009	0.702206	0.976874	0.711922	0.935368	0.928284	0.960789	0.538551	0.969516	0.980065	0.626601	0.429809	0.998509	0.912575	0.29779	0.539252	6.91e-06	0.239194	0.0155661	0.0636976	0.999288	0.985673	0.994593	2.6511	0.997054
SCNN1D	ENSG00000162572	HGNC:10601	6339	sodium channel epithelial 1 subunit delta			-13.5552		0.124375	0.822083		0.626091		0.406766			0.986214			0.622217			23.9555	0.994216	0.651887	0.801019	0.0323747	0.98584	0.951055	0.960304	0.940885	0.516317	0.94881	0.938315	0.922117	0.10272	0.995447	0.851081	0.741133	0.725363	5.84e-06	0.226836	0.0250701	0.00555353	0.997757	0.86296	0.565941	30.625	0.460269
ACAP3	ENSG00000131584	HGNC:16754	116983	ArfGAP with coiled-coil, ankyrin repeat and PH domains 3			-3.71468		0.517142	0.824421		0.979199		0.409547			0.982999			0.622217			32.0755	0.997405	0.897428	0.70947	0.932841	0.727194	0.944919	0.912589	0.959089	9.73e-06	0.952518	0.93809	0.902193	0.185431	0.999927	0.912878	0.817022	0.742811	6.33e-06	0.50224	0.0229847	0.0667075	0.998601	0.991686	0.999258	3.6153	0.999593
PUSL1	ENSG00000169972	HGNC:26914	126789	pseudouridine synthase like 1			-6.04915		0.338357	0.824421		0.999395		0.409547			0.8618			0.622217			26.9091	0.872023	0.444347	9.3e-06	0.867231	0.781188	0.768263	0.953542	0.93335	8.03e-06	0.97285	0.987257	0.587793	6.97e-06	0.996821	0.882859	0.165437	0.242108	5.48e-06	0.0641865	0.00920003	0.230007	0.998563	0.863279	0.996586		0.997638
INTS11	ENSG00000127054	HGNC:26052	54973	integrator complex subunit 11			-5.88888		0.328072	0.824421		0.53757		0.409547			0.98525			0.622217			19.6714	0.997819	0.973714	0.674402	0.984333	0.973496	0.887108	0.602279	0.972527	0.567306	0.793955	0.715545	0.904081	0.389483	0.99994	0.575383	0.284565	0.444279	5.54e-06	0.483668	0.0117367	0.388749	0.993918	0.845776	0.892412	8.7895	0.960739
CPTP	ENSG00000224051	HGNC:28116	80772	ceramide-1-phosphate transfer protein			0.105554			0.845526		0.993334		0.409547			0.961439			0.622217			24.9495	0.996981	0.917721	0.513012	0.869607	0.991179	0.909121	0.959331	0.976323	0.610435	0.979205	0.988043	0.761362	0.197047	0.996144	0.866981	0.32347	0.84715	5.75e-06	0.231225	0.0441713	0.191844	0.998861	0.990487	0.979964	18.0326	0.984368
TAS1R3	ENSG00000169962	HGNC:15661	83756	taste 1 receptor member 3			-2.46805		0.27297	0.845526		0.552772		0.409547			0.941339			0.622217			27.6516	0.997123	0.874037	9.32e-06	0.639744	9.19e-06	0.867367	0.840655	0.957562	0.484027	0.800923	0.843833	0.511444	0.0958572	0.98867	0.697689	0.522501	0.907285	5.8e-06	0.0641865	0.0114687	0.061884	0.996062	0.817572	0.845219	13.1337	0.345551
DVL1	ENSG00000107404	HGNC:3084	1855	dishevelled segment polarity protein 1			-2.88627		0.377169	0.845526		0.998946		0.409547			0.978705			0.67982			27.6747	0.998308	0.71333	0.657298	0.923707	0.985427	0.948439	0.951542	0.977118	0.554076	0.964521	0.972137	0.928711	0.202806	0.997705	0.864753	0.639778	0.767183	7.23e-06	0.231225	0.0201434	0.342665	0.99939	0.962863	0.993284		0.99603
MXRA8	ENSG00000162576	HGNC:7542	54587	matrix remodeling associated 8					0.208697	0.845526		0.960296		0.409547			0.964535			0.67982			21.6382	0.992058	0.711952	0.817056	0.784239	0.542632	0.960495	0.911583	0.847769	0.565436	0.969191	0.933208	0.886689	0.087271	0.973941	0.900816	0.577342	0.912322	0.777401	0.231225	0.0349064	0.187785	0.999288	0.970963	0.858458		0.871165
AURKAIP1	ENSG00000175756	HGNC:24114	54998	aurora kinase A interacting protein 1			-0.577296		0.474082	0.845526		0.999799		0.409547			0.953009			0.67982			44.5385	0.958794	0.698323	0.388468	0.0845831	0.993795	0.897087	0.945559	0.925576	0.459402	0.977042	0.989788	0.680762	0.418654	0.966364	0.875804	0.893837	0.796436	6.29e-06	0.226836	0.0315317	0.0118124	0.999369	0.990472	0.99919	20.395	0.999552
CCNL2	ENSG00000221978	HGNC:20570	81669	cyclin L2			0.543507		0.169321	0.845526		0.97818		0.409547			0.969427			0.67982			25.6632	0.998506	0.910052	0.592182	0.974152	0.877124	0.70787	0.948127	0.971124	1.07e-05	0.905994	0.882771	0.89496	0.493811	0.999888	0.814385	0.496594	0.581736	5.62e-06	0.50224	0.0116594	0.240223	0.998923	0.962912	0.999578	9.62795	0.999204
MRPL20	ENSG00000242485	HGNC:14478	55052	mitochondrial ribosomal protein L20			-1.30074		0.0510252	0.845526		0.999772		0.409547			0.966937			0.67982			40.2144	0.933586	0.635033	8.84e-06	0.668048	0.991996	0.849462	0.93406	0.958321	9.43e-06	0.97772	0.978568	0.926309	0.193502	0.994581	0.855255	0.217406	0.714446	5.5e-06	0.231225	0.0056936	0.0583584	0.998905	0.98624	0.999841	7.94757	0.999793
ANKRD65	ENSG00000235098	HGNC:42950	441869	ankyrin repeat domain 65					0.135867	0.845526		0.801575		0.409547			0.951063			0.67982			16.4412	0.748042	0.729591	0.620441	0.23735	9.53e-06	0.875657	0.945558	0.75358	0.595917	0.947805	0.926847	0.441252	0.0248672	0.905911	0.879195	0.481894	0.87169	5.84e-06	0.0627096	0.00337933	0.0138251	0.999057	0.911872	0.824395	2.75744	0.868414
TMEM88B	ENSG00000205116	HGNC:37099	643965	transmembrane protein 88B					0.295996	0.845526		0.712269		0.409547			0.938095			0.67982			20.9203	0.984346	0.844937	0.806915	0.119246	8.89e-06	0.954215	0.850153	0.730864	0.432586	0.883475	0.789237	0.712661	0.117427	0.982431	0.81082	0.296564	0.90843	6.92e-06	0.231225	0.0222987	0.153966	0.999291	0.872011	0.646744		0.772518
VWA1	ENSG00000179403	HGNC:30910	64856	von Willebrand factor A domain containing 1					0.419548	0.845526		0.65669		0.409547			0.959506			0.67982			29.8777	0.911088	0.81725	0.688457	0.331235	0.0595485	0.951258	0.882968	0.948123	0.403566	0.88976	0.899074	0.854391	0.100861	0.995784	0.860598	0.716497	0.971149	6.45e-06	0.0641865	0.219365	0.633692	0.998858	0.966779	0.96468	0.463476	0.98049
ATAD3C	ENSG00000215915	HGNC:32151	219293	ATPase family AAA domain containing 3C			-0.864472		0.0386507	0.845526		0.618534		0.409547			0.967438			0.67982			16.3448	0.996102	0.331984	0.24888	0.868681	0.98041	0.910337	0.961101	0.931922	0.608374	0.923911	0.913602	0.809184	8.91e-06	0.995003	0.857863	0.481765	0.923806	5.77e-06	0.231225	0.866444	0.272454	0.999255	0.703525	0.463762	83.4631	0.436285
ATAD3B	ENSG00000160072	HGNC:24007	83858	ATPase family AAA domain containing 3B			4.02762		0.100476	0.845526		0.999235		0.409547			0.966095			0.67982			41.2899	0.996924	0.795596	9.71e-06	0.652196	0.993516	0.897786	0.93733	0.968119	0.642392	0.977466	0.987208	0.905638	8.94e-06	0.991295	0.886634	0.457044	0.627098	6.13e-06	0.231225	0.0920237	0.471752	0.999465	0.989076	0.996837		0.998783
ATAD3A	ENSG00000197785	HGNC:25567	55210	ATPase family AAA domain containing 3A			-2.78061		0.137861	0.845526		0.998563		0.409547			0.987606			0.67982			40.6555	0.997212	0.869998	0.396801	0.900401	0.507265	0.87484	0.911141	0.969674	0.748691	0.958544	0.964581	0.980705	0.677505	0.999908	0.821783	0.512392	0.766424	0.411276	0.50224	0.00972565	0.310472	0.999015	0.981764	0.998274		0.999341
TMEM240	ENSG00000205090	HGNC:25186	339453	transmembrane protein 240					0.252068	0.801668		0.585789		0.405512			0.972673			0.67982			19.9548	0.909035	0.616685	0.308736	0.114202	0.129154	0.895348	0.851517	0.971734	9.22e-06	0.898545	0.759462	0.564616	8.87e-06	0.998095	0.680434	0.462494	0.588683	5.84e-06	0.239194	0.00663251	0.0747392	0.997686	0.85944	0.881263	18.8996	0.90779
SSU72	ENSG00000160075	HGNC:25016	29101	SSU72 homolog, RNA polymerase II CTD phosphatase			-7.67611		0.258299	0.81981		0.991919		0.405512			0.980827			0.603362			30.7271	0.997989	0.870017	0.55631	0.717195	0.103611	0.927324	0.958443	0.982349	0.635055	0.938892	0.922744	0.942111	0.0560526	0.997113	0.794453	0.513305	0.657463	6.17e-06	0.226836	0.00716369	0.798098	0.999231	0.992952	0.999936		0.999886
FNDC10	ENSG00000228594	HGNC:42951	643988	fibronectin type III domain containing 10					0.219868	0.81981		0.790711		0.40682			0.96118			0.574408			24.7378	0.530004	0.492154	0.861001	0.308531	0.065166	0.940275	0.932369	0.82159	0.492011	0.942279	0.959073	0.866239	7.13e-06	0.855462	0.847162	0.881494	0.968264	6.15e-06	0.226836	0.0172138	0.130751	0.999192	0.916726	0.922512		0.972519
MIB2	ENSG00000197530	HGNC:30577	142678	mindbomb E3 ubiquitin protein ligase 2			-1.31878		0.508799	0.81981		0.99704		0.40682			0.973042			0.574408			26.4861	0.993735	0.87787	0.660147	0.92501	0.989238	0.930681	0.957547	0.966185	0.644044	0.954171	0.942071	0.811611	0.037148	0.998369	0.833121	0.418023	0.973067	6.07e-06	0.0668994	0.0117626	0.178968	0.999389	0.970404	0.998586	77.199	0.999316
MMP23B	ENSG00000189409	HGNC:7171	8510	matrix metallopeptidase 23B					0.0350188	0.81981		0.626771		0.40682			0.815284			0.574408			23.1468	0.630924	0.0558029	8.16e-06	0.399529	0.0528469	0.903678	0.897004	0.922352	7.55e-06	0.74786	0.824431	0.846832	6.06e-06	0.285143	0.610624	0.3141	0.928859	5.37e-06	0.0627096	0.0103672	0.0764165	0.997932	0.956645	0.91695		0.938972
CDK11B	ENSG00000248333	HGNC:1729	984	cyclin dependent kinase 11B					0.387187	0.81981		0.980893		0.40682			0.960993			0.574408			29.5137	0.997104	0.926566	0.25599	0.808307	0.51337	0.731028	0.501428	0.978445	0.330556	0.619199	0.754368	0.641683	0.0563977	0.998293	0.732757	0.10131	0.451826	6.2e-06	0.0668994	0.0202262	0.633139	0.994455	0.876551	0.99944		0.997969
CDK11A	ENSG00000008128	HGNC:1730	728642	cyclin dependent kinase 11A			-10.3215			0.81981		0.781997		0.40682			0.979582			0.675303			21.4917	0.994621	0.944334	7.89e-06	0.49619	0.845277	0.3777	0.229688	0.977631	6.9e-06	9.86e-06	4.74e-06	0.841661	0.855999	0.999946	1.1e-05	0.135778	0.0123214	5.63e-06	0.513312	0.0287888	0.0460719	0.246999	0.587551	0.47863		0.640614
SLC35E2A	ENSG00000215790	HGNC:20863	9906	solute carrier family 35 member E2A					0.0468392	0.81981		0.874678		0.40682			0.969285			0.675303			23.0185	0.996853	0.51445	0.534571	0.0594238	0.976996	0.843848	0.479546	0.975758	0.227638	0.292438	0.0168514	0.906105	9.96e-06	0.997504	0.344484	0.134905	0.455352	6.45e-06	0.239194	0.0643919	0.103454	0.899062	0.854662	0.747253		0.861668
NADK	ENSG00000008130	HGNC:29831	65220	NAD kinase			-4.53241		0.309972	0.81981		0.993132		0.420962			0.971139			0.804556			26.623	0.997186	0.926519	0.678594	0.974389	0.99178	0.949167	0.96206	0.977599	0.622834	0.944113	0.919746	0.941822	0.318391	0.998723	0.861891	0.382773	0.834686	0.457215	0.0668994	0.100386	0.985512	0.999328	0.987532	0.99857	69.4151	0.999185
GNB1	ENSG00000078369	HGNC:4396	2782	G protein subunit beta 1					0.436916	0.81981		0.980215		0.420962			0.970011			0.804556			33.1907	0.998236	0.951885	0.83533	0.999213	0.0858172	0.937701	0.947525	0.99151	0.753844	0.985169	0.965773	0.896291	0.771624	0.999915	0.884585	0.345196	0.898669	0.720909	0.422667	0.139353	0.951331	0.999536	0.987557	0.999373		0.998386
CALML6	ENSG00000169885	HGNC:24193	163688	calmodulin like 6			0.386083		0.0383641	0.776459		0.993761		0.420962			0.950841			0.804556			23.9966	0.965442	0.278001	0.624304	0.296192	0.98373	0.935019	0.861551	0.774912	0.629642	0.965722	0.961756	0.876958	8.48e-06	0.990092	0.866373	0.89648	0.894601	0.828189	0.2347	0.061092	0.683117	0.99934	0.96911	0.98985	4.44735	0.995015
TMEM52	ENSG00000178821	HGNC:27916	339456	transmembrane protein 52			1.12005		0.169281	0.805136		0.99275		0.420962			0.934204			0.804556			25.0393	0.80421	0.822329	0.55886	0.111528	0.45458	0.910341	0.970314	0.558343	9.56e-06	0.956994	0.982261	0.555086	7.05e-06	0.987903	0.884944	0.199848	0.917121	5.73e-06	0.0627096	0.00544273	0.205864	0.999683	0.987041	0.994362	2.60848	0.994666
CFAP74	ENSG00000142609	HGNC:29368	85452	cilia and flagella associated protein 74						0.805136		0.892788		0.420962			0.985734			0.804556			29.0424	0.99609	0.88069	0.829842	0.507563	0.991457	0.951752	0.935726	0.905057	0.427645	0.97784	0.956374	0.978051	0.595307	0.999897	0.929702	0.890312	0.939208	6.42e-06	0.50224	0.174884	0.772761	0.999366	0.912166	0.914101	72.1719	0.920771
GABRD	ENSG00000187730	HGNC:4084	2563	gamma-aminobutyric acid type A receptor subunit delta			-19.8726		0.275883	0.805136		0.781178		0.420962			0.983279			0.804556			17.6783	0.981934	0.852853	0.543704	0.0521175	0.0634985	0.864786	0.898824	0.229845	8.25e-06	0.796537	0.835272	0.987383	0.259163	0.998571	0.657589	0.762654	0.963084	0.451256	0.239194	0.0383909	0.522373	0.998589	0.941249	0.872507	14.3505	0.970871
PRKCZ	ENSG00000067606	HGNC:9412	5590	protein kinase C zeta			-0.224734		0.122464	0.805136		0.962199		0.420962			0.98773			0.804556			30.6253	0.996457	0.800887	0.757634	0.954261	0.991856	0.956426	0.961389	0.976646	0.567471	0.96769	0.968941	0.984994	0.170452	0.996582	0.883639	0.956788	0.9632	0.540119	0.231225	0.384322	0.830514	0.9996	0.988856	0.989366		0.998898
FAAP20	ENSG00000162585	HGNC:26428	199990	FA core complex associated protein 20			-6.64025			0.77017		0.991304		0.41073			0.976376			0.697841			29.2794	0.982874	0.323854	0.623945	0.940769	0.986951	0.926222	0.936661	0.974197	0.638346	0.917166	0.911087	0.659169	0.0454803	0.832727	0.821896	0.411181	0.868686	7.4e-06	0.226836	0.00693949	0.524727	0.999265	0.9865	0.99365	30.6184	0.993502
SKI	ENSG00000157933	HGNC:10896	6497	SKI proto-oncogene			-7.45862		0.656008	0.77017		0.997391		0.41073			0.986156			0.697841			33.1136	0.996834	0.931735	0.767841	0.894815	0.336627	0.964174	0.95222	0.970785	0.698774	0.982177	0.960552	0.986909	0.775457	0.999923	0.91126	0.686871	0.907359	0.854206	0.513312	0.685129	0.814209	0.999599	0.997408	0.994785	2.58112	0.992496
MORN1	ENSG00000116151	HGNC:25852	79906	MORN repeat containing 1			1.1523		0.146985	0.77017		0.999899		0.41073			0.987099			0.743725			24.9259	0.995701	0.869037	0.798759	0.0638552	0.802421	0.963886	0.963758	0.925943	0.600558	0.976009	0.98251	0.957897	0.636196	0.999918	0.916216	0.751714	0.871956	0.668417	0.50224	0.472142	0.46367	0.999523	0.980725	0.999628	59.5269	0.999816
RER1	ENSG00000157916	HGNC:30309	11079	retention in endoplasmic reticulum sorting receptor 1					0.585033	0.77017		0.911181		0.407716			0.975878			0.743725			25.7517	0.996256	0.943159	8.9e-06	0.133572	0.0892997	0.901727	0.832684	0.951007	0.569115	0.860188	0.768686	0.896386	0.728319	0.999929	0.709106	0.455125	0.592713	6.82e-06	0.513312	0.0465291	0.907105	0.997995	0.996881	0.999906		0.999955
PEX10	ENSG00000157911	HGNC:8851	5192	peroxisomal biogenesis factor 10			1.18842		0.16878	0.77017		0.998617		0.407716			0.995687			0.743725			38.3918	0.995627	0.953528	0.67716	0.0255906	0.53699	0.912041	0.865517	0.955575	0.345801	0.977481	0.987534	0.876498	0.815657	0.999941	0.891002	0.680224	0.810175	7.29e-06	0.513312	0.284	0.962149	0.998698	0.984638	0.995945	26.4277	0.997689
PLCH2	ENSG00000149527	HGNC:29037	9651	phospholipase C eta 2			1.84087		0.440134	0.901324		0.912332		0.407716			0.985666			0.743725			24.4324	0.995568	0.914598	0.790458	0.852338	0.989146	0.97358	0.901385	0.973749	7.57e-06	0.941254	0.90408	0.949608	0.661314	0.999883	0.855394	0.810609	0.87101	0.769767	0.422667	0.917156	0.977125	0.996582	0.971933	0.958171	78.8175	0.977768
PANK4	ENSG00000157881	HGNC:19366	55229	pantothenate kinase 4 (inactive)			0.813844		0.525553	0.901324		0.985307		0.404062			0.968227			0.743725			26.302	0.997995	0.901363	0.724233	0.83404	0.577864	0.951756	0.901079	0.979491	0.663403	0.911283	0.913577	0.932982	0.348613	0.99991	0.777093	0.435525	0.803341	6.74e-06	0.422667	0.00662639	0.157302	0.999343	0.996734	0.994958	46.6524	0.99779
HES5	ENSG00000197921	HGNC:19764	388585	hes family bHLH transcription factor 5					0.455629	0.901324		0.82341		0.404062			0.971957			0.743725			22.6499	0.516901	0.78543	0.82375	0.329775	0.30862	0.966793	0.876103	0.684899	0.500027	0.913843	0.863975	0.739388	8.5e-06	0.996906	0.801468	0.510802	0.966499	6.92e-06	0.239194	0.0104266	0.131038	0.999149	0.939127	0.853816		0.958817
TNFRSF14	ENSG00000157873	HGNC:11912	8764	TNF receptor superfamily member 14			-2.81209		0.110964	0.901324		0.877307		0.404062			0.873854			0.743725			27.0749	0.99592	0.324635	0.46786	0.475492	0.633199	0.839849	0.964569	0.967037	0.247152	0.944837	0.916579	0.651391	6.74e-06	0.93267	0.881236	0.419899	0.89572	5.73e-06	0.0627096	0.011782	0.273216	0.999549	0.965401	0.982087	13.8099	0.989296
PRXL2B	ENSG00000157870	HGNC:28390	127281	peroxiredoxin like 2B					0.232564	0.901324		0.999413		0.403999			0.867349			0.654476			26.4017	0.727341	0.203784	0.300863	0.625216	0.9868	0.929805	0.952777	0.970608	0.380947	0.971356	0.975587	0.633957	6.12e-06	0.215259	0.889641	0.228143	0.751322	6.2e-06	0.0627096	0.0270704	0.889298	0.999466	0.991833	0.994344		0.997817
MMEL1	ENSG00000142606	HGNC:14668	79258	membrane metalloendopeptidase like 1			-6.48395		0.413505	0.901324		0.842		0.403999			0.975649			0.654476			19.0972	0.996255	0.930624	0.566232	0.926899	0.963216	0.911265	0.950311	0.960381	9.3e-06	0.970113	0.937145	0.913194	0.686353	0.99993	0.867717	0.662816	0.950679	6.23e-06	0.472615	0.113807	0.887996	0.99952	0.913615	0.898842	7.94757	0.955518
TTC34	ENSG00000215912	HGNC:34297	100287898	tetratricopeptide repeat domain 34					0.562674	0.548694		0.973661		0.403999			0.983389			0.654476			27.5938	0.98786	0.852798	0.723008	0.997383	0.991229	0.920498	0.952872	0.963502	0.531825	0.982769	0.968706	0.92501	0.508646	0.997329	0.913668	0.697221	0.855015	0.782582	0.239194	0.365334	0.824643	0.99941	0.984622	0.99509		0.997051
ACTRT2	ENSG00000169717	HGNC:24026	140625	actin related protein T2		-0.152967	-1.7986		0.040523	0.767424		0.957067		0.105659			0.97966			0.403017			16.9468	0.860781	0.933943	9.66e-06	0.498945	0.389047	0.916344	0.885612	0.686232	7.72e-06	0.969502	0.936483	0.947435	0.751358	0.999947	0.95222	0.738494	0.721092	7.09e-06	0.513312	0.820915	0.836767	0.998593	0.942311	0.754852	20.3647	0.885606
PRDM16	ENSG00000142611	HGNC:14000	63976	PR/SET domain 16			0.155728		0.850259	0.767424		0.989324		0.331097			0.994013			0.510303			29.212	0.99387	0.946921	0.881969	0.0423719	0.987426	0.960289	0.93892	0.936069	0.686725	0.982191	0.952064	0.987807	0.887672	0.999941	0.932778	0.810997	0.960792	0.858964	0.513312	0.533605	0.997454	0.999563	0.989948	0.960602		0.984108
ARHGEF16	ENSG00000130762	HGNC:15515	27237	Rho guanine nucleotide exchange factor 16			-2.65512		0.228231	0.730953		0.962197		0.331097			0.991157			0.567907			26.0734	0.994618	0.941818	0.781302	0.61654	0.820957	0.943928	0.96528	0.961597	0.619794	0.97652	0.938739	0.968385	0.67389	0.999893	0.917019	0.837175	0.867008	0.794775	0.239194	0.0606552	0.98705	0.999545	0.976179	0.995318	52.7173	0.991213
MEGF6	ENSG00000162591	HGNC:3232	1953	multiple EGF like domains 6			4.96108		0.325762	0.730953		0.979962		0.331097			0.982602			0.613929			28.2754	0.997196	0.85195	0.853815	0.768387	0.991511	0.960174	0.970084	0.927325	0.70135	0.978917	0.961444	0.987697	0.442463	0.999905	0.90778	0.798454	0.897737	0.858868	0.50224	0.0665768	0.997203	0.999633	0.981992	0.996396	75.279	0.993147
TPRG1L	ENSG00000158109	HGNC:27007	127262	tumor protein p63 regulated 1 like			-5.90835		0.0721013	0.730953		0.987224		0.331097			0.962776			0.613929			26.8979	0.995393	0.907645	0.61315	0.185713	8.62e-06	0.8699	0.941145	0.845524	0.31364	0.887882	0.839384	0.98731	0.17353	0.992782	0.74727	0.340719	0.890981	5.51e-06	0.2347	0.013521	0.598703	0.99953	0.954731	0.9993		0.99979
WRAP73	ENSG00000116213	HGNC:12759	49856	WD repeat containing, antisense to TP73			-2.90407		0.339392	0.730953		0.998998		0.408069			0.973594			0.613929			27.7947	0.996693	0.968583	0.699448	0.867672	0.991259	0.90674	0.935333	0.931603	0.452159	0.979791	0.985521	0.982097	0.633183	0.999935	0.907695	0.4464	0.958719	5.88e-06	0.483668	0.0736839	0.625565	0.999046	0.963592	0.994754	7.94757	0.998028
TP73	ENSG00000078900	HGNC:12003	7161	tumor protein p73			-3.87492		0.493446	0.841054		0.978016		0.408069			0.973666			0.613929			23.1451	0.99472	0.911914	0.766576	0.339764	0.991083	0.965136	0.928749	0.905891	0.512647	0.980873	0.947343	0.988835	0.46071	0.999927	0.94015	0.91908	0.934742	0.830526	0.513312	0.631006	0.905222	0.999346	0.932496	0.849622		0.910695
CCDC27	ENSG00000162592	HGNC:26546	148870	coiled-coil domain containing 27			-7.65658		0.16509	0.841054		0.783606		0.408069			0.960948			0.613929			25.0926	0.99551	0.95173	0.879032	0.0830947	0.499071	0.812275	0.765181	0.635607	0.494281	0.925418	0.846226	0.940988	0.783248	0.999915	0.794527	0.719462	0.875271	5.81e-06	0.50224	0.836695	0.169631	0.999365	0.956787	0.882851	55.946	0.915106
SMIM1	ENSG00000235169	HGNC:44204	388588	small integral membrane protein 1 (Vel blood group)					0.201757	0.841054		0.985191		0.408069			0.933884			0.613929			41.5293	0.9861	0.0591633	0.701811	0.0109435	0.436291	0.924196	0.955183	0.800775	9.28e-06	0.973179	0.97463	0.90776	6.14e-06	0.309392	0.906014	0.745195	0.852395	6.28e-06	0.0627096	0.211387	0.0944849	0.999607	0.964043	0.992451		0.988799
LRRC47	ENSG00000130764	HGNC:29207	57470	leucine rich repeat containing 47			-0.796623		0.284494	0.841054		0.999446		0.408069			0.96302			0.613929			32.3934	0.997006	0.952786	0.77677	0.198392	0.579463	0.887632	0.950836	0.95954	0.816189	0.979983	0.983769	0.882795	0.724436	0.99992	0.87862	0.409965	0.598082	6.19e-06	0.496026	0.416123	0.926696	0.999205	0.983241	0.999497	25.3093	0.999757
CEP104	ENSG00000116198	HGNC:24866	9731	centrosomal protein 104			13.5964		0.178312	0.841054		0.997528		0.408069			0.987075			0.613929			16.1823	0.998788	0.95791	0.836145	0.0915771	0.991091	0.942333	0.953167	0.983383	0.709501	0.986127	0.987977	0.965602	0.826683	0.999926	0.878381	0.636357	0.706494	6.19e-06	0.472615	0.262826	0.0254642	0.999191	0.985381	0.998982	60.1973	0.999489
DFFB	ENSG00000169598	HGNC:2773	1677	DNA fragmentation factor subunit beta			1.52906		0.271599	0.841054		0.99892		0.408069			0.961887			0.546533			29.163	0.897778	0.921965	0.633059	0.0125583	0.905823	0.942249	0.957778	0.943373	0.42925	0.98447	0.98792	0.988253	0.293033	0.995001	0.915937	0.365979	0.90464	6.1e-06	0.239194	0.290217	0.0179035	0.999503	0.982359	0.993079	17.7667	0.997255
C1orf174	ENSG00000198912	HGNC:27915	339448	chromosome 1 open reading frame 174			-0.434377		0.294761	0.841054		0.997687		0.408069			0.936209			0.546533			16.3464	0.992312	0.962126	0.751419	0.282244	0.992195	0.864748	0.97005	0.959754	0.762859	0.981964	0.985999	0.701967	0.288811	0.999925	0.872611	0.250256	0.529487	6.05e-06	0.201092	0.128548	0.0685821	0.99913	0.912213	0.997857	7.94757	0.99848
AJAP1	ENSG00000196581	HGNC:30801	55966	adherens junctions associated protein 1			-0.553452		0.665729			0.986074											21.2747	0.984635	0.954254	0.890256	0.88711	0.985483	0.970067	0.903496	0.914409	8.61e-06	0.97734	0.966564	0.983685	0.728791	0.999923	0.933646	0.905204	0.94992	0.499064	0.513312	0.91376	0.98143	0.999348	0.991142	0.993039	63.5046	0.989051
NPHP4	ENSG00000131697	HGNC:19104	261734	nephrocystin 4			-8.26907		0.555861	0.627336		0.87668		0.411343			0.993135			0.590383			29.9871	0.998348	0.930897	0.800741	0.997062	0.913587	0.96192	0.762704	0.986651	0.649092	0.956445	0.952719	0.934541	0.720984	0.999855	0.851827	0.906313	0.874525	0.736874	0.472615	0.470528	0.948596	0.998805	0.890074	0.914501	70.4429	0.973807
KCNAB2	ENSG00000069424	HGNC:6229	8514	potassium voltage-gated channel subfamily A regulatory beta subunit 2			-10.0909		0.830256	0.767761		0.999228		0.411343			0.999326			0.68682			29.7593	0.997146	0.953825	0.815341	0.933982	0.99327	0.967286	0.955017	0.971809	0.562802	0.979639	0.98761	0.986608	0.889618	0.999941	0.909384	0.753265	0.868646	0.842516	0.513312	0.378711	0.826644	0.999677	0.983104	0.996839	42.747	0.997679
CHD5	ENSG00000116254	HGNC:16816	26038	chromodomain helicase DNA binding protein 5			1.89544		0.421574	0.822846		0.91315		0.40793			0.988642			0.767086			22.6948	0.997799	0.913061	0.839964	0.757659	0.958748	0.942888	0.866529	0.967703	0.404117	0.973263	0.947933	0.988484	0.696708	0.999929	0.915104	0.86446	0.960468	0.82916	0.513312	0.368166	0.744718	0.998774	0.967273	0.981095	35.803	0.98913
RPL22	ENSG00000116251	HGNC:10315	6146	ribosomal protein L22					0.246471	0.822846		0.965214		0.40793			0.927738			0.767086			28.7258	0.99392	0.434898	0.756049	0.488738	0.412162	0.904919	0.965831	0.945621	0.624681	0.957729	0.937572	0.865399	0.0465917	0.984348	0.86191	0.727362	0.952856	6.49e-06	0.231225	0.0407169	0.621241	0.999563	0.989229	0.999857		0.999589
RNF207	ENSG00000158286	HGNC:32947	388591	ring finger protein 207			2.54714		0.459991	0.822846		0.853778		0.40793			0.983863			0.767086			24.9186	0.923588	0.964128	0.602993	0.373452	0.529567	0.897802	0.946621	0.974287	0.586469	0.864015	0.797199	0.730309	0.762942	0.999915	0.834548	0.31172	0.914987	5.63e-06	0.513312	0.0177024	0.504935	0.999507	0.929435	0.876426	41.9416	0.924089
ICMT	ENSG00000116237	HGNC:5350	23463	isoprenylcysteine carboxyl methyltransferase					0.359404	0.822846		0.940136		0.40793			0.954582			0.767086			26.5889	0.997694	0.681847	8.23e-06	0.797823	0.119419	0.854233	0.957356	0.974165	0.560942	0.938625	0.910735	0.696693	0.125441	0.863843	0.773018	0.316385	0.582567	5.79e-06	0.226836	0.0120742	0.338671	0.998947	0.968351	0.998027		0.999499
HES3	ENSG00000173673	HGNC:26226	390992	hes family bHLH transcription factor 3			-0.548742		0.504993	0.822846		0.998957		0.40793			0.980293			0.767086			31.8701	0.577805	0.96139	8.45e-06	0.856024	0.411232	0.671457	0.749454	0.387353	1.01e-05	0.940268	0.955921	0.7278	0.698459	0.999912	0.928468	0.644638	0.882304	5.82e-06	0.513312	0.0074578	0.165034	0.999537	0.884533	0.915577	91.8062	0.934051
GPR153	ENSG00000158292	HGNC:23618	387509	G protein-coupled receptor 153					0.229024	0.822846		0.989476		0.40793			0.975537			0.767086			27.3725	0.997458	0.926134	0.733142	0.845621	0.852694	0.954027	0.972663	0.942759	0.492404	0.975451	0.970293	0.71454	0.86803	0.996966	0.92795	0.754748	0.959905	0.178687	0.239194	0.342678	0.250934	0.999614	0.978408	0.99751	36.8501	0.996095
HES2	ENSG00000069812	HGNC:16005	54626	hes family bHLH transcription factor 2					0.569735	0.796957		0.981183		0.404103			0.952821			0.767086			26.4682	0.744801	0.830354	0.808428	0.609101	0.984335	0.930514	0.827949	0.779142	0.575949	0.977117	0.960688	0.58169	0.300345	0.980425	0.942232	0.83338	0.94644	6.31e-06	0.466424	0.011789	0.351316	0.999417	0.970548	0.980297	26.6657	0.993354
ESPN	ENSG00000187017	HGNC:13281	83715	espin			3.58414		0.753923	0.796957		0.973065		0.404491			0.988988			0.767086			33.6292	0.994938	0.938	0.782654	0.851569	0.991542	0.94715	0.949678	0.951012	0.655967	0.978028	0.979314	0.686831	0.795372	0.999888	0.914037	0.821578	0.95601	7.19e-06	0.513312	0.0234564	0.875007	0.999602	0.964818	0.954791		0.986183
TNFRSF25	ENSG00000215788	HGNC:11910	8718	TNF receptor superfamily member 25			-1.12013		0.505642	0.796957		0.880243		0.404491			0.953895			0.622079			20.5515	0.970643	0.937142	0.716038	0.129955	0.917692	0.92661	0.879446	0.958666	8.9e-06	0.797616	0.754421	0.830484	0.453983	0.97402	0.707355	0.53932	0.683112	5.71e-06	0.2347	0.0171527	0.231068	0.996936	0.954829	0.970977	19.685	0.955085
PLEKHG5	ENSG00000171680	HGNC:29105	57449	pleckstrin homology and RhoGEF domain containing G5			-1.12594		0.652666	0.825326		0.969102		0.404491			0.998747			0.622079			31.6062	0.995363	0.972164	0.850886	0.675361	0.990042	0.968331	0.96724	0.969502	0.635143	0.951321	0.927885	0.900828	0.818571	0.999935	0.876825	0.879881	0.928347	0.290722	0.513312	0.916308	0.85399	0.999621	0.982256	0.993817	87.2079	0.99307
NOL9	ENSG00000162408	HGNC:26265	79707	nucleolar protein 9			-1.76622		0.496925	0.825326		0.997844		0.404491			0.942499			0.622079			18.0445	0.998523	0.574669	0.212368	0.961482	0.955056	0.918108	0.93935	0.986319	0.765852	0.955296	0.976116	0.874139	0.528796	0.985083	0.846618	0.328576	0.351501	5.75e-06	0.231225	0.116953	0.665733	0.999014	0.982787	0.999299	72.8752	0.999353
TAS1R1	ENSG00000173662	HGNC:14448	80835	taste 1 receptor member 1			2.69805		0.317517	0.825326		0.99951		0.404491			0.97847			0.622079			18.4079	0.985685	0.871278	0.783705	0.941239	0.990528	0.808832	0.649986	0.895192	0.732386	0.982857	0.991295	0.934841	0.273501	0.999143	0.896269	0.52515	0.843008	6.04e-06	0.231225	0.0593569	0.653713	0.999091	0.964147	0.970829	76.8069	0.995566
ZBTB48	ENSG00000204859	HGNC:4930	3104	zinc finger and BTB domain containing 48			-1.71184		0.409352	0.825326		0.99881		0.404491			0.968592			0.622079			30.1622	0.996529	0.969603	0.50031	0.968911	0.987163	0.890952	0.935967	0.977498	0.459584	0.971137	0.979692	0.936828	0.873474	0.999935	0.889843	0.337308	0.526475	6.33e-06	0.472615	0.72857	0.835229	0.998951	0.950147	0.998217	26.3052	0.999152
KLHL21	ENSG00000162413	HGNC:29041	9903	kelch like family member 21			-1.88255		0.61478	0.825326		0.999867		0.404491			0.980147			0.622079			33.9261	0.997208	0.946103	0.615144	0.981717	0.983562	0.917748	0.928867	0.991245	0.539373	0.980535	0.988262	0.813737	0.736017	0.999918	0.893303	0.246357	0.81875	0.357022	0.483668	0.821644	0.766785	0.999745	0.983442	0.998997	31.2818	0.999601
PHF13	ENSG00000116273	HGNC:22983	148479	PHD finger protein 13					0.304282	0.825326		0.999826		0.404491			0.964668			0.622079			23.3668	0.997752	0.904718	9.25e-06	0.991201	0.988557	0.945778	0.937058	0.986012	0.614316	0.923867	0.934424	0.505727	0.751337	0.9999	0.823047	0.124729	0.59526	6.09e-06	0.483668	0.773465	0.886772	0.998548	0.888963	0.997796		0.995951
THAP3	ENSG00000041988	HGNC:20855	90326	THAP domain containing 3			-1.43278		0.503633	0.825326		0.966132		0.404491			0.960196			0.622079			24.3411	0.998255	0.958895	8.77e-06	0.977553	0.127637	0.902768	0.963957	0.973629	0.658512	0.970249	0.95885	0.550271	0.812258	0.999944	0.82142	0.19839	0.453389	6.21e-06	0.483668	0.642936	0.549009	0.999153	0.985366	0.997854	46.32	0.999038
DNAJC11	ENSG00000007923	HGNC:25570	55735	DnaJ heat shock protein family (Hsp40) member C11			-1.28784		0.573974	0.825326		0.947845		0.404491			0.964173			0.622079			36.6931	0.997919	0.967164	0.714266	0.998531	0.115002	0.933358	0.955973	0.990827	0.766317	0.961877	0.953208	0.896959	0.858099	0.999944	0.864224	0.888569	0.835081	0.488544	0.483668	0.21272	0.84711	0.999553	0.977573	0.997261	55.9101	0.997707
VAMP3	ENSG00000049245	HGNC:12644	9341	vesicle associated membrane protein 3					0.233033	0.78865		0.999049		0.414991			0.901875			0.706677			25.1114	0.997806	0.727784	0.61909	0.975939	0.0995211	0.919662	0.948288	0.99098	0.773219	0.988219	0.991439	0.771669	0.161192	0.941167	0.907978	0.299545	0.726257	5.99e-06	0.0627096	0.305117	0.461919	0.999432	0.994933	0.999561		0.999885
PER3	ENSG00000049246	HGNC:8847	8863	period circadian regulator 3			0.628722		0.331292	0.78865		0.999555		0.414991			0.970288			0.706677			22.9636	0.99776	0.871518	9.05e-06	0.979757	0.334477	0.930076	0.933489	0.992473	0.821813	0.980355	0.965543	0.96119	0.548059	0.999698	0.931616	0.89386	0.821455	0.79031	0.422667	0.740468	0.682365	0.999597	0.964502	0.995168	41.9416	0.996236
UTS2	ENSG00000049247	HGNC:12636	10911	urotensin 2			1.84052		0.367371	0.78865		0.88966		0.405018			0.984935			0.680052			17.1311	0.990654	0.925349	0.883897	0.587612	0.549813	0.940964	0.839436	0.954822	0.774599	0.968715	0.905965	0.983979	0.256225	0.994075	0.836672	0.645814	0.771111	6.13e-06	0.226836	0.356257	0.0505179	0.992643	0.91115	0.777892	7.66259	0.837092
TNFRSF9	ENSG00000049249	HGNC:11924	3604	TNF receptor superfamily member 9					0.176652	0.763021		0.996057		0.405018			0.942877			0.680052			14.1313	0.992782	0.324066	0.865918	0.991662	0.581917	0.890219	0.722154	0.38492	0.631841	0.966559	0.913738	0.98368	0.128317	0.987865	0.84535	0.83193	0.900832	0.473699	0.231225	0.409805	0.787345	0.998229	0.9314	0.704679		0.883508
PARK7	ENSG00000116288	HGNC:16369	11315	Parkinsonism associated deglycase			3.06603		0.400175	0.712826		0.999225		0.405018			0.969209			0.680052			32.0994	0.998343	0.765237	0.513633	0.998996	0.99178	0.928568	0.957667	0.99174	0.789034	0.987365	0.992371	0.579665	0.814764	0.996907	0.934115	0.766526	0.817906	0.787239	0.231225	0.353413	0.522814	0.999395	0.980455	0.999318	17.7038	0.999363
ERRFI1	ENSG00000116285	HGNC:18185	54206	ERBB receptor feedback inhibitor 1			1.20698		0.234751	0.712077		0.795141		0.405018			0.981733			0.680052			15.6514	0.95922	0.939471	0.668883	0.999337	0.635723	0.945792	0.820956	0.986184	0.867467	0.969055	0.922375	0.863805	0.771469	0.999867	0.941604	0.237236	0.791043	7.32e-06	0.422667	0.340105	0.953619	0.999731	0.901347	0.97899	7.66259	0.98469
SLC45A1	ENSG00000162426	HGNC:17939	50651	solute carrier family 45 member 1			-26.2045		0.756662	0.757918		0.6719		0.328189			0.976071			0.649417			19.5279	0.993418	0.923035	0.813162	0.971906	0.458143	0.949951	0.891299	0.60578	0.490096	0.942314	0.892917	0.985522	0.162261	0.99767	0.830545	0.74179	0.96351	6.31e-06	0.231225	0.660747	0.80183	0.999104	0.946492	0.880556	18.233	0.945998
RERE	ENSG00000142599	HGNC:9965	473	arginine-glutamic acid dipeptide repeats			-4.66252		0.621781	0.757918		0.998018		0.408339			0.992065			0.734144			28.2912	0.997923	0.970841	0.88436	0.999691	0.991394	0.975348	0.942142	0.992533	0.73681	0.982427	0.966028	0.968242	0.828114	0.99992	0.938821	0.922478	0.89984	0.841085	0.513312	0.932486	0.978043	0.999542	0.981341	0.999347		0.998396
ENO1	ENSG00000074800	HGNC:3350	2023	enolase 1					0.735736	0.716451		0.952896		0.408339			0.99232			0.734144			16.2317	0.997783	0.867116	0.712762	0.998432	0.988653	0.948306	0.886463	0.978788	0.324677	0.970284	0.945783	0.986798	0.656156	0.999795	0.912034	0.94672	0.899486	0.471278	0.466424	0.344118	0.740879	0.999142	0.98745	0.906181		0.954697
CA6	ENSG00000131686	HGNC:1380	765	carbonic anhydrase 6			2.53408		0.219837	0.716451		0.77448		0.107064			0.965641			0.443544			18.2172	0.994141	0.803139	0.864988	0.123092	9e-06	0.961632	0.721484	0.573913	0.636448	0.971143	0.918363	0.98594	0.766841	0.98884	0.852496	0.57644	0.835705	0.260051	0.231225	0.0748799	0.640234	0.997134	0.841874	0.601546	93.2548	0.682181
SLC2A7	ENSG00000197241	HGNC:13445	155184	solute carrier family 2 member 7			-2.45751		0.28445	0.848753		0.966865		0.107064			0.972977			0.443544			23.0045	0.996226	0.712255	0.821368	0.412005	8.63e-06	0.942025	0.754923	0.958261	0.463489	0.964072	0.949216	0.942895	0.679813	0.999848	0.896047	0.879489	0.85163	6.28e-06	0.231225	0.374258	0.575099	0.994498	0.852163	0.630387	0.979044	0.637722
SLC2A5	ENSG00000142583	HGNC:11010	6518	solute carrier family 2 member 5					0.180864	0.848753		0.949021		0.118397			0.979738			0.544108			28.9944	0.998277	0.450096	0.83549	0.917969	0.988022	0.969684	0.921664	0.971663	0.66366	0.982252	0.953537	0.967016	0.484366	0.988128	0.902065	0.785174	0.954167	0.670836	0.2347	0.582372	0.245934	0.999458	0.924056	0.863079		0.899593
GPR157	ENSG00000180758	HGNC:23687	80045	G protein-coupled receptor 157			0.858171		0.221469	0.848753		0.988784		0.407141			0.969447			0.577718			23.6939	0.996296	0.931258	0.703654	0.98354	0.442544	0.954382	0.971925	0.960168	0.674762	0.974721	0.946291	0.983003	0.726683	0.999904	0.869142	0.924208	0.853598	0.812962	0.483668	0.178884	0.82081	0.999701	0.965226	0.991187	52.2725	0.989442
H6PD	ENSG00000049239	HGNC:4795	9563	hexose-6-phosphate dehydrogenase/glucose 1-dehydrogenase			1.55286		0.551407	0.848753		0.993484		0.407141			0.997143			0.577718			27.3066	0.997739	0.96082	0.804842	0.959361	0.793544	0.972638	0.959753	0.963502	0.731145	0.979692	0.952075	0.986157	0.882089	0.999947	0.947614	0.905576	0.905711	0.7736	0.513312	0.328021	0.782842	0.99945	0.987043	0.999588	50.9127	0.9996
SPSB1	ENSG00000171621	HGNC:30628	80176	splA/ryanodine receptor domain and SOCS box containing 1			-3.42929		0.736307	0.785221		0.992362		0.407141			0.997573			0.577718			24.258	0.95602	0.940519	0.873565	0.366245	0.991437	0.974538	0.943782	0.946555	0.44763	0.984341	0.977811	0.984165	0.687014	0.999905	0.953941	0.778693	0.929405	0.853657	0.513312	0.855979	0.619626	0.999669	0.977372	0.990242		0.994526
SLC25A33	ENSG00000171612	HGNC:29681	84275	solute carrier family 25 member 33			0.862344		0.316056	0.779774		0.995539		0.345887			0.986758			0.665423			37.1646	0.998215	0.947568	0.807881	0.998795	0.989893	0.95833	0.969444	0.977436	0.660305	0.971786	0.966396	0.837634	0.413018	0.99958	0.875877	0.509446	0.841233	6.18e-06	0.226836	0.385238	0.914894	0.999681	0.98858	0.999884		0.999752
TMEM201	ENSG00000188807	HGNC:33719	199953	transmembrane protein 201					0.637883	0.779774		0.993082		0.345887			0.949711			0.665423			28.7397	0.997641	0.841198	0.657779	0.995528	0.305975	0.959045	0.944678	0.972344	0.684286	0.974012	0.958524	0.836294	0.27561	0.989852	0.922976	0.598588	0.884355	0.811784	0.0627096	0.196607	0.969569	0.999309	0.953583	0.995036	30.8488	0.99726
PIK3CD	ENSG00000171608	HGNC:8977	5293	phosphatidylinositol-4,5-bisphosphate 3-kinase catalytic subunit delta			1.07177		0.500543	0.779774		0.968021		0.404788			0.978828			0.665423			29.064	0.995761	0.946093	0.815025	0.982046	0.992579	0.961521	0.969275	0.973171	0.606718	0.974127	0.977811	0.950072	0.53141	0.998435	0.928778	0.458331	0.873281	0.776795	0.239194	0.33776	0.763049	0.999717	0.986261	0.996807	2.47966	0.995449
CLSTN1	ENSG00000171603	HGNC:17447	22883	calsyntenin 1			-1.72263		0.724562	0.76293		0.982089		0.404788			0.986156			0.665423			23.0385	0.998236	0.972918	0.800349	0.999246	0.990745	0.968554	0.951048	0.9888	0.825199	0.976918	0.985336	0.85597	0.892646	0.999939	0.907458	0.636691	0.926248	0.453674	0.422667	0.722125	0.964362	0.999735	0.941131	0.998515	67.1866	0.9985
CTNNBIP1	ENSG00000178585	HGNC:16913	56998	catenin beta interacting protein 1					0.359463	0.719432		0.998712		0.404788			0.982785			0.665423			28.925	0.997214	0.699148	0.792936	0.997761	0.0658156	0.955842	0.934522	0.985452	0.760525	0.975212	0.966619	0.963136	0.576253	0.995443	0.890646	0.672247	0.91709	0.591451	0.231225	0.664432	0.858679	0.999357	0.985775	0.997897		0.999246
LZIC	ENSG00000162441	HGNC:17497	84328	leucine zipper and CTNNBIP1 domain containing					0.304754	0.765296		0.993291		0.404788			0.982704			0.542211			28.8751	0.997329	0.948949	0.69793	0.991379	0.106618	0.947522	0.944797	0.991426	0.802766	0.9793	0.973993	0.505513	0.785744	0.999914	0.879505	0.347947	0.827274	6.75e-06	0.513312	0.79202	0.855306	0.999069	0.973916	0.999902		0.999938
NMNAT1	ENSG00000173614	HGNC:17877	64802	nicotinamide nucleotide adenylyltransferase 1					0.840091	0.765296		0.979063		0.404645			0.976467			0.542211			18.0129	0.997745	0.946296	0.859223	0.997574	0.020188	0.949289	0.757057	0.99269	7.41e-06	0.97763	0.955391	0.977716	0.773615	0.999888	0.880271	0.790037	0.804163	6.27e-06	0.422667	0.69409	0.903379	0.997611	0.945209	0.672736		0.873705
RBP7	ENSG00000162444	HGNC:30316	116362	retinol binding protein 7					0.174813	0.765296		0.84749		0.404645			0.96489			0.542211			16.4016	0.790729	0.176862	0.876025	0.99669	0.948498	0.93492	0.931406	0.978063	8.23e-06	0.963683	0.880031	0.751225	6.31e-06	0.961511	0.818364	0.540338	0.958338	6.14e-06	0.226836	0.787042	0.914505	0.999016	0.943761	0.970496		0.978209
UBE4B	ENSG00000130939	HGNC:12500	10277	ubiquitination factor E4B			0.00649821		0.443296	0.765296		0.999657		0.404645			0.991136			0.698756			31.1942	0.946093	0.970172	0.846379	0.99808	0.963277	0.973557	0.953748	0.99433	0.686867	0.98395	0.984665	0.976528	0.887021	0.999947	0.890256	0.940088	0.905138	0.652124	0.513312	0.874498	0.869055	0.999529	0.974988	0.999546	72.0521	0.999694
KIF1B	ENSG00000054523	HGNC:16636	23095	kinesin family member 1B			-0.221125		0.857506	0.791061		0.999883		0.412402			0.998374			0.698756			32.45	0.998846	0.971422	0.838494	0.999534	0.930631	0.952628	0.945261	0.995531	0.832924	0.983536	0.989789	0.975087	0.890588	0.999947	0.918651	0.900781	0.897384	0.694604	0.483668	0.976308	0.935023	0.99963	0.976761	0.999741	51.1522	0.99959
PGD	ENSG00000142657	HGNC:8891	5226	phosphogluconate dehydrogenase			-1.81657		0.670541	0.791061		0.999135		0.412402			0.96693			0.698756			29.2333	0.995875	0.97287	9.05e-06	0.995026	0.99265	0.95086	0.963722	0.982515	0.766774	0.945499	0.962646	0.881932	0.677174	0.999913	0.908375	0.40601	0.727971	7.06e-06	0.496026	0.356091	0.76382	0.99957	0.990333	0.999118	12.5457	0.99947
CENPS	ENSG00000175279	HGNC:23163	378708	centromere protein S			4.70417		0.502052	0.791061		0.998584		0.412402			0.99139			0.641081			32.2868	0.997154	0.915309	0.853399	0.991722	0.912427	0.921929	0.960042	0.987696	0.706863	0.967108	0.951942	0.681287	0.45032	0.999828	0.900996	0.641474	0.836657	0.419545	0.231225	0.129081	0.954988	0.999591	0.948357	0.998686		0.99949
DFFA	ENSG00000160049	HGNC:2772	1676	DNA fragmentation factor subunit alpha			2.40202		0.56605	0.791061		0.94959		0.412402			0.995276			0.641081			17.8019	0.99541	0.967304	0.477318	0.995281	0.0609524	0.914567	0.865787	0.987451	0.775033	0.938986	0.813943	0.433902	0.881545	0.999936	0.87981	0.284712	0.714371	6.25e-06	0.483668	0.321062	0.945672	0.998981	0.930341	0.97414	7.94757	0.995926
PEX14	ENSG00000142655	HGNC:8856	5195	peroxisomal biogenesis factor 14			-2.82797		0.870932	0.791061		0.945863		0.412402			0.999373			0.62693			20.8232	0.997365	0.979072	0.843208	0.994387	0.877787	0.96052	0.904996	0.987251	0.71426	0.983041	0.967623	0.979543	0.828074	0.999931	0.917352	0.852675	0.91608	0.825808	0.513312	0.803824	0.973476	0.999378	0.994054	0.99776		0.999057
CASZ1	ENSG00000130940	HGNC:26002	54897	castor zinc finger 1			-33.7413		0.855606	0.791061		0.957534		0.404437			0.989046			0.473383			23.0729	0.99747	0.975413	0.863573	0.963592	0.988868	0.970894	0.957638	0.969446	0.666398	0.986011	0.963716	0.940184	0.749525	0.999938	0.953528	0.757611	0.935641	0.775517	0.513312	0.943777	0.984051	0.999696	0.988529	0.993393	37.7552	0.995808
C1orf127	ENSG00000175262	HGNC:26730	148345	chromosome 1 open reading frame 127			-1.36857		0.53337	0.806947		0.982721		0.407139			0.981674			0.750721			23.8266	0.997474	0.939278	0.847882	0.372577	0.577933	0.971731	0.922679	0.958236	0.646574	0.98176	0.962876	0.988311	0.757933	0.999932	0.952017	0.773969	0.969418	0.254486	0.513312	0.627369	0.868846	0.999599	0.958086	0.797676	35.9089	0.902764
TARDBP	ENSG00000120948	HGNC:11571	23435	TAR DNA binding protein					0.193717	0.806947		0.998715		0.407139			0.998478			0.750721			25.8593	0.997291	0.921476	0.346291	0.994239	0.140963	0.936349	0.963418	0.987752	0.206731	0.979445	0.986912	0.879589	0.765027	0.999916	0.894624	0.227052	0.754895	6.17e-06	0.483668	0.193185	0.953989	0.999648	0.974573	0.99961		0.999756
MASP2	ENSG00000009724	HGNC:6902	10747	mannan binding lectin serine peptidase 2			1.00061		0.501533	0.806947		0.987804		0.407139			0.998526			0.750721			19.5193	0.995289	0.966084	0.722044	0.971086	0.199625	0.754031	0.675417	0.982998	0.160027	0.931609	0.904934	0.688306	0.751342	0.999926	0.786422	0.862414	0.590038	5.68e-06	0.483668	0.905045	0.758601	0.997327	0.747793	0.353838	42.2477	0.394991
SRM	ENSG00000116649	HGNC:11296	6723	spermidine synthase			-10.5711		0.304934	0.806947		0.999448		0.407139			0.972091			0.750721			38.137	0.916482	0.946583	0.858654	0.988441	0.151308	0.937117	0.961384	0.935101	0.608967	0.984815	0.990557	0.421524	0.310089	0.997042	0.90752	0.236654	0.735587	6.16e-06	0.231225	0.379938	0.56629	0.99955	0.984942	0.998583		0.999706
EXOSC10	ENSG00000171824	HGNC:9138	5394	exosome component 10			0.941355		0.296667	0.806947		0.998813		0.407139			0.98123			0.750721			29.0851	0.997962	0.954384	8.3e-06	0.991232	0.625112	0.845041	0.956283	0.993706	0.409946	0.958345	0.942662	0.584791	0.704148	0.999923	0.820772	0.225563	0.594687	5.6e-06	0.422667	0.67671	0.797188	0.998857	0.980805	0.999891	42.2477	0.999865
MTOR	ENSG00000198793	HGNC:3942	2475	mechanistic target of rapamycin kinase			-8.36612		0.663448	0.796817		0.992619		0.407139			0.982479			0.495588			26.7748	0.998655	0.972015	0.779501	0.999677	0.992247	0.937393	0.925616	0.995947	0.889562	0.9833	0.961847	0.756888	0.891706	0.999946	0.935685	0.96802	0.880914	0.834779	0.422667	0.844267	0.996107	0.998569	0.968571	0.995345	88.9146	0.996586
ANGPTL7	ENSG00000171819	HGNC:24078	10218	angiopoietin like 7			-0.297104		0.205819	0.755076		0.207646		0.407139			0.969459			0.495588			10.1757	0.99808	0.97429	8.16e-06	0.998954	9.39e-06	0.496507	0.27739	0.993796	8.17e-06	0.533637	0.445975	0.518206	0.885908	0.999929	0.625643	0.418416	0.0076562	5.33e-06	0.483668	0.167283	0.837286	0.636264	0.330909	0.299556	2.6511	0.150853
UBIAD1	ENSG00000120942	HGNC:30791	29914	UbiA prenyltransferase domain containing 1			-7.08648		0.355009	0.755076		0.928549		0.407139			0.992276			0.510891			18.6214	0.996748	0.966452	0.885048	0.996969	0.583749	0.959767	0.949076	0.981415	0.841967	0.978153	0.944835	0.806415	0.830555	0.999932	0.927762	0.643253	0.922996	0.759038	0.513312	0.44963	0.971011	0.999409	0.978008	0.999275	18.0444	0.99964
DISP3	ENSG00000204624	HGNC:29251	57540	dispatched RND transporter family member 3			-8.55209		0.578156	0.618034		0.982639		0.407493			0.988242			0.698177			23.1514	0.996043	0.966136	0.81466	0.977096	0.472138	0.934498	0.96089	0.970112	1.05e-05	0.981487	0.980449	0.859695	0.889811	0.99994	0.935225	0.765549	0.976017	0.421628	0.513312	0.717668	0.954197	0.999668	0.971365	0.994918	82.0211	0.993967
FBXO2	ENSG00000116661	HGNC:13581	26232	F-box protein 2			-0.394113		0.259947	0.845843		0.970126		0.407493			0.988287			0.698177			22.301	0.983588	0.947032	0.76916	0.284526	0.991508	0.954719	0.93501	0.830901	0.362447	0.958891	0.927201	0.942305	0.847774	0.999935	0.897817	0.824358	0.929238	6.01e-06	0.513312	0.354064	0.597476	0.999748	0.977393	0.992942	51.671	0.99181
FBXO44	ENSG00000132879	HGNC:24847	93611	F-box protein 44			-1.09561		0.231453	0.845843		0.921668		0.407493			0.981252			0.698177			22.9693	0.995162	0.946731	0.3509	0.175525	0.618478	0.761411	0.64393	0.933914	0.519998	0.930901	0.907407	0.801626	0.670036	0.997444	0.814535	0.230739	0.606234	5.52e-06	0.231225	0.142627	0.0702497	0.999533	0.832669	0.909294	7.94757	0.915456
FBXO6	ENSG00000116663	HGNC:13585	26270	F-box protein 6			2.0112		0.4585	0.845843		0.924842		0.407493			0.965353			0.698177			25.9142	0.996888	0.912979	0.608694	0.0773885	0.837435	0.956072	0.955473	0.931534	0.754559	0.948847	0.942894	0.914934	0.264895	0.998207	0.833518	0.197179	0.936415	5.93e-06	0.231225	0.154935	0.327804	0.999614	0.9657	0.994125	2.6511	0.996348
MAD2L2	ENSG00000116670	HGNC:6764	10459	mitotic arrest deficient 2 like 2					0.34841	0.845843		0.999677		0.407493			0.98693			0.698177			24.9851	0.996043	0.51361	0.816918	0.140103	0.991902	0.945236	0.965277	0.926361	0.633092	0.976811	0.963108	0.939698	0.145454	0.994735	0.901898	0.456562	0.90012	6.21e-06	0.231225	0.507271	0.343261	0.999714	0.989529	0.999219	14.3505	0.999498
DRAXIN	ENSG00000162490	HGNC:25054	374946	dorsal inhibitory axon guidance protein			-0.20058		0.273345	0.845843		0.974086		0.407493			0.96224			0.698177			23.4929	0.994269	0.945438	0.873448	0.337307	0.725241	0.972449	0.961856	0.941282	0.387101	0.980856	0.984119	0.80179	0.803458	0.998375	0.917252	0.734701	0.909844	0.598581	0.239194	0.427336	0.632714	0.999581	0.978926	0.983696	67.7287	0.996092
AGTRAP	ENSG00000177674	HGNC:13539	57085	angiotensin II receptor associated protein					0.511672	0.845843		0.996095		0.404844			0.960897			0.698177			24.143	0.996256	0.42844	0.789105	0.173367	0.991439	0.97395	0.931365	0.952108	0.599961	0.965075	0.922029	0.986431	0.0501234	0.979439	0.885198	0.765556	0.938517	0.344732	0.231225	0.201581	0.612072	0.999663	0.980753	0.996165	72.9755	0.998732
C1orf167	ENSG00000215910	HGNC:25262	284498	chromosome 1 open reading frame 167					0.532887	0.845843		0.874499		0.404138			0.962243			0.719911			22.5569	0.942944	0.504836	0.699023	0.813693	0.801763	0.969392	0.905206	0.816581	0.433051	0.979858	0.962304	0.971435	0.518523	0.985034	0.925441	0.824432	0.947488	0.605359	0.231225	0.659949	0.0930276	0.999487	0.959375	0.850717	67.2253	0.912659
MTHFR	ENSG00000177000	HGNC:7436	4524	methylenetetrahydrofolate reductase			1.63561		0.60655	0.845843		0.999665		0.404138			0.99721			0.719911			26.0672	0.995544	0.960252	0.669826	0.969917	0.991733	0.929085	0.954495	0.939307	0.734077	0.969014	0.984858	0.926311	0.89656	0.999929	0.854662	0.23074	0.91595	6.98e-06	0.5071	0.475044	0.614484	0.99951	0.990364	0.999579	42.2477	0.999765
CLCN6	ENSG00000011021	HGNC:2024	1185	chloride voltage-gated channel 6			-1.97959		0.701719	0.845843		0.946014		0.404949			0.993387			0.719911			22.7796	0.998497	0.943409	0.576344	0.973956	0.479302	0.855394	0.687777	0.994371	0.777559	0.918742	0.931725	0.808651	0.463379	0.999801	0.833931	0.788098	0.522066	7.06e-06	0.231225	0.509645	0.284506	0.995955	0.958406	0.907211	27.2704	0.954142
NPPA	ENSG00000175206	HGNC:7939	4878	natriuretic peptide A			0.820457		0.121119	0.797674		0.790316		0.404949			0.991276			0.719911			11.1849	0.868661	0.916807	9.38e-06	0.860726	0.753312	0.736937	0.530419	0.939346	7.2e-06	0.929484	0.882483	0.851682	0.357981	0.997503	0.750534	0.342082	0.602665	6.24e-06	0.231225	0.134532	0.161057	0.981328	0.935395	0.437965	18.0326	0.423376
NPPB	ENSG00000120937	HGNC:7940	4879	natriuretic peptide B			1.99117		0.0604031	0.797674		0.760176		0.404949			0.961843			0.719911			18.2057	0.416796	0.543164	0.54092	0.430706	0.458989	0.923741	0.903188	0.632304	7.53e-06	0.854679	0.804789	0.947189	0.0951201	0.980543	0.782447	0.712634	0.949662	5.53e-06	0.0627096	0.607759	0.155882	0.998849	0.858146	0.857646		0.93457
KIAA2013	ENSG00000116685	HGNC:28513	90231	KIAA2013			-13.8024		0.226109	0.797674		0.988027		0.404949			0.989203			0.719911			29.6232	0.997654	0.973537	0.709927	0.827955	0.319029	0.927487	0.899913	0.961496	0.76626	0.948981	0.952666	0.958739	0.85825	0.999924	0.895541	0.342647	0.948378	0.463767	0.50224	0.673786	0.565013	0.999336	0.939155	0.977923		0.988155
PLOD1	ENSG00000083444	HGNC:9081	5351	procollagen-lysine,2-oxoglutarate 5-dioxygenase 1			-2.38701		0.454475	0.797674		0.999078		0.404949			0.99634			0.719911			24.3069	0.997905	0.947583	0.840816	0.963587	0.992881	0.967115	0.956936	0.979478	0.755577	0.975106	0.981518	0.674977	0.86051	0.999923	0.918887	0.900629	0.842739	7e-06	0.50224	0.573653	0.924917	0.999644	0.987848	0.996429	25.3093	0.998186
MFN2	ENSG00000116688	HGNC:16877	9927	mitofusin 2			-0.225688		0.763219	0.795319		0.999362		0.404949			0.994398			0.719911			30.301	0.998078	0.970432	0.773699	0.965347	0.993903	0.949068	0.942108	0.979645	0.691856	0.980636	0.988722	0.961544	0.882121	0.99994	0.923229	0.42958	0.769628	0.821436	0.513312	0.22474	0.919052	0.998935	0.977502	0.99982	18.0326	0.999813
MIIP	ENSG00000116691	HGNC:25715	60672	migration and invasion inhibitory protein			1.29386		0.40686	0.795319		0.991839		0.404949			0.989919			0.655461			33.7456	0.997002	0.771764	0.400722	0.947931	0.105644	0.899611	0.944631	0.963418	0.771551	0.947055	0.936932	0.979965	0.0769708	0.990592	0.820391	0.578311	0.804387	6.11e-06	0.226836	0.0795162	0.799317	0.999371	0.985502	0.999438	52.1937	0.999727
TNFRSF8	ENSG00000120949	HGNC:11923	943	TNF receptor superfamily member 8			-0.6531		0.465878	0.795319		0.995193		0.404949			0.986292			0.655461			23.5565	0.99697	0.842454	0.80705	0.915243	0.855535	0.965875	0.91883	0.960855	0.523291	0.987537	0.960328	0.976732	0.0819015	0.99649	0.940695	0.716109	0.927674	0.852628	0.231225	0.780985	0.867319	0.999645	0.958303	0.919049	72.0521	0.949321
TNFRSF1B	ENSG00000028137	HGNC:11917	7133	TNF receptor superfamily member 1B			-0.036609		0.871077	0.692198		0.983242		0.340061			0.963022			0.567397			23.6156	0.99699	0.344589	0.798609	0.43298	0.596696	0.974604	0.942318	0.94115	0.4835	0.987996	0.976876	0.948755	0.0909649	0.99481	0.956383	0.78357	0.936851	0.788181	0.239194	0.641941	0.145296	0.999577	0.987399	0.990752	30.3633	0.995185
VPS13D	ENSG00000048707	HGNC:23595	55187	vacuolar protein sorting 13 homolog D			36.2887		0.919409	0.692198		0.985421		0.403962			0.989786			0.597552			23.0716	0.998776	0.980922	0.835386	0.999399	0.990805	0.964706	0.890487	0.995633	0.804096	0.990613	0.991052	0.976195	0.891386	0.999943	0.95908	0.613797	0.925571	0.845476	0.513312	0.934759	0.989519	0.999457	0.969696	0.983407	32.36	0.991655
DHRS3	ENSG00000162496	HGNC:17693	9249	dehydrogenase/reductase 3			0.0906581		0.569177	0.692198		0.989105		0.403962			0.99214			0.597552			24.5885	0.997768	0.930743	0.816371	0.405201	0.991996	0.972769	0.954559	0.972782	0.737119	0.986772	0.978015	0.98058	0.79424	0.999916	0.927775	0.751163	0.931792	0.809269	0.513312	0.706428	0.425041	0.999679	0.971416	0.996375		0.997268
AADACL4	ENSG00000204518	HGNC:32038	343066	arylacetamide deacetylase like 4			8.05046		0.262845	0.710492		0.977528		0.403962			0.932212			0.597552			20.9787	0.995747	0.378329	0.860632	0.898877	8.9e-06	0.907342	0.729623	0.976878	8.55e-06	0.940644	0.891101	0.834536	0.088472	0.962853	0.846621	0.851033	0.864647	0.764473	0.0627096	0.812716	0.345458	0.99789	0.8502	0.390986	7.94757	0.535442
AADACL3	ENSG00000188984	HGNC:32037	126767	arylacetamide deacetylase like 3			2.08915		0.136031	0.710492		0.717921		0.403962			0.960094			0.345398			7.23562	0.989959	0.809353	0.888901	0.525055	0.978197	0.900916	0.83577	0.421849	1.02e-05	0.863921	0.675798	0.844557	0.439351	0.999878	0.615204	0.391876	0.777744	0.360903	0.50224	0.361175	0.505095	0.982942	0.701833	0.25952	51.1522	0.540824
C1orf158	ENSG00000157330	HGNC:28567	93190	chromosome 1 open reading frame 158			-0.132572		0.147517	0.710492		0.550391		0.403962			0.944749			0.275512			13.6389	0.992744	0.641587	9.14e-06	0.881552	0.990308	0.610831	0.810156	0.30132	7.9e-06	0.979748	0.933934	0.947384	0.692281	0.994532	0.739908	0.898063	0.116618	5.64e-06	0.2347	0.175012	0.656818	0.938841	0.585991	0.201786		0.304176
PRAMEF12	ENSG00000116726	HGNC:22125	390999	PRAME family member 12			-6.26052		0.030992	0.710492		0.826666		0.403962			0.925113			0.248769			7.85354	0.63009	0.388895	0.381947	0.351381	0.515036	0.404789	0.399088	0.235517	0.362911	0.915223	0.800858	0.599532	6.88e-06	0.807582	0.65854	0.847236	0.17983	5.52e-06	0.0627096	0.470402	0.274338	0.837243	0.358047	0.201326	46.5743	0.0849115
PRAMEF1	ENSG00000116721	HGNC:28840	65121	PRAME family member 1			0.275175		0.0305706	0.710492		0.341899		0.403962			0.916581			0.248769			11.7053	0.94088	0.121119	7.56e-06	0.128274	0.988352	0.444427	0.516203	0.611136	6.85e-06	0.832738	1.1e-05	0.844814	5.83e-06	0.116821	0.570676	0.795493	0.00727184	5.41e-06	0.0627096	0.365668	0.9346	0.542662	0.281438	0.177182		0.171686
HNRNPCL1	ENSG00000179172	HGNC:29295	343069	heterogeneous nuclear ribonucleoprotein C like 1			1.23002		0.033406	0.710492		0.739909		0.403962			0.988995			0.248769			11.6119	0.369205	0.028027	0.885531	0.00280975	0.970056	0.705142	9.65e-06	0.227419	6.98e-06	0.902524	1.04e-05	0.731	7.13e-06	0.525575	0.755015	0.156138	0.197322	5.88e-06	0.226836	0.00871739	0.642509	0.969975	0.745321	0.22279		0.422322
PRAMEF2	ENSG00000120952	HGNC:28841	65122	PRAME family member 2			4.023		0.0342521	0.710492		0.4811		0.403962			0.952297			0.248769			4.56308	0.935016	6.98e-06	8.13e-06	0.00397039	0.97218	0.0880032	7.26e-06	0.256807	6.76e-06	9.78e-06	5.04e-06	0.956565	4.98e-06	0.0461385	9.59e-06	0.280678	0.00158505	5.19e-06	0.0627096	0.01715	0.949013	0.203657	0.397818	0.207179		0.207223
PRAMEF4	ENSG00000243073	HGNC:31971	400735	PRAME family member 4			1.4048		0.0437451	0.687898		0.843205		0.403962			0.894358			0.248769			3.65777	0.957894	7.88e-06	7.26e-06	0.116144	0.983771	1.07e-05	6.74e-06	0.848309	6.41e-06	8.98e-06	5.06e-06	0.794038	5.72e-06	0.774939	9.04e-06	0.19988	0.000638247	5.03e-06	0.0627096	0.0239796	0.681725	0.131782	0.479931	0.167061		0.27256
PRAMEF10	ENSG00000187545	HGNC:27997	343071	PRAME family member 10						0.687898		0.914062		0.403971			0.928254			0.194022			5.29143	0.95862	8.31e-06	6.67e-06	0.333797	0.0419246	1.05e-05	6.55e-06	0.897166	5.88e-06	8.52e-06	4.94e-06	0.624249	5.7e-06	0.430199	8.59e-06	0.261375	0.000510691	4.96e-06	0.0627096	0.00530651	0.170105	0.0501335	0.562051	0.111097		0.367236
PRAMEF6	ENSG00000232423	HGNC:30583	440561	PRAME family member 6					0.0659896	0.677649		0.418081		0.403971			0.828554			0.347129			2.14544	0.960679	7.55e-06	6.67e-06	0.756971	8.36e-06	0.104311	6.54e-06	0.954313	5.93e-06	0.0586684	0.0575664	0.619876	5.07e-06	0.0141033	0.0482576	0.12307	0.000454714	4.99e-06	0.0627096	0.184316	0.160386	0.189821	0.515253	0.240688		0.383444
PRAMEF11	ENSG00000239810	HGNC:14086	440560	PRAME family member 11					0.0752426			0.092437		0.403971			0.855842			0.347129			0.0566441	0.138098	8.06e-06	7.08e-06	0.30911	5.83e-06	0.209648	0.398279	0.187822	7.16e-06	8.85e-06	4.72e-06	0.181278	4.94e-06	0.00273901	9.36e-06	0.029171	0.000945368	4.69e-06	0.0608363	0.0964567	0.0566629	0.357345	0.103892	0.0599076		0.0389059
PRAMEF5	ENSG00000270601	HGNC:27995	343068	PRAME family member 5					0.108118			0.130233		0.403971			0.291267			0.347129			1.09407	0.935685	0.0133339	3.3e-06	0.0225612	6.24e-06	1.01e-05	6.03e-06	1.32e-05	3.26e-06	7.49e-06	4.91e-06	0.184998	5.44e-06	0.00167882	8.45e-06	9.25e-05	9.01e-06	4.87e-06	0.0608363	0.00677191	0.00946102	0.282225	0.125208	0.0331442		0.0528366
PRAMEF9	ENSG00000204505	HGNC:27996	343070	PRAME family member 9								0.329908		0.403971			0.825743			0.347129			2.18686	0.0857487	0.0249831	6.5e-06	0.0398511	5.71e-06	1.05e-05	6.42e-06	0.199418	5.71e-06	7.43e-06	5.14e-06	0.371865	5.96e-06	0.0131206	8.45e-06	0.148429	0.000136751	4.86e-06	0.0608363	0.00694191	0.0134801	0.266838	0.601521	0.116905		0.245388
HNRNPCL4	ENSG00000179412	HGNC:51333	101060301	heterogeneous nuclear ribonucleoprotein C like 4								0.778303		0.403971			0.984355			0.34215			11.4731	0.215772	7.26e-06	7.24e-06	0.360555	0.981402	0.0446601	0.516553	0.301866	6.91e-06	9.56e-06	5.13e-06	0.765638	5.62e-06	0.250024	1.02e-05	0.268439	0.00175328	5.3e-06	0.197247	0.0434	0.037436	0.578353	0.652317	0.344256		0.567127
PRAMEF25	ENSG00000229571	HGNC:49179	441873	PRAME family member 25								0.51283		0.403971			0.837438			0.34215			2.66509	0.127256	6.71e-06	7.08e-06	0.0313039	5.73e-06	1.05e-05	6.53e-06	0.848799	6.28e-06	7.95e-06	4.97e-06	0.573179	4.94e-06	0.00246678	9.42e-06	0.686771	0.000455197	4.7e-06	0.0608363	0.104542	0.0773547	0.23641	0.44159	0.110499		0.142094
PRAMEF33	ENSG00000237700	HGNC:49193	645382	PRAME family member 33								0.0886782		0.123595			0.472376			0.349259			3.12203	0.0880103	0.10429	3.35e-06	0.00749557	5.76e-06	1.04e-05	6.15e-06	1.23e-05	3.3e-06	7.77e-06	5.21e-06	0.313331	6.04e-06	0.0107629	8.7e-06	9.49e-05	9.42e-06	4.69e-06	0.0608363	0.131866	0.0301399	0.626787	0.159863	0.0514269		0.0986883
PRAMEF15	ENSG00000204501	HGNC:26764	653619	PRAME family member 15					0.0312672			0.0949106		0.123595			0.244111			0.349259			0.118383	0.964343	6.44e-06	6.26e-06	0.129989	6.35e-06	1.15e-05	6.17e-06	0.94713	6.06e-06	7.48e-06	4.63e-06	0.187043	4.92e-06	0.00278781	7.95e-06	0.364185	0.000216499	4.86e-06	0.0608363	0.172492	0.040387	0.0927352	0.0975367	0.0304877		0.0460653
PRAMEF14	ENSG00000204481	HGNC:13576	729528	PRAME family member 14					0.142356			0.0761775		0.321338			0.708785			0.606618			1.75187	0.252021	0.00884795	3.4e-06	0.0168651	5.81e-06	1.03e-05	6.46e-06	1.26e-05	3.44e-06	8.51e-06	4.93e-06	0.452899	5.95e-06	0.0492308	8.56e-06	9.78e-05	9.95e-06	4.71e-06	0.0627096	0.0924379	0.0384102	0.28836	0.0691172	0.0196638		0.0510633
PRAMEF19	ENSG00000204480	HGNC:24908	645414	PRAME family member 19						0.825442		0.351202		0.321338			0.950621			0.606618			2.99136	0.960327	9.07e-06	6.55e-06	0.0609803	9.02e-06	1.07e-05	6.35e-06	0.119295	5.8e-06	8.39e-06	5.05e-06	0.66043	5.94e-06	0.874514	8.37e-06	0.0940701	0.000192444	5.03e-06	0.0627096	0.195601	0.105814	0.148526	0.40122	0.178921		0.263453
PRAMEF17	ENSG00000204479	HGNC:29485	391004	PRAME family member 17					0.0450197	0.825442		0.292414		0.321338			0.926427			0.606618			4.0663	0.966128	7.65e-06	6.96e-06	0.162459	9.75e-06	1.19e-05	6.1e-06	0.897124	6.09e-06	7.78e-06	4.82e-06	0.62059	5.66e-06	0.011469	8.9e-06	0.190565	0.000300535	5e-06	0.0627096	0.528387	0.077469	0.484812	0.396672	0.114732		0.168542
PRAMEF20	ENSG00000204478	HGNC:25224	645425	PRAME family member 20								0.851852											1.02986	0.955549	0.000934643	6.63e-06	0.583556	0.0710899	1.15e-05	6.34e-06	0.850026	6.09e-06	8.13e-06	5.07e-06	0.742283	5.55e-06	0.0182278	8.75e-06	0.230025	0.000334256	4.95e-06	0.0627096	0.0366777	0.156059	0.463186	0.624306	0.245433		0.279748
LRRC38	ENSG00000162494	HGNC:27005	126755	leucine rich repeat containing 38					0.319262	0.825442		0.776226		0.299637			0.97304			0.664228			14.7371	0.962843	0.958334	0.759838	0.207616	9.06e-06	0.895379	0.805382	0.941694	7.57e-06	0.969574	0.961681	0.867328	0.890993	0.999948	0.899408	0.685166	0.722591	0.76107	0.513312	0.760919	0.835373	0.998983	0.849131	0.703334	47.793	0.850862
PDPN	ENSG00000162493	HGNC:29602	10630	podoplanin			2.90668		0.517716	0.825442		0.963558		0.299637			0.985616			0.664228			19.3025	0.996076	0.966139	0.85387	0.321281	0.572257	0.940269	0.95939	0.971649	0.675464	0.983899	0.947763	0.980018	0.752461	0.99993	0.934482	0.697166	0.892362	0.802579	0.513312	0.825762	0.896245	0.999609	0.965493	0.937671	35.9089	0.968853
PRDM2	ENSG00000116731	HGNC:9347	7799	PR/SET domain 2			-0.613474		0.82077	0.685766		0.998098		0.190804			0.991558			0.664228			27.0521	0.998262	0.976113	0.875767	0.998851	0.988431	0.958216	0.967707	0.993992	0.781705	0.986289	0.99003	0.965719	0.848218	0.999937	0.950991	0.961249	0.927985	0.855929	0.513312	0.924079	0.908644	0.999749	0.960936	0.999368	66.875	0.999654
KAZN	ENSG00000189337	HGNC:29173	23254	kazrin, periplakin interacting protein			-2.11963		0.579407	0.833683		0.986569		0.403962			0.982112			0.709885			22.7633	0.997324	0.966308	0.890899	0.8683	0.988584	0.974215	0.961228	0.978607	0.853567	0.991236	0.976079	0.985403	0.87412	0.999932	0.94812	0.932141	0.951638	0.857546	0.513312	0.952882	0.973645	0.999723	0.992272	0.998138	32.4228	0.997621
TMEM51	ENSG00000171729	HGNC:25488	55092	transmembrane protein 51			-1.87019		0.384418	0.833683		0.995401		0.404565			0.977053			0.709885			25.1535	0.997137	0.92298	0.842827	0.933783	0.991866	0.971866	0.971367	0.965514	0.683596	0.98296	0.966131	0.979139	0.439945	0.999535	0.916285	0.630277	0.898351	0.712713	0.239194	0.693527	0.949415	0.99967	0.986083	0.997349		0.998389
FHAD1	ENSG00000142621	HGNC:29408	114827	forkhead associated phosphopeptide binding domain 1					0.57127	0.833683		0.989854		0.404565			0.973011			0.709885			20.1854	0.994454	0.955297	0.864045	0.834578	0.989858	0.962512	0.957628	0.950915	0.687863	0.986415	0.983339	0.964464	0.873093	0.999926	0.938317	0.903206	0.945215	0.858011	0.50224	0.816411	0.874381	0.999725	0.966839	0.9867	46.9031	0.987238
EFHD2	ENSG00000142634	HGNC:28670	79180	EF-hand domain family member D2					0.612984	0.792084		0.973325		0.404565			0.930258			0.655202			23.8642	0.996033	0.929891	0.793397	0.893725	8.99e-06	0.966455	0.914352	0.970114	0.612024	0.989656	0.951063	0.784991	0.428726	0.999906	0.934926	0.804948	0.905527	0.83938	0.50224	0.795235	0.814462	0.999645	0.98481	0.994424		0.997191
CTRC	ENSG00000162438	HGNC:2523	11330	chymotrypsin C			0.138807		0.539978	0.792084		0.919003		0.404565			0.981226			0.655202			14.1172	0.994704	0.897066	0.830612	0.933399	0.301061	0.901072	0.509035	0.90601	7.38e-06	0.901901	0.812971	0.982855	0.631797	0.999914	0.76032	0.687972	0.711137	6.68e-06	0.50224	0.76672	0.890601	0.992024	0.920698	0.841656		0.833253
CELA2A	ENSG00000142615	HGNC:24609	63036	chymotrypsin like elastase 2A			-3.18703		0.13445	0.792084		0.86945		0.40441			0.967951			0.655202			15.7706	0.989829	0.833945	0.849965	0.861316	0.980687	0.698088	0.388239	0.926264	0.612463	0.947134	0.833771	0.960237	0.395565	0.999702	0.808118	0.73719	0.820588	0.542707	0.496026	0.301781	0.852141	0.992723	0.924722	0.683926		0.510532
CELA2B	ENSG00000215704	HGNC:29995	51032	chymotrypsin like elastase 2B			-4.95072		0.155197	0.792084		0.816541		0.40441			0.961757			0.655202			16.5501	0.997748	0.810006	0.327802	0.993962	0.124894	0.641358	0.128998	0.980351	6.83e-06	0.812713	0.7221	0.655637	0.115651	0.998829	0.581792	0.171946	0.0492467	5.91e-06	0.226836	0.419816	0.738697	0.908217	0.946467	0.703784		0.568866
CASP9	ENSG00000132906	HGNC:1511	842	caspase 9			3.07464		0.548137	0.793079		0.999943		0.40441			0.974749			0.655202			26.5234	0.998658	0.925543	0.750168	0.996478	0.992885	0.930218	0.949761	0.99481	0.853053	0.978249	0.974505	0.574049	0.619335	0.995354	0.899399	0.27307	0.760321	0.779671	0.197247	0.143279	0.435353	0.99939	0.98517	0.999847	7.94757	0.999874
DNAJC16	ENSG00000116138	HGNC:29157	23341	DnaJ heat shock protein family (Hsp40) member C16			0.710533		0.462814	0.793079		0.999013		0.40441			0.967209			0.655202			31.4042	0.998386	0.971716	0.863789	0.998631	0.265717	0.934326	0.955986	0.995234	0.861791	0.985836	0.993319	0.732772	0.468462	0.999935	0.929356	0.429065	0.754671	7.01e-06	0.483668	0.604737	0.917138	0.999518	0.946039	0.999324	42.2477	0.9995
AGMAT	ENSG00000116771	HGNC:18407	79814	agmatinase			-0.442693		0.185948	0.793079		0.860438		0.40441			0.965968			0.655202			25.663	0.99743	0.949626	0.631752	0.981968	0.988211	0.896914	0.965757	0.979766	0.677065	0.974675	0.960407	0.533591	0.443867	0.998737	0.920101	0.285734	0.843655	6e-06	0.239194	0.322315	0.315401	0.999702	0.820221	0.93052	35.9089	0.938882
DDI2	ENSG00000197312	HGNC:24578	84301	DNA damage inducible 1 homolog 2			-2.6013		0.411597	0.841846		0.986663		0.40441			0.987245			0.655202			28.2215	0.997966	0.962336	0.490501	0.999368	0.891696	0.947176	0.964957	0.995406	0.781833	0.986052	0.952904	0.481775	0.367684	0.999846	0.946879	0.362746	0.853301	0.85134	0.422667	0.783938	0.849382	0.999425	0.980438	0.999794		0.999863
RSC1A1	ENSG00000215695	HGNC:10458	6248	regulator of solute carriers 1			6.75016			0.841846		0.173245		0.40441			0.978148			0.655202			6.73164	0.0370569	0.960975	7.92e-06	0.998929	0.728504	0.350515	7.4e-06	0.987681	6.47e-06	0.571599	1.11e-05	0.16972	0.840868	0.999929	0.423142	0.234562	0.018202	5.3e-06	0.422667	0.546412	0.763732	0.803828	0.200763	0.0610742	59.5269	0.0911425
PLEKHM2	ENSG00000116786	HGNC:29131	23207	pleckstrin homology and RUN domain containing M2			-4.16664		0.700453	0.841846		0.943362		0.408119			0.982859			0.729208			24.2921	0.998152	0.971936	0.770535	0.998157	9.08e-06	0.962452	0.927337	0.984359	0.853968	0.989712	0.96933	0.530988	0.857778	0.999948	0.912012	0.305044	0.866392	0.714993	0.513312	0.433734	0.515449	0.999665	0.942413	0.997729	8.22101	0.998909
SLC25A34	ENSG00000162461	HGNC:27653	284723	solute carrier family 25 member 34			0.892815		0.540627	0.841846		0.512356		0.408119			0.966227			0.729208			17.2001	0.958134	0.591881	0.703702	0.972826	9.4e-06	0.783707	0.459617	0.73359	0.574397	0.618549	0.615106	0.522368	0.770121	0.99149	0.409887	0.07696	0.230493	5.64e-06	0.231225	0.0189879	0.210642	0.991367	0.630722	0.466739		0.0802877
TMEM82	ENSG00000162460	HGNC:32350	388595	transmembrane protein 82			-1.29765			0.841846		0.403332		0.408119			0.961416			0.729208			15.0761	0.0669146	0.933317	0.592395	0.823485	0.429411	0.77138	0.299826	0.784295	0.474726	0.554638	0.308069	0.483968	0.682607	0.99771	0.604015	0.23772	0.491061	5.58e-06	0.239194	0.0349055	0.266015	0.985448	0.673266	0.589412		0.19113
FBLIM1	ENSG00000162458	HGNC:24686	54751	filamin binding LIM protein 1			1.57272		0.666948	0.841846		0.917813		0.408119			0.978625			0.729208			26.5942	0.996778	0.957253	0.704958	0.967259	0.992843	0.966752	0.946113	0.975143	0.514706	0.980785	0.978408	0.982498	0.873681	0.999939	0.96482	0.339783	0.909646	0.826805	0.483668	0.17003	0.819053	0.999681	0.975962	0.986117	2.60848	0.980491
UQCRHL	ENSG00000233954	HGNC:51714	440567	ubiquinol-cytochrome c reductase hinge protein like						0.841846		0.968588		0.408119			0.986968			0.729208			22.6593	0.758819	0.496919	0.742933	0.364311	0.833815	0.953289	0.844042	0.772139	0.580664	0.965742	0.947548	0.863493	0.297245	0.992684	0.891894	0.941247	0.856756	7.35e-06	0.2347	0.53762	0.0777777	0.999434	0.959894	0.865476		0.923615
SPEN	ENSG00000065526	HGNC:17575	23013	spen family transcriptional repressor			13.3917		0.486894	0.779904		0.957954		0.408119			0.985764			0.729208			22.0237	0.997899	0.975145	0.744682	0.999746	0.192928	0.955206	0.953669	0.993845	0.793014	0.989391	0.965191	0.631209	0.822669	0.99994	0.949302	0.406693	0.867461	0.816423	0.483668	0.912398	0.924495	0.999501	0.975226	0.998326	35.803	0.994298
ZBTB17	ENSG00000116809	HGNC:12936	7709	zinc finger and BTB domain containing 17			-1.27799		0.556838	0.779904		0.999613		0.331088			0.984919			0.605823			31.2183	0.997915	0.975731	0.785231	0.997741	0.171045	0.974172	0.954414	0.986662	0.469478	0.987427	0.968588	0.966502	0.378189	0.999927	0.936298	0.29007	0.940066	0.828221	0.472615	0.935118	0.887865	0.999637	0.987236	0.99943		0.999879
SRARP	ENSG00000183888	HGNC:28339	149563	steroid receptor associated and regulated protein			-2.00101		0.0888493	0.779904		0.98859		0.155648			0.950747			0.605823			19.2811	0.941433	0.786257	0.516155	0.0446047	0.989042	0.80765	0.69942	0.959331	8.5e-06	0.983105	0.944168	0.344378	0.317986	0.995099	0.874553	0.883069	0.627517	6.02e-06	0.231225	0.352547	0.0630189	0.994904	0.651	0.442651	25.3093	0.417609
HSPB7	ENSG00000173641	HGNC:5249	27129	heat shock protein family B (small) member 7			-3.31369		0.426289	0.779904		0.989385		0.155648			0.968658			0.605823			26.2477	0.972959	0.929984	0.756449	0.229218	0.987363	0.961291	0.94788	0.702544	0.515425	0.990278	0.974834	0.792821	0.537041	0.999933	0.940276	0.593615	0.936322	0.812378	0.483668	0.535644	0.0600737	0.999643	0.992825	0.959757	75.4323	0.973889
CLCNKA	ENSG00000186510	HGNC:2026	1187	chloride voltage-gated channel Ka			-2.01562		0.330982	0.779904		0.982786		0.155648			0.995805			0.605823			24.5879	0.794442	0.482619	0.740113	0.159032	0.695012	0.961689	0.955869	0.963262	0.257966	0.980489	0.965597	0.657362	0.670233	0.998014	0.923164	0.928458	0.850763	5.92e-06	0.231225	0.34982	0.0394221	0.999594	0.855695	0.800487		0.870779
FAM131C	ENSG00000185519	HGNC:26717	348487	family with sequence similarity 131 member C			2.86626		0.478697	0.790627		0.928816		0.155648			0.997636			0.605823			21.8023	0.99505	0.963579	0.867016	0.895615	0.993402	0.955351	0.9544	0.964723	0.353125	0.984997	0.984726	0.929048	0.839304	0.999928	0.934151	0.890522	0.942906	0.11911	0.513312	0.755475	0.939157	0.999665	0.966581	0.968549		0.989741
EPHA2	ENSG00000142627	HGNC:3386	1969	EPH receptor A2			-1.48799		0.669225	0.790627		0.970592		0.155648			0.995341			0.605823			29.9716	0.997642	0.966293	0.81857	0.99491	8.95e-06	0.968037	0.947316	0.968322	0.184304	0.973232	0.921832	0.943296	0.885507	0.999946	0.924231	0.662918	0.914917	0.833356	0.513312	0.488348	0.79315	0.999593	0.983174	0.983559	18.0163	0.977302
ARHGEF19	ENSG00000142632	HGNC:26604	128272	Rho guanine nucleotide exchange factor 19			1.62846		0.308444	0.790627		0.999242		0.139439			0.976159			0.543724			29.2807	0.998354	0.960316	0.562049	0.949861	0.938503	0.936608	0.957465	0.982615	0.805749	0.960385	0.949405	0.943733	0.737479	0.999923	0.872996	0.282013	0.822681	6.14e-06	0.483668	0.696148	0.759927	0.999659	0.988232	0.996099	72.6172	0.998103
CPLANE2	ENSG00000132881	HGNC:28127	79363	ciliogenesis and planar polarity effector 2			4.23531		0.728275	0.790627		0.997008		0.139439			0.952978			0.543724			16.461	0.996626	0.851813	0.50212	0.989661	0.989422	0.87918	0.951322	0.977344	0.467924	0.967012	0.988745	0.640262	0.253034	0.99034	0.907662	0.335296	0.839363	7.03e-06	0.226836	0.714779	0.742086	0.999478	0.988708	0.989622	18.0163	0.99476
FBXO42	ENSG00000037637	HGNC:29249	54455	F-box protein 42			-0.00808521		0.389633	0.790627		0.999864		0.17372			0.986305			0.376295			25.9862	0.998753	0.943652	0.707369	0.999273	0.798786	0.955378	0.965687	0.995616	0.65482	0.985906	0.992159	0.848753	0.819364	0.999911	0.931841	0.360866	0.909306	0.574953	0.422667	0.626246	0.845431	0.999206	0.988645	0.999955	63.0552	0.999893
SZRD1	ENSG00000055070	HGNC:30232	26099	SUZ RNA binding domain containing 1					0.613746	0.757214		0.995982		0.17372			0.97733			0.376295			25.8711	0.997436	0.954825	0.621729	0.99678	0.925587	0.95002	0.919733	0.984846	0.679155	0.95503	0.957832	0.715203	0.800093	0.999916	0.859467	0.942106	0.857932	7.32e-06	0.483668	0.578167	0.913064	0.999358	0.963689	0.99994		0.999849
SPATA21	ENSG00000187144	HGNC:28026	374955	spermatogenesis associated 21			0.494431		0.462174	0.757214		0.68908		0.17372			0.960751			0.376295			19.6127	0.996579	0.835207	0.731912	0.967372	0.98811	0.879942	0.732481	0.968998	0.646098	0.960943	0.916493	0.98595	0.676857	0.998513	0.873281	0.833942	0.899966	5.68e-06	0.231225	0.154371	0.878154	0.998595	0.858563	0.684191	31.6055	0.604948
NECAP2	ENSG00000157191	HGNC:25528	55707	NECAP endocytosis associated 2					0.576582	0.757214		0.996413		0.17372			0.95611			0.340366			39.1217	0.99822	0.363691	0.518337	0.971419	0.107043	0.895767	0.970136	0.992319	0.785745	0.97802	0.969291	0.967814	0.271418	0.997776	0.862114	0.472139	0.816339	6.16e-06	0.0668994	0.240433	0.932741	0.99945	0.992833	0.998253		0.999456
NBPF1	ENSG00000219481	HGNC:26088	55672	NBPF member 1					0.0787281	0.668512		0.986722		0.404069			0.978435			0.628472			26.7112	0.995931	7.78e-06	0.36007	0.682104	0.986782	0.870979	0.961962	0.946396	9.04e-06	0.921043	0.944979	0.71788	5.56e-06	0.832518	0.83885	0.323326	0.872709	6.61e-06	0.0627096	0.246048	0.301825	0.999319	0.983633	0.997516		0.999213
MFAP2	ENSG00000117122	HGNC:7033	4237	microfibril associated protein 2			0.357472		0.382024	0.750221		0.344932		0.263661			0.995683			0.305699			18.3077	0.997301	0.856187	0.254611	0.727002	0.990326	0.61424	0.360264	0.962657	6.76e-06	0.54776	0.323753	0.667192	0.193397	0.998537	0.309007	0.277821	0.134465	5.51e-06	0.239194	0.283737	0.684648	0.852202	0.847482	0.50187		0.23117
ATP13A2	ENSG00000159363	HGNC:30213	23400	ATPase cation transporting 13A2			-2.82035		0.225232	0.750221		0.997735		0.409847			0.995576			0.555048			23.966	0.997278	0.93811	0.674096	0.992754	0.699501	0.918992	0.950781	0.967509	0.577252	0.982546	0.988046	0.735569	0.555591	0.998649	0.939195	0.702579	0.827741	6.22e-06	0.239194	0.36905	0.945662	0.999738	0.96798	0.961315	85.1186	0.994269
SDHB	ENSG00000117118	HGNC:10681	6390	succinate dehydrogenase complex iron sulfur subunit B			2.84384		0.435551	0.750221		0.997381		0.409847			0.996049			0.555048			29.3329	0.997571	0.965254	0.699323	0.988212	0.992506	0.964768	0.954728	0.988262	0.753503	0.983962	0.988075	0.728828	0.884861	0.999939	0.90145	0.652622	0.79563	0.537959	0.50224	0.526939	0.895727	0.998375	0.932218	0.99816	17.9397	0.998583
PADI2	ENSG00000117115	HGNC:18341	11240	peptidyl arginine deiminase 2			0.0433622		0.356984	0.750221		0.877888		0.409847			0.988249			0.555048			19.3777	0.995826	0.968939	0.864908	0.797156	0.0674827	0.970918	0.911885	0.92655	0.775104	0.984582	0.952885	0.986589	0.719528	0.99995	0.916076	0.862643	0.974442	0.852838	0.513312	0.573057	0.936578	0.999452	0.977298	0.987676		0.993551
PADI1	ENSG00000142623	HGNC:18367	29943	peptidyl arginine deiminase 1			1.92431		0.407451	0.68656		0.982749		0.409847			0.986323			0.555048			30.1412	0.996503	0.970493	0.88476	0.569257	0.961159	0.914612	0.959185	0.970385	1.04e-05	0.968262	0.944585	0.939457	0.411351	0.999945	0.858643	0.780784	0.862686	0.472185	0.513312	0.722887	0.430343	0.998916	0.956312	0.78459	12.5457	0.890148
PADI3	ENSG00000142619	HGNC:18337	51702	peptidyl arginine deiminase 3			1.61761	0.84481	0.471824	0.68656	0.54927	0.960719	0.66114	0.101425	0.83351	0.51141	0.971545	0.7562	0.89648	0.336818	0.5963	0.90584	21.4289	0.997128	0.971561	0.851473	0.558643	0.447798	0.946182	0.768117	0.883117	7.54e-06	0.985147	0.950124	0.985366	0.863286	0.999944	0.905053	0.870131	0.834314	0.889656	0.513312	0.738655	0.492257	0.996219	0.95118	0.840144	52.2576	0.901991
PADI4	ENSG00000159339	HGNC:18368	23569	peptidyl arginine deiminase 4			2.26561	0.59197	0.516252	0.68656	0.47734	0.97915	0.587	0.152546	0.7415	0.53082	0.979573	0.60123	0.92391	0.336818	0.4073	0.7322	19.6963	0.990948	0.957521	0.884329	0.719777	0.104468	0.941032	0.775399	0.960622	8.55e-06	0.978818	0.951712	0.978771	0.83296	0.999946	0.88887	0.96568	0.814779	6.33e-06	0.513312	0.512901	0.281413	0.998511	0.895479	0.657922	43.475	0.733265
RCC2	ENSG00000179051	HGNC:30297	55920	regulator of chromosome condensation 2			-3.09992		0.477646	0.656735		0.997784		0.152546			0.975616			0.336818			29.1231	0.99817	0.961127	0.797088	0.979837	0.439138	0.968975	0.96138	0.982682	0.752353	0.956634	0.945348	0.825446	0.792424	0.999943	0.870689	0.841668	0.865857	7.35e-06	0.483668	0.130336	0.936439	0.999701	0.991226	0.998989		0.999388
ARHGEF10L	ENSG00000074964	HGNC:25540	55160	Rho guanine nucleotide exchange factor 10 like			1.94552	0.74843	0.468262	0.691923	0.22846	0.988824	0.16951	0.152546	0.32249	0.54867	0.986955	0.43577	0.25332	0.618245		0.70673	20.7693	0.993064	0.956923	0.866574	0.995218	0.806389	0.97248	0.971764	0.975918	0.629272	0.985169	0.962207	0.989064	0.769233	0.999913	0.936305	0.888206	0.89365	0.809421	0.513312	0.67116	0.861309	0.999725	0.992725	0.983547	26.4307	0.988122
ACTL8	ENSG00000117148	HGNC:24018	81569	actin like 8			-2.07724	0.13708	0.580655	0.691923	0.00011	0.966007	0.2469	0.110202	0.24123		0.990486	0.44648	0.10656	0.618245		0.12183	20.8957	0.98177	0.930175	0.879408	0.84811	0.984654	0.942893	0.767846	0.892554	9.54e-06	0.988389	0.957757	0.923629	0.745117	0.999938	0.929543	0.891968	0.864075	0.804691	0.513312	0.792433	0.843492	0.995757	0.924227	0.584896	7.94757	0.81917
KLHDC7A	ENSG00000179023	HGNC:26791	127707	kelch domain containing 7A			0.64794	0.65999	0.22936	0.442492	0.04274	0.80466	0.59869	0.403962	0.6789		0.98874	0.55883	0.3698	0.656992		0.70673	21.6202	0.670227	0.928528	0.883493	0.093929	0.500627	0.941721	0.96075	0.945061	0.675054	0.985901	0.974339	0.935462	0.842771	0.999893	0.892698	0.87998	0.962096	6.21e-06	0.496026	0.751388	0.161912	0.999514	0.89764	0.505717	85.4818	0.726462
PAX7	ENSG00000009709	HGNC:8621	5081	paired box 7			-1.45052	0.92359	0.599844	0.818854	0.99701	0.969402	0.98405	0.404006	0.83351	0.96125	0.997016	0.99202	0.93329	0.657641	0.98301	0.90584	20.5023	0.994872	0.965334	0.827289	0.938626	0.991649	0.957008	0.94443	0.958828	8.56e-06	0.962573	0.934608	0.950413	0.827027	0.999947	0.918799	0.870052	0.982299	0.38516	0.513312	0.928726	0.925332	0.999522	0.936869	0.952415	2.58112	0.992144
ALDH4A1	ENSG00000159423	HGNC:406	8659	aldehyde dehydrogenase 4 family member A1			2.19624	0.72001	0.389722	0.802128	0.82487	0.987027	0.8839	0.404437	0.83351		0.996121	0.86403	0.75297	0.700744		0.70673	24.3919	0.997805	0.969198	0.837032	0.43307	0.995882	0.946116	0.956183	0.971019	0.696777	0.9815	0.988178	0.951058	0.795602	0.999942	0.890504	0.923534	0.796078	7.06e-06	0.513312	0.318241	0.697175	0.999624	0.982046	0.997685	51.0339	0.999044
IFFO2	ENSG00000169991	HGNC:27006	126917	intermediate filament family orphan 2					0.628489	0.802128		0.992099		0.404711			0.967934			0.724701			29.1554	0.998173	0.911085	0.851111	0.982594	8.96e-06	0.9739	0.957322	0.9616	0.845443	0.990361	0.968088	0.987067	0.570603	0.999873	0.964348	0.871817	0.951429	0.875915	0.483668	0.940591	0.71882	0.999651	0.99232	0.997668		0.997091
UBR4	ENSG00000127481	HGNC:30313	23352	ubiquitin protein ligase E3 component n-recognin 4			-14.727	0.01387	0.674768	0.741537	0.09559	0.989954	0.40185	0.404711	0.92824	0.03247	0.986372	0.28361	0.18877	0.724701		0.02946	21.4724	0.998682	0.969155	0.743489	0.999735	0.790228	0.937927	0.728794	0.99619	0.717907	0.984318	0.958676	0.980399	0.865591	0.999939	0.911593	0.274711	0.768685	6.67e-06	0.483668	0.986711	0.988144	0.999293	0.988423	0.999983	63.0552	0.999972
EMC1	ENSG00000127463	HGNC:28957	23065	ER membrane protein complex subunit 1			-2.61427	0.04355	0.384592	0.77903	0.00011	0.99927	0.47583	0.404711	0.18232		0.965629	0.27331	0.15986	0.770994		0.07471	40.5681	0.998543	0.973129	8.13e-06	0.988478	0.990265	0.877749	0.547263	0.982566	0.695088	0.973395	0.968341	0.394953	0.707988	0.999948	0.853498	0.922186	0.698776	5.9e-06	0.50224	0.96287	0.829905	0.999173	0.990113	0.997355	59.5269	0.999252
MRTO4	ENSG00000053372	HGNC:18477	51154	MRT4 homolog, ribosome maturation factor			2.31078		0.511032	0.77903		0.998712		0.404711			0.962869			0.770994			41.2502	0.99806	0.937928	9.14e-06	0.457939	0.992611	0.926907	0.926501	0.985562	0.804457	0.987386	0.987453	0.672482	0.40289	0.999008	0.88475	0.288705	0.753733	6.68e-06	0.239194	0.246433	0.438064	0.999102	0.976995	0.999269		0.99936
AKR7L	ENSG00000211454	HGNC:24056	246181	aldo-keto reductase family 7 like (gene/pseudogene)						0.77903	0.48153	0.887361	0.70683	0.334534		0.0136	0.976313	0.73296		0.770994			16.3249	0.91285	0.421605	0.636313	0.0362648	0.915844	0.93062	0.767488	0.964125	7.73e-06	0.871541	0.785104	0.916151	0.100184	0.994578	0.744263	0.438675	0.76519	6.11e-06	0.239194	0.206567	0.15581	0.996213	0.935076	0.853701		0.936558
AKR7A3	ENSG00000162482	HGNC:390	22977	aldo-keto reductase family 7 member A3			-5.93729	0.2628	0.228802	0.77903	0.00011	0.973611	0.34351	0.334534	0.38016		0.970871	0.18328	0.20358	0.770994		0.34209	17.4084	0.997738	0.629812	0.41051	0.899727	0.661099	0.924996	0.767458	0.968232	0.469805	0.784034	0.740531	0.670715	8.88e-06	0.996845	0.572093	0.10438	0.499214	0.423851	0.231225	0.955855	0.554362	0.993929	0.921982	0.949725		0.983956
AKR7A2	ENSG00000053371	HGNC:389	8574	aldo-keto reductase family 7 member A2			2.02751	0.64423	0.602113	0.77903	0.02055	0.999747	0.31299	0.334534	0.56192		0.953912	0.25457	0.58896	0.770994		0.7322	29.0782	0.996518	0.67437	0.189079	0.903781	0.587805	0.88355	0.945054	0.97183	0.800165	0.98457	0.988158	0.70937	0.104206	0.99567	0.917719	0.176511	0.667109	5.73e-06	0.0641865	0.162468	0.931853	0.999471	0.99141	0.998576	2.58112	0.999572
SLC66A1	ENSG00000040487	HGNC:26001	54896	solute carrier family 66 member 1			-0.785081	0.15521	0.407494	0.77903	0.00318	0.998688	0.27385	0.334534	0.34477		0.961405	0.40799	0.16393	0.770994		0.20732	28.3312	0.860386	0.951278	0.630022	0.80447	0.986441	0.937609	0.964032	0.978933	0.558206	0.97493	0.956603	0.977955	0.847528	0.999934	0.885424	0.407804	0.885322	6.27e-06	0.50224	0.47065	0.390594	0.999565	0.990089	0.999108	63.9965	0.999557
CAPZB	ENSG00000077549	HGNC:1491	832	capping actin protein of muscle Z-line subunit beta				0.01387	0.696463	0.77903	0.00114	0.999274	0.10855	0.334534	0.92824		0.992251	0.1502	0.09796	0.770994		0.02946	29.0385	0.997836	0.966731	0.820838	0.976702	0.992919	0.975602	0.957413	0.98873	0.472255	0.98485	0.969869	0.959718	0.818859	0.999912	0.943661	0.866653	0.909091	0.816596	0.513312	0.694929	0.954934	0.999212	0.978293	0.998693		0.999293
MICOS10	ENSG00000173436	HGNC:32068	440574	mitochondrial contact site and cristae organizing system subunit 10			1.18494		0.330772	0.822792		0.973721		0.227006			0.972834			0.50824			28.5103	0.997719	0.926877	0.834047	0.995811	0.482854	0.947656	0.962027	0.987107	0.80494	0.979431	0.925573	0.470965	0.781391	0.999912	0.91378	0.227796	0.848793	0.264163	0.483668	0.282571	0.900528	0.999208	0.993123	0.999933		0.999909
NBL1	ENSG00000158747	HGNC:7650	4681	NBL1, DAN family BMP antagonist					0.724302	0.822792		0.96535		0.227006			0.975671			0.50824			22.7322	0.996768	0.940184	0.79086	0.675725	0.988608	0.962807	0.970103	0.968741	0.397989	0.982643	0.963982	0.951265	0.760431	0.999906	0.939438	0.892789	0.975018	7.22e-06	0.513312	0.588199	0.504081	0.999703	0.947333	0.992027		0.982002
HTR6	ENSG00000158748	HGNC:5301	3362	5-hydroxytryptamine receptor 6			-11.1332		0.674787	0.822792		0.949677		0.227006			0.975113			0.50824			18.956	0.996352	0.916971	0.831652	0.910774	0.981387	0.895251	0.950449	0.955568	0.550958	0.95759	0.931758	0.832728	0.506743	0.997064	0.84463	0.92569	0.974196	5.66e-06	0.239194	0.661648	0.805315	0.999253	0.950833	0.923058		0.976683
TMCO4	ENSG00000162542	HGNC:27393	255104	transmembrane and coiled-coil domains 4			-1.96519	0.64494	0.612943	0.822792	0.4336	0.990117	0.46531	0.227006	0.38305	0.28708	0.972716	0.57094	0.74051	0.50824	0.40571	0.56202	21.6613	0.997855	0.95791	0.842892	0.989018	0.610795	0.926568	0.970658	0.975253	0.783307	0.988245	0.986464	0.893386	0.835604	0.999937	0.916189	0.887164	0.878613	0.874713	0.513312	0.860474	0.896826	0.999691	0.937691	0.995637	35.803	0.989265
RNF186	ENSG00000178828	HGNC:25978	54546	ring finger protein 186			-1.17941	0.63213	0.142357	0.702308	0.61119	0.92095	0.64267	0.126252	0.92824	0.67002	0.96112	0.69762	0.49519	0.50824		0.77913	17.1349	0.561938	0.945836	0.740438	0.00439717	0.494939	0.862901	0.788023	0.40986	7.49e-06	0.962176	0.945946	0.911011	0.882443	0.999923	0.867831	0.728592	0.652114	6.37e-06	0.513312	0.493944	0.052785	0.995944	0.785326	0.480655	59.5269	0.378259
OTUD3	ENSG00000169914	HGNC:29038	23252	OTU deubiquitinase 3			1.47809	0.11217	0.465138	0.725822	0.00255	0.999876	0.24463	0.126252	0.32249		0.972802	0.21739	0.1972	0.50824		0.12183	27.2923	0.997958	0.940684	0.805335	0.995276	0.0736857	0.908871	0.964051	0.989818	0.874874	0.990201	0.992821	0.913303	0.816496	0.999857	0.929332	0.826153	0.861629	0.429298	0.231225	0.399073	0.790175	0.99936	0.986006	0.999819	66.875	0.99994
PLA2G2E	ENSG00000188784	HGNC:13414	30814	phospholipase A2 group IIE			0.475857	0.16862	0.38458	0.725822	0.00152	0.702231	0.12134	0.126252	0.26467		0.960823	0.27331	0.41809	0.460847		0.11197	18.1982	0.991252	0.844948	0.719234	0.564079	0.992301	0.841202	0.343331	0.930523	7.51e-06	0.933992	0.767247	0.785361	0.304358	0.998419	0.837844	0.737933	0.884974	6.3e-06	0.226836	0.485178	0.282986	0.967839	0.781869	0.295111		0.48543
PLA2G2A	ENSG00000188257	HGNC:9031	5320	phospholipase A2 group IIA			-0.757631	0.30857	0.355432	0.725822	0.05129	0.661594	0.36691		0.34124	0.24386	0.941636	0.07246	0.44471	0.233823	0.18649	0.44187	21.6949	0.766046	0.741946	0.851059	0.420499	0.981428	0.912003	0.816706	0.434935	0.600742	0.970063	0.920153	0.986955	0.242974	0.989954	0.832576	0.623779	0.811491	0.899337	0.2347	0.30764	0.161502	0.99243	0.752796	0.519902	12.5457	0.730869
PLA2G5	ENSG00000127472	HGNC:9038	5322	phospholipase A2 group V			0.544992		0.352935	0.724336		0.76399		0.40401			0.972573			0.753357			18.2233	0.994058	0.819906	0.556357	0.665033	0.988258	0.826707	0.722624	0.646919	0.260432	0.976104	0.928569	0.902066	0.656503	0.996465	0.878976	0.945206	0.748972	0.766912	0.231225	0.925871	0.237983	0.992615	0.843314	0.448807		0.532935
PLA2G2D	ENSG00000117215	HGNC:9033	26279	phospholipase A2 group IID			-0.714598		0.181171	0.724336		0.680793		0.40401			0.975641			0.753357			17.1982	0.992881	0.925341	0.872641	0.192983	0.1436	0.822712	0.406731	0.416092	0.211309	0.972842	0.889207	0.966905	0.224875	0.998548	0.889983	0.718853	0.853582	0.63859	0.231225	0.831801	0.675658	0.990064	0.748163	0.286823	25.3093	0.517999
PLA2G2F	ENSG00000158786	HGNC:30040	64600	phospholipase A2 group IIF			2.79697	0.28873	0.579737	0.724336	0.70404	0.95749	0.6948	0.40401	0.65728	0.54363	0.964534	0.61988	0.70553	0.753357		0.4457	13.2354	0.997264	0.774102	0.826658	0.447856	0.187627	0.956827	0.939361	0.91946	0.405901	0.987119	0.96514	0.949054	0.836115	0.999922	0.955082	0.749833	0.889483	5.94e-06	0.513312	0.737858	0.516516	0.99944	0.984472	0.937755	2.58112	0.94033
PLA2G2C	ENSG00000187980	HGNC:9032	391013	phospholipase A2 group IIC					0.338148	0.724336		0.710981		0.40401			0.956034			0.753357			17.7171	0.99441	0.912427	0.662105	0.929153	9.3e-06	0.825577	0.624167	0.908672	7.27e-06	0.954474	0.94734	0.954038	0.476868	0.998529	0.875924	0.732974	0.74982	0.808696	0.239194	0.839731	0.546451	0.981125	0.803293	0.723487	2.58112	0.540718
UBXN10	ENSG00000162543	HGNC:26354	127733	UBX domain protein 10					0.61446	0.731763		0.99187		0.405938			0.978495			0.753357			19.0463	0.859459	0.945761	0.810009	0.9894	0.0803262	0.957142	0.96467	0.958292	0.658987	0.980774	0.963466	0.93972	0.654016	0.99969	0.902108	0.861677	0.879563	0.572393	0.231225	0.629093	0.921817	0.999626	0.950645	0.968169		0.968429
VWA5B1	ENSG00000158816	HGNC:26538	127731	von Willebrand factor A domain containing 5B1				0.92359	0.492536	0.731763	0.25994	0.926968	0.48024	0.406375	0.83351	0.17121	0.989459	0.85996	0.80595	0.673109	0.65721	0.90584	17.8288	0.994118	0.961661	0.848919	0.946416	0.989502	0.950303	0.96762	0.430371	0.826584	0.979361	0.973132	0.966353	0.891548	0.999948	0.92785	0.906031	0.969078	6.1e-06	0.513312	0.784816	0.860139	0.999617	0.932252	0.906804	37.802	0.94128
CAMK2N1	ENSG00000162545	HGNC:24190	55450	calcium/calmodulin dependent protein kinase II inhibitor 1					0.677178	0.817232		0.968569		0.404723			0.980452			0.628712			22.561	0.842573	0.704498	0.730372	0.987042	0.0397023	0.950115	0.93618	0.521022	0.564877	0.985328	0.972111	0.927027	0.508156	0.999894	0.955802	0.797555	0.969742	0.761738	0.50224	0.501578	0.843444	0.999675	0.98636	0.990652		0.99421
MUL1	ENSG00000090432	HGNC:25762	79594	mitochondrial E3 ubiquitin protein ligase 1			-1.35055	0.47228	0.341879	0.817232	0.12979	0.999479	0.01321	0.404723	0.24767		0.977938	0.32006	0.27876	0.628712		0.52105	28.7742	0.99815	0.942035	0.561449	0.983348	0.992937	0.873182	0.947887	0.983059	0.852313	0.985532	0.988411	0.541084	0.890346	0.998257	0.907917	0.168753	0.818965	6.66e-06	0.239194	0.301586	0.664586	0.999522	0.991956	0.999432	9.61026	0.999599
CDA	ENSG00000158825	HGNC:1712	978	cytidine deaminase			1.19529	0.11217	0.551024		0.00011	0.986857	0.3835		0.10245			0.16033	0.11728			0.12183	21.2694	0.905878	0.928007	0.85077	0.717665	0.919228	0.962797	0.94814	0.985196	0.541333	0.97772	0.958429	0.975278	0.861296	0.999878	0.915161	0.679383	0.929413	0.804151	0.50224	0.542851	0.931114	0.999718	0.879704	0.687956		0.85022
PINK1	ENSG00000158828	HGNC:14581	65018	PTEN induced kinase 1			-3.71174	0.21939	0.387897		0.23186	0.997137	0.52806		0.27767			0.33821	0.25118			0.26429	25.4399	0.997879	0.84134	0.891914	0.983217	0.84239	0.938277	0.954154	0.993634	0.792877	0.97896	0.963776	0.975579	0.47139	0.998391	0.94348	0.938703	0.899325	6e-06	0.231225	0.31143	0.763294	0.999587	0.98741	0.999806	7.94757	0.999865
DDOST	ENSG00000244038	HGNC:2728	1650	dolichyl-diphosphooligosaccharide--protein glycosyltransferase non-catalytic subunit			-5.16873		0.644985			0.695803											24.4921	0.997831	0.929633	8.7e-06	0.968026	0.869002	0.816207	0.417698	0.991644	0.77463	0.782995	0.430251	0.480575	0.377002	0.998914	0.711655	0.257246	0.784539	6.05e-06	0.239194	0.521972	0.324419	0.997882	0.988727	0.966983		0.986245
KIF17	ENSG00000117245	HGNC:19167	57576	kinesin family member 17			-2.88318	0.56828	0.652144		0.62096	0.984104	0.72231		0.6789	0.47857		0.6847	0.84175			0.60381	21.7967	0.997508	0.959742	0.857851	0.980081	0.987511	0.953509	0.971971	0.963958	0.746408	0.981208	0.965098	0.98646	0.868589	0.99995	0.923397	0.879813	0.97786	0.876427	0.513312	0.49581	0.924408	0.999764	0.989058	0.976106	82.6056	0.983157
SH2D5	ENSG00000189410	HGNC:28819	400745	SH2 domain containing 5			0.735416		0.639182			0.940612											26.1121	0.995841	0.915076	0.87764	0.918515	0.986483	0.93131	0.952568	0.98558	0.652911	0.968338	0.952064	0.9592	0.186508	0.998149	0.907304	0.893995	0.89474	6.05e-06	0.231225	0.908866	0.285353	0.999686	0.946322	0.979433		0.981176
HP1BP3	ENSG00000127483	HGNC:24973	50809	heterochromatin protein 1 binding protein 3			-2.37898	0.1009	0.623289		0.22192	0.999466	0.05515		0.26549	0.37081		0.24907	0.08809			0.15093	29.4561	0.997453	0.969303	0.172523	0.998455	0.881355	0.857321	0.949071	0.995411	0.636382	0.989116	0.993863	0.826018	0.880395	0.999936	0.929017	0.267527	0.694215	6.22e-06	0.483668	0.715056	0.984367	0.99947	0.976429	0.999908	66.875	0.99995
EIF4G3	ENSG00000075151	HGNC:3298	8672	eukaryotic translation initiation factor 4 gamma 3			1.25628	0.27651	0.463525	0.775459	0.09878	0.920716	0.23747	0.404211	0.63918	0.12933	0.99488	0.21138	0.56144	0.591126		0.26235	26.6308	0.998539	0.974274	0.867788	0.999635	0.927006	0.954608	0.965971	0.995787	0.862201	0.981233	0.959082	0.842817	0.853231	0.999938	0.909033	0.918965	0.86868	0.616501	0.422667	0.892411	0.989806	0.99968	0.973083	0.998331	72.0998	0.998522
ECE1	ENSG00000117298	HGNC:3146	1889	endothelin converting enzyme 1			-27.2486	0.27082	0.660889	0.775459	0.05849	0.998701	0.03813	0.404504	0.30143		0.979122	0.37241	0.49684	0.591126		0.21238	29.3111	0.997753	0.970491	0.870034	0.997007	0.993513	0.972677	0.960078	0.983769	0.745702	0.989156	0.988615	0.986047	0.740644	0.999954	0.959979	0.957763	0.94971	0.882754	0.513312	0.52935	0.966642	0.999694	0.98906	0.992159	46.4417	0.994935
NBPF3	ENSG00000142794	HGNC:25076	84224	NBPF member 3			1.66741	0.7382	0.0519224	0.784861	0.11441	0.992276	0.50642	0.404504	0.76473	0.19356	0.930719	0.23783	0.85103	0.753119		0.90584	18.5157	0.995701	0.155915	0.879691	0.92704	0.991177	0.859963	0.97368	0.976796	0.794266	0.962226	0.970482	0.987809	7.05e-06	0.980307	0.932333	0.878969	0.905753	6.08e-06	0.0641865	0.624088	0.779233	0.999545	0.936626	0.995043		0.993795
RAP1GAP	ENSG00000076864	HGNC:9858	5909	RAP1 GTPase activating protein			-4.82517	0.64494	0.492612	0.784861	0.91816	0.965222	0.82566	0.418173	0.72224	0.81042	0.990995	0.84853	0.55339	0.753119		0.77913	28.2194	0.997898	0.970288	0.839811	0.833259	0.974105	0.96574	0.94368	0.959973	0.779429	0.980872	0.952837	0.987144	0.701596	0.999943	0.938046	0.925575	0.911558	0.794584	0.513312	0.753532	0.94127	0.999623	0.962833	0.95944	78.5232	0.967363
LDLRAD2	ENSG00000187942	HGNC:32071	401944	low density lipoprotein receptor class A domain containing 2			-0.0329656		0.405048	0.709084		0.814099		0.418173			0.977634			0.691265			18.4101	0.986284	0.907357	0.751575	0.702836	0.287386	0.944987	0.92855	0.950282	0.322121	0.941629	0.903767	0.909991	0.656903	0.997165	0.868393	0.797375	0.87819	5.85e-06	0.231225	0.441403	0.168178	0.999189	0.844251	0.792363	12.6221	0.804153
HSPG2	ENSG00000142798	HGNC:5273	3339	heparan sulfate proteoglycan 2			0.875909	0.92359	0.797594	0.709084	0.79117	0.986585	0.84991	0.418173	0.83351	0.87234	0.998125	0.82273	0.88561	0.691265	0.7814	0.90584	30.2757	0.997913	0.977916	0.855445	0.955087	0.717654	0.971345	0.875819	0.988212	0.751378	0.992779	0.990641	0.919157	0.887298	0.999951	0.958717	0.639115	0.935201	0.8513	0.513312	0.503748	0.903496	0.999578	0.985896	0.958978	92.8349	0.978834
CELA3B	ENSG00000219073	HGNC:15945	23436	chymotrypsin like elastase 3B			1.6666	0.34161	0.198163		0.76469	0.983214	0.6459		0.76473	0.12781		0.55468	0.66206		0.23631	0.27621	23.7058	0.986718	0.945311	0.802078	0.0132592	0.293759	0.972149	0.867037	0.924528	0.611729	0.979029	0.951678	0.920817	0.831246	0.999912	0.92143	0.712237	0.924144	7.18e-06	0.483668	0.465007	0.0814442	0.999282	0.869984	0.618055		0.742838
CELA3A	ENSG00000142789	HGNC:15944	10136	chymotrypsin like elastase 3A			-0.20045	0.13708	0.125882		0.84472	0.904052	0.69044		0.44106	0.45445		0.72926	0.27876			0.17989	21.3204	0.993395	0.525286	0.340097	0.00852311	0.528005	0.697336	0.402975	0.755079	7.38e-06	0.699864	0.663258	0.563828	8.83e-06	0.993101	0.410624	0.441052	0.110241	5.72e-06	0.231225	0.822487	0.190411	0.806836	0.520009	0.249627		0.307366
CDC42	ENSG00000070831	HGNC:1736	998	cell division cycle 42					0.464914	0.794603		0.999496		0.124028			0.986773			0.276058			27.9637	0.99797	0.949311	0.873019	0.999137	0.992859	0.971611	0.936442	0.987808	0.774378	0.983196	0.98916	0.811184	0.736433	0.999921	0.922842	0.278356	0.90908	0.78349	0.483668	0.73269	0.715918	0.999523	0.985741	0.999842	36.3068	0.999862
WNT4	ENSG00000162552	HGNC:12783	54361	Wnt family member 4			-6.5776		0.683559	0.794603		0.901802		0.336057			0.998663			0.389734			21.9204	0.994814	0.952241	0.892395	0.995364	0.677488	0.940152	0.937337	0.978951	1.04e-05	0.982944	0.950565	0.936572	0.753301	0.999911	0.950979	0.820375	0.980282	0.698366	0.513312	0.734746	0.753274	0.999492	0.958568	0.993174	43.0291	0.99185
ZBTB40	ENSG00000184677	HGNC:29045	9923	zinc finger and BTB domain containing 40			1.32795	0.47859	0.85795	0.789373	0.02321	0.993508	0.44502	0.411085	0.30534		0.982315	0.18328	0.14	0.782817		0.48618	25.3806	0.998177	0.973411	0.883525	0.999406	0.990028	0.955099	0.951773	0.993436	0.833396	0.986519	0.985537	0.928692	0.891138	0.999942	0.93058	0.915374	0.844406	0.455639	0.513312	0.741908	0.909937	0.999401	0.983987	0.999459	67.2683	0.999565
EPHA8	ENSG00000070886	HGNC:3391	2046	EPH receptor A8			3.5211	0.92359	0.655633	0.789373	0.57188	0.877111	0.65356	0.411085	0.83351	0.77077	0.996246	0.62767	0.71397	0.782817	0.69684	0.90584	16.9399	0.99553	0.958727	0.858766	0.796691	0.985967	0.925627	0.919388	0.948427	9.07e-06	0.958788	0.921193	0.944829	0.788288	0.999944	0.886534	0.782457	0.978767	6.12e-06	0.513312	0.541383	0.926249	0.998921	0.946848	0.950391	59.5269	0.989916
C1QA	ENSG00000173372	HGNC:1241	712	complement C1q A chain			-0.0409583		0.203261	0.789373		0.671502		0.411085			0.995029			0.782817			11.8686	0.934073	0.94059	0.712553	0.609245	0.192358	0.84122	0.454522	0.82618	0.684372	0.961523	0.909748	0.907031	0.779493	0.999901	0.848968	0.651116	0.5385	6.08e-06	0.513312	0.734841	0.530291	0.982844	0.855144	0.375001		0.806666
C1QC	ENSG00000159189	HGNC:1245	714	complement C1q C chain			-3.87347		0.404697	0.775317		0.891652		0.411085			0.967965			0.782817			18.1707	0.995151	0.93416	0.673307	0.589697	0.497818	0.927356	0.807003	0.239392	8.38e-06	0.870958	0.91127	0.852439	0.0425886	0.998439	0.892278	0.87902	0.825397	5.34e-06	0.0668994	0.205913	0.463554	0.99145	0.949342	0.789844		0.72452
C1QB	ENSG00000173369	HGNC:1242	713	complement C1q B chain			-2.54355		0.396056	0.775317		0.846634		0.411085			0.993668			0.782817			17.2334	0.996769	0.872114	0.604661	0.889081	0.987871	0.858373	0.544652	0.633867	7.55e-06	0.957637	0.938218	0.919149	0.457548	0.994902	0.844119	0.919951	0.710805	0.19751	0.231225	0.820893	0.796705	0.990088	0.917336	0.717781		0.626486
EPHB2	ENSG00000133216	HGNC:3393	2048	EPH receptor B2			-1.03469		0.666935	0.775317	0.4993	0.912627	0.45098	0.411085	0.10209		0.99797	0.15359	0.20358	0.782817			25.1351	0.99792	0.970146	0.88276	0.993429	0.393276	0.966454	0.829223	0.986959	0.622898	0.984967	0.951772	0.983712	0.739655	0.999936	0.921519	0.867189	0.955269	0.742059	0.513312	0.677088	0.936143	0.999414	0.955724	0.960683	3.7602	0.970815
LACTBL1	ENSG00000215906	HGNC:35445	646262	lactamase beta like 1					0.475306	0.775317		0.945263		0.409771	0.92824	0.45895	0.99076			0.762999			18.3996	0.397728	0.917122	0.730459	0.995192	7.17e-06	0.898923	0.884224	0.267164	0.510605	0.970207	0.900014	0.761882	0.485958	0.999906	0.932013	0.706674	0.953115	6.19e-06	0.513312	0.825727	0.34024	0.996103	0.833603	0.645776	43.821	0.778735
TEX46	ENSG00000227868	HGNC:44651	729059	testis expressed 46					0.156939	0.775317		0.585134		0.409771			0.929211			0.762999			9.26521	0.824501	0.0459979	0.734261	0.997235	0.102009	0.694244	0.648416	0.84606	7.14e-06	0.780223	0.711597	0.448858	5.91e-06	0.321122	0.776168	0.629365	0.760171	5.45e-06	0.0608363	0.38677	0.667962	0.978436	0.640978	0.44395		0.445143
KDM1A	ENSG00000004487	HGNC:29079	23028	lysine demethylase 1A				0.66596	0.0342607	0.742112	0.17106	0.980531	0.23682	0.409771	0.07444	0.37294	0.972955	0.39251	0.1048	0.762999		0.62325	31.0881	0.477751	0.653391	7.94e-06	0.998142	0.651638	0.853589	0.95192	1.49e-05	0.695057	0.981342	0.981207	0.846752	1.01e-05	0.996879	0.894546	0.106421	0.272937	5.23e-06	0.197247	0.220692	0.447386	0.999477	0.959216	0.999705		0.998726
LUZP1	ENSG00000169641	HGNC:14985	7798	leucine zipper protein 1			5.03323	0.25828	0.341692	0.742112	0.10509	0.998817	0.31565	0.409771	0.54159	0.22338	0.987074	0.11534	0.44471	0.762999		0.2896	27.2383	0.99742	0.942135	0.703725	0.999448	0.991064	0.965241	0.95703	0.993586	0.792944	0.987526	0.98648	0.933195	0.682188	0.998115	0.932995	0.707319	0.895968	0.750424	0.239194	0.727465	0.924726	0.999797	0.961711	0.999071	51.0339	0.998785
HTR1D	ENSG00000179546	HGNC:5289	3352	5-hydroxytryptamine receptor 1D			1.96365		0.156002	0.742112		0.988824		0.404707			0.986151			0.634527			21.7611	0.788244	0.926819	0.883784	0.987902	0.985938	0.961369	0.94376	0.982955	0.658813	0.982313	0.97167	0.901849	0.53052	0.998907	0.934397	0.903465	0.948133	0.865591	0.239194	0.338744	0.383391	0.999549	0.935863	0.991206		0.98753
HNRNPR	ENSG00000125944	HGNC:5047	10236	heterogeneous nuclear ribonucleoprotein R			-2.03125		0.54746	0.723132		0.997829		0.409158			0.989834			0.730777			34.2442	0.998456	0.962411	0.176539	0.999664	0.99191	0.931329	0.902513	0.99534	0.885373	0.985793	0.990079	0.325022	0.766374	0.999891	0.875157	0.13792	0.600264	6.15e-06	0.477464	0.534776	0.914813	0.999228	0.946182	0.999036		0.998049
ZNF436	ENSG00000125945	HGNC:20814	80818	zinc finger protein 436			1.33327		0.364146	0.723132		0.999149		0.409158			0.971053			0.730777			31.9713	0.995419	0.942076	8.31e-06	0.995939	0.990125	0.896829	0.957445	0.987476	0.699038	0.944597	0.959798	0.511196	0.695811	0.999886	0.843696	0.473808	0.708904	6.04e-06	0.239194	0.278847	0.97412	0.999746	0.975458	0.998453	46.4167	0.999136
TCEA3	ENSG00000204219	HGNC:11615	6920	transcription elongation factor A3					0.579294	0.749151		0.985419		0.409158			0.968227			0.730777			18.673	0.997897	0.690241	0.784647	0.986766	0.988999	0.970069	0.973779	0.980243	0.568518	0.975232	0.965432	0.900439	0.744431	0.999909	0.923936	0.812105	0.957199	0.558555	0.483668	0.735912	0.950197	0.99975	0.965386	0.989279		0.982808
ASAP3	ENSG00000088280	HGNC:14987	55616	ArfGAP with SH3 domain, ankyrin repeat and PH domain 3			2.0099	0.54061	0.713777	0.749151	0.45318	0.999506	0.52079	0.409158	0.63918	0.54766	0.989624	0.64261	0.74504	0.730777	0.68654	0.7322	23.2428	0.997849	0.958734	0.837848	0.994857	0.993502	0.960972	0.970652	0.993859	0.837877	0.986526	0.98395	0.97779	0.716938	0.999929	0.925248	0.721943	0.9057	7.09e-06	0.483668	0.931048	0.871992	0.99974	0.984395	0.999492	0.0603963	0.999413
E2F2	ENSG00000007968	HGNC:3114	1870	E2F transcription factor 2			-5.69996	0.49854	0.356876	0.749151	0.88399	0.98404	0.87944	0.403995	0.29056	0.91663	0.985567	0.87781	0.70067	0.759235	0.87795	0.53072	21.7597	0.996539	0.972667	0.770536	0.990122	0.0644105	0.9494	0.899276	0.984888	0.534533	0.97951	0.960005	0.984205	0.894175	0.999945	0.909127	0.655171	0.877774	0.822024	0.483668	0.480808	0.85552	0.999677	0.97163	0.966587	46.4167	0.990184
ID3	ENSG00000117318	HGNC:5362	3399	inhibitor of DNA binding 3, HLH protein			-0.595536		0.640427	0.749151		0.999716		0.403995			0.988962			0.759235			25.2221	0.821231	0.941082	0.717307	0.937231	0.993437	0.962828	0.95351	0.655951	0.586099	0.98883	0.97375	0.984861	0.796385	0.999907	0.963655	0.600256	0.943172	0.80501	0.513312	0.612726	0.762107	0.999526	0.987364	0.998277	7.94757	0.999407
RPL11	ENSG00000142676	HGNC:10301	6135	ribosomal protein L11			-1.54335		0.156743	0.521887		0.998644		0.339218			0.992627			0.759235			27.3099	0.996436	0.936698	8.72e-06	0.984766	0.0845489	0.863557	0.844476	0.935514	0.311933	0.985832	0.989117	0.674319	0.353662	0.997888	0.918506	0.301333	0.758103	5.76e-06	0.231225	0.694548	0.553476	0.998439	0.988972	0.999124		0.999716
ELOA	ENSG00000011007	HGNC:11620	6924	elongin A			0.738359	0.39732	0.21404	0.811157	0.01981	0.965536	0.47728	0.249497	0.50809	0.07666	0.963488	0.37446	0.31576	0.759235	0.11252	0.56581	20.4967	0.997957	0.976315	0.603722	0.998397	0.956261	0.882863	0.898767	0.992522	0.638809	0.983626	0.98756	0.564268	0.654281	0.999938	0.861348	0.887031	0.650345	5.74e-06	0.422667	0.611577	0.863034	0.999249	0.988897	0.996507	41.9511	0.998719
PITHD1	ENSG00000057757	HGNC:25022	57095	PITH domain containing 1					0.612165	0.811157		0.924966		0.228788			0.965682			0.402721			24.4642	0.997863	0.754501	0.541387	0.99907	0.180123	0.934869	0.893285	0.989939	0.525736	0.727691	0.777056	0.732221	0.280727	0.997013	0.805001	0.139342	0.771563	5.86e-06	0.0608363	0.610069	0.617017	0.998856	0.993901	0.999505		0.999801
LYPLA2	ENSG00000011009	HGNC:6738	11313	lysophospholipase 2					0.43474	0.811157		0.963816		0.228788			0.967433			0.402721			19.0895	0.996607	0.532327	8.31e-06	0.998439	0.260734	0.798791	0.677223	0.981619	8.43e-06	0.633943	0.773573	0.470474	0.183567	0.997534	0.73536	0.261499	0.645157	5.87e-06	0.0608363	0.392105	0.770008	0.999265	0.825412	0.9968		0.997646
GALE	ENSG00000117308	HGNC:4116	2582	UDP-galactose-4-epimerase			2.52878		0.638477	0.811157		0.970025		0.228788			0.977528			0.402721			34.7138	0.996836	0.954605	0.573122	0.998791	0.989584	0.842138	0.963473	0.981324	8.17e-06	0.98126	0.98596	0.932961	0.137977	0.998767	0.923836	0.33588	0.706672	7.12e-06	0.0608363	0.209602	0.459037	0.999384	0.981233	0.998553		0.999139
HMGCL	ENSG00000117305	HGNC:5005	3155	3-hydroxy-3-methylglutaryl-CoA lyase			0.219219		0.367413	0.811157		0.998683		0.228788			0.994232			0.402721			32.3835	0.997027	0.976149	0.834662	0.998367	0.423253	0.900982	0.932964	0.988502	0.782479	0.983477	0.991819	0.477599	0.363519	0.999937	0.916279	0.788799	0.911798	6.78e-06	0.422667	0.870226	0.847026	0.999508	0.797169	0.988409		0.996102
FUCA1	ENSG00000179163	HGNC:4006	2517	alpha-L-fucosidase 1			-2.00134	0.18489	0.333033	0.811157	0.00011	0.999506	0.23584	0.228788	0.92824		0.998925	0.26272	0.14193	0.402721		0.31812	27.6085	0.997162	0.848336	0.256151	0.992328	0.990467	0.939467	0.939722	0.987532	0.777789	0.985436	0.985839	0.383807	0.136418	0.995506	0.93373	0.9427	0.927182	6.55e-06	0.226836	0.538573	0.67614	0.99957	0.983734	0.984146	88.1366	0.996918
CNR2	ENSG00000188822	HGNC:2160	1269	cannabinoid receptor 2			-6.05194	0.49454	0.204878	0.811157	0.24797	0.941289	0.13709	0.228788	0.15157	0.6654	0.987304	0.32006	0.07736	0.409211	0.27768	0.48402	15.8429	0.903038	0.964429	0.797904	0.9979	0.768181	0.964826	0.924823	0.974483	0.54347	0.974061	0.958576	0.903799	0.859786	0.999928	0.917196	0.896178	0.922824	0.813887	0.50224	0.942226	0.650766	0.999307	0.935225	0.894955	2.54161	0.93458
PNRC2	ENSG00000189266	HGNC:23158	55629	proline rich nuclear receptor coactivator 2					0.0480583	0.76226		0.936209		0.19395			0.715108			0.409211			7.22896	0.66466	0.229608	7.49e-06	0.947338	0.775671	0.625467	0.974753	0.658166	8.97e-06	0.925927	0.923017	0.76559	6.16e-06	0.753383	0.774194	0.147561	0.119202	5.54e-06	0.0627096	0.265065	0.136464	0.998895	0.901898	0.999725		0.999542
SRSF10	ENSG00000188529	HGNC:16713	10772	serine and arginine rich splicing factor 10					0.169813	0.76226		0.999094		0.110534			0.97503			0.554261			19.3044	0.996761	0.271308	8.62e-06	0.88199	0.783788	0.554602	0.976233	0.946932	0.441847	0.933159	0.922142	0.686534	8.68e-06	0.992134	0.803025	0.21634	0.46492	5.43e-06	0.239194	0.315696	0.599752	0.999188	0.977417	0.999982		0.999793
MYOM3	ENSG00000142661	HGNC:26679	127294	myomesin 3			1.93591	0.86255	0.329429	0.76226	0.16073	0.722495	0.47717	0.317865	0.69154		0.968749	0.59021	0.95765	0.554261		0.90584	19.6013	0.998081	0.968552	0.820416	0.941322	0.62632	0.963185	0.903234	0.970286	0.161243	0.96364	0.928071	0.953294	0.890158	0.999949	0.831703	0.861059	0.919852	0.210209	0.513312	0.674575	0.91817	0.999563	0.841252	0.443615	84.9483	0.579218
IL22RA1	ENSG00000142677	HGNC:13700	58985	interleukin 22 receptor subunit alpha 1			0.722859	0.23607	0.46831	0.737111	0.00011	0.849087	0.48084	0.317865	0.40267		0.950715	0.26002	0.14782	0.554261		0.2896	19.988	0.997808	0.924625	0.770631	0.862485	0.833274	0.92879	0.953695	0.969377	0.689032	0.962452	0.914134	0.878545	0.294836	0.999837	0.870402	0.73588	0.869731	7e-06	0.231225	0.864523	0.92313	0.999688	0.907929	0.688996	31.3463	0.665735
IFNLR1	ENSG00000185436	HGNC:18584	163702	interferon lambda receptor 1			-0.797744	0.42239	0.409835	0.737111	0.10866	0.994227	0.18078	0.317865	0.43721		0.974718	0.25457	0.54382	0.554261		0.5831	22.0085	0.997882	0.901591	0.842881	0.417104	0.844984	0.956311	0.970384	0.96959	0.7156	0.988725	0.975991	0.970232	0.228141	0.99161	0.956337	0.709672	0.959169	0.858142	0.226836	0.372879	0.644124	0.999733	0.956603	0.971082	19.685	0.974961
GRHL3	ENSG00000158055	HGNC:25839	57822	grainyhead like transcription factor 3			0.305063	0.62516	0.709226	0.816283	0.10058	0.946613	0.47814	0.410924	0.92824	0.03247	0.984293	0.4604	0.68999	0.718357		0.77913	17.4532	0.996398	0.967166	0.801881	0.945499	0.891083	0.92149	0.802412	0.942174	0.49823	0.932744	0.927539	0.946727	0.87354	0.999922	0.825735	0.927216	0.940205	7.11e-06	0.513312	0.733292	0.842083	0.99964	0.934706	0.939455	30.7276	0.970945
STPG1	ENSG00000001460	HGNC:28070	90529	sperm tail PG-rich repeat containing 1			1.80471	0.14941	0.497676	0.816283	0.00011	0.996641	0.44901	0.410924	0.48855		0.978379	0.34701	0.58248	0.718357		0.13644	18.5791	0.997116	0.962057	0.819394	0.998293	0.987328	0.955167	0.968618	0.987275	0.805601	0.990907	0.980266	0.934766	0.877388	0.999919	0.943794	0.704467	0.901358	0.84088	0.483668	0.837033	0.883567	0.999726	0.979362	0.997729	56.0044	0.998557
NIPAL3	ENSG00000001461	HGNC:25233	57185	NIPA like domain containing 3			-3.39145		0.638822	0.816283		0.996245		0.410924			0.971996			0.718357			18.1691	0.998305	0.937116	0.798315	0.990987	0.498931	0.969422	0.940542	0.986806	0.803771	0.988113	0.987627	0.984938	0.393899	0.999827	0.930097	0.421221	0.882699	0.287822	0.239194	0.53721	0.841599	0.999319	0.933202	0.931963		0.984934
RCAN3	ENSG00000117602	HGNC:3042	11123	RCAN family member 3			-3.23186		0.323198	0.816283	0.00011	0.947421	0.20681	0.405428	0.03717		0.963154	0.10465	0.07008	0.718357			19.892	0.998063	0.918585	0.840152	0.978004	0.989952	0.959143	0.970712	0.991248	0.773339	0.975385	0.965594	0.897406	0.321107	0.996736	0.923418	0.693834	0.838074	0.660705	0.2347	0.458827	0.95039	0.9997	0.959151	0.996193	8.54635	0.996053
NCMAP	ENSG00000184454	HGNC:29332	400746	non-compact myelin associated protein					0.597602	0.790688		0.74699		0.405428			0.964297			0.718357			19.3917	0.996146	0.876721	0.866252	0.938492	0.0732675	0.951062	0.86962	0.955083	0.637155	0.972424	0.939252	0.95973	0.436701	0.999894	0.939674	0.870449	0.969758	0.456232	0.50224	0.742809	0.840358	0.99959	0.938058	0.981958		0.989704
SRRM1	ENSG00000133226	HGNC:16638	10250	serine and arginine repetitive matrix 1			7.93643		0.401246	0.790688		0.99985		0.405428			0.983391			0.585796			34.2932	0.997732	0.949595	0.844016	0.997133	0.992154	0.966206	0.942152	0.992069	0.768656	0.985837	0.966802	0.929026	0.774484	0.999931	0.933085	0.585318	0.937409	0.815435	0.483668	0.513676	0.963528	0.999402	0.972222	0.999945	7.94757	0.999861
CLIC4	ENSG00000169504	HGNC:13518	25932	chloride intracellular channel 4					0.508759	0.847871		0.999546		0.405428			0.98643			0.642361			30.5249	0.99818	0.803409	0.835553	0.999745	0.142431	0.969677	0.941821	0.989318	0.778211	0.990196	0.98801	0.86152	0.53	0.9999	0.951298	0.83105	0.964327	0.761359	0.483668	0.611394	0.811153	0.999668	0.982007	0.999463		0.998986
RUNX3	ENSG00000020633	HGNC:10473	864	RUNX family transcription factor 3					0.837633	0.847871		0.963726		0.403974			0.974685			0.642361			25.8289	0.996062	0.95354	0.895941	0.885046	0.988572	0.967142	0.948842	0.961947	8.85e-06	0.975905	0.95346	0.946155	0.84709	0.999904	0.907931	0.860842	0.959383	0.819637	0.50224	0.406249	0.925432	0.999638	0.976616	0.987915	43.1523	0.991377
SYF2	ENSG00000117614	HGNC:19824	25949	SYF2 pre-mRNA splicing factor			2.04552	0.17743	0.209447	0.612537	0.24055	0.998922	0.1496	0.414376	0.29249		0.946506	0.20834	0.45769	0.611933		0.21998	27.4203	0.997241	0.973698	0.865834	0.998931	0.993685	0.888681	0.938719	0.987435	0.782367	0.9776	0.989567	0.974625	0.850224	0.999924	0.865974	0.191508	0.261637	0.102103	0.422667	0.166273	0.857756	0.999231	0.995536	0.998986	9.60507	0.999504
RSRP1	ENSG00000117616	HGNC:25234	57035	arginine and serine rich protein 1			-8.13179	0.86255	0.0588969	0.773503	0.66249	0.999254	0.65482	0.414376	0.7415	0.26308	0.947098	0.4621	0.85468	0.611933	0.5635	0.77913	42.5569	0.995766	0.96271	0.662755	0.998355	0.825141	0.838369	0.966214	0.984019	0.729331	0.977871	0.957836	0.961986	0.471615	0.999912	0.878535	0.44989	0.784901	0.711627	0.466424	0.569629	0.930734	0.99946	0.974315	0.999622	35.803	0.999713
RHD	ENSG00000187010	HGNC:10009	6007	Rh blood group D antigen			0.364406	0.15521	0.0311201	0.773503	0.06138	0.203996	0.34955	0.414376	0.19421	0.18197	0.930609	0.07246	0.01297	0.611933		0.09854	6.77735	0.123698	0.47757	8.45e-06	0.962775	0.760666	0.712526	0.34	0.967649	7.87e-06	0.137561	9.17e-06	0.300717	6.74e-06	0.961979	0.213413	0.145891	0.554452	5.29e-06	0.0627096	0.261651	0.237591	0.974362	0.326948	0.2368		0.0505349
TMEM50A	ENSG00000183726	HGNC:30590	23585	transmembrane protein 50A			3.23807	0.14941	0.244547	0.773503	0.11353	0.734297	0.1188	0.414376	0.01155	0.30648	0.959863	0.3765	0.00998	0.611933	0.11315	0.07471	17.5726	0.998107	0.972137	0.820665	0.998031	0.0424501	0.901785	0.754752	0.983604	0.801545	0.942047	0.867512	0.564765	0.871177	0.999944	0.809903	0.451039	0.720171	0.16489	0.483668	0.372527	0.907856	0.998184	0.809546	0.522293	25.3093	0.569927
RHCE	ENSG00000188672	HGNC:10008	6006	Rh blood group CcEe antigens			3.63978	0.53781	0.348585	0.773503	0.29451	0.838721	0.15621	0.132986	0.7415		0.97907	0.44293	0.65742	0.611933		0.49086	15.3413	0.996399	0.562405	0.865195	0.990193	0.640951	0.952726	0.746348	0.984114	0.664602	0.958137	0.877826	0.9695	0.719774	0.995207	0.836461	0.524728	0.708213	6.27e-06	0.239194	0.610846	0.940001	0.995818	0.799741	0.531857		0.750234
MACO1	ENSG00000204178	HGNC:25572	55219	macoilin 1					0.533153	0.773503		0.999735		0.404029			0.990182			0.737979			31.1873	0.996446	0.933214	0.83704	0.996028	0.668233	0.905068	0.937116	0.988476	0.745214	0.987282	0.98597	0.972063	0.79681	0.999918	0.928203	0.859489	0.743541	0.465628	0.513312	0.607834	0.890634	0.99928	0.948707	0.998664		0.998878
LDLRAP1	ENSG00000157978	HGNC:18640	26119	low density lipoprotein receptor adaptor protein 1			0.133072	0.58175	0.740302	0.73098	0.18906	0.995855	0.48145	0.404029	0.69154		0.995908	0.30828	0.60982	0.737979		0.77913	21.2786	0.997383	0.89718	0.794316	0.961895	0.577413	0.967193	0.87212	0.941908	0.823667	0.980189	0.988774	0.987841	0.514347	0.999875	0.918834	0.823456	0.899744	7.22e-06	0.50224	0.715443	0.669848	0.999394	0.941482	0.903994		0.98159
MAN1C1	ENSG00000117643	HGNC:19080	57134	mannosidase alpha class 1C member 1			-6.53297	0.77976	0.79593	0.73098	0.73121	0.998351	0.73649	0.404029	0.51112		0.989078	0.72474	0.50666	0.752182		0.77913	21.6962	0.997104	0.912393	0.86522	0.986062	0.36444	0.969216	0.952798	0.976283	0.805829	0.985862	0.975125	0.952991	0.783134	0.999918	0.950034	0.789454	0.968895	0.82233	0.483668	0.721124	0.87011	0.99972	0.978889	0.997843	84.129	0.997567
SELENON	ENSG00000162430	HGNC:15999	57190	selenoprotein N			-7.91828	0.43683	0.574217	0.650455	0.70429	0.929827	0.78197	0.31733	0.13752	0.92411	0.990266	0.71938	0.32387	0.752182		0.57405	20.2687	0.998115	0.960462	0.858773	0.988527	0.0884747	0.963518	0.961283	0.956738	0.627351	0.968896	0.955521	0.642303	0.714369	0.999929	0.883549	0.856481	0.882221	6.56e-06	0.513312	0.426242	0.708523	0.99972	0.985218	0.991934	51.0339	0.995734
MTFR1L	ENSG00000117640	HGNC:28836	56181	mitochondrial fission regulator 1 like					0.418204	0.650455		0.999261		0.31733			0.957			0.752182			30.4585	0.997768	0.625852	9.09e-06	0.99924	0.992507	0.903027	0.941724	0.988634	0.73575	0.98347	0.98813	0.430944	0.186115	0.993073	0.851757	0.287805	0.617169	6.26e-06	0.0653645	0.328104	0.459191	0.999198	0.986695	0.996899		0.999086
AUNIP	ENSG00000127423	HGNC:28363	79000	aurora kinase A and ninein interacting protein			2.03023	0.12992	0.19313	0.650455	0.03359	0.999296	0.06776	0.403962	0.42436		0.986531	0.10822	0.48184	0.752182		0.11197	28.0739	0.997645	0.847711	0.822623	0.998887	8.99e-06	0.881264	0.598194	0.991918	0.625587	0.932702	0.950248	0.555515	0.220817	0.99842	0.84305	0.704861	0.71379	0.316756	0.226836	0.705644	0.751553	0.999143	0.990814	0.999094	7.94757	0.999502
PAQR7	ENSG00000182749	HGNC:23146	164091	progestin and adipoQ receptor family member 7			-1.49086	0.97372	0.142085	0.650455	0.55961	0.499343	0.69241	0.403962	0.79402	0.55154	0.965891	0.82273	0.94872	0.752182		0.90584	13.1599	0.664072	0.944438	0.699895	0.997971	0.978452	0.91636	0.704087	0.966068	0.5619	0.924993	0.956263	0.296543	0.87113	0.999924	0.843386	0.333084	0.881821	6.7e-06	0.483668	0.653819	0.740005	0.997263	0.702078	0.543899	51.0339	0.483231
STMN1	ENSG00000117632	HGNC:6510	3925	stathmin 1					0.292858	0.650455		0.992829		0.403962			0.989551			0.752182			27.3485	0.995718	0.591446	0.702304	0.997715	0.99015	0.967285	0.953954	0.988755	0.764982	0.962863	0.892821	0.67821	0.534728	0.990623	0.875796	0.45086	0.88188	7.09e-06	0.239194	0.850073	0.805793	0.999233	0.913661	0.999334		0.999013
PAFAH2	ENSG00000158006	HGNC:8579	5051	platelet activating factor acetylhydrolase 2			5.03074		0.542023	0.804882		0.995574		0.403962			0.970536			0.752182			28.9951	0.997663	0.952884	0.734556	0.997156	0.991556	0.904743	0.960463	0.993475	0.705988	0.973802	0.985169	0.922173	0.474487	0.999837	0.84599	0.536084	0.787066	0.395348	0.231225	0.854819	0.64094	0.999451	0.982733	0.995156		0.997685
EXTL1	ENSG00000158008	HGNC:3515	2134	exostosin like glycosyltransferase 1			-0.197074		0.508579	0.804882		0.990215		0.404014			0.950491			0.616283			17.4225	0.995453	0.970472	0.854565	0.997788	0.984592	0.930175	0.947197	0.982899	0.735072	0.970938	0.944422	0.831294	0.122379	0.999928	0.878542	0.836725	0.883864	6.39e-06	0.185632	0.871664	0.780168	0.999719	0.975807	0.995991		0.998997
SLC30A2	ENSG00000158014	HGNC:11013	7780	solute carrier family 30 member 2					0.62341	0.804882		0.842642		0.404014			0.917943			0.622728			29.2696	0.995908	0.482826	0.596724	0.995869	0.127524	0.945281	0.904965	0.98901	8.37e-06	0.928062	0.867191	0.647894	0.0601959	0.964385	0.775972	0.479878	0.94379	5.84e-06	0.0627096	0.725877	0.779835	0.999284	0.984691	0.967747		0.981161
TRIM63	ENSG00000158022	HGNC:16007	84676	tripartite motif containing 63			1.11857	0.01387	0.617002	0.804882	0.00011	0.507997	0.33879	0.404014	0.01155		0.985361	0.40989	0.00104	0.622728		0.02946	15.0667	0.995534	0.95892	0.797432	0.988846	0.592679	0.906103	0.895243	0.936128	8.21e-06	0.94109	0.894183	0.625361	0.874897	0.999945	0.83935	0.635784	0.8165	6.64e-06	0.513312	0.656071	0.532839	0.998672	0.752447	0.449517	41.9416	0.354033
PDIK1L	ENSG00000175087	HGNC:18981	149420	PDLIM1 interacting kinase 1 like			-15.5061		0.746307	0.804882		0.998027		0.406386			0.991913			0.704259			31.187	0.996449	0.971141	0.861277	0.999535	0.987142	0.954485	0.958871	0.988391	0.813821	0.976843	0.989226	0.491014	0.825402	0.999941	0.92708	0.76711	0.911794	0.80383	0.422667	0.651679	0.975743	0.999739	0.981471	0.999103		0.999254
FAM110D	ENSG00000197245	HGNC:25860	79927	family with sequence similarity 110 member D			1.87361	0.41929	0.443948	0.804882	0.36983	0.986215	0.41549	0.406386	0.44106	0.12933	0.981093	0.23497	0.36189	0.704259		0.4133	26.6421	0.83781	0.954276	0.773622	0.987658	0.992868	0.954097	0.97049	0.656484	0.712581	0.987276	0.974831	0.900057	0.757352	0.999935	0.955756	0.582319	0.964358	6.35e-06	0.513312	0.683358	0.597325	0.999768	0.97539	0.981203	51.8085	0.990566
ZNF593	ENSG00000142684	HGNC:30943	51042	zinc finger protein 593			1.40602		0.380401	0.800876		0.998417		0.406386			0.959518			0.704259			47.5089	0.569762	0.935949	0.825667	0.885381	0.644449	0.578553	0.949112	0.658763	0.52097	0.98391	0.98961	0.985577	0.558957	0.9978	0.921792	0.370836	0.854739	6.11e-06	0.239194	0.254231	0.36705	0.999268	0.90897	0.993683		0.997131
CNKSR1	ENSG00000142675	HGNC:19700	10256	connector enhancer of kinase suppressor of Ras 1			-0.669296	0.36167	0.691043	0.800876	0.16591	0.865242	0.21723	0.406386	0.52727	0.31824	0.97268	0.18967	0.38924	0.704259	0.25222	0.3696	16.769	0.987798	0.779347	0.538844	0.981712	0.931493	0.905318	0.942365	0.989784	0.405335	0.952041	0.963554	0.89996	0.835713	0.998131	0.848487	0.828643	0.664339	6.38e-06	0.239194	0.536224	0.407471	0.999116	0.806786	0.744801	56.0044	0.83234
CATSPER4	ENSG00000188782	HGNC:23220	378807	cation channel sperm associated 4			-1.62875	0.42509	0.23083	0.800876	0.92481	0.880571	0.91006	0.406386	0.69154	0.87667	0.986459	0.77845	0.29114	0.704259	0.75242	0.4491	25.4012	0.814816	0.973581	0.730618	0.96249	0.859363	0.929777	0.928132	0.922087	0.526735	0.982958	0.961427	0.98794	0.885001	0.999938	0.94213	0.73941	0.899001	0.171046	0.513312	0.557255	0.694069	0.999186	0.787977	0.626675	35.803	0.675449
[truncated: 16,831 more rows]
[truncated: 158 more columns]
