# Supplementary material for: Improving the informativeness of Mendelian disease-derived pathogenicity scores for common disease
Source: Nat Commun. 2020 Dec 7;11:6258. doi: 10.1038/s41467-020-20087-2 (PMC7721881; doi:10.1038/s41467-020-20087-2)
Supplement: Supplementary file 11 — Supplementary Dataset 8 [file 41467_2020_20087_MOESM11_ESM.xlsx]

## Sheet: Supplementary Data 8A
Supplementary Data 8. 165 reference gene sets of biological importance. We report (A) gene set's short description, number of genes, and reference; (B) ENSG ID for each of 165 gene sets (limited to protein-coding genes).
Gene set	# unique genes (that exists in Universe)	Description	Reference	Analyzed in Kim et al. AJHG 2019? (see Methods for description)
Universe	18093	Genes with protein product according to HGNC (HUGO Gene Nomenclature Committee) that have an ENSG ID and Entrez ID	Povey Hum Genet 2001	T
MGI_essential	2361	Genes for which homozygous knockout in mice results in pre-, peri-, or post-natal lethality.	Blake Nucleic Acids Res 2011, Georgi PLOS Genet 2013, Liu Hum Mutat 2013	T
Haploinsufficient	125	Genes of severe, moderate, and mild haploinsufficiency, where having only a single functioning copy of a gene is not enough for normal function.	Lek Nature 2016	T
highPLI_Exac	2895	Loss-of-function (LoF) genes with pLI > 0.9, i.e., strongly depleted for protein-truncating variants	Lek Nature 2016	T
Kinase_Uniprot	330	Kinase pkinfam from Uniprot	UniProt consortium Nucleic Acids Res 2018	F
LoF_twohits	323	Genes with at least two different LoF variants found in a homozygous state in >= 1 individual in ExAC	Lek Nature 2016	F
OMIM_autosomaldominant	622	Genes among OMIM disease genes that are deemed to follow autosomal-dominant inheritance.	Berg Genet Med 2013	T
OMIM_recessive	1046	Genes among OMIM disease genes that are deemed to follow autosomal-recessive nheritance.	Berg Genet Med 2013	F
Olfactory	367	Olfactory receptor genes	Mainland Sci Data 2015	T
eQTL_deficient	597	Genes with no significant variant-gene association in all 48 tissues in GTEx v.7 single-tissue cis-eQTL data.	GTEx Nature 2017	T
Genes_clinvar_pathovariant_04022020	4269	Genes with a pathogenic or likely pathogenic variant with no conflict among studies from ClinVar (accessed on 04/02/2020)	Landrum Nucleic Acids Res 2018	T
GWAS_nearest	6148	Genes nearest to peak GWAS significant loci (p value ≤ 5e−8) in the GWAS Catalog (accessed in 2019)	MacArthur Nucleic Acids Res 2017	T
Greene_thyroid	1772	Top 10% genes with high closeness centrality in Greene et al. thyroid gland co-expression network	Greene Nature Genet 2015, Kim AJHG 2019	T
InWeb	1599	Top 10% genes with high closeness centrality in InWeb PPI network	Li Nat Methods 2017, Kim AJHG 2019	T
Sonawane_testis	1446	Top 10% genes with high closeness centrality in Sonwane et al. Testis regulatory network	Sonawane Cell Reports 2017, Kim AJHG 2019	T
Saha_skinsun	235	Top 10% genes with high closeness centrality in Saha et al. SkinSunExposed lower leg network	Saha Gen Res 2017, Kim AJHG 2019	T
highPhi	590	LoF-constrained genes with probability of haploinsufficiency (Phi) > 0.95	Bartha PLOS Comput Bio 2015	T
highShet_Cassa	2527	Constrained genes with shet > 0.1, i.e., strong selection against protein-truncating variants	Cassa NG 2017	T
MissenseZ_Samocha	1366	Constrained genes strongly depleted for missense mutations, with exp_syn ≥ 5, syn_z_sign < 3.09, and mis_z_sign > 3.09, as retrieved in Lek et al.	Samocha NG 2014	T
Autosomal_dominant	681	Same definition as "OMIM_autosomaldominant" but downloaded earlier; disregard this gene set but use OMIM_autosomaldominant instead	Blekhman Curr Bio 2008, Berg Genet Med 2013	T
TF	1484	Human transcription factors.	Lambert Cell 2018	T
Hart2017_nonessential	777	Genes likely to be non-essential in all human cell lines	Hart 2017 G3	F
Hart2017_essential	626	Genes likely to be essential in all human cell lines	Hart 2017 G3	F
ClinGen	198	Happloinsufficient genes with sufficient evidence for dosage pathogenicity (level 3)	Rehm NEJM 2015	F
GPCRs_UniProt_Guide	709	G protein-coupled receptors	Alexander Br J Pharmacol 2017	F
Microalbumin_Disorder_genes	158	Known mendelian disease genes	Fruend AJHG 2018	F
Renal_Disorder_genes	828	Known mendelian disease genes	Fruend AJHG 2018	F
Psychiatric_Disorder_genes	262	Known mendelian disease genes	Fruend AJHG 2018	F
Female_Reproductive_Disorder_genes	285	Known mendelian disease genes	Fruend AJHG 2018	F
Monogenic_Diabetes_genes	182	Known mendelian disease genes	Fruend AJHG 2019	F
Autism_genes	111	Known mendelian disease genes	Fruend AJHG 2020	F
Neurologic_Disorder_genes	219	Known mendelian disease genes	Fruend AJHG 2021	F
Monogenic_AMD_genes	103	Known mendelian disease genes	Fruend AJHG 2022	F
Positive_Mood_Disorder_genes	68	Known mendelian disease genes	Fruend AJHG 2023	F
Cardiovascular_Disease_genes	593	Known mendelian disease genes	Fruend AJHG 2024	F
Education_and_Development_Disorder_genes	582	Known mendelian disease genes	Fruend AJHG 2025	F
MODY_genes	554	Known mendelian disease genes	Fruend AJHG 2026	F
Hematologic_Disorder_genes	544	Known mendelian disease genes	Fruend AJHG 2027	F
Immune_Dysregulation_genes	543	Known mendelian disease genes	Fruend AJHG 2028	F
Growth_Defect_genes	713	Known mendelian disease genes	Fruend AJHG 2029	F
Bone_and_Uric_Acid_Disorder_genes	219	Known mendelian disease genes	Fruend AJHG 2030	F
Insulin_Disorder_genes	618	Known mendelian disease genes	Fruend AJHG 2031	F
Disorders_of_Platelet_Function_genes	439	Known mendelian disease genes	Fruend AJHG 2032	F
Arrythmia_genes	274	Known mendelian disease genes	Fruend AJHG 2033	F
Body_Mass_Disorder_genes	128	Known mendelian disease genes	Fruend AJHG 2034	F
STRING_900cutoff	1127	From STRING PPI network (edge score >= 900 cutoff), Kim et al. 2020 computed the closeness centrality (as defined in Kim et al. AJHG 2019) and take top 10% genes	Szklarczyk Nucleic Acids Res 2018, Kim biorxiv 2020, Kim AJHG 2019	F
STRING_400cutoff	1705	From STRING PPI network (edge score >= 400 cutoff), Kim et al. 2020 computed the closeness centrality (as defined in Kim et al. AJHG 2019) and take top 10% genes	Szklarczyk Nucleic Acids Res 2018, Kim biorxiv 2020, Kim AJHG 2019	F
FDAdrug_DrugBank	368	Genes whose protein products are human targets of FDA-approved drugs with known mechanisms of action, from DrugBank	Wishart Nucleic Acids Res 2018	T
Druggable	5558	Druggable genes using extended definition of Hopkins 2002; from DGidb database	Hopkins Nat Rev Drug Discov 2002, Cotto Nucleic Acids Res 2018	F
Drug_chembl	1924	Drugs with known chembl ID	Mendex Nucleic Acids Res 2018	F
DrugTarget_Nelson2012	194	Drug targets analyzed in Nelson et al. 2012	Nelson Science 2012	F
FinucaneSEG.Artery_Aorta	2094	Specifically expressed genes (top 10%) in a given GTEx tissue	Finucane NG 2018	F
FinucaneSEG.Vagina	1862	Specifically expressed genes (top 10%) in a given GTEx tissue	Finucane NG 2018	F
FinucaneSEG.Breast_Mammary_Tissue	2092	Specifically expressed genes (top 10%) in a given GTEx tissue	Finucane NG 2018	F
FinucaneSEG.Minor_Salivary_Gland	1927	Specifically expressed genes (top 10%) in a given GTEx tissue	Finucane NG 2018	F
FinucaneSEG.Artery_Coronary	2096	Specifically expressed genes (top 10%) in a given GTEx tissue	Finucane NG 2018	F
FinucaneSEG.Skin_Not_Sun_Exposed_Suprapubic	2031	Specifically expressed genes (top 10%) in a given GTEx tissue	Finucane NG 2018	F
FinucaneSEG.Bladder	2111	Specifically expressed genes (top 10%) in a given GTEx tissue	Finucane NG 2018	F
FinucaneSEG.Ovary	2004	Specifically expressed genes (top 10%) in a given GTEx tissue	Finucane NG 2018	F
FinucaneSEG.Brain_Frontal_Cortex_BA9	1970	Specifically expressed genes (top 10%) in a given GTEx tissue	Finucane NG 2018	F
FinucaneSEG.Brain_Spinal_cord_cervical_c-1	1911	Specifically expressed genes (top 10%) in a given GTEx tissue	Finucane NG 2018	F
FinucaneSEG.Brain_Cerebellar_Hemisphere	1924	Specifically expressed genes (top 10%) in a given GTEx tissue	Finucane NG 2018	F
FinucaneSEG.Colon_Transverse	2141	Specifically expressed genes (top 10%) in a given GTEx tissue	Finucane NG 2018	F
FinucaneSEG.Brain_Putamen_basal_ganglia	1863	Specifically expressed genes (top 10%) in a given GTEx tissue	Finucane NG 2018	F
FinucaneSEG.Kidney_Cortex	1963	Specifically expressed genes (top 10%) in a given GTEx tissue	Finucane NG 2018	F
FinucaneSEG.Brain_Cerebellum	1915	Specifically expressed genes (top 10%) in a given GTEx tissue	Finucane NG 2018	F
FinucaneSEG.Small_Intestine_Terminal_Ileum	2058	Specifically expressed genes (top 10%) in a given GTEx tissue	Finucane NG 2018	F
FinucaneSEG.Pituitary	1694	Specifically expressed genes (top 10%) in a given GTEx tissue	Finucane NG 2018	F
FinucaneSEG.Cervix_Endocervix	2030	Specifically expressed genes (top 10%) in a given GTEx tissue	Finucane NG 2018	F
FinucaneSEG.Pancreas	1565	Specifically expressed genes (top 10%) in a given GTEx tissue	Finucane NG 2018	F
FinucaneSEG.Heart_Atrial_Appendage	1984	Specifically expressed genes (top 10%) in a given GTEx tissue	Finucane NG 2018	F
FinucaneSEG.Brain_Hypothalamus	1907	Specifically expressed genes (top 10%) in a given GTEx tissue	Finucane NG 2018	F
FinucaneSEG.Brain_Cortex	1952	Specifically expressed genes (top 10%) in a given GTEx tissue	Finucane NG 2018	F
FinucaneSEG.Brain_Caudate_basal_ganglia	1868	Specifically expressed genes (top 10%) in a given GTEx tissue	Finucane NG 2018	F
FinucaneSEG.Colon_Sigmoid	2175	Specifically expressed genes (top 10%) in a given GTEx tissue	Finucane NG 2018	F
FinucaneSEG.Fallopian_Tube	1932	Specifically expressed genes (top 10%) in a given GTEx tissue	Finucane NG 2018	F
FinucaneSEG.Lung	2065	Specifically expressed genes (top 10%) in a given GTEx tissue	Finucane NG 2018	F
FinucaneSEG.Brain_Nucleus_accumbens_basal_ganglia	1845	Specifically expressed genes (top 10%) in a given GTEx tissue	Finucane NG 2018	F
FinucaneSEG.Adipose_Visceral_Omentum	2116	Specifically expressed genes (top 10%) in a given GTEx tissue	Finucane NG 2018	F
FinucaneSEG.Liver	1841	Specifically expressed genes (top 10%) in a given GTEx tissue	Finucane NG 2018	F
FinucaneSEG.Cells_EBV-transformed_lymphocytes	2216	Specifically expressed genes (top 10%) in a given GTEx tissue	Finucane NG 2018	F
FinucaneSEG.Brain_Substantia_nigra	1917	Specifically expressed genes (top 10%) in a given GTEx tissue	Finucane NG 2018	F
FinucaneSEG.Uterus	2116	Specifically expressed genes (top 10%) in a given GTEx tissue	Finucane NG 2018	F
FinucaneSEG.Esophagus_Muscularis	2190	Specifically expressed genes (top 10%) in a given GTEx tissue	Finucane NG 2018	F
FinucaneSEG.Skin_Sun_Exposed_Lower_leg	2049	Specifically expressed genes (top 10%) in a given GTEx tissue	Finucane NG 2018	F
FinucaneSEG.Muscle_Skeletal	2135	Specifically expressed genes (top 10%) in a given GTEx tissue	Finucane NG 2018	F
FinucaneSEG.Thyroid	1969	Specifically expressed genes (top 10%) in a given GTEx tissue	Finucane NG 2018	F
FinucaneSEG.Spleen	1963	Specifically expressed genes (top 10%) in a given GTEx tissue	Finucane NG 2018	F
FinucaneSEG.Adrenal_Gland	2191	Specifically expressed genes (top 10%) in a given GTEx tissue	Finucane NG 2018	F
FinucaneSEG.Testis	1004	Specifically expressed genes (top 10%) in a given GTEx tissue	Finucane NG 2018	F
FinucaneSEG.Heart_Left_Ventricle	2104	Specifically expressed genes (top 10%) in a given GTEx tissue	Finucane NG 2018	F
FinucaneSEG.Artery_Tibial	2212	Specifically expressed genes (top 10%) in a given GTEx tissue	Finucane NG 2018	F
FinucaneSEG.Nerve_Tibial	2028	Specifically expressed genes (top 10%) in a given GTEx tissue	Finucane NG 2018	F
FinucaneSEG.Adipose_Subcutaneous	2146	Specifically expressed genes (top 10%) in a given GTEx tissue	Finucane NG 2018	F
FinucaneSEG.Stomach	2103	Specifically expressed genes (top 10%) in a given GTEx tissue	Finucane NG 2018	F
FinucaneSEG.Esophagus_Mucosa	1984	Specifically expressed genes (top 10%) in a given GTEx tissue	Finucane NG 2018	F
FinucaneSEG.Prostate	1886	Specifically expressed genes (top 10%) in a given GTEx tissue	Finucane NG 2018	F
FinucaneSEG.Brain_Hippocampus	1913	Specifically expressed genes (top 10%) in a given GTEx tissue	Finucane NG 2018	F
FinucaneSEG.Esophagus_Gastroesophageal_Junction	2174	Specifically expressed genes (top 10%) in a given GTEx tissue	Finucane NG 2018	F
FinucaneSEG.Cervix_Ectocervix	1955	Specifically expressed genes (top 10%) in a given GTEx tissue	Finucane NG 2018	F
FinucaneSEG.Brain_Amygdala	1908	Specifically expressed genes (top 10%) in a given GTEx tissue	Finucane NG 2018	F
FinucaneSEG.Cells_Transformed_fibroblasts	2224	Specifically expressed genes (top 10%) in a given GTEx tissue	Finucane NG 2018	F
FinucaneSEG.Whole_Blood	1765	Specifically expressed genes (top 10%) in a given GTEx tissue	Finucane NG 2018	F
FinucaneSEG.Brain_Anterior_cingulate_cortex_BA24	1937	Specifically expressed genes (top 10%) in a given GTEx tissue	Finucane NG 2018	F
MohammadiVg.AVG	1402	Dosage outlier genes in GTEx tissues (Vg averaged across all GTEx tissues) then take bottom 10%; lower Vg = more constrained)	Mohammadi Science 2019	F
MohammadiVg.ADPSBQ	1402	Dosage outlier genes in GTEx tissues (lower Vg, more constrained; bottom 10% Vg genes)	Mohammadi Science 2019	F
MohammadiVg.ADPVSC	1402	Dosage outlier genes in GTEx tissues (lower Vg, more constrained; bottom 10% Vg genes)	Mohammadi Science 2019	F
MohammadiVg.ADRNLG	1402	Dosage outlier genes in GTEx tissues (lower Vg, more constrained; bottom 10% Vg genes)	Mohammadi Science 2019	F
MohammadiVg.ARTAORT	1402	Dosage outlier genes in GTEx tissues (lower Vg, more constrained; bottom 10% Vg genes)	Mohammadi Science 2019	F
MohammadiVg.ARTCRN	1402	Dosage outlier genes in GTEx tissues (lower Vg, more constrained; bottom 10% Vg genes)	Mohammadi Science 2019	F
MohammadiVg.ARTTBL	1402	Dosage outlier genes in GTEx tissues (lower Vg, more constrained; bottom 10% Vg genes)	Mohammadi Science 2019	F
MohammadiVg.BREAST	1402	Dosage outlier genes in GTEx tissues (lower Vg, more constrained; bottom 10% Vg genes)	Mohammadi Science 2019	F
MohammadiVg.BRNACC	1402	Dosage outlier genes in GTEx tissues (lower Vg, more constrained; bottom 10% Vg genes)	Mohammadi Science 2019	F
MohammadiVg.BRNAMY	1402	Dosage outlier genes in GTEx tissues (lower Vg, more constrained; bottom 10% Vg genes)	Mohammadi Science 2019	F
MohammadiVg.BRNCDT	1402	Dosage outlier genes in GTEx tissues (lower Vg, more constrained; bottom 10% Vg genes)	Mohammadi Science 2019	F
MohammadiVg.BRNCHA	1402	Dosage outlier genes in GTEx tissues (lower Vg, more constrained; bottom 10% Vg genes)	Mohammadi Science 2019	F
MohammadiVg.BRNCHB	1402	Dosage outlier genes in GTEx tissues (lower Vg, more constrained; bottom 10% Vg genes)	Mohammadi Science 2019	F
MohammadiVg.BRNCTXA	1402	Dosage outlier genes in GTEx tissues (lower Vg, more constrained; bottom 10% Vg genes)	Mohammadi Science 2019	F
MohammadiVg.BRNCTXB	1402	Dosage outlier genes in GTEx tissues (lower Vg, more constrained; bottom 10% Vg genes)	Mohammadi Science 2019	F
MohammadiVg.BRNHPP	1402	Dosage outlier genes in GTEx tissues (lower Vg, more constrained; bottom 10% Vg genes)	Mohammadi Science 2019	F
MohammadiVg.BRNHPT	1402	Dosage outlier genes in GTEx tissues (lower Vg, more constrained; bottom 10% Vg genes)	Mohammadi Science 2019	F
MohammadiVg.BRNNCC	1402	Dosage outlier genes in GTEx tissues (lower Vg, more constrained; bottom 10% Vg genes)	Mohammadi Science 2019	F
MohammadiVg.BRNPTM	1402	Dosage outlier genes in GTEx tissues (lower Vg, more constrained; bottom 10% Vg genes)	Mohammadi Science 2019	F
MohammadiVg.BRNSNG	1402	Dosage outlier genes in GTEx tissues (lower Vg, more constrained; bottom 10% Vg genes)	Mohammadi Science 2019	F
MohammadiVg.BRNSPC	1402	Dosage outlier genes in GTEx tissues (lower Vg, more constrained; bottom 10% Vg genes)	Mohammadi Science 2019	F
MohammadiVg.CLNSGM	1402	Dosage outlier genes in GTEx tissues (lower Vg, more constrained; bottom 10% Vg genes)	Mohammadi Science 2019	F
MohammadiVg.CLNTRN	1402	Dosage outlier genes in GTEx tissues (lower Vg, more constrained; bottom 10% Vg genes)	Mohammadi Science 2019	F
MohammadiVg.ESPGEJ	1402	Dosage outlier genes in GTEx tissues (lower Vg, more constrained; bottom 10% Vg genes)	Mohammadi Science 2019	F
MohammadiVg.ESPMCS	1402	Dosage outlier genes in GTEx tissues (lower Vg, more constrained; bottom 10% Vg genes)	Mohammadi Science 2019	F
MohammadiVg.ESPMSL	1402	Dosage outlier genes in GTEx tissues (lower Vg, more constrained; bottom 10% Vg genes)	Mohammadi Science 2019	F
MohammadiVg.FIBRBLS	1402	Dosage outlier genes in GTEx tissues (lower Vg, more constrained; bottom 10% Vg genes)	Mohammadi Science 2019	F
MohammadiVg.HRTAA	1402	Dosage outlier genes in GTEx tissues (lower Vg, more constrained; bottom 10% Vg genes)	Mohammadi Science 2019	F
MohammadiVg.HRTLV	1402	Dosage outlier genes in GTEx tissues (lower Vg, more constrained; bottom 10% Vg genes)	Mohammadi Science 2019	F
MohammadiVg.KDNCTX	691	Dosage outlier genes in GTEx tissues (lower Vg, more constrained; bottom 10% Vg genes)	Mohammadi Science 2019	F
MohammadiVg.LCL	1402	Dosage outlier genes in GTEx tissues (lower Vg, more constrained; bottom 10% Vg genes)	Mohammadi Science 2019	F
MohammadiVg.LIVER	1402	Dosage outlier genes in GTEx tissues (lower Vg, more constrained; bottom 10% Vg genes)	Mohammadi Science 2019	F
MohammadiVg.LUNG	1402	Dosage outlier genes in GTEx tissues (lower Vg, more constrained; bottom 10% Vg genes)	Mohammadi Science 2019	F
MohammadiVg.MSCLSK	1402	Dosage outlier genes in GTEx tissues (lower Vg, more constrained; bottom 10% Vg genes)	Mohammadi Science 2019	F
MohammadiVg.NERVET	1402	Dosage outlier genes in GTEx tissues (lower Vg, more constrained; bottom 10% Vg genes)	Mohammadi Science 2019	F
MohammadiVg.OVARY	1402	Dosage outlier genes in GTEx tissues (lower Vg, more constrained; bottom 10% Vg genes)	Mohammadi Science 2019	F
MohammadiVg.PNCREAS	1402	Dosage outlier genes in GTEx tissues (lower Vg, more constrained; bottom 10% Vg genes)	Mohammadi Science 2019	F
MohammadiVg.PRSTTE	1402	Dosage outlier genes in GTEx tissues (lower Vg, more constrained; bottom 10% Vg genes)	Mohammadi Science 2019	F
MohammadiVg.PTTARY	1402	Dosage outlier genes in GTEx tissues (lower Vg, more constrained; bottom 10% Vg genes)	Mohammadi Science 2019	F
MohammadiVg.SKINNS	1402	Dosage outlier genes in GTEx tissues (lower Vg, more constrained; bottom 10% Vg genes)	Mohammadi Science 2019	F
MohammadiVg.SKINS	1402	Dosage outlier genes in GTEx tissues (lower Vg, more constrained; bottom 10% Vg genes)	Mohammadi Science 2019	F
MohammadiVg.SLVRYG	1402	Dosage outlier genes in GTEx tissues (lower Vg, more constrained; bottom 10% Vg genes)	Mohammadi Science 2019	F
MohammadiVg.SNTTRM	1402	Dosage outlier genes in GTEx tissues (lower Vg, more constrained; bottom 10% Vg genes)	Mohammadi Science 2019	F
MohammadiVg.SPLEEN	1402	Dosage outlier genes in GTEx tissues (lower Vg, more constrained; bottom 10% Vg genes)	Mohammadi Science 2019	F
MohammadiVg.STMACH	1402	Dosage outlier genes in GTEx tissues (lower Vg, more constrained; bottom 10% Vg genes)	Mohammadi Science 2019	F
MohammadiVg.TESTIS	1402	Dosage outlier genes in GTEx tissues (lower Vg, more constrained; bottom 10% Vg genes)	Mohammadi Science 2019	F
MohammadiVg.THYROID	1402	Dosage outlier genes in GTEx tissues (lower Vg, more constrained; bottom 10% Vg genes)	Mohammadi Science 2019	F
MohammadiVg.UTERUS	1402	Dosage outlier genes in GTEx tissues (lower Vg, more constrained; bottom 10% Vg genes)	Mohammadi Science 2019	F
MohammadiVg.VAGINA	1402	Dosage outlier genes in GTEx tissues (lower Vg, more constrained; bottom 10% Vg genes)	Mohammadi Science 2019	F
MohammadiVg.WHLBLD	1402	Dosage outlier genes in GTEx tissues (lower Vg, more constrained; bottom 10% Vg genes)	Mohammadi Science 2019	F
Eisenberg.housekeeping	3416	Human house keeping genes (expressed uniformly across a panel of tissues; RNA-seq)	Eisenberg Trends Genet 2013	F
MohammadiVg.Geuvadis	577	Dosage outlier genes in Geuvadis consortium (N = 344 individuals) data; bottom 10% Vg genes	Mohammadi Science 2019	F
high_EDS	2590	Genes among top 3,000 genes (that exists in Universe; thus smalller than 3,000 genes) highly scored in enhancer domain score (EDS).	Wang AJHG 2020	T
Genes_withSNPs_r01_10kb	1830	Genes with more independent SNPs, defined as the top 10% of genes ranked based on the number of independent (r2 < 0.1) SNPs near the gene (±10 kb) relative to the length of the gene; We created PLINK files from 1000 Genomes European Phase 3 reference genome individuals and SNPs with minor allele frequency (MAF) ≥ 5%. We filtered SNPs by applying LD-pruning to retain SNPs with r2 < 0.1 using PLINK…	Kim et al. AJHG 2019	T
Genes_withSNPs_r03_10kb	1835	Genes with more independent SNPs, defined as the top 10% of genes ranked based on the number of independent (r2 < 0.3) SNPs near the gene (±10 kb) relative to the length of the gene	Kim et al. AJHG 2019	T
Genes_withSNPs_r05_10kb	1842	Genes with more independent SNPs, defined as the top 10% of genes ranked based on the number of independent (r2 < 0.5) SNPs near the gene (±10 kb) relative to the length of the gene	Kim et al. AJHG 2019	T
Genes_withSNPs_all_SNPs_10kb	1832	Genes with more SNPs; defined as the top 10% of genes ranked based on the total number of SNPs near the gene (±10 kb) relative to the length of the gene.	Kim et al. AJHG 2019	T
Genes_withSNPs_r01_100kb	1773	Genes with more independent SNPs, defined as the top 10% of genes ranked based on the number of independent (r2 < 0.1) SNPs near the gene (±100 kb) relative to the length of the gene	Kim et al. AJHG 2019	T
Genes_withSNPs_r03_100kb	1781	Genes with more independent SNPs, defined as the top 10% of genes ranked based on the number of independent (r2 < 0.3) SNPs near the gene (±100 kb) relative to the length of the gene	Kim et al. AJHG 2019	T
Genes_withSNPs_r05_100kb	1796	Genes with more independent SNPs, defined as the top 10% of genes ranked based on the number of independent (r2 < 0.5) SNPs near the gene (±100 kb) relative to the length of the gene	Kim et al. AJHG 2019	T
Genes_withSNPs_allSNPs_100kb	1791	Genes with more SNPs; defined as the top 10% of genes ranked based on the total number of SNPs near the gene (±100 kb) relative to the length of the gene.	Kim et al. AJHG 2019	T

## Sheet: Supplementary Data 8B
Universe	MGI_essential	Haploinsufficient	highPLI_Exac	Kinase_Uniprot	LoF_twohits	OMIM_autosomaldominant	OMIM_recessive	Olfactory	eQTL_deficient	Genes_clinvar_pathovariant_04022020	GWAS_nearest	high_EDS	Greene_thyroid	InWeb	Sonawane_testis	Saha_skinsun	highPhi	highShet_Cassa	MissenseZ_Samocha	Autosomal_dominant	TF	Hart2017_nonessential	Hart2017_essential	ClinGen	GPCRs_UniProt_Guide	Genes_withSNPs_r01_100kb	Genes_withSNPs_r03_100kb	Genes_withSNPs_r05_100kb	Genes_withSNPs_allSNPs_100kb	Genes_withSNPs_r01_10kb	Genes_withSNPs_r03_10kb	Genes_withSNPs_r05_10kb	Genes_withSNPs_all_SNPs_10kb	Microalbumin_Disorder_genes	Renal_Disorder_genes	Psychiatric_Disorder_genes	Female_Reproductive_Disorder_genes	Monogenic_Diabetes_genes	Autism_genes	Neurologic_Disorder_genes	Monogenic_AMD_genes	Positive_Mood_Disorder_genes	Cardiovascular_Disease_genes	Education_and_Development_Disorder_genes	MODY_genes	Hematologic_Disorder_genes	Immune_Dysregulation_genes	Growth_Defect_genes	Bone_and_Uric_Acid_Disorder_genes
ENSG00000121410	ENSG00000275700	ENSG00000103591	ENSG00000157933	ENSG00000115977	ENSG00000175899		ENSG00000094914	ENSG00000170790	ENSG00000185862	ENSG00000128274	ENSG00000148584	ENSG00000148826	ENSG00000075399	ENSG00000183324	ENSG00000172845	ENSG00000141994	ENSG00000047849	ENSG00000005339	ENSG00000197102	ENSG00000148584	ENSG00000184389	ENSG00000121410	ENSG00000148584	ENSG00000121410	ENSG00000121410	ENSG00000197233	ENSG00000237388	ENSG00000221954	ENSG00000136839	ENSG00000215455	ENSG00000244234	ENSG00000172150	ENSG00000284680	ENSG00000054523	ENSG00000142611	ENSG00000078369	ENSG00000049239	ENSG00000142611	ENSG00000162426	ENSG00000049246	ENSG00000142798	ENSG00000176261	ENSG00000197785	ENSG00000176022	ENSG00000187608	ENSG00000131697	ENSG00000187608	ENSG00000176022	ENSG00000162551
ENSG00000148584	ENSG00000165029		ENSG00000078369	ENSG00000181409	ENSG00000154263	ENSG00000069431	ENSG00000008311	ENSG00000170683	ENSG00000214324	ENSG00000094914	ENSG00000128274	ENSG00000177374	ENSG00000085831	ENSG00000269964	ENSG00000185591	ENSG00000239474	ENSG00000105737	ENSG00000198216	ENSG00000174231	ENSG00000175899	ENSG00000128274	ENSG00000148584	ENSG00000175899	ENSG00000166535	ENSG00000148584	ENSG00000225781	ENSG00000215455	ENSG00000196341	ENSG00000277556	ENSG00000180535	ENSG00000177174	ENSG00000198390	ENSG00000284609	ENSG00000198793	ENSG00000131697	ENSG00000116288	ENSG00000162552	ENSG00000198793	ENSG00000117118	ENSG00000198793	ENSG00000116678	ENSG00000177301	ENSG00000157933	ENSG00000197785	ENSG00000142611	ENSG00000116670	ENSG00000186827	ENSG00000107404	ENSG00000084073
ENSG00000175899	ENSG00000144452	ENSG00000052850	ENSG00000187730	ENSG00000097007	ENSG00000141338	ENSG00000107796	ENSG00000183044	ENSG00000170782		ENSG00000103591	ENSG00000103591	ENSG00000175602	ENSG00000177981	ENSG00000126246	ENSG00000135457	ENSG00000108641	ENSG00000100403	ENSG00000153827	ENSG00000196367	ENSG00000166535	ENSG00000118017	ENSG00000175899	ENSG00000166535	ENSG00000184389	ENSG00000175899	ENSG00000239961	ENSG00000122180	ENSG00000158792	ENSG00000171223	ENSG00000104903	ENSG00000053501	ENSG00000127362	ENSG00000284194	ENSG00000117118	ENSG00000142599	ENSG00000177000	ENSG00000131910	ENSG00000083444	ENSG00000070785	ENSG00000177000	ENSG00000198691	ENSG00000171385	ENSG00000142611	ENSG00000078369	ENSG00000009724	ENSG00000177000	ENSG00000078369	ENSG00000078369	ENSG00000117394
ENSG00000166535	ENSG00000167972		ENSG00000157916	ENSG00000143322	ENSG00000121270	ENSG00000075624	ENSG00000165029	ENSG00000166363	ENSG00000204640	ENSG00000131043	ENSG00000129673	ENSG00000176692	ENSG00000120063	ENSG00000188393	ENSG00000103495	ENSG00000180875	ENSG00000275023	ENSG00000114867		ENSG00000184389	ENSG00000094914	ENSG00000166535	ENSG00000184389	ENSG00000118017	ENSG00000166535	ENSG00000237110	ENSG00000176555	ENSG00000162975	ENSG00000179172	ENSG00000169208	ENSG00000165059	ENSG00000122859	ENSG00000280314	ENSG00000173372	ENSG00000120948	ENSG00000159363	ENSG00000162512	ENSG00000162430	ENSG00000136631	ENSG00000158828	ENSG00000156171	ENSG00000134262	ENSG00000177000	ENSG00000157933	ENSG00000198793	ENSG00000162551	ENSG00000171608	ENSG00000083444	ENSG00000132763
ENSG00000184389		ENSG00000134982	ENSG00000142611	ENSG00000115170	ENSG00000140798	ENSG00000159251	ENSG00000144452	ENSG00000279000	ENSG00000264424	ENSG00000090861	ENSG00000131043		ENSG00000037042	ENSG00000256797	ENSG00000138336	ENSG00000169862	ENSG00000153187		ENSG00000181222	ENSG00000128274	ENSG00000081760	ENSG00000184389	ENSG00000128274	ENSG00000094914	ENSG00000184389	ENSG00000254834	ENSG00000181733	ENSG00000169715	ENSG00000094661	ENSG00000187608	ENSG00000223510	ENSG00000169271	ENSG00000280204	ENSG00000159189	ENSG00000009724	ENSG00000158828	ENSG00000160050	ENSG00000131910	ENSG00000160710	ENSG00000121905	ENSG00000163382	ENSG00000143614	ENSG00000175206	ENSG00000171735	ENSG00000083444	ENSG00000142676	ENSG00000120948	ENSG00000186510	ENSG00000162688
ENSG00000128274	ENSG00000164163		ENSG00000078900	ENSG00000063761	ENSG00000131969	ENSG00000184009	ENSG00000167972	ENSG00000179919	ENSG00000100557	ENSG00000124608	ENSG00000205002	ENSG00000204612	ENSG00000134461	ENSG00000188293	ENSG00000063515	ENSG00000169896	ENSG00000070814	ENSG00000198265	ENSG00000127616	ENSG00000118017	ENSG00000114771	ENSG00000118017	ENSG00000118017	ENSG00000081760	ENSG00000128274	ENSG00000169484	ENSG00000170790	ENSG00000104918	ENSG00000212124	ENSG00000167656	ENSG00000237521	ENSG00000254598	ENSG00000280094	ENSG00000173369	ENSG00000198793	ENSG00000132763	ENSG00000169218	ENSG00000162512	ENSG00000177628	ENSG00000131238	ENSG00000117479	ENSG00000198400	ENSG00000116688	ENSG00000162426	ENSG00000117298	ENSG00000117305	ENSG00000009724	ENSG00000142627	ENSG00000134259
ENSG00000118017	ENSG00000011198		ENSG00000157881	ENSG00000133597	ENSG00000114779	ENSG00000077522	ENSG00000198691	ENSG00000172640	ENSG00000165496	ENSG00000008311	ENSG00000275700	ENSG00000167701	ENSG00000080815	ENSG00000188624	ENSG00000164093	ENSG00000101446	ENSG00000135049	ENSG00000104517	ENSG00000128731	ENSG00000094914	ENSG00000197953	ENSG00000094914	ENSG00000094914	ENSG00000114771	ENSG00000118017	ENSG00000198090	ENSG00000258817	ENSG00000206107	ENSG00000186136	ENSG00000172459	ENSG00000206150	ENSG00000063515	ENSG00000280090	ENSG00000132763	ENSG00000186510	ENSG00000162599	ENSG00000070785	ENSG00000084073	ENSG00000018625	ENSG00000117394	ENSG00000117560	ENSG00000162923	ENSG00000158828	ENSG00000142599	ENSG00000162551	ENSG00000187010	ENSG00000198793	ENSG00000244038	ENSG00000134250
ENSG00000094914	ENSG00000136754	ENSG00000139618	ENSG00000116237	ENSG00000173137	ENSG00000130377	ENSG00000130402	ENSG00000073734	ENSG00000174970	ENSG00000196184	ENSG00000183044	ENSG00000165029	ENSG00000120055	ENSG00000100884	ENSG00000204866	ENSG00000123268	ENSG00000101460	ENSG00000130787	ENSG00000108510	ENSG00000141367	ENSG00000081760	ENSG00000188984	ENSG00000081760	ENSG00000114771	ENSG00000204518	ENSG00000094914	ENSG00000186119	ENSG00000196224	ENSG00000212725	ENSG00000004455	ENSG00000164822	ENSG00000169484	ENSG00000164822	ENSG00000280021	ENSG00000162377	ENSG00000188257	ENSG00000116675	ENSG00000132773	ENSG00000117394	ENSG00000162923	ENSG00000132763	ENSG00000143341	ENSG00000165995	ENSG00000157978	ENSG00000198793	ENSG00000173372	ENSG00000188672	ENSG00000162551	ENSG00000162551	ENSG00000143373
ENSG00000081760	ENSG00000097007		ENSG00000196581	ENSG00000142208	ENSG00000183747	ENSG00000114739	ENSG00000023839	ENSG00000206474	ENSG00000166152	ENSG00000165029	ENSG00000179869	ENSG00000204950	ENSG00000156463	ENSG00000150991	ENSG00000163848	ENSG00000101160	ENSG00000172869	ENSG00000120733	ENSG00000176884	ENSG00000114771	ENSG00000204518	ENSG00000114771	ENSG00000197953	ENSG00000103591	ENSG00000081760	ENSG00000186965	ENSG00000230778	ENSG00000176219	ENSG00000236637	ENSG00000188124	ENSG00000182613	ENSG00000182117	ENSG00000279961	ENSG00000157184	ENSG00000162551	ENSG00000188641	ENSG00000116171	ENSG00000157184	ENSG00000015171	ENSG00000060718	ENSG00000134371	ENSG00000165731	ENSG00000162430	ENSG00000177000	ENSG00000159189	ENSG00000159023	ENSG00000173372	ENSG00000142798	ENSG00000122218
ENSG00000114771	ENSG00000278540		ENSG00000116254	ENSG00000105221	ENSG00000066813	ENSG00000139567	ENSG00000091262	ENSG00000169208		ENSG00000144452	ENSG00000198691	ENSG00000198569	ENSG00000115232	ENSG00000143947	ENSG00000006194	ENSG00000131378	ENSG00000156983	ENSG00000108055	ENSG00000144028	ENSG00000197953	ENSG00000109576	ENSG00000197953	ENSG00000188984	ENSG00000115977	ENSG00000114771	ENSG00000169575	ENSG00000181752	ENSG00000172519	ENSG00000239590	ENSG00000186440	ENSG00000170782	ENSG00000166329	ENSG00000279761	ENSG00000162399	ENSG00000162552	ENSG00000181656	ENSG00000079739	ENSG00000116678	ENSG00000166224	ENSG00000171385	ENSG00000000971	ENSG00000174775	ENSG00000169218	ENSG00000127463	ENSG00000173369	ENSG00000182866	ENSG00000159189	ENSG00000117308	ENSG00000116690
ENSG00000197953	ENSG00000115361		ENSG00000116273	ENSG00000117020	ENSG00000005187	ENSG00000160710	ENSG00000117528	ENSG00000254737	ENSG00000187701	ENSG00000179869	ENSG00000154265	ENSG00000182103	ENSG00000130725	ENSG00000221983	ENSG00000160685	ENSG00000164543	ENSG00000137871		ENSG00000115524	ENSG00000188984	ENSG00000103591	ENSG00000188984	ENSG00000204518	ENSG00000127837	ENSG00000197953	ENSG00000174970	ENSG00000205884	ENSG00000187612	ENSG00000214518	ENSG00000124196	ENSG00000173431	ENSG00000141446	ENSG00000279514	ENSG00000116678	ENSG00000173372	ENSG00000143442	ENSG00000116678	ENSG00000155380	ENSG00000171862	ENSG00000134250	ENSG00000116785	ENSG00000069696	ENSG00000084073	ENSG00000070831	ENSG00000162430	ENSG00000117394	ENSG00000173369	ENSG00000162430	ENSG00000134371
ENSG00000188984	ENSG00000117054		ENSG00000007923	ENSG00000171094	ENSG00000104755	ENSG00000141385	ENSG00000138075	ENSG00000182634	ENSG00000221826	ENSG00000107331	ENSG00000154262	ENSG00000107331	ENSG00000143851	ENSG00000170315	ENSG00000115507	ENSG00000174080		ENSG00000164190	ENSG00000198793	ENSG00000204518	ENSG00000115977	ENSG00000204518	ENSG00000109576	ENSG00000129673	ENSG00000188984	ENSG00000169488	ENSG00000185899	ENSG00000221882	ENSG00000205497	ENSG00000069493	ENSG00000221900	ENSG00000197938	ENSG00000279486	ENSG00000134250	ENSG00000159189	ENSG00000143614	ENSG00000162669	ENSG00000203859	ENSG00000166340	ENSG00000265107	ENSG00000198570	ENSG00000177030	ENSG00000085999	ENSG00000004487	ENSG00000131910	ENSG00000117400	ENSG00000158014	ENSG00000131910	ENSG00000000971
ENSG00000204518	ENSG00000157766		ENSG00000171608	ENSG00000073331	ENSG00000153531	ENSG00000110711	ENSG00000143921	ENSG00000234560	ENSG00000164299	ENSG00000167972	ENSG00000064687	ENSG00000204335	ENSG00000101323	ENSG00000109971	ENSG00000118058	ENSG00000170989	ENSG00000135945	ENSG00000122218	ENSG00000196876	ENSG00000109576	ENSG00000087884	ENSG00000109576	ENSG00000103591	ENSG00000131043	ENSG00000204518	ENSG00000205327	ENSG00000279116	ENSG00000187272	ENSG00000198854	ENSG00000183706	ENSG00000130748	ENSG00000187608	ENSG00000279395	ENSG00000185499	ENSG00000173369	ENSG00000143627	ENSG00000156150	ENSG00000143549	ENSG00000176697	ENSG00000185499	ENSG00000162711	ENSG00000167323	ENSG00000162377	ENSG00000162430	ENSG00000142748	ENSG00000117425	ENSG00000142748	ENSG00000126705	ENSG00000143839
ENSG00000109576	ENSG00000159640		ENSG00000171735	ENSG00000198796		ENSG00000106992	ENSG00000100997	ENSG00000236981		ENSG00000198691	ENSG00000141338	ENSG00000177943	ENSG00000180957	ENSG00000146648	ENSG00000197921	ENSG00000148671	ENSG00000000971	ENSG00000005483	ENSG00000123908	ENSG00000103591	ENSG00000127837	ENSG00000103591	ENSG00000115977	ENSG00000124608	ENSG00000109576	ENSG00000212807	ENSG00000180919	ENSG00000243509	ENSG00000205364	ENSG00000163352	ENSG00000213937	ENSG00000179010	ENSG00000279301	ENSG00000177807	ENSG00000142676	ENSG00000198400	ENSG00000203859	ENSG00000177628	ENSG00000110436	ENSG00000177628	ENSG00000107562	ENSG00000151067	ENSG00000157184	ENSG00000117713	ENSG00000162512	ENSG00000126088	ENSG00000182866	ENSG00000162512	ENSG00000136634
ENSG00000103591	ENSG00000087085		ENSG00000116288	ENSG00000136383	ENSG00000185567	ENSG00000127914	ENSG00000011198	ENSG00000186723	ENSG00000177947	ENSG00000154265	ENSG00000085563	ENSG00000136490	ENSG00000168724	ENSG00000177885	ENSG00000141026	ENSG00000074935	ENSG00000169855	ENSG00000115524	ENSG00000278540	ENSG00000115977	ENSG00000129673	ENSG00000115977	ENSG00000087884	ENSG00000157426	ENSG00000103591	ENSG00000086506	ENSG00000174937	ENSG00000169905	ENSG00000226761	ENSG00000185885	ENSG00000161807	ENSG00000182816	ENSG00000279270	ENSG00000116218	ENSG00000162430	ENSG00000143224	ENSG00000092621	ENSG00000160789	ENSG00000168000	ENSG00000125459	ENSG00000156515	ENSG00000196876	ENSG00000169174	ENSG00000090020	ENSG00000160050	ENSG00000132781	ENSG00000004455	ENSG00000182866	ENSG00000135744
ENSG00000115977	ENSG00000144476	ENSG00000136160	ENSG00000142599	ENSG00000135409	ENSG00000111254	ENSG00000105221	ENSG00000151498	ENSG00000171942	ENSG00000175535	ENSG00000064687	ENSG00000073734	ENSG00000125817	ENSG00000160326	ENSG00000080824	ENSG00000169016	ENSG00000198914	ENSG00000160633	ENSG00000117000	ENSG00000125107	ENSG00000087884	ENSG00000131043	ENSG00000087884	ENSG00000127837	ENSG00000149313	ENSG00000115977	ENSG00000176798	ENSG00000187918	ENSG00000185940	ENSG00000197790	ENSG00000222028	ENSG00000181074	ENSG00000205495	ENSG00000279263	ENSG00000135862	ENSG00000162512	ENSG00000143324		ENSG00000117479	ENSG00000172893	ENSG00000213088	ENSG00000171862	ENSG00000171759	ENSG00000132855	ENSG00000160050	ENSG00000182866	ENSG00000132763	ENSG00000119535	ENSG00000049089	ENSG00000133019
ENSG00000087884	ENSG00000131473	ENSG00000182197	ENSG00000120948	ENSG00000170209	ENSG00000137124	ENSG00000116748	ENSG00000177646	ENSG00000171936	ENSG00000160883	ENSG00000085563	ENSG00000005471	ENSG00000233198	ENSG00000196591	ENSG00000078369	ENSG00000119919	ENSG00000163106		ENSG00000048649	ENSG00000005007	ENSG00000127837	ENSG00000205002	ENSG00000127837	ENSG00000129673	ENSG00000275700	ENSG00000087884	ENSG00000183260	ENSG00000179412	ENSG00000179695	ENSG00000228198		ENSG00000198680	ENSG00000160318	ENSG00000279116	ENSG00000000971	ENSG00000160050	ENSG00000000971	ENSG00000125459	ENSG00000158615	ENSG00000110195	ENSG00000018625	ENSG00000026103	ENSG00000276045	ENSG00000079739	ENSG00000168389	ENSG00000084073	ENSG00000085999	ENSG00000084073	ENSG00000117385	ENSG00000134460
ENSG00000127837	ENSG00000122729	ENSG00000151348	ENSG00000142657		ENSG00000148513	ENSG00000214274	ENSG00000117054	ENSG00000176231	ENSG00000164113	ENSG00000073734	ENSG00000115657	ENSG00000090971	ENSG00000132855	ENSG00000096384	ENSG00000137166	ENSG00000112782	ENSG00000110075		ENSG00000105409	ENSG00000129673	ENSG00000124608	ENSG00000131043	ENSG00000131043	ENSG00000181409	ENSG00000127837	ENSG00000184140	ENSG00000135355	ENSG00000240432	ENSG00000179055	ENSG00000180475	ENSG00000179085	ENSG00000172365	ENSG00000279111	ENSG00000134389	ENSG00000084073	ENSG00000066279	ENSG00000160789	ENSG00000117594	ENSG00000162129	ENSG00000198821	ENSG00000138207	ENSG00000130921	ENSG00000162614	ENSG00000131238	ENSG00000117394	ENSG00000162367	ENSG00000171793	ENSG00000117394	ENSG00000107562
ENSG00000129673	ENSG00000143632	ENSG00000112319	ENSG00000130940	ENSG00000149311	ENSG00000198483	ENSG00000145362	ENSG00000122971	ENSG00000172519	ENSG00000205899	ENSG00000005471	ENSG00000103222	ENSG00000160360	ENSG00000095397	ENSG00000100393	ENSG00000130427	ENSG00000185112	ENSG00000091986	ENSG00000213079	ENSG00000099822	ENSG00000131043	ENSG00000266967	ENSG00000205002	ENSG00000205002	ENSG00000183044	ENSG00000129673	ENSG00000170955	ENSG00000176742	ENSG00000236981	ENSG00000221837	ENSG00000188710	ENSG00000233816	ENSG00000161807	ENSG00000279051	ENSG00000143839	ENSG00000164007	ENSG00000196352	ENSG00000173110	ENSG00000187554	ENSG00000204370	ENSG00000007933	ENSG00000065618	ENSG00000102468	ENSG00000162688	ENSG00000117394	ENSG00000157184	ENSG00000162377	ENSG00000132773	ENSG00000196517	ENSG00000138303
ENSG00000131043	ENSG00000075624	ENSG00000077782	ENSG00000054523	ENSG00000087586	ENSG00000171714	ENSG00000154122	ENSG00000196177	ENSG00000196184	ENSG00000091664	ENSG00000115657	ENSG00000023839	ENSG00000180929	ENSG00000135902	ENSG00000101200	ENSG00000141510	ENSG00000116285	ENSG00000139625	ENSG00000139613	ENSG00000141837	ENSG00000205002	ENSG00000157426	ENSG00000090861	ENSG00000090861	ENSG00000165029	ENSG00000131043	ENSG00000177151	ENSG00000262628	ENSG00000221840	ENSG00000167822	ENSG00000185966	ENSG00000185966	ENSG00000170923	ENSG00000279012	ENSG00000133059	ENSG00000117400	ENSG00000143473	ENSG00000117479	ENSG00000143632	ENSG00000087470	ENSG00000143324	ENSG00000254636	ENSG00000176165	ENSG00000213281	ENSG00000198198	ENSG00000132855	ENSG00000162399	ENSG00000162367	ENSG00000132763	ENSG00000138109
ENSG00000205002	ENSG00000159251	ENSG00000183770	ENSG00000130939	ENSG00000178999	ENSG00000213983	ENSG00000134982	ENSG00000072778	ENSG00000196266	ENSG00000168124		ENSG00000125257	ENSG00000245848	ENSG00000104221	ENSG00000110395	ENSG00000114861	ENSG00000125848	ENSG00000184432	ENSG00000170471	ENSG00000197283	ENSG00000090861	ENSG00000149313	ENSG00000124608	ENSG00000124608	ENSG00000144452	ENSG00000205002	ENSG00000148826	ENSG00000255223	ENSG00000118245	ENSG00000176198	ENSG00000171496	ENSG00000221859	ENSG00000254737	ENSG00000279000	ENSG00000135744	ENSG00000126088	ENSG00000135766	ENSG00000066279	ENSG00000162711	ENSG00000196876	ENSG00000117594	ENSG00000130598	ENSG00000100478		ENSG00000132773	ENSG00000116678	ENSG00000157131	ENSG00000186790	ENSG00000186790	ENSG00000107831
ENSG00000090861	ENSG00000184009		ENSG00000116688	ENSG00000105146	ENSG00000149089	ENSG00000158874	ENSG00000075239	ENSG00000184155	ENSG00000212899	ENSG00000103222	ENSG00000114770	ENSG00000068078	ENSG00000168246	ENSG00000116030	ENSG00000118707	ENSG00000109062	ENSG00000004487	ENSG00000075420	ENSG00000170004	ENSG00000124608	ENSG00000008311	ENSG00000266967	ENSG00000266967	ENSG00000179869	ENSG00000090861	ENSG00000186977	ENSG00000275183	ENSG00000156282	ENSG00000170683	ENSG00000130368	ENSG00000129538	ENSG00000215455	ENSG00000278889	ENSG00000054282	ENSG00000132763	ENSG00000015171	ENSG00000170498	ENSG00000168267	ENSG00000130921	ENSG00000042781	ENSG00000152266	ENSG00000080815	ENSG00000265107	ENSG00000085999	ENSG00000162594	ENSG00000122406	ENSG00000162594	ENSG00000085840	ENSG00000077150
ENSG00000124608	ENSG00000077080	ENSG00000125965	ENSG00000198793	ENSG00000167601	ENSG00000128383	ENSG00000110243	ENSG00000159640	ENSG00000173285	ENSG00000247626	ENSG00000023839	ENSG00000091262	ENSG00000175514	ENSG00000074356	ENSG00000141510	ENSG00000073861	ENSG00000170190	ENSG00000073734	ENSG00000169375	ENSG00000177380	ENSG00000266967	ENSG00000275700	ENSG00000157426	ENSG00000157426	ENSG00000198691	ENSG00000124608	ENSG00000177202	ENSG00000188536	ENSG00000163098	ENSG00000241233	ENSG00000173673	ENSG00000197683	ENSG00000175398	ENSG00000278870	ENSG00000203667	ENSG00000162367	ENSG00000181192	ENSG00000117594	ENSG00000107890	ENSG00000111361	ENSG00000143801	ENSG00000167995	ENSG00000114062	ENSG00000143373	ENSG00000123473	ENSG00000162676	ENSG00000117528	ENSG00000142867	ENSG00000162377	ENSG00000066468
ENSG00000266967	ENSG00000130402		ENSG00000048707	ENSG00000136573	ENSG00000179750	ENSG00000084674	ENSG00000161533	ENSG00000180708		ENSG00000091262	ENSG00000069431	ENSG00000127528	ENSG00000143079	ENSG00000142192	ENSG00000184937	ENSG00000081277	ENSG00000117360	ENSG00000092201	ENSG00000111642	ENSG00000157426	ENSG00000181409	ENSG00000149313	ENSG00000149313	ENSG00000154265	ENSG00000157426	ENSG00000169509	ENSG00000184022	ENSG00000101200	ENSG00000205116	ENSG00000115268	ENSG00000213859	ENSG00000142669	ENSG00000277632	ENSG00000107485	ENSG00000162377	ENSG00000136758	ENSG00000118873	ENSG00000225830	ENSG00000102805	ENSG00000165731	ENSG00000149489	ENSG00000166147	ENSG00000143450	ENSG00000162377	ENSG00000172339	ENSG00000213281	ENSG00000162676	ENSG00000116133	ENSG00000166033
ENSG00000157426	ENSG00000115091	ENSG00000106571	ENSG00000116731	ENSG00000138756	ENSG00000146809	ENSG00000142192	ENSG00000243989	ENSG00000175398	ENSG00000175514	ENSG00000006071	ENSG00000117528	ENSG00000175550	ENSG00000130544	ENSG00000168036	ENSG00000128272	ENSG00000083845	ENSG00000148408	ENSG00000083896		ENSG00000149313	ENSG00000183044	ENSG00000008311	ENSG00000008311	ENSG00000154262	ENSG00000008311	ENSG00000181023	ENSG00000172199	ENSG00000169413	ENSG00000163607	ENSG00000184698	ENSG00000181649	ENSG00000182853	ENSG00000277556	ENSG00000107611	ENSG00000157184	ENSG00000095787	ENSG00000284770	ENSG00000122859	ENSG00000178235	ENSG00000171862	ENSG00000162337	ENSG00000103995	ENSG00000143549	ENSG00000162599	ENSG00000155380	ENSG00000092621	ENSG00000172339	ENSG00000162399	ENSG00000174775
ENSG00000149313	ENSG00000115170	ENSG00000174842	ENSG00000065526	ENSG00000204217	ENSG00000169696	ENSG00000198513	ENSG00000196839	ENSG00000180475		ENSG00000069431	ENSG00000204574	ENSG00000174807	ENSG00000196604	ENSG00000181072	ENSG00000101367	ENSG00000172009	ENSG00000163029	ENSG00000169862	ENSG00000163399	ENSG00000008311	ENSG00000165029	ENSG00000275700	ENSG00000275700	ENSG00000064687	ENSG00000275700	ENSG00000182545	ENSG00000167705	ENSG00000167311	ENSG00000204335	ENSG00000188257	ENSG00000188931	ENSG00000256188	ENSG00000277494	ENSG00000165731	ENSG00000162399	ENSG00000151150	ENSG00000054282	ENSG00000198246	ENSG00000176165	ENSG00000108231	ENSG00000110092	ENSG00000081014	ENSG00000160710	ENSG00000142867	ENSG00000213281		ENSG00000213281	ENSG00000157131	ENSG00000129757
ENSG00000008311	ENSG00000135503	ENSG00000140443	ENSG00000116809		ENSG00000118322	ENSG00000018625	ENSG00000168615	ENSG00000198965			ENSG00000033050	ENSG00000162576	ENSG00000136937	ENSG00000188612	ENSG00000160973	ENSG00000198964	ENSG00000040933		ENSG00000047315	ENSG00000275700	ENSG00000154263	ENSG00000181409	ENSG00000181409	ENSG00000085563	ENSG00000181409	ENSG00000125285	ENSG00000178015	ENSG00000148291	ENSG00000176903	ENSG00000099330	ENSG00000125657	ENSG00000130590	ENSG00000276430	ENSG00000225830	ENSG00000079739	ENSG00000138160	ENSG00000151632	ENSG00000148672	ENSG00000119718	ENSG00000107521	ENSG00000149260	ENSG00000154118	ENSG00000160688	ENSG00000181656	ENSG00000173218	ENSG00000265241	ENSG00000134200	ENSG00000162599	ENSG00000244734
ENSG00000275700	ENSG00000121989		ENSG00000197312	ENSG00000157764	ENSG00000068650	ENSG00000174437	ENSG00000140470	ENSG00000186306	ENSG00000121446	ENSG00000117528	ENSG00000118777	ENSG00000138136	ENSG00000164346	ENSG00000197122	ENSG00000179922	ENSG00000188895	ENSG00000054118	ENSG00000061676	ENSG00000132153	ENSG00000181409	ENSG00000144452	ENSG00000183044	ENSG00000183044	ENSG00000005471	ENSG00000183044	ENSG00000228567	ENSG00000228567	ENSG00000205869	ENSG00000213417	ENSG00000181803	ENSG00000197403	ENSG00000204887	ENSG00000276119	ENSG00000166224	ENSG00000116678	ENSG00000108231	ENSG00000198610	ENSG00000171862	ENSG00000054983	ENSG00000014919	ENSG00000174804	ENSG00000004939	ENSG00000179085	ENSG00000121957	ENSG00000203859	ENSG00000136631	ENSG00000134259	ENSG00000116704	ENSG00000074319
ENSG00000181409	ENSG00000114739		ENSG00000037637	ENSG00000160469	ENSG00000075673	ENSG00000017260	ENSG00000087116	ENSG00000172289		ENSG00000119688	ENSG00000172350	ENSG00000179168	ENSG00000176281	ENSG00000204388	ENSG00000143390	ENSG00000197375	ENSG00000124207	ENSG00000173120	ENSG00000197694	ENSG00000183044	ENSG00000179869	ENSG00000165029	ENSG00000165029	ENSG00000004846	ENSG00000165029	ENSG00000168269	ENSG00000128310	ENSG00000149806	ENSG00000277494	ENSG00000185115	ENSG00000178229	ENSG00000180176	ENSG00000275718	ENSG00000138160	ENSG00000116704	ENSG00000107815	ENSG00000099246	ENSG00000138160	ENSG00000140262	ENSG00000107815	ENSG00000087494	ENSG00000186868	ENSG00000143622	ENSG00000197780	ENSG00000143369	ENSG00000143369	ENSG00000136631	ENSG00000117054	ENSG00000131808
ENSG00000183044	ENSG00000139567		ENSG00000127481	ENSG00000174672	ENSG00000064270	ENSG00000124788	ENSG00000197859	ENSG00000172772	ENSG00000203909	ENSG00000138075	ENSG00000143921	ENSG00000180340	ENSG00000174502	ENSG00000116478	ENSG00000244165	ENSG00000134222	ENSG00000115616	ENSG00000170242	ENSG00000273079	ENSG00000165029	ENSG00000167972	ENSG00000154263	ENSG00000154263	ENSG00000115657	ENSG00000154263	ENSG00000183303	ENSG00000260325	ENSG00000241233	ENSG00000172742	ENSG00000178279	ENSG00000172489	ENSG00000181273	ENSG00000275302	ENSG00000138193	ENSG00000198691	ENSG00000108061	ENSG00000165731	ENSG00000138207	ENSG00000169375	ENSG00000186862	ENSG00000017427	ENSG00000120071	ENSG00000160789	ENSG00000197106	ENSG00000143390	ENSG00000177954	ENSG00000143369	ENSG00000122406	ENSG00000007372
ENSG00000165029	ENSG00000196839	ENSG00000053918	ENSG00000075151		ENSG00000137274	ENSG00000130638	ENSG00000143382	ENSG00000279111		ENSG00000143921	ENSG00000100997	ENSG00000179292	ENSG00000105982	ENSG00000168148	ENSG00000119004	ENSG00000114446	ENSG00000137573	ENSG00000138834	ENSG00000118058	ENSG00000154263	ENSG00000198691	ENSG00000144452	ENSG00000144452	ENSG00000197150	ENSG00000144452	ENSG00000180475	ENSG00000181867	ENSG00000163352	ENSG00000230778	ENSG00000240247	ENSG00000196415	ENSG00000184155	ENSG00000275183	ENSG00000107521	ENSG00000117528	ENSG00000069696	ENSG00000225830	ENSG00000175535	ENSG00000173575	ENSG00000174775	ENSG00000165474	ENSG00000007314	ENSG00000160781	ENSG00000177301	ENSG00000143365	ENSG00000160710	ENSG00000143390	ENSG00000188641	ENSG00000026508
ENSG00000154263	ENSG00000137845		ENSG00000117298	ENSG00000169679	ENSG00000131059	ENSG00000204842		ENSG00000198967		ENSG00000100997	ENSG00000204427	ENSG00000005513	ENSG00000078668	ENSG00000126803	ENSG00000067955	ENSG00000197077	ENSG00000153253	ENSG00000054118		ENSG00000144452	ENSG00000154265	ENSG00000179869	ENSG00000179869	ENSG00000150967	ENSG00000179869	ENSG00000170458	ENSG00000231637	ENSG00000116032	ENSG00000221970	ENSG00000162747	ENSG00000134285	ENSG00000160224	ENSG00000275152	ENSG00000172987	ENSG00000162688	ENSG00000180176	ENSG00000166224	ENSG00000174775	ENSG00000074071	ENSG00000069696	ENSG00000150907	ENSG00000196628	ENSG00000198400	ENSG00000155380	ENSG00000143549	ENSG00000185499	ENSG00000143365	ENSG00000162688	ENSG00000167995
ENSG00000144452	ENSG00000148848		ENSG00000127483	ENSG00000156970	ENSG00000111801	ENSG00000066427	ENSG00000239900	ENSG00000204694		ENSG00000011198	ENSG00000136379	ENSG00000175040	ENSG00000126368	ENSG00000145675	ENSG00000111845	ENSG00000188549	ENSG00000137766	ENSG00000197283	ENSG00000198216	ENSG00000179869	ENSG00000154262	ENSG00000107331	ENSG00000107331	ENSG00000103222	ENSG00000107331	ENSG00000130598	ENSG00000176022	ENSG00000196734	ENSG00000245848	ENSG00000243896	ENSG00000206536	ENSG00000226761	ENSG00000275074	ENSG00000075891	ENSG00000198799	ENSG00000129757	ENSG00000198246	ENSG00000177666	ENSG00000183454	ENSG00000180176	ENSG00000187498	ENSG00000148737	ENSG00000132716	ENSG00000134262	ENSG00000177628	ENSG00000177628	ENSG00000143575	ENSG00000137992	ENSG00000068976
ENSG00000179869	ENSG00000151694	ENSG00000174106	ENSG00000076864	ENSG00000164076	ENSG00000204290	ENSG00000163635	ENSG00000038002	ENSG00000196832		ENSG00000097007	ENSG00000140526	ENSG00000253304	ENSG00000148824	ENSG00000173110	ENSG00000111981	ENSG00000187605	ENSG00000102755	ENSG00000146872		ENSG00000107331	ENSG00000064687	ENSG00000154265	ENSG00000167972	ENSG00000108846	ENSG00000167972	ENSG00000251493	ENSG00000184471	ENSG00000136514	ENSG00000182566	ENSG00000177370	ENSG00000187170	ENSG00000167741	ENSG00000274736	ENSG00000214413	ENSG00000213281	ENSG00000184014	ENSG00000148606	ENSG00000187486	ENSG00000103356	ENSG00000176697	ENSG00000214274	ENSG00000141837	ENSG00000158864	ENSG00000213281	ENSG00000143622	ENSG00000143627	ENSG00000177628	ENSG00000060718	ENSG00000133895
ENSG00000107331	ENSG00000135074	ENSG00000136944	ENSG00000133216	ENSG00000143776	ENSG00000113303	ENSG00000168646	ENSG00000162688	ENSG00000130538	ENSG00000136839	ENSG00000163322	ENSG00000158201	ENSG00000179431	ENSG00000148604	ENSG00000100030	ENSG00000102554	ENSG00000135547	ENSG00000163681	ENSG00000130749	ENSG00000136531	ENSG00000167972	ENSG00000141338	ENSG00000154262	ENSG00000198691	ENSG00000114770	ENSG00000198691	ENSG00000184221	ENSG00000197919	ENSG00000066427	ENSG00000267631	ENSG00000215454	ENSG00000101276	ENSG00000203812	ENSG00000274102	ENSG00000177697	ENSG00000092621	ENSG00000187486	ENSG00000198682	ENSG00000006071	ENSG00000178952	ENSG00000109911	ENSG00000072121	ENSG00000105711	ENSG00000158874	ENSG00000092621	ENSG00000160789	ENSG00000143622	ENSG00000143622	ENSG00000197780	ENSG00000175334
ENSG00000167972	ENSG00000008277		ENSG00000090686	ENSG00000198752	ENSG00000165810	ENSG00000151929	ENSG00000169692	ENSG00000257115		ENSG00000151498	ENSG00000011198	ENSG00000183770	ENSG00000185838	ENSG00000170312	ENSG00000174576	ENSG00000186517	ENSG00000116675	ENSG00000204569	ENSG00000092054	ENSG00000198691	ENSG00000154258	ENSG00000064687	ENSG00000154265	ENSG00000091262	ENSG00000154265	ENSG00000127528	ENSG00000180340	ENSG00000271303	ENSG00000165527	ENSG00000189433	ENSG00000188060	ENSG00000174339	ENSG00000273018	ENSG00000110651	ENSG00000134250	ENSG00000006071	ENSG00000171862	ENSG00000121653	ENSG00000099365	ENSG00000007372	ENSG00000140092	ENSG00000169554	ENSG00000158887	ENSG00000131779	ENSG00000196189	ENSG00000160789	ENSG00000116586	ENSG00000213281	ENSG00000110711
ENSG00000198691	ENSG00000042980	ENSG00000163132	ENSG00000004487	ENSG00000097046	ENSG00000178645	ENSG00000135697	ENSG00000018510	ENSG00000176198	ENSG00000177291	ENSG00000177646	ENSG00000163686	ENSG00000184221	ENSG00000226288	ENSG00000138798	ENSG00000162419	ENSG00000198643	ENSG00000170606	ENSG00000143569	ENSG00000104517	ENSG00000154265	ENSG00000085563	ENSG00000154258	ENSG00000154262	ENSG00000006071	ENSG00000154262	ENSG00000185758	ENSG00000212724	ENSG00000181767	ENSG00000185926	ENSG00000204887	ENSG00000167414		ENSG00000272804	ENSG00000184937		ENSG00000103546	ENSG00000107815	ENSG00000168000	ENSG00000103043	ENSG00000168000	ENSG00000128917	ENSG00000115947	ENSG00000072694	ENSG00000143363	ENSG00000213088	ENSG00000163554	ENSG00000160789	ENSG00000092607	ENSG00000149257
ENSG00000154265	ENSG00000154734	ENSG00000120149	ENSG00000125944	ENSG00000170312		ENSG00000167995	ENSG00000188157	ENSG00000176219		ENSG00000117054	ENSG00000127220	ENSG00000065054	ENSG00000117069	ENSG00000004975	ENSG00000167081	ENSG00000169992	ENSG00000070886		ENSG00000092847	ENSG00000154262	ENSG00000135776	ENSG00000085563	ENSG00000064687	ENSG00000117528	ENSG00000064687	ENSG00000258453	ENSG00000170906	ENSG00000259384	ENSG00000175906	ENSG00000197745	ENSG00000171102	ENSG00000179059	ENSG00000272573	ENSG00000151348	ENSG00000265241	ENSG00000165970	ENSG00000107831	ENSG00000175334	ENSG00000140905	ENSG00000174080	ENSG00000140443	ENSG00000115840	ENSG00000117143	ENSG00000143442	ENSG00000122218	ENSG00000213088	ENSG00000196189	ENSG00000134250	ENSG00000073921
ENSG00000154262	ENSG00000163638	ENSG00000186575		ENSG00000185324	ENSG00000175262	ENSG00000170819	ENSG00000135744	ENSG00000197591		ENSG00000122971	ENSG00000136754	ENSG00000177508	ENSG00000078618	ENSG00000005339	ENSG00000105991	ENSG00000102189	ENSG00000146463	ENSG00000011454	ENSG00000100346	ENSG00000064687	ENSG00000073734	ENSG00000135776	ENSG00000141338	ENSG00000119688	ENSG00000141338	ENSG00000212123	ENSG00000168158	ENSG00000279301	ENSG00000130368	ENSG00000160472	ENSG00000100823	ENSG00000197191	ENSG00000272395		ENSG00000143368	ENSG00000176697	ENSG00000148795	ENSG00000165458	ENSG00000166558	ENSG00000110711	ENSG00000091262	ENSG00000119042	ENSG00000152382	ENSG00000143614	ENSG00000158874	ENSG00000143224	ENSG00000198400	ENSG00000143382	ENSG00000187240
ENSG00000064687	ENSG00000160710		ENSG00000011009	ENSG00000167258		ENSG00000136573	ENSG00000144891			ENSG00000196177	ENSG00000138443	ENSG00000185269	ENSG00000125952	ENSG00000160691	ENSG00000245848	ENSG00000149289	ENSG00000167615	ENSG00000092847	ENSG00000173064	ENSG00000141338	ENSG00000005471	ENSG00000005471	ENSG00000154258	ENSG00000164163	ENSG00000154258	ENSG00000180089	ENSG00000115386	ENSG00000188931	ENSG00000258315	ENSG00000204822	ENSG00000103145	ENSG00000105509	ENSG00000271824	ENSG00000176340	ENSG00000136631	ENSG00000007372	ENSG00000120008	ENSG00000175564	ENSG00000108312	ENSG00000137474	ENSG00000103489	ENSG00000003393	ENSG00000117479	ENSG00000143549	ENSG00000158887	ENSG00000158864	ENSG00000213088	ENSG00000143390	ENSG00000137700
ENSG00000141338	ENSG00000197381		ENSG00000007968	ENSG00000065883	ENSG00000114405	ENSG00000125378	ENSG00000172482	ENSG00000112462	ENSG00000106410	ENSG00000072778	ENSG00000108798		ENSG00000164105	ENSG00000075624	ENSG00000101400	ENSG00000141349	ENSG00000029725	ENSG00000136381	ENSG00000165280	ENSG00000154258	ENSG00000004846	ENSG00000004846	ENSG00000085563	ENSG00000204574	ENSG00000085563	ENSG00000205362	ENSG00000212864	ENSG00000165762	ENSG00000184140	ENSG00000163739	ENSG00000181693	ENSG00000136834	ENSG00000270672	ENSG00000137672	ENSG00000143390	ENSG00000168000	ENSG00000066468	ENSG00000170290	ENSG00000161533	ENSG00000074266	ENSG00000087245	ENSG00000100983	ENSG00000198734	ENSG00000125459	ENSG00000173110	ENSG00000158874	ENSG00000122218	ENSG00000143450	ENSG00000118972
ENSG00000154258	ENSG00000121281	ENSG00000136931		ENSG00000058091	ENSG00000205208	ENSG00000107779	ENSG00000101444	ENSG00000256574	ENSG00000063515	ENSG00000157766	ENSG00000154175	ENSG00000214402	ENSG00000136153	ENSG00000168610	ENSG00000205022	ENSG00000126461	ENSG00000163637	ENSG00000117360	ENSG00000105576	ENSG00000085563	ENSG00000115657	ENSG00000115657	ENSG00000135776	ENSG00000033050	ENSG00000135776	ENSG00000142538	ENSG00000174339	ENSG00000145425	ENSG00000176281	ENSG00000189052	ENSG00000125144	ENSG00000179085	ENSG00000270170	ENSG00000204370	ENSG00000143450	ENSG00000110711	ENSG00000171772	ENSG00000149311	ENSG00000141556	ENSG00000149311	ENSG00000132386	ENSG00000171867	ENSG00000117601	ENSG00000143622	ENSG00000203747	ENSG00000117479	ENSG00000158874	ENSG00000143614	ENSG00000159403
ENSG00000085563	ENSG00000155897		ENSG00000158055	ENSG00000138395	ENSG00000181215	ENSG00000138696	ENSG00000135541	ENSG00000276119	ENSG00000156282	ENSG00000075239	ENSG00000173210	ENSG00000187140	ENSG00000155304	ENSG00000169252	ENSG00000165156	ENSG00000167695	ENSG00000171608	ENSG00000132153	ENSG00000156113	ENSG00000135776	ENSG00000197150	ENSG00000197150	ENSG00000073734	ENSG00000161204	ENSG00000073734	ENSG00000278889	ENSG00000122859	ENSG00000279051	ENSG00000197437	ENSG00000177202	ENSG00000182896	ENSG00000239961	ENSG00000269855	ENSG00000118137	ENSG00000143575	ENSG00000162129	ENSG00000167244	ENSG00000118137	ENSG00000101680	ENSG00000086848	ENSG00000091592	ENSG00000149596	ENSG00000143337	ENSG00000116584	ENSG00000162747	ENSG00000198734	ENSG00000158887	ENSG00000143549	ENSG00000139197
ENSG00000135776	ENSG00000141433	ENSG00000007372	ENSG00000133226		ENSG00000039537	ENSG00000204217	ENSG00000111732	ENSG00000204246		ENSG00000107897	ENSG00000175164	ENSG00000105376	ENSG00000169403	ENSG00000163882	ENSG00000169926	ENSG00000141664	ENSG00000173692	ENSG00000164080	ENSG00000130816	ENSG00000073734	ENSG00000150967	ENSG00000103222	ENSG00000005471	ENSG00000160179	ENSG00000005471	ENSG00000185615	ENSG00000129951	ENSG00000178913	ENSG00000166856	ENSG00000105258	ENSG00000109047	ENSG00000198858	ENSG00000269526	ENSG00000137700	ENSG00000160710	ENSG00000137474	ENSG00000180176	ENSG00000111276	ENSG00000141458	ENSG00000118137	ENSG00000091622	ENSG00000000419	ENSG00000000971	ENSG00000143315	ENSG00000072694	ENSG00000007933	ENSG00000173110	ENSG00000177628	ENSG00000188906
ENSG00000073734	ENSG00000078549	ENSG00000198807	ENSG00000142784	ENSG00000059758	ENSG00000154040	ENSG00000012048	ENSG00000129221	ENSG00000148136		ENSG00000102977	ENSG00000146109	ENSG00000129654	ENSG00000139190	ENSG00000177700	ENSG00000126351	ENSG00000196754	ENSG00000159307		ENSG00000127152	ENSG00000005471	ENSG00000103222	ENSG00000124574	ENSG00000004846	ENSG00000118777	ENSG00000004846		ENSG00000181885	ENSG00000111669	ENSG00000196900	ENSG00000275183	ENSG00000136697	ENSG00000172789	ENSG00000268223	ENSG00000067182	ENSG00000179085	ENSG00000118058	ENSG00000110651	ENSG00000069431	ENSG00000090674	ENSG00000095139	ENSG00000141510	ENSG00000142192	ENSG00000143278	ENSG00000158864	ENSG00000185630	ENSG00000117560	ENSG00000203747	ENSG00000125459	ENSG00000139219
ENSG00000005471	ENSG00000087274		ENSG00000117713	ENSG00000117266	ENSG00000135773	ENSG00000136492	ENSG00000160224	ENSG00000277556		ENSG00000159640	ENSG00000166016	ENSG00000187486	ENSG00000165646	ENSG00000006125	ENSG00000162368	ENSG00000169418	ENSG00000104365	ENSG00000163714	ENSG00000151067	ENSG00000004846	ENSG00000124574	ENSG00000140798	ENSG00000115657	ENSG00000143994	ENSG00000115657		ENSG00000100053	ENSG00000100665	ENSG00000167705	ENSG00000173237	ENSG00000173349	ENSG00000261587	ENSG00000267909	ENSG00000111319	ENSG00000185499	ENSG00000256269	ENSG00000129757	ENSG00000123104	ENSG00000160877	ENSG00000256269	ENSG00000132518	ENSG00000142168	ENSG00000118194	ENSG00000173110	ENSG00000198821	ENSG00000077152	ENSG00000162747	ENSG00000143622	ENSG00000065361
ENSG00000004846	ENSG00000156110	ENSG00000118762	ENSG00000090020	ENSG00000155111	ENSG00000132357	ENSG00000173372	ENSG00000004455	ENSG00000243641		ENSG00000078124	ENSG00000278540	ENSG00000117407	ENSG00000143740	ENSG00000099817	ENSG00000123364	ENSG00000081803	ENSG00000079313	ENSG00000082898	ENSG00000129159	ENSG00000115657	ENSG00000121270	ENSG00000023839	ENSG00000197150	ENSG00000144827	ENSG00000197150	ENSG00000197457	ENSG00000197457	ENSG00000197457	ENSG00000267697	ENSG00000197457	ENSG00000186980	ENSG00000253548	ENSG00000267697	ENSG00000151490	ENSG00000177628	ENSG00000070018	ENSG00000176697	ENSG00000152556	ENSG00000205138	ENSG00000151067	ENSG00000108691	ENSG00000180509	ENSG00000143839	ENSG00000185630	ENSG00000117479	ENSG00000143839	ENSG00000072694	ENSG00000160789	ENSG00000111537
ENSG00000115657	ENSG00000148926	ENSG00000109099	ENSG00000158161	ENSG00000123374	ENSG00000176714	ENSG00000223953	ENSG00000122787	ENSG00000186943	ENSG00000212721	ENSG00000213088	ENSG00000111271	ENSG00000213402	ENSG00000168827	ENSG00000100142	ENSG00000204103	ENSG00000171446	ENSG00000100014	ENSG00000198900	ENSG00000157087	ENSG00000197150	ENSG00000140798	ENSG00000125257	ENSG00000150967	ENSG00000100997	ENSG00000150967	ENSG00000212658	ENSG00000176253	ENSG00000176253	ENSG00000221954	ENSG00000241233	ENSG00000215455	ENSG00000221836	ENSG00000267631	ENSG00000178449	ENSG00000143622	ENSG00000273079	ENSG00000131808	ENSG00000135446	ENSG00000079432	ENSG00000273079	ENSG00000259207	ENSG00000239900	ENSG00000136634	ENSG00000198860	ENSG00000117560	ENSG00000136634	ENSG00000198821	ENSG00000158864	ENSG00000179520
ENSG00000197150	ENSG00000101126		ENSG00000117751	ENSG00000156345	ENSG00000244607	ENSG00000125730	ENSG00000148218	ENSG00000136839	ENSG00000165805	ENSG00000100412	ENSG00000115361	ENSG00000129152	ENSG00000136854	ENSG00000147669	ENSG00000132688	ENSG00000179178	ENSG00000148634	ENSG00000125686		ENSG00000150967	ENSG00000023839	ENSG00000114770	ENSG00000103222	ENSG00000131969	ENSG00000103222	ENSG00000186051	ENSG00000186930	ENSG00000094661	ENSG00000279514	ENSG00000177462	ENSG00000124089	ENSG00000205445	ENSG00000267631	ENSG00000111581	ENSG00000160789	ENSG00000070019	ENSG00000007372	ENSG00000012504	ENSG00000105755	ENSG00000139116	ENSG00000015532	ENSG00000183873	ENSG00000196352	ENSG00000066279	ENSG00000135862	ENSG00000196352	ENSG00000117479	ENSG00000173110	ENSG00000174437
ENSG00000150967	ENSG00000274286	ENSG00000167371	ENSG00000126705	ENSG00000250506	ENSG00000183273	ENSG00000157131	ENSG00000059573	ENSG00000179055	ENSG00000173431	ENSG00000184227	ENSG00000117054	ENSG00000161653	ENSG00000112280	ENSG00000047315	ENSG00000143867	ENSG00000137501	ENSG00000198730	ENSG00000169180	ENSG00000196230	ENSG00000103222	ENSG00000108846	ENSG00000091262	ENSG00000124574	ENSG00000139826	ENSG00000121270	ENSG00000187747	ENSG00000172519	ENSG00000280314	ENSG00000255374	ENSG00000255223	ENSG00000141568	ENSG00000119616	ENSG00000267631	ENSG00000090382	ENSG00000198400	ENSG00000196876	ENSG00000184937	ENSG00000017427	ENSG00000213024	ENSG00000188906	ENSG00000259384	ENSG00000185313	ENSG00000117322	ENSG00000118197	ENSG00000058085	ENSG00000203710	ENSG00000198734	ENSG00000117143	ENSG00000179295
ENSG00000103222	ENSG00000043591	ENSG00000179295	ENSG00000158195	ENSG00000135446	ENSG00000180376	ENSG00000021852	ENSG00000072210	ENSG00000186881	ENSG00000204952	ENSG00000161533	ENSG00000122971	ENSG00000168140	ENSG00000159450	ENSG00000196961	ENSG00000162702	ENSG00000158258	ENSG00000173193	ENSG00000196367	ENSG00000108424	ENSG00000124574	ENSG00000125257	ENSG00000006071	ENSG00000121270	ENSG00000248487	ENSG00000140798	ENSG00000177688	ENSG00000181273	ENSG00000196578	ENSG00000204880	ENSG00000169976	ENSG00000104827	ENSG00000104827	ENSG00000267631	ENSG00000139719	ENSG00000122218	ENSG00000123384	ENSG00000149131	ENSG00000204842	ENSG00000171853	ENSG00000139219	ENSG00000166685	ENSG00000168356	ENSG00000203710	ENSG00000158615	ENSG00000000971	ENSG00000162769	ENSG00000117560	ENSG00000162733	ENSG00000135100
ENSG00000124574			ENSG00000116350	ENSG00000164885	ENSG00000134061	ENSG00000074410	ENSG00000112294	ENSG00000197437		ENSG00000168306	ENSG00000157766	ENSG00000172238	ENSG00000131808	ENSG00000144231	ENSG00000106367	ENSG00000130528	ENSG00000101096	ENSG00000108094	ENSG00000164362	ENSG00000121270	ENSG00000114770	ENSG00000069431	ENSG00000140798	ENSG00000204427	ENSG00000108846	ENSG00000100450	ENSG00000124217	ENSG00000125735	ENSG00000165312	ENSG00000258839	ENSG00000181924	ENSG00000188060	ENSG00000267206	ENSG00000123191	ENSG00000158864	ENSG00000135677	ENSG00000168000	ENSG00000179295	ENSG00000084774	ENSG00000167548	ENSG00000214140	ENSG00000197386	ENSG00000117594	ENSG00000184144	ENSG00000081237	ENSG00000143815	ENSG00000135862	ENSG00000152382	ENSG00000165474
ENSG00000121270	ENSG00000130706		ENSG00000134644	ENSG00000105810	ENSG00000135218	ENSG00000167434	ENSG00000119711			ENSG00000142513	ENSG00000072818	ENSG00000242252	ENSG00000175224	ENSG00000042753	ENSG00000116604	ENSG00000111300	ENSG00000159788	ENSG00000140836	ENSG00000038382	ENSG00000140798	ENSG00000091262	ENSG00000173208	ENSG00000023839	ENSG00000183260	ENSG00000125257	ENSG00000186827	ENSG00000212126	ENSG00000148136	ENSG00000188425	ENSG00000144485	ENSG00000177202	ENSG00000223638	ENSG00000266265	ENSG00000168282	ENSG00000158874	ENSG00000111537	ENSG00000174483	ENSG00000135100	ENSG00000115211	ENSG00000111537	ENSG00000168461	ENSG00000108576	ENSG00000143473	ENSG00000143473	ENSG00000182004	ENSG00000181873	ENSG00000058085	ENSG00000117479	ENSG00000122025
ENSG00000140798	ENSG00000106624	ENSG00000159216	ENSG00000060656	ENSG00000134058	ENSG00000153283	ENSG00000141837	ENSG00000164904	ENSG00000168828		ENSG00000102575	ENSG00000114331	ENSG00000179111	ENSG00000118473	ENSG00000070831	ENSG00000119950	ENSG00000144724	ENSG00000130287	ENSG00000173692	ENSG00000075624	ENSG00000023839	ENSG00000006071	ENSG00000117528	ENSG00000108846	ENSG00000129968	ENSG00000114770	ENSG00000159228	ENSG00000133639	ENSG00000228300	ENSG00000204950	ENSG00000062582	ENSG00000137700	ENSG00000213218	ENSG00000265681	ENSG00000119723	ENSG00000173110	ENSG00000017427	ENSG00000110711	ENSG00000139515	ENSG00000138095	ENSG00000171759	ENSG00000154864	ENSG00000173040	ENSG00000196660	ENSG00000162923	ENSG00000158615	ENSG00000284770	ENSG00000116701	ENSG00000120370	ENSG00000139618
ENSG00000023839	ENSG00000139154		ENSG00000162419	ENSG00000132964	ENSG00000071991	ENSG00000081248	ENSG00000143149	ENSG00000196772		ENSG00000162836	ENSG00000181513	ENSG00000185668	ENSG00000174792	ENSG00000102978	ENSG00000247596	ENSG00000100425	ENSG00000204843	ENSG00000126070	ENSG00000108055	ENSG00000108846	ENSG00000069431	ENSG00000119688	ENSG00000125257	ENSG00000107362	ENSG00000091262	ENSG00000197768	ENSG00000092067	ENSG00000184292	ENSG00000188620	ENSG00000175536	ENSG00000185115	ENSG00000146360	ENSG00000263465	ENSG00000166126	ENSG00000185630	ENSG00000171759	ENSG00000069482	ENSG00000150907	ENSG00000179915	ENSG00000139352	ENSG00000173976	ENSG00000072840	ENSG00000118873	ENSG00000143819	ENSG00000184144	ENSG00000143669	ENSG00000134371	ENSG00000121454	ENSG00000133116
ENSG00000108846	ENSG00000172493		ENSG00000198492	ENSG00000136807	ENSG00000008128	ENSG00000165995	ENSG00000149925	ENSG00000177174		ENSG00000176715	ENSG00000107897	ENSG00000102981	ENSG00000166801	ENSG00000135679	ENSG00000128714	ENSG00000105618	ENSG00000157450		ENSG00000167552	ENSG00000125257	ENSG00000173208	ENSG00000164163	ENSG00000114770	ENSG00000136379	ENSG00000006071	ENSG00000276085	ENSG00000173976	ENSG00000111639	ENSG00000108849	ENSG00000189139	ENSG00000185112	ENSG00000180219	ENSG00000262874	ENSG00000203485	ENSG00000143183	ENSG00000174437	ENSG00000172893	ENSG00000136111	ENSG00000163170	ENSG00000196850	ENSG00000171105	ENSG00000109270	ENSG00000143819	ENSG00000143811	ENSG00000136634	ENSG00000116984	ENSG00000000971	ENSG00000058085	ENSG00000120659
ENSG00000125257	ENSG00000072364			ENSG00000100490	ENSG00000138769	ENSG00000003400	ENSG00000136872	ENSG00000189181			ENSG00000110455	ENSG00000173404	ENSG00000117151	ENSG00000136238	ENSG00000139832	ENSG00000172927	ENSG00000171681	ENSG00000109606	ENSG00000150991	ENSG00000114770	ENSG00000117528	ENSG00000204574	ENSG00000091262	ENSG00000164074	ENSG00000069431	ENSG00000255398	ENSG00000205022	ENSG00000184945	ENSG00000167741	ENSG00000197079	ENSG00000134222	ENSG00000124107	ENSG00000262814	ENSG00000198690	ENSG00000116132	ENSG00000204842	ENSG00000175564	ENSG00000102580	ENSG00000115525	ENSG00000185344	ENSG00000130203	ENSG00000138741	ENSG00000143801	ENSG00000143801	ENSG00000196352	ENSG00000203667	ENSG00000116785	ENSG00000081237	ENSG00000123191
ENSG00000114770	ENSG00000141385		ENSG00000025800	ENSG00000138769	ENSG00000139610	ENSG00000121691	ENSG00000182858	ENSG00000204695		ENSG00000131069	ENSG00000159640	ENSG00000144579	ENSG00000115271	ENSG00000141480	ENSG00000100285	ENSG00000167565	ENSG00000186174	ENSG00000273079	ENSG00000196712	ENSG00000091262	ENSG00000119688	ENSG00000033050	ENSG00000006071	ENSG00000100439	ENSG00000173208	ENSG00000183186	ENSG00000219607	ENSG00000219607	ENSG00000221938	ENSG00000142669	ENSG00000160202	ENSG00000128165	ENSG00000262664	ENSG00000166710	ENSG00000116218	ENSG00000122971	ENSG00000137474	ENSG00000185950	ENSG00000169554	ENSG00000102468	ENSG00000104884	ENSG00000081189	ENSG00000143632	ENSG00000143632	ENSG00000117322	ENSG00000162711	ENSG00000081237	ENSG00000158615	ENSG00000136160
ENSG00000091262	ENSG00000123908	ENSG00000122691	ENSG00000084652	ENSG00000006837	ENSG00000112877	ENSG00000110395	ENSG00000119523	ENSG00000172146		ENSG00000143632	ENSG00000087085	ENSG00000163501	ENSG00000054179	ENSG00000160654	ENSG00000135698	ENSG00000176994	ENSG00000133401		ENSG00000187555	ENSG00000006071	ENSG00000164163	ENSG00000161204	ENSG00000069431	ENSG00000011198	ENSG00000117528	ENSG00000162881	ENSG00000111046	ENSG00000163993	ENSG00000188486	ENSG00000172320	ENSG00000117215	ENSG00000185507	ENSG00000262628	ENSG00000074803	ENSG00000135862	ENSG00000177192	ENSG00000170290	ENSG00000182636	ENSG00000204406	ENSG00000178235	ENSG00000115380		ENSG00000135744	ENSG00000173409	ENSG00000203710	ENSG00000067082	ENSG00000182004	ENSG00000196878	ENSG00000134873
ENSG00000006071	ENSG00000169692		ENSG00000121774	ENSG00000205111	ENSG00000198848	ENSG00000152492	ENSG00000214160	ENSG00000172150		ENSG00000107796	ENSG00000213088	ENSG00000168913	ENSG00000105255	ENSG00000166949	ENSG00000166949	ENSG00000117091	ENSG00000103723	ENSG00000122779	ENSG00000101161	ENSG00000069431	ENSG00000204574	ENSG00000160179	ENSG00000173208	ENSG00000163686	ENSG00000119688	ENSG00000124233	ENSG00000254656	ENSG00000165474	ENSG00000170549	ENSG00000160957	ENSG00000136099	ENSG00000188549	ENSG00000262484	ENSG00000157483	ENSG00000116690	ENSG00000133104	ENSG00000149311	ENSG00000128739	ENSG00000182389	ENSG00000102466	ENSG00000116127	ENSG00000096060	ENSG00000168275	ENSG00000284770	ENSG00000196878	ENSG00000134460	ENSG00000158615	ENSG00000143815	ENSG00000157227
ENSG00000069431	ENSG00000018510	ENSG00000151929	ENSG00000176261		ENSG00000159398	ENSG00000136280	ENSG00000088035	ENSG00000221888		ENSG00000075624	ENSG00000144648		ENSG00000118007	ENSG00000172977	ENSG00000146592	ENSG00000172752	ENSG00000137962	ENSG00000160007	ENSG00000008300	ENSG00000173208	ENSG00000033050	ENSG00000172350	ENSG00000117528	ENSG00000127220	ENSG00000164163	ENSG00000205718	ENSG00000167741	ENSG00000204653	ENSG00000259384	ENSG00000205029	ENSG00000129009	ENSG00000135312	ENSG00000262179	ENSG00000140368	ENSG00000134371	ENSG00000102468	ENSG00000204370	ENSG00000137869	ENSG00000136531	ENSG00000187498	ENSG00000121966	ENSG00000112619	ENSG00000077522	ENSG00000155816	ENSG00000117594	ENSG00000152457	ENSG00000184144	ENSG00000143819	ENSG00000092295
ENSG00000173208	ENSG00000188157		ENSG00000116478	ENSG00000149554	ENSG00000244414	ENSG00000198087	ENSG00000159063	ENSG00000184166		ENSG00000159251	ENSG00000144476	ENSG00000214518	ENSG00000144908	ENSG00000204389	ENSG00000129152	ENSG00000120057	ENSG00000130254	ENSG00000109920	ENSG00000055163	ENSG00000117528	ENSG00000161204	ENSG00000138075	ENSG00000119688	ENSG00000136754	ENSG00000204574	ENSG00000088782	ENSG00000228198	ENSG00000137077	ENSG00000185028	ENSG00000205022	ENSG00000167759	ENSG00000236398	ENSG00000261667	ENSG00000177082	ENSG00000000971	ENSG00000136156	ENSG00000111319	ENSG00000069974	ENSG00000144285	ENSG00000092054	ENSG00000169031	ENSG00000221838	ENSG00000198626	ENSG00000054282	ENSG00000092969	ENSG00000107611	ENSG00000136634	ENSG00000143811	ENSG00000198668
ENSG00000117528	ENSG00000159723	ENSG00000107779	ENSG00000162521	ENSG00000183765	ENSG00000080910	ENSG00000134371	ENSG00000086848	ENSG00000255095		ENSG00000184009	ENSG00000131473	ENSG00000204052	ENSG00000160404	ENSG00000106299	ENSG00000116096	ENSG00000182087	ENSG00000068024	ENSG00000107581	ENSG00000164742	ENSG00000119688	ENSG00000160179	ENSG00000143921	ENSG00000164163	ENSG00000138443	ENSG00000033050	ENSG00000125734	ENSG00000218823	ENSG00000180535	ENSG00000145384	ENSG00000176678	ENSG00000130427	ENSG00000171180	ENSG00000261587	ENSG00000184056	ENSG00000134389	ENSG00000178235	ENSG00000111642	ENSG00000166035	ENSG00000169432	ENSG00000131979	ENSG00000172482	ENSG00000104760	ENSG00000203667	ENSG00000117020	ENSG00000187554	ENSG00000078403	ENSG00000196352	ENSG00000143632	ENSG00000142208
ENSG00000119688	ENSG00000172482	ENSG00000204217	ENSG00000182866	ENSG00000213341	ENSG00000116785	ENSG00000039068	ENSG00000116127	ENSG00000262628	ENSG00000185758	ENSG00000163017	ENSG00000153086	ENSG00000237172	ENSG00000125482	ENSG00000168002	ENSG00000183196	ENSG00000198576	ENSG00000112655	ENSG00000180357	ENSG00000116254	ENSG00000164163	ENSG00000118777	ENSG00000143994	ENSG00000204574	ENSG00000108798	ENSG00000161204	ENSG00000226761	ENSG00000185821	ENSG00000171396	ENSG00000150261	ENSG00000196240	ENSG00000180090	ENSG00000169488	ENSG00000260325	ENSG00000103197	ENSG00000143278	ENSG00000102452	ENSG00000139549	ENSG00000169032	ENSG00000198130	ENSG00000080815	ENSG00000142168	ENSG00000197265	ENSG00000107537	ENSG00000179456	ENSG00000143815	ENSG00000168267	ENSG00000117322	ENSG00000116906	ENSG00000114062
ENSG00000164163	ENSG00000153207	ENSG00000175344	ENSG00000116497	ENSG00000013441	ENSG00000131778	ENSG00000129910	ENSG00000179477	ENSG00000180016		ENSG00000136518	ENSG00000122729	ENSG00000175793	ENSG00000152592	ENSG00000174804	ENSG00000185022	ENSG00000179673	ENSG00000141052	ENSG00000168172	ENSG00000101210	ENSG00000204574	ENSG00000172350	ENSG00000144827	ENSG00000033050	ENSG00000154175	ENSG00000160179	ENSG00000204595	ENSG00000214642	ENSG00000234776	ENSG00000181323	ENSG00000148156	ENSG00000099840	ENSG00000176435	ENSG00000260286	ENSG00000008710	ENSG00000081237	ENSG00000155465	ENSG00000166863	ENSG00000140463	ENSG00000182621	ENSG00000066427		ENSG00000104369	ENSG00000165995	ENSG00000203667	ENSG00000143801	ENSG00000107890	ENSG00000203710	ENSG00000116984	ENSG00000166710
ENSG00000204574	ENSG00000135541	ENSG00000108821	ENSG00000116560	ENSG00000176444	ENSG00000133063	ENSG00000148600	ENSG00000162551	ENSG00000127780		ENSG00000077080	ENSG00000100412	ENSG00000106624	ENSG00000146049	ENSG00000005075	ENSG00000163170	ENSG00000175426	ENSG00000055130	ENSG00000108312	ENSG00000258947	ENSG00000033050	ENSG00000138075	ENSG00000106077	ENSG00000161204	ENSG00000119328	ENSG00000118777	ENSG00000131652	ENSG00000142089	ENSG00000196475	ENSG00000165794	ENSG00000104472	ENSG00000158792	ENSG00000277632	ENSG00000260001	ENSG00000103313	ENSG00000118193	ENSG00000198513	ENSG00000179941	ENSG00000166819	ENSG00000124140	ENSG00000170099	ENSG00000100234	ENSG00000164761	ENSG00000136758	ENSG00000153187	ENSG00000143632	ENSG00000165731	ENSG00000196878	ENSG00000091483	ENSG00000137869
ENSG00000033050	ENSG00000106546	ENSG00000139219	ENSG00000116544	ENSG00000179335	ENSG00000033100	ENSG00000135446	ENSG00000003393	ENSG00000168124		ENSG00000072110	ENSG00000162390	ENSG00000172508	ENSG00000054116	ENSG00000105258	ENSG00000136944	ENSG00000157765	ENSG00000157985	ENSG00000162775		ENSG00000161204	ENSG00000143921	ENSG00000100997	ENSG00000160179	ENSG00000143322	ENSG00000172350	ENSG00000164645	ENSG00000229579	ENSG00000151650	ENSG00000204653	ENSG00000175877	ENSG00000180044	ENSG00000182512	ENSG00000259803	ENSG00000126603	ENSG00000118194	ENSG00000072121	ENSG00000139318	ENSG00000197299	ENSG00000159140	ENSG00000254585	ENSG00000134086	ENSG00000167632	ENSG00000107562	ENSG00000015171	ENSG00000135744	ENSG00000185532	ENSG00000092969	ENSG00000179456	ENSG00000157766
ENSG00000161204			ENSG00000160094	ENSG00000113240	ENSG00000188037	ENSG00000111276	ENSG00000156150	ENSG00000183024	ENSG00000126549	ENSG00000077522	ENSG00000161533	ENSG00000183798	ENSG00000121853	ENSG00000100387	ENSG00000170619	ENSG00000084207	ENSG00000197724	ENSG00000175166	ENSG00000135829	ENSG00000160179	ENSG00000143994	ENSG00000131969	ENSG00000118777	ENSG00000099204	ENSG00000138075	ENSG00000186844	ENSG00000196341	ENSG00000177710	ENSG00000172769	ENSG00000221840	ENSG00000205327	ENSG00000255713	ENSG00000259571	ENSG00000140650	ENSG00000143839	ENSG00000080815	ENSG00000139352	ENSG00000140443	ENSG00000184058	ENSG00000166710	ENSG00000168329	ENSG00000197859	ENSG00000165471	ENSG00000181192	ENSG00000162711	ENSG00000156515	ENSG00000187554	ENSG00000203667	ENSG00000103313
ENSG00000160179	ENSG00000106305		ENSG00000146463	ENSG00000163050	ENSG00000125246	ENSG00000129757	ENSG00000242110	ENSG00000094661		ENSG00000248746	ENSG00000153093	ENSG00000212725	ENSG00000091157	ENSG00000102882	ENSG00000186193	ENSG00000132589	ENSG00000139915	ENSG00000197323	ENSG00000123416	ENSG00000118777	ENSG00000144827	ENSG00000139826	ENSG00000172350	ENSG00000163995	ENSG00000143921	ENSG00000162975	ENSG00000221836	ENSG00000178597	ENSG00000034510	ENSG00000205808	ENSG00000256806	ENSG00000180535	ENSG00000259384	ENSG00000213853	ENSG00000133059	ENSG00000119655	ENSG00000013503	ENSG00000206172	ENSG00000251322	ENSG00000103591	ENSG00000168036	ENSG00000148408	ENSG00000108064	ENSG00000151474	ENSG00000134460	ENSG00000180644	ENSG00000143815	ENSG00000152457	ENSG00000005339
ENSG00000118777	ENSG00000151320		ENSG00000126070	ENSG00000123815	ENSG00000142675	ENSG00000147889	ENSG00000104899	ENSG00000136834		ENSG00000130402	ENSG00000103740	ENSG00000164651	ENSG00000165828	ENSG00000137486	ENSG00000101255	ENSG00000152583	ENSG00000163873	ENSG00000184432	ENSG00000082898	ENSG00000172350	ENSG00000100997	ENSG00000248487	ENSG00000138075	ENSG00000173210	ENSG00000143994	ENSG00000255112	ENSG00000105617	ENSG00000247315	ENSG00000188396	ENSG00000174957	ENSG00000172772	ENSG00000177383	ENSG00000259384	ENSG00000175595	ENSG00000136634	ENSG00000165409	ENSG00000204842	ENSG00000099769	ENSG00000072756	ENSG00000128973	ENSG00000160791		ENSG00000183230	ENSG00000136758	ENSG00000107485	ENSG00000166224	ENSG00000143801	ENSG00000165731	ENSG00000169344
ENSG00000172350	ENSG00000135334	ENSG00000049540	ENSG00000134698	ENSG00000182578	ENSG00000084636	ENSG00000204539	ENSG00000135409	ENSG00000197233		ENSG00000115170	ENSG00000151726		ENSG00000163659	ENSG00000141367	ENSG00000160781	ENSG00000125458	ENSG00000129083	ENSG00000129351	ENSG00000169992	ENSG00000138075	ENSG00000131969	ENSG00000114779	ENSG00000143921	ENSG00000159842	ENSG00000144827	ENSG00000165059	ENSG00000143546	ENSG00000196266	ENSG00000179085	ENSG00000179085	ENSG00000241794	ENSG00000181698	ENSG00000259224	ENSG00000169344	ENSG00000117322	ENSG00000066427	ENSG00000179295	ENSG00000140650	ENSG00000169814	ENSG00000213614	ENSG00000114738		ENSG00000138347	ENSG00000099246	ENSG00000152457	ENSG00000198246	ENSG00000143669	ENSG00000225830	ENSG00000167207
ENSG00000138075	ENSG00000142208	ENSG00000104313	ENSG00000116871	ENSG00000103653	ENSG00000142173	ENSG00000170835	ENSG00000166126	ENSG00000239590		ENSG00000135503	ENSG00000123983	ENSG00000118137	ENSG00000153993	ENSG00000105568	ENSG00000034713	ENSG00000172346	ENSG00000214753	ENSG00000163125	ENSG00000055130	ENSG00000143921	ENSG00000139826	ENSG00000168792	ENSG00000143994	ENSG00000163322	ENSG00000106077	ENSG00000183979	ENSG00000180878	ENSG00000144119	ENSG00000135439	ENSG00000169230	ENSG00000250510	ENSG00000228594	ENSG00000259120	ENSG00000168434	ENSG00000203710	ENSG00000197102	ENSG00000111361	ENSG00000196296	ENSG00000170266	ENSG00000140521	ENSG00000163635		ENSG00000180644	ENSG00000095787	ENSG00000107611	ENSG00000197746	ENSG00000067082	ENSG00000070748	ENSG00000087245
ENSG00000143921	ENSG00000023330	ENSG00000166147	ENSG00000092853	ENSG00000196730	ENSG00000172752	ENSG00000087237	ENSG00000132855	ENSG00000165204	ENSG00000183709	ENSG00000114739	ENSG00000197142	ENSG00000173991	ENSG00000136158	ENSG00000166851	ENSG00000171634	ENSG00000142227	ENSG00000136531	ENSG00000198795	ENSG00000141564	ENSG00000143994	ENSG00000248487	ENSG00000204427	ENSG00000144827	ENSG00000165660	ENSG00000100997	ENSG00000164743	ENSG00000196890	ENSG00000205364	ENSG00000188124	ENSG00000235387	ENSG00000176246	ENSG00000186513	ENSG00000258817	ENSG00000102900	ENSG00000143473	ENSG00000182636	ENSG00000139618	ENSG00000087237	ENSG00000168036	ENSG00000188536	ENSG00000081148		ENSG00000035403	ENSG00000151150	ENSG00000165995	ENSG00000138326	ENSG00000134460	ENSG00000165471	ENSG00000039068
ENSG00000143994		ENSG00000070193	ENSG00000126067	ENSG00000035664	ENSG00000121898	ENSG00000197766	ENSG00000160746	ENSG00000173679	ENSG00000212658	ENSG00000139567	ENSG00000164398	ENSG00000100156	ENSG00000135298	ENSG00000173039	ENSG00000135604	ENSG00000112559		ENSG00000131051	ENSG00000032444	ENSG00000144827	ENSG00000114779	ENSG00000129968	ENSG00000106077	ENSG00000146109	ENSG00000131969	ENSG00000165202	ENSG00000169214	ENSG00000164816	ENSG00000240432	ENSG00000167531	ENSG00000254647	ENSG00000221900	ENSG00000258713	ENSG00000176387	ENSG00000092969	ENSG00000128739	ENSG00000136144	ENSG00000159723	ENSG00000145020	ENSG00000187535	ENSG00000047457		ENSG00000156650	ENSG00000108176	ENSG00000168267	ENSG00000107779	ENSG00000107485	ENSG00000108064	ENSG00000197943
ENSG00000144827	ENSG00000128918		ENSG00000092847	ENSG00000167657	ENSG00000005469	ENSG00000171316	ENSG00000177119	ENSG00000171481		ENSG00000243989	ENSG00000183747	ENSG00000183010	ENSG00000132199	ENSG00000138071	ENSG00000095139	ENSG00000145879	ENSG00000128573	ENSG00000083312	ENSG00000109606	ENSG00000106077	ENSG00000168792	ENSG00000107362	ENSG00000100997	ENSG00000114626	ENSG00000139826	ENSG00000206106	ENSG00000167355	ENSG00000228567	ENSG00000231192	ENSG00000169484	ENSG00000104918	ENSG00000170920	ENSG00000258436	ENSG00000213398	ENSG00000196660	ENSG00000114062	ENSG00000174405	ENSG00000039068	ENSG00000169359	ENSG00000103197	ENSG00000198836		ENSG00000122367	ENSG00000138346	ENSG00000107890	ENSG00000171862	ENSG00000152457	ENSG00000138346	ENSG00000140968
ENSG00000106077	ENSG00000184254		ENSG00000020129	ENSG00000133083	ENSG00000127377	ENSG00000183765	ENSG00000163297	ENSG00000136939		ENSG00000196839	ENSG00000066813	ENSG00000136352	ENSG00000145016	ENSG00000169398	ENSG00000101180	ENSG00000148498	ENSG00000066032	ENSG00000102786	ENSG00000127481	ENSG00000100997	ENSG00000204427	ENSG00000136379	ENSG00000131969	ENSG00000167315	ENSG00000248487	ENSG00000171864	ENSG00000111775	ENSG00000054148	ENSG00000197768	ENSG00000177300	ENSG00000141965	ENSG00000165272	ENSG00000258429	ENSG00000178573	ENSG00000143815	ENSG00000166206	ENSG00000187498	ENSG00000103150	ENSG00000145191	ENSG00000183454	ENSG00000161217		ENSG00000171862		ENSG00000225830	ENSG00000026103	ENSG00000107611	ENSG00000122859	ENSG00000198931
ENSG00000100997	ENSG00000112294	ENSG00000054598	ENSG00000054118	ENSG00000170390	ENSG00000116791	ENSG00000083937	ENSG00000221838	ENSG00000171459		ENSG00000093072	ENSG00000183549	ENSG00000104140	ENSG00000132681	ENSG00000001626	ENSG00000111424	ENSG00000120279	ENSG00000171940	ENSG00000165280	ENSG00000106976	ENSG00000131969	ENSG00000183260	ENSG00000164074	ENSG00000139826	ENSG00000240303	ENSG00000114779	ENSG00000163132	ENSG00000262484	ENSG00000138083	ENSG00000165782	ENSG00000203724	ENSG00000145384	ENSG00000187867	ENSG00000258223	ENSG00000176692	ENSG00000143801	ENSG00000128731	ENSG00000136352	ENSG00000176692	ENSG00000114279	ENSG00000188603	ENSG00000157869		ENSG00000107796	ENSG00000166224	ENSG00000070748	ENSG00000107798	ENSG00000165995	ENSG00000180644	ENSG00000141012
ENSG00000131969		ENSG00000176692	ENSG00000196182	ENSG00000163673	ENSG00000136488	ENSG00000101421	ENSG00000242802	ENSG00000171496	ENSG00000215262	ENSG00000137845	ENSG00000154930	ENSG00000174791	ENSG00000145020	ENSG00000183020	ENSG00000179751	ENSG00000141668	ENSG00000143514	ENSG00000157193	ENSG00000104833	ENSG00000139826	ENSG00000129968	ENSG00000140526	ENSG00000248487	ENSG00000151498	ENSG00000168792	ENSG00000221932	ENSG00000206047	ENSG00000255374	ENSG00000166884	ENSG00000178201	ENSG00000165202	ENSG00000181786	ENSG00000258083	ENSG00000108963	ENSG00000181873	ENSG00000140199	ENSG00000165506	ENSG00000040531	ENSG00000068078	ENSG00000140691	ENSG00000007062		ENSG00000107798	ENSG00000148606	ENSG00000165471	ENSG00000166189	ENSG00000078403	ENSG00000198246	ENSG00000132386
ENSG00000139826	ENSG00000120697	ENSG00000174804	ENSG00000163874	ENSG00000204580	ENSG00000196188	ENSG00000128656	ENSG00000234906	ENSG00000170929	ENSG00000233932	ENSG00000151694	ENSG00000075624	ENSG00000164379	ENSG00000111203	ENSG00000161203	ENSG00000106459	ENSG00000060558	ENSG00000156011	ENSG00000167325	ENSG00000063244	ENSG00000248487	ENSG00000107362	ENSG00000158201	ENSG00000114779	ENSG00000177646	ENSG00000204427	ENSG00000280094	ENSG00000172464	ENSG00000212935	ENSG00000170929	ENSG00000170790	ENSG00000176895	ENSG00000279000	ENSG00000257704	ENSG00000040531	ENSG00000143632	ENSG00000166068	ENSG00000100503	ENSG00000141510	ENSG00000185818	ENSG00000140873	ENSG00000128052		ENSG00000138160	ENSG00000171862	ENSG00000108064	ENSG00000107882	ENSG00000107890	ENSG00000122863	ENSG00000040531
ENSG00000248487	ENSG00000179477	ENSG00000107485	ENSG00000188786	ENSG00000162733	ENSG00000255974	ENSG00000120903	ENSG00000130203	ENSG00000171505		ENSG00000008277	ENSG00000184009	ENSG00000168758	ENSG00000013016	ENSG00000115091	ENSG00000183691	ENSG00000174871	ENSG00000074370	ENSG00000123908	ENSG00000173120	ENSG00000114779	ENSG00000164074	ENSG00000100439	ENSG00000168792	ENSG00000115361	ENSG00000183260	ENSG00000177300	ENSG00000173141	ENSG00000188379	ENSG00000177989	ENSG00000064961	ENSG00000120075	ENSG00000177700	ENSG00000257108	ENSG00000133028	ENSG00000135744	ENSG00000069966	ENSG00000125378	ENSG00000108691	ENSG00000197386	ENSG00000166558	ENSG00000163453		ENSG00000138207	ENSG00000138160	ENSG00000122877	ENSG00000175535	ENSG00000107562	ENSG00000182180	ENSG00000141510
ENSG00000114779	ENSG00000162551		ENSG00000183431	ENSG00000104936	ENSG00000138115	ENSG00000101204	ENSG00000198931	ENSG00000171501		ENSG00000168615	ENSG00000077080	ENSG00000168476	ENSG00000134874	ENSG00000205726	ENSG00000115884	ENSG00000254087	ENSG00000163399	ENSG00000169946	ENSG00000130477	ENSG00000168792	ENSG00000140526	ENSG00000011198	ENSG00000204427	ENSG00000117054	ENSG00000129968	ENSG00000164299	ENSG00000182103	ENSG00000188000	ENSG00000228856	ENSG00000171863	ENSG00000189090	ENSG00000172538	ENSG00000256980	ENSG00000006695	ENSG00000077522	ENSG00000137834	ENSG00000165588	ENSG00000275410	ENSG00000108576	ENSG00000154118	ENSG00000164073		ENSG00000165841	ENSG00000119969	ENSG00000122859	ENSG00000183605	ENSG00000070748	ENSG00000166343	ENSG00000133028
ENSG00000168792	ENSG00000163283	ENSG00000275410	ENSG00000163877	ENSG00000127334	ENSG00000100197	ENSG00000160716	ENSG00000137074	ENSG00000165202	ENSG00000260097	ENSG00000142303	ENSG00000181786	ENSG00000104903	ENSG00000110429	ENSG00000184009	ENSG00000125618	ENSG00000142731	ENSG00000156304	ENSG00000130635	ENSG00000072195	ENSG00000204427	ENSG00000158201	ENSG00000154175	ENSG00000183260	ENSG00000122971	ENSG00000107362	ENSG00000161055	ENSG00000155876	ENSG00000090971	ENSG00000176495	ENSG00000251692	ENSG00000142669	ENSG00000146399	ENSG00000256892	ENSG00000240505	ENSG00000116984	ENSG00000128973	ENSG00000119718	ENSG00000168610	ENSG00000014824	ENSG00000011295	ENSG00000121207		ENSG00000138109	ENSG00000059573	ENSG00000180644	ENSG00000066468	ENSG00000165471	ENSG00000156110	ENSG00000108691
ENSG00000204427	ENSG00000180318	ENSG00000128714	ENSG00000163873	ENSG00000143479	ENSG00000197446	ENSG00000122863	ENSG00000124198	ENSG00000280204		ENSG00000160323	ENSG00000072110	ENSG00000185112	ENSG00000081377	ENSG00000163466	ENSG00000213699	ENSG00000036672	ENSG00000146872	ENSG00000109118	ENSG00000151240	ENSG00000183260	ENSG00000100439	ENSG00000119328	ENSG00000129968	ENSG00000196177	ENSG00000136379	ENSG00000235631	ENSG00000284609	ENSG00000145309	ENSG00000205330	ENSG00000135312	ENSG00000221977	ENSG00000108688	ENSG00000256812	ENSG00000275410	ENSG00000198626	ENSG00000213614	ENSG00000165533	ENSG00000177469	ENSG00000163288	ENSG00000108557	ENSG00000164342		ENSG00000138115	ENSG00000138185	ENSG00000166228	ENSG00000065154	ENSG00000122877	ENSG00000107779	ENSG00000275410
ENSG00000183260	ENSG00000052850	ENSG00000117595	ENSG00000084072	ENSG00000010219	ENSG00000106258	ENSG00000179583	ENSG00000169379	ENSG00000197887		ENSG00000140470	ENSG00000248746	ENSG00000168505	ENSG00000174175	ENSG00000203852	ENSG00000115163	ENSG00000168306	ENSG00000124571	ENSG00000123384	ENSG00000161203	ENSG00000129968	ENSG00000163686	ENSG00000097007	ENSG00000107362	ENSG00000072778	ENSG00000164074	ENSG00000141194	ENSG00000206536	ENSG00000197253	ENSG00000182652	ENSG00000235169	ENSG00000205883	ENSG00000237110	ENSG00000256806	ENSG00000131482	ENSG00000091483	ENSG00000169375	ENSG00000197249	ENSG00000108395	ENSG00000255072	ENSG00000196712	ENSG00000138829		ENSG00000107521	ENSG00000014919	ENSG00000198246	ENSG00000188690	ENSG00000180644	ENSG00000171862	ENSG00000141756
ENSG00000129968	ENSG00000110497	ENSG00000101384	ENSG00000090621	ENSG00000146648	ENSG00000142973	ENSG00000145354	ENSG00000113966	ENSG00000221970	ENSG00000182898	ENSG00000140873	ENSG00000106526	ENSG00000126603	ENSG00000123989	ENSG00000241553	ENSG00000182054	ENSG00000149300	ENSG00000100084	ENSG00000063046	ENSG00000110076	ENSG00000107362	ENSG00000127220	ENSG00000143322	ENSG00000136379	ENSG00000114331	ENSG00000140526	ENSG00000206104	ENSG00000204887	ENSG00000204887	ENSG00000212933	ENSG00000187026	ENSG00000187238	ENSG00000126266	ENSG00000256762	ENSG00000005884	ENSG00000054282	ENSG00000140521	ENSG00000100697	ENSG00000159640	ENSG00000145348	ENSG00000131242	ENSG00000113721		ENSG00000014919	ENSG00000095485	ENSG00000166343	ENSG00000174775	ENSG00000166224	ENSG00000107798	ENSG00000168610
ENSG00000107362	ENSG00000123505	ENSG00000075043	ENSG00000127603	ENSG00000146904	ENSG00000222046	ENSG00000114859	ENSG00000100299	ENSG00000221858	ENSG00000111049	ENSG00000087116	ENSG00000101442	ENSG00000125798	ENSG00000115970	ENSG00000111229	ENSG00000070444	ENSG00000125995	ENSG00000123124		ENSG00000026559	ENSG00000136379	ENSG00000136754	ENSG00000099204	ENSG00000164074	ENSG00000131584	ENSG00000158201	ENSG00000176281	ENSG00000228607	ENSG00000258817	ENSG00000176742	ENSG00000212938	ENSG00000185385	ENSG00000278870	ENSG00000256618	ENSG00000153933	ENSG00000203667	ENSG00000173575	ENSG00000254585	ENSG00000259384	ENSG00000164073	ENSG00000161610	ENSG00000113140		ENSG00000107815	ENSG00000107815	ENSG00000148606	ENSG00000177156	ENSG00000198246	ENSG00000138160	ENSG00000131482
ENSG00000136379		ENSG00000138160	ENSG00000117000	ENSG00000142627	ENSG00000197410	ENSG00000172243	ENSG00000113273	ENSG00000221938		ENSG00000156140	ENSG00000169717	ENSG00000147804	ENSG00000175745	ENSG00000132475	ENSG00000174586	ENSG00000117425	ENSG00000090539	ENSG00000187605	ENSG00000135439	ENSG00000164074	ENSG00000138443	ENSG00000163995	ENSG00000140526	ENSG00000075239	ENSG00000011198	ENSG00000169035	ENSG00000230430	ENSG00000174370	ENSG00000149743	ENSG00000104888	ENSG00000167286	ENSG00000204103	ENSG00000256453	ENSG00000159640	ENSG00000162711	ENSG00000103197	ENSG00000182636	ENSG00000215644	ENSG00000073578	ENSG00000068120	ENSG00000124788		ENSG00000203867	ENSG00000108018	ENSG00000148672	ENSG00000177697	ENSG00000166343	ENSG00000059573	ENSG00000004939
ENSG00000164074	ENSG00000166126		ENSG00000171793	ENSG00000044524	ENSG00000137628	ENSG00000169714	ENSG00000104763	ENSG00000221989	ENSG00000170683	ENSG00000197859	ENSG00000184378	ENSG00000169738	ENSG00000138115	ENSG00000241685	ENSG00000171311	ENSG00000105679	ENSG00000124140	ENSG00000204120	ENSG00000185551	ENSG00000140526	ENSG00000108798	ENSG00000173210	ENSG00000158201	ENSG00000120437	ENSG00000163686	ENSG00000241595	ENSG00000181074	ENSG00000176787	ENSG00000205409	ENSG00000279395	ENSG00000254550	ENSG00000181649	ENSG00000256436	ENSG00000136463	ENSG00000067082	ENSG00000183454	ENSG00000128739	ENSG00000101577	ENSG00000153922	ENSG00000004939	ENSG00000112041		ENSG00000108061	ENSG00000108055	ENSG00000171862	ENSG00000053918	ENSG00000148606	ENSG00000014919	ENSG00000259207
ENSG00000140526		ENSG00000121454	ENSG00000117013	ENSG00000116106	ENSG00000125788	ENSG00000100473	ENSG00000116539	ENSG00000221933	ENSG00000237038	ENSG00000143382	ENSG00000135503	ENSG00000141524	ENSG00000182103	ENSG00000108953	ENSG00000146700	ENSG00000198648	ENSG00000143850	ENSG00000168916	ENSG00000131409	ENSG00000158201	ENSG00000154175	ENSG00000175164	ENSG00000100439	ENSG00000182827	ENSG00000127220	ENSG00000253506	ENSG00000181029	ENSG00000214700	ENSG00000175398	ENSG00000186971	ENSG00000178358	ENSG00000121318	ENSG00000256222	ENSG00000141522	ENSG00000107485	ENSG00000175595	ENSG00000156970	ENSG00000141448	ENSG00000133835	ENSG00000131095	ENSG00000112619		ENSG00000043591	ENSG00000183605	ENSG00000026103	ENSG00000110628	ENSG00000171862	ENSG00000175535	ENSG00000108821
ENSG00000158201	ENSG00000176248	ENSG00000187098	ENSG00000168389	ENSG00000145242	ENSG00000104808	ENSG00000123500	ENSG00000126522	ENSG00000180658	ENSG00000113966	ENSG00000160710	ENSG00000121989	ENSG00000175463	ENSG00000129562	ENSG00000162704	ENSG00000126775	ENSG00000105374	ENSG00000104885		ENSG00000188229	ENSG00000100439	ENSG00000119328	ENSG00000159842	ENSG00000011198	ENSG00000230124	ENSG00000138443	ENSG00000203663	ENSG00000205364	ENSG00000178279	ENSG00000066427	ENSG00000213937	ENSG00000164379	ENSG00000212658	ENSG00000256188	ENSG00000125730	ENSG00000123240	ENSG00000188603	ENSG00000137869	ENSG00000166603	ENSG00000138829	ENSG00000186868	ENSG00000112715		ENSG00000151929	ENSG00000066468	ENSG00000138160	ENSG00000167323	ENSG00000026103	ENSG00000066468	ENSG00000183691
ENSG00000100439	ENSG00000154188	ENSG00000130675	ENSG00000198815	ENSG00000080224	ENSG00000187908	ENSG00000060718	ENSG00000108381	ENSG00000212807		ENSG00000213638	ENSG00000139567	ENSG00000159335	ENSG00000165462	ENSG00000084674	ENSG00000184840	ENSG00000105669	ENSG00000135333	ENSG00000135387	ENSG00000150995	ENSG00000011198	ENSG00000097007	ENSG00000174429	ENSG00000163686	ENSG00000176244	ENSG00000108798	ENSG00000163220	ENSG00000148229	ENSG00000188820	ENSG00000235780	ENSG00000125841	ENSG00000235780	ENSG00000198326	ENSG00000255974	ENSG00000229833	ENSG00000077943	ENSG00000102879	ENSG00000104093	ENSG00000118046	ENSG00000186687	ENSG00000015532	ENSG00000118402		ENSG00000127884	ENSG00000108001	ENSG00000138207	ENSG00000244734	ENSG00000138160	ENSG00000174775	ENSG00000159640
ENSG00000011198	ENSG00000091879	ENSG00000134323	ENSG00000117394	ENSG00000135333	ENSG00000118997	ENSG00000108821	ENSG00000066279	ENSG00000221836		ENSG00000164742	ENSG00000132744	ENSG00000175573	ENSG00000134077	ENSG00000184900	ENSG00000124145	ENSG00000167964	ENSG00000106665		ENSG00000145833	ENSG00000163686	ENSG00000143322	ENSG00000146386	ENSG00000127220	ENSG00000110455	ENSG00000154175	ENSG00000185271	ENSG00000163283	ENSG00000187550	ENSG00000254858	ENSG00000100884	ENSG00000169291	ENSG00000185761	ENSG00000255974	ENSG00000079805	ENSG00000078403	ENSG00000080603	ENSG00000256061	ENSG00000171105	ENSG00000182578	ENSG00000006283	ENSG00000189007		ENSG00000174775	ENSG00000174775	ENSG00000165841	ENSG00000223609	ENSG00000119969	ENSG00000167244	ENSG00000259384
ENSG00000163686	ENSG00000167772	ENSG00000196712	ENSG00000065978	ENSG00000070886	ENSG00000144045	ENSG00000164692	ENSG00000130707	ENSG00000243896	ENSG00000163295	ENSG00000143199	ENSG00000170634	ENSG00000114554	ENSG00000127586	ENSG00000067560	ENSG00000113732	ENSG00000120820	ENSG00000122299	ENSG00000135040	ENSG00000181722	ENSG00000127220	ENSG00000099204	ENSG00000163322	ENSG00000136754	ENSG00000205126	ENSG00000119328	ENSG00000176230	ENSG00000176567	ENSG00000279263	ENSG00000197454	ENSG00000205329	ENSG00000175619	ENSG00000167531	ENSG00000255837	ENSG00000126267	ENSG00000107968	ENSG00000198848	ENSG00000140463	ENSG00000167772	ENSG00000022355	ENSG00000154229	ENSG00000168303		ENSG00000177666	ENSG00000069696	ENSG00000138109	ENSG00000213934	ENSG00000165841	ENSG00000129757	ENSG00000108946
ENSG00000127220	ENSG00000130812	ENSG00000183072	ENSG00000142949	ENSG00000154928	ENSG00000140279	ENSG00000139219	ENSG00000167654	ENSG00000244623	ENSG00000198326	ENSG00000173175	ENSG00000164113	ENSG00000181418	ENSG00000137573	ENSG00000107295	ENSG00000198915	ENSG00000131979		ENSG00000139625	ENSG00000163625	ENSG00000136754	ENSG00000163995	ENSG00000165660	ENSG00000138443	ENSG00000102977	ENSG00000097007	ENSG00000184022	ENSG00000241233	ENSG00000172377	ENSG00000206536	ENSG00000180090		ENSG00000186965	ENSG00000255823	ENSG00000161270	ENSG00000165731	ENSG00000182810	ENSG00000140459	ENSG00000105221	ENSG00000197283	ENSG00000108946	ENSG00000130427		ENSG00000117984	ENSG00000177030	ENSG00000107815	ENSG00000166311	ENSG00000095585	ENSG00000166311	ENSG00000109062
ENSG00000136754	ENSG00000029534	ENSG00000183691	ENSG00000117410	ENSG00000133216	ENSG00000203734	ENSG00000168542	ENSG00000138363	ENSG00000279486	ENSG00000225327	ENSG00000174233	ENSG00000137845		ENSG00000095739	ENSG00000125733	ENSG00000140406	ENSG00000119147	ENSG00000163104	ENSG00000109670	ENSG00000115306	ENSG00000138443	ENSG00000173210	ENSG00000146109	ENSG00000108798	ENSG00000167769	ENSG00000143322	ENSG00000221813	ENSG00000104827	ENSG00000181718	ENSG00000181698	ENSG00000165215	ENSG00000177710	ENSG00000120242	ENSG00000255823	ENSG00000130402	ENSG00000107562	ENSG00000140905	ENSG00000169375	ENSG00000105329	ENSG00000049618	ENSG00000123700	ENSG00000174697		ENSG00000130598	ENSG00000180176	ENSG00000077150	ENSG00000187486	ENSG00000213341	ENSG00000186104	ENSG00000171302
ENSG00000138443	ENSG00000145362	ENSG00000179915	ENSG00000066135	ENSG00000182580	ENSG00000178852	ENSG00000187498	ENSG00000159363	ENSG00000188124	ENSG00000249222	ENSG00000148700	ENSG00000148848	ENSG00000250510	ENSG00000170537	ENSG00000149269	ENSG00000136352	ENSG00000105732	ENSG00000007314	ENSG00000152520	ENSG00000133026	ENSG00000108798	ENSG00000175164	ENSG00000114626	ENSG00000154175	ENSG00000177076	ENSG00000099204	ENSG00000212938	ENSG00000176299	ENSG00000185821	ENSG00000171794	ENSG00000181029	ENSG00000163098	ENSG00000212124	ENSG00000255713	ENSG00000104835	ENSG00000225830	ENSG00000167522	ENSG00000140521	ENSG00000079435	ENSG00000122335		ENSG00000106348		ENSG00000130595	ENSG00000110651	ENSG00000148795	ENSG00000074319	ENSG00000077150	ENSG00000131808	ENSG00000075643
ENSG00000108798	ENSG00000167522	ENSG00000165671	ENSG00000117408	ENSG00000196411	ENSG00000172421	ENSG00000130635	ENSG00000196296	ENSG00000187080	ENSG00000183395	ENSG00000152990	ENSG00000135074		ENSG00000180818	ENSG00000010610	ENSG00000101306	ENSG00000169442	ENSG00000167110	ENSG00000080493		ENSG00000154175	ENSG00000159842	ENSG00000166016	ENSG00000119328	ENSG00000087085	ENSG00000163995	ENSG00000122304	ENSG00000181961	ENSG00000255095	ENSG00000181803	ENSG00000236125	ENSG00000189181	ENSG00000172236	ENSG00000255582	ENSG00000123815	ENSG00000070748	ENSG00000007168	ENSG00000166819	ENSG00000177045	ENSG00000243335	ENSG00000141551	ENSG00000164867		ENSG00000129757	ENSG00000110628	ENSG00000043591	ENSG00000183161	ENSG00000148795	ENSG00000184937	ENSG00000141646
ENSG00000154175	ENSG00000132466		ENSG00000187147	ENSG00000106123	ENSG00000176927	ENSG00000204262	ENSG00000185344	ENSG00000179615		ENSG00000121753	ENSG00000042980	ENSG00000227507	ENSG00000129317	ENSG00000079805	ENSG00000145354	ENSG00000105767	ENSG00000101161	ENSG00000198586	ENSG00000173175	ENSG00000119328	ENSG00000174429	ENSG00000060971	ENSG00000097007	ENSG00000100813	ENSG00000173210	ENSG00000181449	ENSG00000169509	ENSG00000181408	ENSG00000179674	ENSG00000182552	ENSG00000163794	ENSG00000198854	ENSG00000255501	ENSG00000105329	ENSG00000165471	ENSG00000011295	ENSG00000197299	ENSG00000104936	ENSG00000128573	ENSG00000118271	ENSG00000183638		ENSG00000110628	ENSG00000148985	ENSG00000175535	ENSG00000176697	ENSG00000065618	ENSG00000110435	ENSG00000167468
ENSG00000119328	ENSG00000131620		ENSG00000142937	ENSG00000141736	ENSG00000186976	ENSG00000142156	ENSG00000105929	ENSG00000171561		ENSG00000135298	ENSG00000168594	ENSG00000177283	ENSG00000129347	ENSG00000153071	ENSG00000112029	ENSG00000100888	ENSG00000136068	ENSG00000139990	ENSG00000167986	ENSG00000097007	ENSG00000146386	ENSG00000167315	ENSG00000143322	ENSG00000213088	ENSG00000175164	ENSG00000253626	ENSG00000224877	ENSG00000214642	ENSG00000186150	ENSG00000212124	ENSG00000232196	ENSG00000163209	ENSG00000255423	ENSG00000130203	ENSG00000183230	ENSG00000108557	ENSG00000185551	ENSG00000104812	ENSG00000174469	ENSG00000196628	ENSG00000104237		ENSG00000166311	ENSG00000166341	ENSG00000174775	ENSG00000085063	ENSG00000043591	ENSG00000166349	ENSG00000088256
ENSG00000097007	ENSG00000136938		ENSG00000132128	ENSG00000065361	ENSG00000132199	ENSG00000142173	ENSG00000116039	ENSG00000177535		ENSG00000127507	ENSG00000134249	ENSG00000183072	ENSG00000185499	ENSG00000179295	ENSG00000196361	ENSG00000153443	ENSG00000198561	ENSG00000115415	ENSG00000146872	ENSG00000143322	ENSG00000163322	ENSG00000076555	ENSG00000099204	ENSG00000144648	ENSG00000159842	ENSG00000177989	ENSG00000148386	ENSG00000171459	ENSG00000162881	ENSG00000166091	ENSG00000204978	ENSG00000138483	ENSG00000255398	ENSG00000179820	ENSG00000138347	ENSG00000196712	ENSG00000103266	ENSG00000169169	ENSG00000182372	ENSG00000148737	ENSG00000170289		ENSG00000187486	ENSG00000184014	ENSG00000185507	ENSG00000110435	ENSG00000185507	ENSG00000175097	ENSG00000171105
ENSG00000143322	ENSG00000138279	ENSG00000075891	ENSG00000197587	ENSG00000178568	ENSG00000138792	ENSG00000163359	ENSG00000123191	ENSG00000168131		ENSG00000205336	ENSG00000154734	ENSG00000141744	ENSG00000152217	ENSG00000167286	ENSG00000115112	ENSG00000116774	ENSG00000109606	ENSG00000171988	ENSG00000167658	ENSG00000099204	ENSG00000165660	ENSG00000111271	ENSG00000163995	ENSG00000144476	ENSG00000174429	ENSG00000204872	ENSG00000178395	ENSG00000197768	ENSG00000235169	ENSG00000187566	ENSG00000159884	ENSG00000244752	ENSG00000255374	ENSG00000115204	ENSG00000166224	ENSG00000141736	ENSG00000131652	ENSG00000062822	ENSG00000104635	ENSG00000166603	ENSG00000136997		ENSG00000006071	ENSG00000197601	ENSG00000177666	ENSG00000166349	ENSG00000110651	ENSG00000181830	ENSG00000130164
ENSG00000099204	ENSG00000166747	ENSG00000135903	ENSG00000185104	ENSG00000178607	ENSG00000261150	ENSG00000171812	ENSG00000081923	ENSG00000204703	ENSG00000158497		ENSG00000142303	ENSG00000136099	ENSG00000074855	ENSG00000012048	ENSG00000164458	ENSG00000137265	ENSG00000066455	ENSG00000105409	ENSG00000196235	ENSG00000163995	ENSG00000114626	ENSG00000240303	ENSG00000173210	ENSG00000129048	ENSG00000146386	ENSG00000186306	ENSG00000181499	ENSG00000186136	ENSG00000104918	ENSG00000221821	ENSG00000169488	ENSG00000196156	ENSG00000255307	ENSG00000115085	ENSG00000198246	ENSG00000126351	ENSG00000188827	ENSG00000172059	ENSG00000167632	ENSG00000186111	ENSG00000147852		ENSG00000074319	ENSG00000074319	ENSG00000110651	ENSG00000175097	ENSG00000167323	ENSG00000121680	ENSG00000102575
ENSG00000163995	ENSG00000072958		ENSG00000157077	ENSG00000134398	ENSG00000121053	ENSG00000112280	ENSG00000171953	ENSG00000124657		ENSG00000112414	ENSG00000160323	ENSG00000181409	ENSG00000079393	ENSG00000103275	ENSG00000107021	ENSG00000184363	ENSG00000120899	ENSG00000089558	ENSG00000136450	ENSG00000173210	ENSG00000166016	ENSG00000151498	ENSG00000175164	ENSG00000131473	ENSG00000163322	ENSG00000094796	ENSG00000171711	ENSG00000139899	ENSG00000138136	ENSG00000099769	ENSG00000231887	ENSG00000101210	ENSG00000255302	ENSG00000144061	ENSG00000138303	ENSG00000161610	ENSG00000033011	ENSG00000134324	ENSG00000178445	ENSG00000130816	ENSG00000168263		ENSG00000129170	ENSG00000109911	ENSG00000167323	ENSG00000213619	ENSG00000244734	ENSG00000165917	ENSG00000105607
ENSG00000173210	ENSG00000161203		ENSG00000117859	ENSG00000164896	ENSG00000164307	ENSG00000049089	ENSG00000175054	ENSG00000168158	ENSG00000204979	ENSG00000164199	ENSG00000140470		ENSG00000088782	ENSG00000081479	ENSG00000005513	ENSG00000179144	ENSG00000170776	ENSG00000124782	ENSG00000171608	ENSG00000175164	ENSG00000060971	ENSG00000177646	ENSG00000159842	ENSG00000122729	ENSG00000165660	ENSG00000212725	ENSG00000254598	ENSG00000176798	ENSG00000171936	ENSG00000240871	ENSG00000171496	ENSG00000170929	ENSG00000255298	ENSG00000136689	ENSG00000166343	ENSG00000108784	ENSG00000140650	ENSG00000143970	ENSG00000159921	ENSG00000130158	ENSG00000106991		ENSG00000184937	ENSG00000007372	ENSG00000244734	ENSG00000166801	ENSG00000152266	ENSG00000213619	ENSG00000072062
ENSG00000175164	ENSG00000132842	ENSG00000164093	ENSG00000162374	ENSG00000151422	ENSG00000213462	ENSG00000105664	ENSG00000148090	ENSG00000196242	ENSG00000179695	ENSG00000181092	ENSG00000140873	ENSG00000174871	ENSG00000131504	ENSG00000091831	ENSG00000148704	ENSG00000179954	ENSG00000064999	ENSG00000151553	ENSG00000108312	ENSG00000159842	ENSG00000167315	ENSG00000117054	ENSG00000174429	ENSG00000100412	ENSG00000146109	ENSG00000178372	ENSG00000172188	ENSG00000279486	ENSG00000167414	ENSG00000214194	ENSG00000124196	ENSG00000170782	ENSG00000255223	ENSG00000121966	ENSG00000035403	ENSG00000167941	ENSG00000125124	ENSG00000084734	ENSG00000135070	ENSG00000141837			ENSG00000121653	ENSG00000110435	ENSG00000152266		ENSG00000187486	ENSG00000166801	ENSG00000021488
ENSG00000159842	ENSG00000065000	ENSG00000008710		ENSG00000182511	ENSG00000164002	ENSG00000080819	ENSG00000105146	ENSG00000166368		ENSG00000156110	ENSG00000087116	ENSG00000121068	ENSG00000131507	ENSG00000010810	ENSG00000172336	ENSG00000064270		ENSG00000175073	ENSG00000144285	ENSG00000174429	ENSG00000278540	ENSG00000122971	ENSG00000146386	ENSG00000102794	ENSG00000114626	ENSG00000224877	ENSG00000165782	ENSG00000244362	ENSG00000277632	ENSG00000221970	ENSG00000170421	ENSG00000205155	ENSG00000255181	ENSG00000081479	ENSG00000156110	ENSG00000161647	ENSG00000159723	ENSG00000138079	ENSG00000260230	ENSG00000072062			ENSG00000180210	ENSG00000110436	ENSG00000187486	ENSG00000176340	ENSG00000006071	ENSG00000187049	ENSG00000105329
ENSG00000174429	ENSG00000120868		ENSG00000058804	ENSG00000077782		ENSG00000105392	ENSG00000166710	ENSG00000178358		ENSG00000101126	ENSG00000173157	ENSG00000168453	ENSG00000152214	ENSG00000174775	ENSG00000109787	ENSG00000105492	ENSG00000003756		ENSG00000136928	ENSG00000146386	ENSG00000076555	ENSG00000196177	ENSG00000163322	ENSG00000184227	ENSG00000166016	ENSG00000184148	ENSG00000169252	ENSG00000183019	ENSG00000170955	ENSG00000185372	ENSG00000164729	ENSG00000183729	ENSG00000255150	ENSG00000163599	ENSG00000156650	ENSG00000161653	ENSG00000186153	ENSG00000116062	ENSG00000136854	ENSG00000074181			ENSG00000134571	ENSG00000166349	ENSG00000006071	ENSG00000149781	ENSG00000074319	ENSG00000168000	ENSG00000104856
ENSG00000146386	ENSG00000134982		ENSG00000162378	ENSG00000066468	ENSG00000162391	ENSG00000160202		ENSG00000213215		ENSG00000116863	ENSG00000156140	ENSG00000088836	ENSG00000072609	ENSG00000122705	ENSG00000107831	ENSG00000169994	ENSG00000151883	ENSG00000144285	ENSG00000168610	ENSG00000163322	ENSG00000111271	ENSG00000072778	ENSG00000165660	ENSG00000162390	ENSG00000060971	ENSG00000108702	ENSG00000173349	ENSG00000231051	ENSG00000185615	ENSG00000188000	ENSG00000198435	ENSG00000090659	ENSG00000255112	ENSG00000118246	ENSG00000185303	ENSG00000186868	ENSG00000187741	ENSG00000116127	ENSG00000106976	ENSG00000131943			ENSG00000213619	ENSG00000052850	ENSG00000007372	ENSG00000167792	ENSG00000026508	ENSG00000176340	ENSG00000167749
ENSG00000163322	ENSG00000100823	ENSG00000185920	ENSG00000157193	ENSG00000068078	ENSG00000177558	ENSG00000109846	ENSG00000027847	ENSG00000221910		ENSG00000274286	ENSG00000158859	ENSG00000114853	ENSG00000015592	ENSG00000135624	ENSG00000113722	ENSG00000154832		ENSG00000197102	ENSG00000206557	ENSG00000165660	ENSG00000240303	ENSG00000157766	ENSG00000146109	ENSG00000119673	ENSG00000167315	ENSG00000228083	ENSG00000167118	ENSG00000198680	ENSG00000181029	ENSG00000163499	ENSG00000236637	ENSG00000204335	ENSG00000255095	ENSG00000115414	ENSG00000122367	ENSG00000170836	ENSG00000040531	ENSG00000115525	ENSG00000165699	ENSG00000197408			ENSG00000168000	ENSG00000213619	ENSG00000026508	ENSG00000110719	ENSG00000166349	ENSG00000172500	ENSG00000105568
ENSG00000165660	ENSG00000117362	ENSG00000171862	ENSG00000134748	ENSG00000160867		ENSG00000108255	ENSG00000136881	ENSG00000177489	ENSG00000236334	ENSG00000239900	ENSG00000154736	ENSG00000185294	ENSG00000060709	ENSG00000074054	ENSG00000167193	ENSG00000152377		ENSG00000079246	ENSG00000100345	ENSG00000146109	ENSG00000151498	ENSG00000072818	ENSG00000114626	ENSG00000177465	ENSG00000278540	ENSG00000185926	ENSG00000167825	ENSG00000173207	ENSG00000174970	ENSG00000187175	ENSG00000150269	ENSG00000186051	ENSG00000255072	ENSG00000138375	ENSG00000026103	ENSG00000108946	ENSG00000108474	ENSG00000172071	ENSG00000107147	ENSG00000105409			ENSG00000176340	ENSG00000172409	ENSG00000166349	ENSG00000172893	ENSG00000175097	ENSG00000175334	ENSG00000179820
ENSG00000146109	ENSG00000134817	ENSG00000139687	ENSG00000157216	ENSG00000000938	ENSG00000153347	ENSG00000196431	ENSG00000174483	ENSG00000177476	ENSG00000124812	ENSG00000185100	ENSG00000049192	ENSG00000167371	ENSG00000111885	ENSG00000125743	ENSG00000142273	ENSG00000108306	ENSG00000108854	ENSG00000106462	ENSG00000005339	ENSG00000114626	ENSG00000177646	ENSG00000114331	ENSG00000166016	ENSG00000205669	ENSG00000076555	ENSG00000163202	ENSG00000169717	ENSG00000164821	ENSG00000165496	ENSG00000180433	ENSG00000236398	ENSG00000232258	ENSG00000255012	ENSG00000081052	ENSG00000107798	ENSG00000181523	ENSG00000108557	ENSG00000136689	ENSG00000181090	ENSG00000130203			ENSG00000175334	ENSG00000168000	ENSG00000175097	ENSG00000159063	ENSG00000181830	ENSG00000173599	ENSG00000088053
ENSG00000114626	ENSG00000084234	ENSG00000165731	ENSG00000116133	ENSG00000122025	ENSG00000275395	ENSG00000100122	ENSG00000179941	ENSG00000188558	ENSG00000249861	ENSG00000106624	ENSG00000136378		ENSG00000276293	ENSG00000135046	ENSG00000180758	ENSG00000170638	ENSG00000066084	ENSG00000085872	ENSG00000109111	ENSG00000166016	ENSG00000115361	ENSG00000131584	ENSG00000060971	ENSG00000101473	ENSG00000111271	ENSG00000177489	ENSG00000176230	ENSG00000176692	ENSG00000182083	ENSG00000188620	ENSG00000205869	ENSG00000181023	ENSG00000254997	ENSG00000169031	ENSG00000138160	ENSG00000141551	ENSG00000132591	ENSG00000162992		ENSG00000042753			ENSG00000110711	ENSG00000176340	ENSG00000121653	ENSG00000171204	ENSG00000121653	ENSG00000167792	ENSG00000151694
ENSG00000166016	ENSG00000084674	ENSG00000105372		ENSG00000111816	ENSG00000143226	ENSG00000244752	ENSG00000181004	ENSG00000204688			ENSG00000178031	ENSG00000149451	ENSG00000113721	ENSG00000117533	ENSG00000168884	ENSG00000175970	ENSG00000196730	ENSG00000114416		ENSG00000060971	ENSG00000117054	ENSG00000075239	ENSG00000167315	ENSG00000168306	ENSG00000240303	ENSG00000130748	ENSG00000116774	ENSG00000110484	ENSG00000128165	ENSG00000267467	ENSG00000160117	ENSG00000186326	ENSG00000254858	ENSG00000172482	ENSG00000138193	ENSG00000154864	ENSG00000131242	ENSG00000169047		ENSG00000126583			ENSG00000167792	ENSG00000142186	ENSG00000180210	ENSG00000073921	ENSG00000134569	ENSG00000110717	ENSG00000132031
ENSG00000060971	ENSG00000091583	ENSG00000138326	ENSG00000173406	ENSG00000010810	ENSG00000142748	ENSG00000163254	ENSG00000125124	ENSG00000204657	ENSG00000213215	ENSG00000144218	ENSG00000156218	ENSG00000177303	ENSG00000095906	ENSG00000177606	ENSG00000162927	ENSG00000073756	ENSG00000154845	ENSG00000162736	ENSG00000157388	ENSG00000167315	ENSG00000122971	ENSG00000120437	ENSG00000278540	ENSG00000087008	ENSG00000151498	ENSG00000172377	ENSG00000256812	ENSG00000205328	ENSG00000256892	ENSG00000240972	ENSG00000228083	ENSG00000241233	ENSG00000254834	ENSG00000204103	ENSG00000059573	ENSG00000141458	ENSG00000126351	ENSG00000142330		ENSG00000118004			ENSG00000110717	ENSG00000172500	ENSG00000149131	ENSG00000196611	ENSG00000165917	ENSG00000110719	ENSG00000158125
ENSG00000167315	ENSG00000198931	ENSG00000197728	ENSG00000162402	ENSG00000178950	ENSG00000143631	ENSG00000118231	ENSG00000140463	ENSG00000204702	ENSG00000215182	ENSG00000072364	ENSG00000184060	ENSG00000123989	ENSG00000150275	ENSG00000007168	ENSG00000136327	ENSG00000115602	ENSG00000168487	ENSG00000164163	ENSG00000080503	ENSG00000278540	ENSG00000196177	ENSG00000182827	ENSG00000076555	ENSG00000153093	ENSG00000177646	ENSG00000183251	ENSG00000205869	ENSG00000181761	ENSG00000221880	ENSG00000244411		ENSG00000178586	ENSG00000254737	ENSG00000101076	ENSG00000119977	ENSG00000152217	ENSG00000131470	ENSG00000125863		ENSG00000021574			ENSG00000162337	ENSG00000175115		ENSG00000149311	ENSG00000149131	ENSG00000132740	ENSG00000138079
ENSG00000278540	ENSG00000240583	ENSG00000124813	ENSG00000162599	ENSG00000185974	ENSG00000143520	ENSG00000213139	ENSG00000163093	ENSG00000204700		ENSG00000141385	ENSG00000160710	ENSG00000159713	ENSG00000185298	ENSG00000133703	ENSG00000020633	ENSG00000198590	ENSG00000140829	ENSG00000100345	ENSG00000067596	ENSG00000076555	ENSG00000072778	ENSG00000181513	ENSG00000111271	ENSG00000183760	ENSG00000115361	ENSG00000183598	ENSG00000188386	ENSG00000187559	ENSG00000204822	ENSG00000159335	ENSG00000119862	ENSG00000140961	ENSG00000254656	ENSG00000124212	ENSG00000107521	ENSG00000049759	ENSG00000131095	ENSG00000173335		ENSG00000204843			ENSG00000110090	ENSG00000174483	ENSG00000168000	ENSG00000160654		ENSG00000172893	ENSG00000116016
ENSG00000076555	ENSG00000178301	ENSG00000103449	ENSG00000185483	ENSG00000125388	ENSG00000094963	ENSG00000103316	ENSG00000138686	ENSG00000204701		ENSG00000081051	ENSG00000197381	ENSG00000160781	ENSG00000086506	ENSG00000123374	ENSG00000126562	ENSG00000170426	ENSG00000198198	ENSG00000108819	ENSG00000004487	ENSG00000111271	ENSG00000157766	ENSG00000107897	ENSG00000240303	ENSG00000100312	ENSG00000117054	ENSG00000178201	ENSG00000135973	ENSG00000170950	ENSG00000255501	ENSG00000275152	ENSG00000175602	ENSG00000166884	ENSG00000254647	ENSG00000124089	ENSG00000172987	ENSG00000183287	ENSG00000108395	ENSG00000101440		ENSG00000115486			ENSG00000132740	ENSG00000173898	ENSG00000175334	ENSG00000137700	ENSG00000156738	ENSG00000165458	ENSG00000095002
ENSG00000111271	ENSG00000167580	ENSG00000101115	ENSG00000162607	ENSG00000198873	ENSG00000225899	ENSG00000119535	ENSG00000122507	ENSG00000171133		ENSG00000038002	ENSG00000185736	ENSG00000185499	ENSG00000128604	ENSG00000114353	ENSG00000069667	ENSG00000125968	ENSG00000166747	ENSG00000100982	ENSG00000100888	ENSG00000240303	ENSG00000072818	ENSG00000230124	ENSG00000151498	ENSG00000111644	ENSG00000122971	ENSG00000172772	ENSG00000183729	ENSG00000158109	ENSG00000137392	ENSG00000099985	ENSG00000168828	ENSG00000255072	ENSG00000254636	ENSG00000203883	ENSG00000075891	ENSG00000115266	ENSG00000259384	ENSG00000101076		ENSG00000169554			ENSG00000172893	ENSG00000167792	ENSG00000174483	ENSG00000256269	ENSG00000149781	ENSG00000175564	ENSG00000170820
ENSG00000240303	ENSG00000161798	ENSG00000143368	ENSG00000162434	ENSG00000198055	ENSG00000176920	ENSG00000173546	ENSG00000248098	ENSG00000196071		ENSG00000273540	ENSG00000063761		ENSG00000164077	ENSG00000213281	ENSG00000171786	ENSG00000108947	ENSG00000095637	ENSG00000095564	ENSG00000124140	ENSG00000151498	ENSG00000114331	ENSG00000159640	ENSG00000177646	ENSG00000134940	ENSG00000196177	ENSG00000176797	ENSG00000163254	ENSG00000189052	ENSG00000168828	ENSG00000185201	ENSG00000185821	ENSG00000170892	ENSG00000254598	ENSG00000185339	ENSG00000166189	ENSG00000104833	ENSG00000108946	ENSG00000197496		ENSG00000182389			ENSG00000162129	ENSG00000110717	ENSG00000110711	ENSG00000172269	ENSG00000175334	ENSG00000171204	ENSG00000116039
ENSG00000151498			ENSG00000118473	ENSG00000114124	ENSG00000156413	ENSG00000129170	ENSG00000083123	ENSG00000203663		ENSG00000165923	ENSG00000164742	ENSG00000106333	ENSG00000125850	ENSG00000139687	ENSG00000037897	ENSG00000151929	ENSG00000162753	ENSG00000177303	ENSG00000092201	ENSG00000177646	ENSG00000131584	ENSG00000078124	ENSG00000115361	ENSG00000103740	ENSG00000072778	ENSG00000186766	ENSG00000180219	ENSG00000173372	ENSG00000188015	ENSG00000165943	ENSG00000275152	ENSG00000204913	ENSG00000254585	ENSG00000100292	ENSG00000077150	ENSG00000032444	ENSG00000173894	ENSG00000124212		ENSG00000144285			ENSG00000171204	ENSG00000069482	ENSG00000110092	ENSG00000110395	ENSG00000175115	ENSG00000074266	ENSG00000115085
ENSG00000177646	ENSG00000165527		ENSG00000198160	ENSG00000105723	ENSG00000144644	ENSG00000101439	ENSG00000074582	ENSG00000198128	ENSG00000175485	ENSG00000084693	ENSG00000078295	ENSG00000114923	ENSG00000188269	ENSG00000181104	ENSG00000066136	ENSG00000105339	ENSG00000150457	ENSG00000106263	ENSG00000214655	ENSG00000115361	ENSG00000075239	ENSG00000087085	ENSG00000117054	ENSG00000130377	ENSG00000157766	ENSG00000196772	ENSG00000050393	ENSG00000125533	ENSG00000136371	ENSG00000198601	ENSG00000179862	ENSG00000279961	ENSG00000254550	ENSG00000100345	ENSG00000148842	ENSG00000130816	ENSG00000101596	ENSG00000124089		ENSG00000128655			ENSG00000171202	ENSG00000162129	ENSG00000168040	ENSG00000110074	ENSG00000110719	ENSG00000149196	ENSG00000125538
ENSG00000115361	ENSG00000124198	ENSG00000166949	ENSG00000142864	ENSG00000082701	ENSG00000148288	ENSG00000121966	ENSG00000176697	ENSG00000197454		ENSG00000204305	ENSG00000173175	ENSG00000128713	ENSG00000119048	ENSG00000185591	ENSG00000185610	ENSG00000244242	ENSG00000156802	ENSG00000108848	ENSG00000174243	ENSG00000117054	ENSG00000120437	ENSG00000100813	ENSG00000122971	ENSG00000164398	ENSG00000072818	ENSG00000204983	ENSG00000182747	ENSG00000232264	ENSG00000174327	ENSG00000172006	ENSG00000138207	ENSG00000183395	ENSG00000254521	ENSG00000134086	ENSG00000107960	ENSG00000141837	ENSG00000141448	ENSG00000087460		ENSG00000144410			ENSG00000137672	ENSG00000168014	ENSG00000137497	ENSG00000151498	ENSG00000168040	ENSG00000042429	ENSG00000136689
ENSG00000117054	ENSG00000101246	ENSG00000141646	ENSG00000116678	ENSG00000070019	ENSG00000117226	ENSG00000172115	ENSG00000125864	ENSG00000279263	ENSG00000146378	ENSG00000006530	ENSG00000121281	ENSG00000095752	ENSG00000146143	ENSG00000085832	ENSG00000185475	ENSG00000144843	ENSG00000103479	ENSG00000015171	ENSG00000185129	ENSG00000122971	ENSG00000182827	ENSG00000213088	ENSG00000196177	ENSG00000166743	ENSG00000114331	ENSG00000188124	ENSG00000197887	ENSG00000165799	ENSG00000105374	ENSG00000171864	ENSG00000187180	ENSG00000203618	ENSG00000254466	ENSG00000163818	ENSG00000214413	ENSG00000132024	ENSG00000134049	ENSG00000142192		ENSG00000080819			ENSG00000196611	ENSG00000137513	ENSG00000165458	ENSG00000118971	ENSG00000137497	ENSG00000166037	ENSG00000121966
ENSG00000122971	ENSG00000175220	ENSG00000099956	ENSG00000116675	ENSG00000101336	ENSG00000162654	ENSG00000083799	ENSG00000136717	ENSG00000198601		ENSG00000162688	ENSG00000155897	ENSG00000128591	ENSG00000135917	ENSG00000220205	ENSG00000111783	ENSG00000156030	ENSG00000198911	ENSG00000126464	ENSG00000105426	ENSG00000072778	ENSG00000107897	ENSG00000144648	ENSG00000072778	ENSG00000183747	ENSG00000131584	ENSG00000175573	ENSG00000120094	ENSG00000223443	ENSG00000168269	ENSG00000187642	ENSG00000271303	ENSG00000184945	ENSG00000254440	ENSG00000213689	ENSG00000108061	ENSG00000074181	ENSG00000166603	ENSG00000100416		ENSG00000135925			ENSG00000170290	ENSG00000171204	ENSG00000175564	ENSG00000118972	ENSG00000149260	ENSG00000187240	ENSG00000115267
ENSG00000196177	ENSG00000160007	ENSG00000100146	ENSG00000116754	ENSG00000163349	ENSG00000005436	ENSG00000011465	ENSG00000197299	ENSG00000228198		ENSG00000187546	ENSG00000162104	ENSG00000105371	ENSG00000100979	ENSG00000152291	ENSG00000184221	ENSG00000177706	ENSG00000152104	ENSG00000101337	ENSG00000161681	ENSG00000157766	ENSG00000230124	ENSG00000144476	ENSG00000157766	ENSG00000005187	ENSG00000075239	ENSG00000171053	ENSG00000176973	ENSG00000184887	ENSG00000108639	ENSG00000141316	ENSG00000263761	ENSG00000125879	ENSG00000254415	ENSG00000172037	ENSG00000043591	ENSG00000131943	ENSG00000179981	ENSG00000150995		ENSG00000237412			ENSG00000075239	ENSG00000074266	ENSG00000149260	ENSG00000067182	ENSG00000073921	ENSG00000149311	ENSG00000115339
ENSG00000072778	ENSG00000100852	ENSG00000181449	ENSG00000132485	ENSG00000064393	ENSG00000136487	ENSG00000204843	ENSG00000095585	ENSG00000171180	ENSG00000176571	ENSG00000169692	ENSG00000075340	ENSG00000167771	ENSG00000101162	ENSG00000101367	ENSG00000162490	ENSG00000131095	ENSG00000185760	ENSG00000107929	ENSG00000184261	ENSG00000072818	ENSG00000176244	ENSG00000129048	ENSG00000072818	ENSG00000215009	ENSG00000120437	ENSG00000171855		ENSG00000204873	ENSG00000254466	ENSG00000100253	ENSG00000115009	ENSG00000173456	ENSG00000253958	ENSG00000058262	ENSG00000066468	ENSG00000011600	ENSG00000060069	ENSG00000182533		ENSG00000196811			ENSG00000109846	ENSG00000149311	ENSG00000196611	ENSG00000139193	ENSG00000074266	ENSG00000086848	ENSG00000138435
ENSG00000157766	ENSG00000117713	ENSG00000166068	ENSG00000172260	ENSG00000110422	ENSG00000189433		ENSG00000189114	ENSG00000162727		ENSG00000018510	ENSG00000148700	ENSG00000169696	ENSG00000090905	ENSG00000144566	ENSG00000163497	ENSG00000144824	ENSG00000051009	ENSG00000148143	ENSG00000168135	ENSG00000114331	ENSG00000110455	ENSG00000131473	ENSG00000114331	ENSG00000154930	ENSG00000182827	ENSG00000163794	ENSG00000244734	ENSG00000177947	ENSG00000235780	ENSG00000105404	ENSG00000183598	ENSG00000228075	ENSG00000253719	ENSG00000113971	ENSG00000174775	ENSG00000075702	ENSG00000116014	ENSG00000114026		ENSG00000132326			ENSG00000204370	ENSG00000118058	ENSG00000170290	ENSG00000111669	ENSG00000109861	ENSG00000204370	ENSG00000168542
ENSG00000072818	ENSG00000116017	ENSG00000135111	ENSG00000033122	ENSG00000160396	ENSG00000149328	ENSG00000070413	ENSG00000172331	ENSG00000177186		ENSG00000188157	ENSG00000121753	ENSG00000213445	ENSG00000168828	ENSG00000141646	ENSG00000205116	ENSG00000135919	ENSG00000032219	ENSG00000084463	ENSG00000153147	ENSG00000131584	ENSG00000205126	ENSG00000153086	ENSG00000131584	ENSG00000111058	ENSG00000181513	ENSG00000099960	ENSG00000129355	ENSG00000173113	ENSG00000173928	ENSG00000108342	ENSG00000135245	ENSG00000203757	ENSG00000253626	ENSG00000144891	ENSG00000177156	ENSG00000105329	ENSG00000104899	ENSG00000187288		ENSG00000188389			ENSG00000110243	ENSG00000095139	ENSG00000149311	ENSG00000139083	ENSG00000196611	ENSG00000150787	ENSG00000115415
ENSG00000114331	ENSG00000179361	ENSG00000089225	ENSG00000118454	ENSG00000142149	ENSG00000137198	ENSG00000131504	ENSG00000157764	ENSG00000278889		ENSG00000159723	ENSG00000135298	ENSG00000196923	ENSG00000146535	ENSG00000166226	ENSG00000185651	ENSG00000185101	ENSG00000149639		ENSG00000102452	ENSG00000075239	ENSG00000102977	ENSG00000162390	ENSG00000075239	ENSG00000107796	ENSG00000107897	ENSG00000137273	ENSG00000099330	ENSG00000197353	ENSG00000125995	ENSG00000177212	ENSG00000176907	ENSG00000043355	ENSG00000253598	ENSG00000163581	ENSG00000177697	ENSG00000105372	ENSG00000125656	ENSG00000132170		ENSG00000125780			ENSG00000110245	ENSG00000160695	ENSG00000109846	ENSG00000111700	ENSG00000149311	ENSG00000167286	ENSG00000155760
ENSG00000131584	ENSG00000054267	ENSG00000070814	ENSG00000162613		ENSG00000261739	ENSG00000104936	ENSG00000162399	ENSG00000175143	ENSG00000203812	ENSG00000135744	ENSG00000111452	ENSG00000108262	ENSG00000138593	ENSG00000156052	ENSG00000115073	ENSG00000052841	ENSG00000119596	ENSG00000132466	ENSG00000070756	ENSG00000120437	ENSG00000159640	ENSG00000172497	ENSG00000120437	ENSG00000075624	ENSG00000230124	ENSG00000267697	ENSG00000267697	ENSG00000267697	ENSG00000186980	ENSG00000231068	ENSG00000258436	ENSG00000178257	ENSG00000253548	ENSG00000113790	ENSG00000167244	ENSG00000105722	ENSG00000171105	ENSG00000113966		ENSG00000125779			ENSG00000118137	ENSG00000172269	ENSG00000150768	ENSG00000111716	ENSG00000109846	ENSG00000160654	ENSG00000115414
ENSG00000075239	ENSG00000150347	ENSG00000141510	ENSG00000036549	ENSG00000140443	ENSG00000088053	ENSG00000087470	ENSG00000169814	ENSG00000184022	ENSG00000101074	ENSG00000135049	ENSG00000123146	ENSG00000090097	ENSG00000144369	ENSG00000088986	ENSG00000198522	ENSG00000138031	ENSG00000090863	ENSG00000136504	ENSG00000128268	ENSG00000182827	ENSG00000167769	ENSG00000119673	ENSG00000182827	ENSG00000169067	ENSG00000176244	ENSG00000197683	ENSG00000180433	ENSG00000205445	ENSG00000184166	ENSG00000123689	ENSG00000104827	ENSG00000181961	ENSG00000253506	ENSG00000087274	ENSG00000110651	ENSG00000079432	ENSG00000032444	ENSG00000113971		ENSG00000125850			ENSG00000137700	ENSG00000110060	ENSG00000110243	ENSG00000133703	ENSG00000150768	ENSG00000118058	ENSG00000135902
ENSG00000120437	ENSG00000169379	ENSG00000104447	ENSG00000077254	ENSG00000104365	ENSG00000089916	ENSG00000079805	ENSG00000156970	ENSG00000279301		ENSG00000144891	ENSG00000164393	ENSG00000173531	ENSG00000013583	ENSG00000085733	ENSG00000165046	ENSG00000111144	ENSG00000079156	ENSG00000107937	ENSG00000126070	ENSG00000181513	ENSG00000177076	ENSG00000177465	ENSG00000181513	ENSG00000159251	ENSG00000110455		ENSG00000160202	ENSG00000160013	ENSG00000141741	ENSG00000140319	ENSG00000161610	ENSG00000188931	ENSG00000253276	ENSG00000157796	ENSG00000129757	ENSG00000073050	ENSG00000141837	ENSG00000144891		ENSG00000173335			ENSG00000110395	ENSG00000110074	ENSG00000118137	ENSG00000139131	ENSG00000198851	ENSG00000095139	ENSG00000172482
ENSG00000182827	ENSG00000138175	ENSG00000165699		ENSG00000263528	ENSG00000116032	ENSG00000149295	ENSG00000130921	ENSG00000196240		ENSG00000172482	ENSG00000069122	ENSG00000173442	ENSG00000164742	ENSG00000121966	ENSG00000175582	ENSG00000158470	ENSG00000111249	ENSG00000116688	ENSG00000106462	ENSG00000107897	ENSG00000078124	ENSG00000205669	ENSG00000107897	ENSG00000163017	ENSG00000205126	ENSG00000187166	ENSG00000234829	ENSG00000177201	ENSG00000196119	ENSG00000168875	ENSG00000186119	ENSG00000198090	ENSG00000251692	ENSG00000145244	ENSG00000110628	ENSG00000130203	ENSG00000248099	ENSG00000163581		ENSG00000101306			ENSG00000110074	ENSG00000110063	ENSG00000198851	ENSG00000139219	ENSG00000167286	ENSG00000110395	ENSG00000125845
ENSG00000181513	ENSG00000143437	ENSG00000103197	ENSG00000065243	ENSG00000166333	ENSG00000114124	ENSG00000169676		ENSG00000182783		ENSG00000101444	ENSG00000205336	ENSG00000161682	ENSG00000073614	ENSG00000114251	ENSG00000109270	ENSG00000166123	ENSG00000162711	ENSG00000156599	ENSG00000174437	ENSG00000230124	ENSG00000087085	ENSG00000097021	ENSG00000230124	ENSG00000182584	ENSG00000102977	ENSG00000205882	ENSG00000153037	ENSG00000180089	ENSG00000261667	ENSG00000261949	ENSG00000155087	ENSG00000115386	ENSG00000251380	ENSG00000138760	ENSG00000167323	ENSG00000087086	ENSG00000105697	ENSG00000121879		ENSG00000100983			ENSG00000151498	ENSG00000149571	ENSG00000160654	ENSG00000152556	ENSG00000160654	ENSG00000166250	ENSG00000125863
ENSG00000107897	ENSG00000172379	ENSG00000134086	ENSG00000162664	ENSG00000171105	ENSG00000250361	ENSG00000134760	ENSG00000173369	ENSG00000196539		ENSG00000126705	ENSG00000112414	ENSG00000139899	ENSG00000065320	ENSG00000049245	ENSG00000112242	ENSG00000158488	ENSG00000165731		ENSG00000189091	ENSG00000176244	ENSG00000100813	ENSG00000101473	ENSG00000110455	ENSG00000136518	ENSG00000159640	ENSG00000130487	ENSG00000108849	ENSG00000163132	ENSG00000172336	ENSG00000103254	ENSG00000189139	ENSG00000153485	ENSG00000250479	ENSG00000173085	ENSG00000244734	ENSG00000126453	ENSG00000105329	ENSG00000113790		ENSG00000171867			ENSG00000151067	ENSG00000139180	ENSG00000137700	ENSG00000167548	ENSG00000118058	ENSG00000134910	ENSG00000101384
ENSG00000230124	ENSG00000111229	ENSG00000184937	ENSG00000122482	ENSG00000027644	ENSG00000127311	ENSG00000046604	ENSG00000159189	ENSG00000183310	ENSG00000187569	ENSG00000135541	ENSG00000117114	ENSG00000064687	ENSG00000116001	ENSG00000113558	ENSG00000128645	ENSG00000006007	ENSG00000167986	ENSG00000132716	ENSG00000121879	ENSG00000110455	ENSG00000213088	ENSG00000161533	ENSG00000205126	ENSG00000077080	ENSG00000167769	ENSG00000178358	ENSG00000186967	ENSG00000181371	ENSG00000069493	ENSG00000279514	ENSG00000186306	ENSG00000244234	ENSG00000250254	ENSG00000118762	ENSG00000152266	ENSG00000039650	ENSG00000079435	ENSG00000181092		ENSG00000100985			ENSG00000118972	ENSG00000111642	ENSG00000111262	ENSG00000178449	ENSG00000150455	ENSG00000110060	ENSG00000125965
ENSG00000176244	ENSG00000104763	ENSG00000167522	ENSG00000117528		ENSG00000160883	ENSG00000152591	ENSG00000159403	ENSG00000177151		ENSG00000124942	ENSG00000162618	ENSG00000167895	ENSG00000100351	ENSG00000142208	ENSG00000177606	ENSG00000118508	ENSG00000130749	ENSG00000168214	ENSG00000130402	ENSG00000205126	ENSG00000144648	ENSG00000168306	ENSG00000102977	ENSG00000148156	ENSG00000078124	ENSG00000162695	ENSG00000229544	ENSG00000054598	ENSG00000156885	ENSG00000180305	ENSG00000259224	ENSG00000213416	ENSG00000249992	ENSG00000205403	ENSG00000006071	ENSG00000186487	ENSG00000104884	ENSG00000174007		ENSG00000124140			ENSG00000139180	ENSG00000111678	ENSG00000110799	ENSG00000110911	ENSG00000111262	ENSG00000110074	ENSG00000100985
ENSG00000110455	ENSG00000139352	ENSG00000049618	ENSG00000137962	ENSG00000134070	ENSG00000234745	ENSG00000134769	ENSG00000182326	ENSG00000196944		ENSG00000106546	ENSG00000164199	ENSG00000179348	ENSG00000109674	ENSG00000063245	ENSG00000010818	ENSG00000180921	ENSG00000052126	ENSG00000130402	ENSG00000130294	ENSG00000102977	ENSG00000144476	ENSG00000087008	ENSG00000159640	ENSG00000117148	ENSG00000087085	ENSG00000196131	ENSG00000206203	ENSG00000179919	ENSG00000169245	ENSG00000161798	ENSG00000141433	ENSG00000100299	ENSG00000249860	ENSG00000151623	ENSG00000110756	ENSG00000119888	ENSG00000104936	ENSG00000087274		ENSG00000087460			ENSG00000067182	ENSG00000139197	ENSG00000067182	ENSG00000139567	ENSG00000110799	ENSG00000151704	ENSG00000019186
ENSG00000205126	ENSG00000183734	ENSG00000158321	ENSG00000122406	ENSG00000090376	ENSG00000231389	ENSG00000047579	ENSG00000166278	ENSG00000203661	ENSG00000161850	ENSG00000145192	ENSG00000196616	ENSG00000173338	ENSG00000115286	ENSG00000067715	ENSG00000120057	ENSG00000206075	ENSG00000141376	ENSG00000198752	ENSG00000115415	ENSG00000159640	ENSG00000129048	ENSG00000153093	ENSG00000167769	ENSG00000181786	ENSG00000100813	ENSG00000181733	ENSG00000175485	ENSG00000280094	ENSG00000197428	ENSG00000197008	ENSG00000255223	ENSG00000212724	ENSG00000249222	ENSG00000171560	ENSG00000134333	ENSG00000179915	ENSG00000087088	ENSG00000109501		ENSG00000124205			ENSG00000070018	ENSG00000273079	ENSG00000139193	ENSG00000197728	ENSG00000067182	ENSG00000139180	ENSG00000124089
ENSG00000102977	ENSG00000111875		ENSG00000137936	ENSG00000198001	ENSG00000173083	ENSG00000184545		ENSG00000198104		ENSG00000111732	ENSG00000248144	ENSG00000160685	ENSG00000137674	ENSG00000107796	ENSG00000175197	ENSG00000116649	ENSG00000164080	ENSG00000007923	ENSG00000132535	ENSG00000167769	ENSG00000131473	ENSG00000143727	ENSG00000177076	ENSG00000072110	ENSG00000213088	ENSG00000125820	ENSG00000270672	ENSG00000234906	ENSG00000198033	ENSG00000108849	ENSG00000169727	ENSG00000142684	ENSG00000248099	ENSG00000164190	ENSG00000129170	ENSG00000115902	ENSG00000104826	ENSG00000145331		ENSG00000258366			ENSG00000111341	ENSG00000069431	ENSG00000010610		ENSG00000139193	ENSG00000111319	ENSG00000124092
ENSG00000159640	ENSG00000129691		ENSG00000143033	ENSG00000005844	ENSG00000113905	ENSG00000117298	ENSG00000244731	ENSG00000177462			ENSG00000197894	ENSG00000136931	ENSG00000120458	ENSG00000088256	ENSG00000164683	ENSG00000169679	ENSG00000154556	ENSG00000130726	ENSG00000018625	ENSG00000177076	ENSG00000153086	ENSG00000134575	ENSG00000078124	ENSG00000248746	ENSG00000144648	ENSG00000188707	ENSG00000178602	ENSG00000176797	ENSG00000054598	ENSG00000164406	ENSG00000175315	ENSG00000172867	ENSG00000247315	ENSG00000168621	ENSG00000131808	ENSG00000116096	ENSG00000062822	ENSG00000138823		ENSG00000101152			ENSG00000069431	ENSG00000134532	ENSG00000182326	ENSG00000135446	ENSG00000010610	ENSG00000126749	ENSG00000124222
ENSG00000167769	ENSG00000126522	ENSG00000173575	ENSG00000137942	ENSG00000113263	ENSG00000197915	ENSG00000115380	ENSG00000106804	ENSG00000185372		ENSG00000164022	ENSG00000196344	ENSG00000160606	ENSG00000243335	ENSG00000167552	ENSG00000168374	ENSG00000103044	ENSG00000126217	ENSG00000133216	ENSG00000133083	ENSG00000078124	ENSG00000122729	ENSG00000014257	ENSG00000087085	ENSG00000130402	ENSG00000144476	ENSG00000184502	ENSG00000142534	ENSG00000187569	ENSG00000242689	ENSG00000183978	ENSG00000143554	ENSG00000136939	ENSG00000246705	ENSG00000039537	ENSG00000184937	ENSG00000163017	ENSG00000115211	ENSG00000109320		ENSG00000159082			ENSG00000133703	ENSG00000133703	ENSG00000159403	ENSG00000111537	ENSG00000182326	ENSG00000139197	ENSG00000087460
ENSG00000177076		ENSG00000171316		ENSG00000162434	ENSG00000148377	ENSG00000135766	ENSG00000113600	ENSG00000182613		ENSG00000106305	ENSG00000147576		ENSG00000136634	ENSG00000156261	ENSG00000174697	ENSG00000137675	ENSG00000173889		ENSG00000107331	ENSG00000087085	ENSG00000100412	ENSG00000183760	ENSG00000100813	ENSG00000131966	ENSG00000129048	ENSG00000197084	ENSG00000048462	ENSG00000150779	ENSG00000142694	ENSG00000223569	ENSG00000163286	ENSG00000179144	ENSG00000245848	ENSG00000049167	ENSG00000134569	ENSG00000168288	ENSG00000277893	ENSG00000112964		ENSG00000160200			ENSG00000139131	ENSG00000013573	ENSG00000172243	ENSG00000012504	ENSG00000159403	ENSG00000111713	ENSG00000142168
ENSG00000078124	ENSG00000108381	ENSG00000005339		ENSG00000096968	ENSG00000115267	ENSG00000181090	ENSG00000104267	ENSG00000204704		ENSG00000110711	ENSG00000181092	ENSG00000171532	ENSG00000121552	ENSG00000197081	ENSG00000165553	ENSG00000110080	ENSG00000198700			ENSG00000100813	ENSG00000102794	ENSG00000100312	ENSG00000213088	ENSG00000138107	ENSG00000153086	ENSG00000231051	ENSG00000196544	ENSG00000172742	ENSG00000205718	ENSG00000181009	ENSG00000128016	ENSG00000106077	ENSG00000244734	ENSG00000010704	ENSG00000134571	ENSG00000182389	ENSG00000138083	ENSG00000145675		ENSG00000184058			ENSG00000057294	ENSG00000188906	ENSG00000070018	ENSG00000139428	ENSG00000111732	ENSG00000133703	ENSG00000159261
ENSG00000087085	ENSG00000130707	ENSG00000157540		ENSG00000105639	ENSG00000147896	ENSG00000049540	ENSG00000175544	ENSG00000238243	ENSG00000179172	ENSG00000129221	ENSG00000159346	ENSG00000167549	ENSG00000167131	ENSG00000124762	ENSG00000104671	ENSG00000007202	ENSG00000125686	ENSG00000183020	ENSG00000171385	ENSG00000213088	ENSG00000184227	ENSG00000111644	ENSG00000144648	ENSG00000115073	ENSG00000122729	ENSG00000205030	ENSG00000174970	ENSG00000205884	ENSG00000212724	ENSG00000167825	ENSG00000280094	ENSG00000187701	ENSG00000244624	ENSG00000204386	ENSG00000165917	ENSG00000144285	ENSG00000138039	ENSG00000113318		ENSG00000186716			ENSG00000152556	ENSG00000125084	ENSG00000111276	ENSG00000110921	ENSG00000172243	ENSG00000087494	ENSG00000160255
ENSG00000100813	ENSG00000143970	ENSG00000108883	ENSG00000117569	ENSG00000160145	ENSG00000163702	ENSG00000118402	ENSG00000151062	ENSG00000203664		ENSG00000160224	ENSG00000156110		ENSG00000176641	ENSG00000186298	ENSG00000168159	ENSG00000188486	ENSG00000116141	ENSG00000142864	ENSG00000166147	ENSG00000144648	ENSG00000162390	ENSG00000134940	ENSG00000144476	ENSG00000138071	ENSG00000100412	ENSG00000174788	ENSG00000121314	ENSG00000255307		ENSG00000159182	ENSG00000204612	ENSG00000183791	ENSG00000244623	ENSG00000112715	ENSG00000213619	ENSG00000169432	ENSG00000170820	ENSG00000152422		ENSG00000100379			ENSG00000167588	ENSG00000167548	ENSG00000111713	ENSG00000111252	ENSG00000139083	ENSG00000087470	ENSG00000093072
ENSG00000213088	ENSG00000176208	ENSG00000181090	ENSG00000134186	ENSG00000157404		ENSG00000170370	ENSG00000092529	ENSG00000174339	ENSG00000172365	ENSG00000106992	ENSG00000101126	ENSG00000177202	ENSG00000167874	ENSG00000187714	ENSG00000167664	ENSG00000125871	ENSG00000007402	ENSG00000162378	ENSG00000058335	ENSG00000144476	ENSG00000172497	ENSG00000103740	ENSG00000129048	ENSG00000115091	ENSG00000102794	ENSG00000196778	ENSG00000176231	ENSG00000166329	ENSG00000214042	ENSG00000176253	ENSG00000198104	ENSG00000104918	ENSG00000244537	ENSG00000198087	ENSG00000149177	ENSG00000128683	ENSG00000115380	ENSG00000175426		ENSG00000184381			ENSG00000178449	ENSG00000178449	ENSG00000111716	ENSG00000111275	ENSG00000133703	ENSG00000139131	ENSG00000184058
ENSG00000144648	ENSG00000107669	ENSG00000100393	ENSG00000060718	ENSG00000141068	ENSG00000103599	ENSG00000106991	ENSG00000187796	ENSG00000181733	ENSG00000152093	ENSG00000004455	ENSG00000181915	ENSG00000166886	ENSG00000185565	ENSG00000130164	ENSG00000204304	ENSG00000165424	ENSG00000111912	ENSG00000010017	ENSG00000131462	ENSG00000129048	ENSG00000112304	ENSG00000130377	ENSG00000131473	ENSG00000133627	ENSG00000184227	ENSG00000156239	ENSG00000182816	ENSG00000184478	ENSG00000155249	ENSG00000197233	ENSG00000183709	ENSG00000187140	ENSG00000244411	ENSG00000112837	ENSG00000189057	ENSG00000115827	ENSG00000115392	ENSG00000113580		ENSG00000100311			ENSG00000196876	ENSG00000196876	ENSG00000069431	ENSG00000179295	ENSG00000198001	ENSG00000111424	ENSG00000072756
ENSG00000144476	ENSG00000128272	ENSG00000176165	ENSG00000085433	ENSG00000171435	ENSG00000055957	ENSG00000168032	ENSG00000064012	ENSG00000180090	ENSG00000188816	ENSG00000140057	ENSG00000163485	ENSG00000182379	ENSG00000128872	ENSG00000140022	ENSG00000204516	ENSG00000052850	ENSG00000082269	ENSG00000029534	ENSG00000096433	ENSG00000131473	ENSG00000119673	ENSG00000167107	ENSG00000153086	ENSG00000106526	ENSG00000162390	ENSG00000156282	ENSG00000142511	ENSG00000183251	ENSG00000183251	ENSG00000181074	ENSG00000206013	ENSG00000185758	ENSG00000244362	ENSG00000164494	ENSG00000187049	ENSG00000128655	ENSG00000169604	ENSG00000155846		ENSG00000100197			ENSG00000065361	ENSG00000123384	ENSG00000133703	ENSG00000135100	ENSG00000111424	ENSG00000139219	ENSG00000134086
ENSG00000129048	ENSG00000085978	ENSG00000114861	ENSG00000134243	ENSG00000131023	ENSG00000198920	ENSG00000100393	ENSG00000118729	ENSG00000221882	ENSG00000101438	ENSG00000127914	ENSG00000144843	ENSG00000188064	ENSG00000197121	ENSG00000175216	ENSG00000074855	ENSG00000163884	ENSG00000166025	ENSG00000150347	ENSG00000105568	ENSG00000153086	ENSG00000177465	ENSG00000176715	ENSG00000122729	ENSG00000101442	ENSG00000172497	ENSG00000151379	ENSG00000205445	ENSG00000186967	ENSG00000167644	ENSG00000221880	ENSG00000189052	ENSG00000164326	ENSG00000244234	ENSG00000091831	ENSG00000089597	ENSG00000162992	ENSG00000183733	ENSG00000078401		ENSG00000130638			ENSG00000123297	ENSG00000135454	ENSG00000123104	ENSG00000139719	ENSG00000139219	ENSG00000167548	ENSG00000132170
ENSG00000131473	ENSG00000057663	ENSG00000141448	ENSG00000143106	ENSG00000150457		ENSG00000116016	ENSG00000175294	ENSG00000159961		ENSG00000151632	ENSG00000171873	ENSG00000160867	ENSG00000156515	ENSG00000163468	ENSG00000178053	ENSG00000130751	ENSG00000023516	ENSG00000055208	ENSG00000134780	ENSG00000122729	ENSG00000205669	ENSG00000151726	ENSG00000100412	ENSG00000075089	ENSG00000112304	ENSG00000181518	ENSG00000130522	ENSG00000129757	ENSG00000181718	ENSG00000188425	ENSG00000171944	ENSG00000167468	ENSG00000244187	ENSG00000011426	ENSG00000168000	ENSG00000119042	ENSG00000116127	ENSG00000204644		ENSG00000251322			ENSG00000111537		ENSG00000139219	ENSG00000177192	ENSG00000167548	ENSG00000167580	ENSG00000076242
ENSG00000153086	ENSG00000197548	ENSG00000074047	ENSG00000143126	ENSG00000182866	ENSG00000168116	ENSG00000159023	ENSG00000105974	ENSG00000181958		ENSG00000122787	ENSG00000043591	ENSG00000166592	ENSG00000011451	ENSG00000120438	ENSG00000197982	ENSG00000088836		ENSG00000140564	ENSG00000176102	ENSG00000100412	ENSG00000161533	ENSG00000123983	ENSG00000102794	ENSG00000113812	ENSG00000119673	ENSG00000107984	ENSG00000253719	ENSG00000186092	ENSG00000151365	ENSG00000006015	ENSG00000103175	ENSG00000148331	ENSG00000244165	ENSG00000187391	ENSG00000176340	ENSG00000180902	ENSG00000169679	ENSG00000112041		ENSG00000072756			ENSG00000090382	ENSG00000139324	ENSG00000152556	ENSG00000182870	ENSG00000170581	ENSG00000167588	ENSG00000168036
ENSG00000122729	ENSG00000198925	ENSG00000273079		ENSG00000106683	ENSG00000167633	ENSG00000142627	ENSG00000160200	ENSG00000181961		ENSG00000142208	ENSG00000169252	ENSG00000168890	ENSG00000135828	ENSG00000115484	ENSG00000213585	ENSG00000205038	ENSG00000106346	ENSG00000162613	ENSG00000070808	ENSG00000102794	ENSG00000168306	ENSG00000164398	ENSG00000184227	ENSG00000169717	ENSG00000177465	ENSG00000181718	ENSG00000189052	ENSG00000147885	ENSG00000148215	ENSG00000148362	ENSG00000163220	ENSG00000203852	ENSG00000244094	ENSG00000164867	ENSG00000197891	ENSG00000188389	ENSG00000115107	ENSG00000112715		ENSG00000182533			ENSG00000179941	ENSG00000169372	ENSG00000167548	ENSG00000176894	ENSG00000183735	ENSG00000178449	ENSG00000163817
ENSG00000100412	ENSG00000166454		ENSG00000197106	ENSG00000182541	ENSG00000129437	ENSG00000187266	ENSG00000173894	ENSG00000237388	ENSG00000100425	ENSG00000105221		ENSG00000187017	ENSG00000185130	ENSG00000164924	ENSG00000143570	ENSG00000105894	ENSG00000036549	ENSG00000185085	ENSG00000075043	ENSG00000184227	ENSG00000087008	ENSG00000166743	ENSG00000172497	ENSG00000184378	ENSG00000205669	ENSG00000164379	ENSG00000184478	ENSG00000231861	ENSG00000124089	ENSG00000243509	ENSG00000178860	ENSG00000135569	ENSG00000244025	ENSG00000164761	ENSG00000068976	ENSG00000101266	ENSG00000074047	ENSG00000112246		ENSG00000160808			ENSG00000111046	ENSG00000173588	ENSG00000135446	ENSG00000176915	ENSG00000174106	ENSG00000139531	ENSG00000160791
ENSG00000102794	ENSG00000111676	ENSG00000120071	ENSG00000184371	ENSG00000164715	ENSG00000142515	ENSG00000091831	ENSG00000132024	ENSG00000221840	ENSG00000168148	ENSG00000117020	ENSG00000111863	ENSG00000114270	ENSG00000127870	ENSG00000143858	ENSG00000019102	ENSG00000179751	ENSG00000114127	ENSG00000135392	ENSG00000159251	ENSG00000162390	ENSG00000153093	ENSG00000183747	ENSG00000112304	ENSG00000135503	ENSG00000097021	ENSG00000139223	ENSG00000221864	ENSG00000256762	ENSG00000187238	ENSG00000176787	ENSG00000169876	ENSG00000212899	ENSG00000244020	ENSG00000159921	ENSG00000142186	ENSG00000125779	ENSG00000163161	ENSG00000185002		ENSG00000114854			ENSG00000184752	ENSG00000184752	ENSG00000111537	ENSG00000122025	ENSG00000111537	ENSG00000197728	ENSG00000160801
ENSG00000184227	ENSG00000172238		ENSG00000162775	ENSG00000142235	ENSG00000170477	ENSG00000182197	ENSG00000048342	ENSG00000175619		ENSG00000148218	ENSG00000196526	ENSG00000100276	ENSG00000140545	ENSG00000170743	ENSG00000173660	ENSG00000168490	ENSG00000095015	ENSG00000153922	ENSG00000078295	ENSG00000172497	ENSG00000143727	ENSG00000066813	ENSG00000119673	ENSG00000123612	ENSG00000101473	ENSG00000141437	ENSG00000198417	ENSG00000167531	ENSG00000139914	ENSG00000237388	ENSG00000184933	ENSG00000129437	ENSG00000243509	ENSG00000148180	ENSG00000174483	ENSG00000182621	ENSG00000136720	ENSG00000197594		ENSG00000036828			ENSG00000075415	ENSG00000136051	ENSG00000012504	ENSG00000139618	ENSG00000076248		ENSG00000113924
ENSG00000162390	ENSG00000168874	ENSG00000167548	ENSG00000168710	ENSG00000154237	ENSG00000189182	ENSG00000151348	ENSG00000183287	ENSG00000172188	ENSG00000144010		ENSG00000130396	ENSG00000181323	ENSG00000100650	ENSG00000141551	ENSG00000163909	ENSG00000080845	ENSG00000150347	ENSG00000088038	ENSG00000073150	ENSG00000112304	ENSG00000134575	ENSG00000005187	ENSG00000177465	ENSG00000121989	ENSG00000161533	ENSG00000172208	ENSG00000118245	ENSG00000171794	ENSG00000086506	ENSG00000196890	ENSG00000167822	ENSG00000183313	ENSG00000243489	ENSG00000136944	ENSG00000167792	ENSG00000132639	ENSG00000115839	ENSG00000091831		ENSG00000177646			ENSG00000012504	ENSG00000013503	ENSG00000017427	ENSG00000133116	ENSG00000135100	ENSG00000111012	ENSG00000036828
ENSG00000172497	ENSG00000177556	ENSG00000204406	ENSG00000116473	ENSG00000188906	ENSG00000170523	ENSG00000104313	ENSG00000150753	ENSG00000221954		ENSG00000163631	ENSG00000172493	ENSG00000179528	ENSG00000251247	ENSG00000118640	ENSG00000132591	ENSG00000182809	ENSG00000221866	ENSG00000182197	ENSG00000164588	ENSG00000119673	ENSG00000014257	ENSG00000183549	ENSG00000205669	ENSG00000139567	ENSG00000168306	ENSG00000189052	ENSG00000170950	ENSG00000187173	ENSG00000163736	ENSG00000255501	ENSG00000203811	ENSG00000181903	ENSG00000242252	ENSG00000165699	ENSG00000110092	ENSG00000100983	ENSG00000115170	ENSG00000136244		ENSG00000163646			ENSG00000196091	ENSG00000151148	ENSG00000204842	ENSG00000120659	ENSG00000276045	ENSG00000184752	ENSG00000163914
ENSG00000112304	ENSG00000163399		ENSG00000134255	ENSG00000062524	ENSG00000100258	ENSG00000112319	ENSG00000177697	ENSG00000181939		ENSG00000059573	ENSG00000144218	ENSG00000197879	ENSG00000117691	ENSG00000065135	ENSG00000130711	ENSG00000091592	ENSG00000100426	ENSG00000204590	ENSG00000132466	ENSG00000177465	ENSG00000142513	ENSG00000173124	ENSG00000097021	ENSG00000132744	ENSG00000143727	ENSG00000197125	ENSG00000254466	ENSG00000254415	ENSG00000197110	ENSG00000182685	ENSG00000166884	ENSG00000198754	ENSG00000241794	ENSG00000160323	ENSG00000172893	ENSG00000171867	ENSG00000115827	ENSG00000106633		ENSG00000177565			ENSG00000111670	ENSG00000123066	ENSG00000179295	ENSG00000139687	ENSG00000177084	ENSG00000075415	ENSG00000174640
ENSG00000119673	ENSG00000018625	ENSG00000081189	ENSG00000163349	ENSG00000254087	ENSG00000136153	ENSG00000180210	ENSG00000177455	ENSG00000279514		ENSG00000184254	ENSG00000135537	ENSG00000175505	ENSG00000163382	ENSG00000070371	ENSG00000162460	ENSG00000092607	ENSG00000185219	ENSG00000019995		ENSG00000205669	ENSG00000102575	ENSG00000131069	ENSG00000101473	ENSG00000170634	ENSG00000134575	ENSG00000213417	ENSG00000221977	ENSG00000212724	ENSG00000104415	ENSG00000181767	ENSG00000164822	ENSG00000231861	ENSG00000241598		ENSG00000165458	ENSG00000101126	ENSG00000180228	ENSG00000135218		ENSG00000127241			ENSG00000017427	ENSG00000122966	ENSG00000135100	ENSG00000123191	ENSG00000122025	ENSG00000012504	ENSG00000121879
ENSG00000177465	ENSG00000105409	ENSG00000164190	ENSG00000116489	ENSG00000111837	ENSG00000198670	ENSG00000180921	ENSG00000198821	ENSG00000176547	ENSG00000125968	ENSG00000137124	ENSG00000079557	ENSG00000148926	ENSG00000072849	ENSG00000003056	ENSG00000185668	ENSG00000179348	ENSG00000144619	ENSG00000099783	ENSG00000160877	ENSG00000097021	ENSG00000162836	ENSG00000111058	ENSG00000161533	ENSG00000164113	ENSG00000014257	ENSG00000176555	ENSG00000182327	ENSG00000203811	ENSG00000196570	ENSG00000136839	ENSG00000180386	ENSG00000177462	ENSG00000241595		ENSG00000165462	ENSG00000124164	ENSG00000074582	ENSG00000005421		ENSG00000073282			ENSG00000136003	ENSG00000135100	ENSG00000177084	ENSG00000175198	ENSG00000139618	ENSG00000111670	ENSG00000113946
ENSG00000205669	ENSG00000129244	ENSG00000165588	ENSG00000155363	ENSG00000100030	ENSG00000122477	ENSG00000026103	ENSG00000167775			ENSG00000072210	ENSG00000081051	ENSG00000128709	ENSG00000092964	ENSG00000127946	ENSG00000141569	ENSG00000104490	ENSG00000157766		ENSG00000204681	ENSG00000101473	ENSG00000183760	ENSG00000169067	ENSG00000168306	ENSG00000140955	ENSG00000142513	ENSG00000104904	ENSG00000051523	ENSG00000174917	ENSG00000128617	ENSG00000164778	ENSG00000189334	ENSG00000134438	ENSG00000241563		ENSG00000175538	ENSG00000087460	ENSG00000196811	ENSG00000154415		ENSG00000197386			ENSG00000196850	ENSG00000276045	ENSG00000139515	ENSG00000174405	ENSG00000133111	ENSG00000017427	ENSG00000145217
ENSG00000097021	ENSG00000196296	ENSG00000007168	ENSG00000198765	ENSG00000102882	ENSG00000144771	ENSG00000188878	ENSG00000135218	ENSG00000185926	ENSG00000124089	ENSG00000159423	ENSG00000157985	ENSG00000003137	ENSG00000103740	ENSG00000072062	ENSG00000181418	ENSG00000175895	ENSG00000140396		ENSG00000136854	ENSG00000161533	ENSG00000100312	ENSG00000159251	ENSG00000087008	ENSG00000168803	ENSG00000102575	ENSG00000175619	ENSG00000159182	ENSG00000198390	ENSG00000197683	ENSG00000189052	ENSG00000171942	ENSG00000203783	ENSG00000241233		ENSG00000198488	ENSG00000101204	ENSG00000204104	ENSG00000105974		ENSG00000108576			ENSG00000111245	ENSG00000130921	ENSG00000133111	ENSG00000187498	ENSG00000133103	ENSG00000139428	ENSG00000068078
ENSG00000101473	ENSG00000174437		ENSG00000213281	ENSG00000116141	ENSG00000172469	ENSG00000077942	ENSG00000167286	ENSG00000176540	ENSG00000205857	ENSG00000112294	ENSG00000135439	ENSG00000124920	ENSG00000185873	ENSG00000143799	ENSG00000161944	ENSG00000112029	ENSG00000092853	ENSG00000186575	ENSG00000196961	ENSG00000168306	ENSG00000111644	ENSG00000184009	ENSG00000153093	ENSG00000073670	ENSG00000162836	ENSG00000181616	ENSG00000221837	ENSG00000181752	ENSG00000187747	ENSG00000177174	ENSG00000172769	ENSG00000196119	ENSG00000241123		ENSG00000174684	ENSG00000142192	ENSG00000142330	ENSG00000001626		ENSG00000109501			ENSG00000111252	ENSG00000177192	ENSG00000150907	ENSG00000198805	ENSG00000150907	ENSG00000110921	ENSG00000087274
ENSG00000161533	ENSG00000070961	ENSG00000108557	ENSG00000197323	ENSG00000072518	ENSG00000085511	ENSG00000138829	ENSG00000198851	ENSG00000181903	ENSG00000250799	ENSG00000119711	ENSG00000273540	ENSG00000008300	ENSG00000167800	ENSG00000100266	ENSG00000187840	ENSG00000099864	ENSG00000132842	ENSG00000128191	ENSG00000198626	ENSG00000087008	ENSG00000134940	ENSG00000163017	ENSG00000134575	ENSG00000143537	ENSG00000183760	ENSG00000162727	ENSG00000136834	ENSG00000176742	ENSG00000196248	ENSG00000180016	ENSG00000214042	ENSG00000171989	ENSG00000240972		ENSG00000149260	ENSG00000157540	ENSG00000125875	ENSG00000106331		ENSG00000109132			ENSG00000179295	ENSG00000151835	ENSG00000120659	ENSG00000155465	ENSG00000120659	ENSG00000111199	ENSG00000109667
ENSG00000168306	ENSG00000017260	ENSG00000119042	ENSG00000009307	ENSG00000075413	ENSG00000103495	ENSG00000171560	ENSG00000160654	ENSG00000141194	ENSG00000173207	ENSG00000164904	ENSG00000165923	ENSG00000137273	ENSG00000118246	ENSG00000116675	ENSG00000168653	ENSG00000137198	ENSG00000163510		ENSG00000137216	ENSG00000143727	ENSG00000103740	ENSG00000182584	ENSG00000014257	ENSG00000151694	ENSG00000100312	ENSG00000184032	ENSG00000177143	ENSG00000104415	ENSG00000255072	ENSG00000221837	ENSG00000205884	ENSG00000132631	ENSG00000240871		ENSG00000171204	ENSG00000160213	ENSG00000101292	ENSG00000174697		ENSG00000132464			ENSG00000122971	ENSG00000122026	ENSG00000136111	ENSG00000092330	ENSG00000123191	ENSG00000179295	ENSG00000163297
ENSG00000087008		ENSG00000144285	ENSG00000163399	ENSG00000007047	ENSG00000126217	ENSG00000070193	ENSG00000101017	ENSG00000254466	ENSG00000158901	ENSG00000149925	ENSG00000186094	ENSG00000176387	ENSG00000115137	ENSG00000150753	ENSG00000156671	ENSG00000068001	ENSG00000118900	ENSG00000070756	ENSG00000171105	ENSG00000134575	ENSG00000130377	ENSG00000136518	ENSG00000142513	ENSG00000168619	ENSG00000111644	ENSG00000196944	ENSG00000177174	ENSG00000188290	ENSG00000181518	ENSG00000169413	ENSG00000128519	ENSG00000104827	ENSG00000240432		ENSG00000073921	ENSG00000100033	ENSG00000125885	ENSG00000164885		ENSG00000145335			ENSG00000135100	ENSG00000133103	ENSG00000102580	ENSG00000151413	ENSG00000174405	ENSG00000122966	ENSG00000109270
ENSG00000153093	ENSG00000185883	ENSG00000136531	ENSG00000143061	ENSG00000105613	ENSG00000055732	ENSG00000102466	ENSG00000105369	ENSG00000176200	ENSG00000189152	ENSG00000136872	ENSG00000204305	ENSG00000115844	ENSG00000087191	ENSG00000082898	ENSG00000215717	ENSG00000164082	ENSG00000277363	ENSG00000125304	ENSG00000146247	ENSG00000014257	ENSG00000167107	ENSG00000077080	ENSG00000102575	ENSG00000135074	ENSG00000134940	ENSG00000161807	ENSG00000127530	ENSG00000180090	ENSG00000165202	ENSG00000213030	ENSG00000279051	ENSG00000181518	ENSG00000240386		ENSG00000020922	ENSG00000184058	ENSG00000125845	ENSG00000136573		ENSG00000152208			ENSG00000139719	ENSG00000136144	ENSG00000125255	ENSG00000136352	ENSG00000185950	ENSG00000122971	ENSG00000109320
ENSG00000143727	ENSG00000159720	ENSG00000168137	ENSG00000198162	ENSG00000086015	ENSG00000135953	ENSG00000107831	ENSG00000110651	ENSG00000255713		ENSG00000033011	ENSG00000173744	ENSG00000182575	ENSG00000181666	ENSG00000127955	ENSG00000130764	ENSG00000099899		ENSG00000105287	ENSG00000106459	ENSG00000142513	ENSG00000176715	ENSG00000187003	ENSG00000162836	ENSG00000104755	ENSG00000103740	ENSG00000225556	ENSG00000181924	ENSG00000187486	ENSG00000108518	ENSG00000123975	ENSG00000105205	ENSG00000167617	ENSG00000240247		ENSG00000196611	ENSG00000100150	ENSG00000125863	ENSG00000104760		ENSG00000109270			ENSG00000073060	ENSG00000102466	ENSG00000185950	ENSG00000213741	ENSG00000198805	ENSG00000276045	ENSG00000168769
ENSG00000134575		ENSG00000251322	ENSG00000272031	ENSG00000099308	ENSG00000257335	ENSG00000102678	ENSG00000153563	ENSG00000171014		ENSG00000253710	ENSG00000106351	ENSG00000196155	ENSG00000163221	ENSG00000072274	ENSG00000168826	ENSG00000151364	ENSG00000184226	ENSG00000135999	ENSG00000105953	ENSG00000102575	ENSG00000151726	ENSG00000148156	ENSG00000183760	ENSG00000134007	ENSG00000130377	ENSG00000168101	ENSG00000132693	ENSG00000172232	ENSG00000251692	ENSG00000175066	ENSG00000186803	ENSG00000099958	ENSG00000240247		ENSG00000187240	ENSG00000184381	ENSG00000125848	ENSG00000175445		ENSG00000145354			ENSG00000165474	ENSG00000187498	ENSG00000198805	ENSG00000070182	ENSG00000092295	ENSG00000158104	ENSG00000164040
ENSG00000014257	ENSG00000123191	ENSG00000164690	ENSG00000265241	ENSG00000069020	ENSG00000120215	ENSG00000077782	ENSG00000153283	ENSG00000166884		ENSG00000182858	ENSG00000187546	ENSG00000179044	ENSG00000152147	ENSG00000096968	ENSG00000128165	ENSG00000167767	ENSG00000144290	ENSG00000101115	ENSG00000143624	ENSG00000162836	ENSG00000123983	ENSG00000117148	ENSG00000100312	ENSG00000008277	ENSG00000167107			ENSG00000197576	ENSG00000189060	ENSG00000110876	ENSG00000180878	ENSG00000235034	ENSG00000239961		ENSG00000170290	ENSG00000100311	ENSG00000125871	ENSG00000120915		ENSG00000151617			ENSG00000102683	ENSG00000134871	ENSG00000171723	ENSG00000100650	ENSG00000100906	ENSG00000130921	ENSG00000143387
ENSG00000142513		ENSG00000138083	ENSG00000134250	ENSG00000007264	ENSG00000166670		ENSG00000107736	ENSG00000172742	ENSG00000164399		ENSG00000204310	ENSG00000143126	ENSG00000114473	ENSG00000078053	ENSG00000132854	ENSG00000116661	ENSG00000125386	ENSG00000135365	ENSG00000160551	ENSG00000183760	ENSG00000197142	ENSG00000181786	ENSG00000111644	ENSG00000042980	ENSG00000176715	ENSG00000181552	ENSG00000182854	ENSG00000168828	ENSG00000178363	ENSG00000175143	ENSG00000280204	ENSG00000205496	ENSG00000239886		ENSG00000137713	ENSG00000239900	ENSG00000125821	ENSG00000165392		ENSG00000151729			ENSG00000027001	ENSG00000198824	ENSG00000080815	ENSG00000119688	ENSG00000171723	ENSG00000185344	ENSG00000256043
ENSG00000102575	ENSG00000204842	ENSG00000125398	ENSG00000131788	ENSG00000165304	ENSG00000124003	ENSG00000066468	ENSG00000062038	ENSG00000276240		ENSG00000172339	ENSG00000026652	ENSG00000137825	ENSG00000118508	ENSG00000130340	ENSG00000132604	ENSG00000105327	ENSG00000031081	ENSG00000166716	ENSG00000114554	ENSG00000100312	ENSG00000164398	ENSG00000072110	ENSG00000134940	ENSG00000168594	ENSG00000151726	ENSG00000169583	ENSG00000099840	ENSG00000232070	ENSG00000142507	ENSG00000221910	ENSG00000188050	ENSG00000197745	ENSG00000239839		ENSG00000086848	ENSG00000100288	ENSG00000132669	ENSG00000104365		ENSG00000242110			ENSG00000133116	ENSG00000100478	ENSG00000119699	ENSG00000100577	ENSG00000080815	ENSG00000177192	ENSG00000164120
ENSG00000162836	ENSG00000087586	ENSG00000136854	ENSG00000150337	ENSG00000153208	ENSG00000080823	ENSG00000068078	ENSG00000136861	ENSG00000221977		ENSG00000119523	ENSG00000188157	ENSG00000170178	ENSG00000055732	ENSG00000114503	ENSG00000168348	ENSG00000198854	ENSG00000058272	ENSG00000089280	ENSG00000158445	ENSG00000111644	ENSG00000166743	ENSG00000077522	ENSG00000103740	ENSG00000134249	ENSG00000197142	ENSG00000173110	ENSG00000186092	ENSG00000169894	ENSG00000188820	ENSG00000174950	ENSG00000162399	ENSG00000266265	ENSG00000239810		ENSG00000109846	ENSG00000251322	ENSG00000087460	ENSG00000172817		ENSG00000168621			ENSG00000150907	ENSG00000151413	ENSG00000165409	ENSG00000140092	ENSG00000119699	ENSG00000165474	ENSG00000038002
ENSG00000183760	ENSG00000175756	ENSG00000197283	ENSG00000143368	ENSG00000105976	ENSG00000079931	ENSG00000171557	ENSG00000092067	ENSG00000182854	ENSG00000196578	ENSG00000214160		ENSG00000092929	ENSG00000144455	ENSG00000187239	ENSG00000178996	ENSG00000167286	ENSG00000090686	ENSG00000115380	ENSG00000173757	ENSG00000134940	ENSG00000066813	ENSG00000248746	ENSG00000130377	ENSG00000149451	ENSG00000164398	ENSG00000185899	ENSG00000181518	ENSG00000180433	ENSG00000168875	ENSG00000122484	ENSG00000172150	ENSG00000276119	ENSG00000239590		ENSG00000204370	ENSG00000113851	ENSG00000124205	ENSG00000132549		ENSG00000145675			ENSG00000136143	ENSG00000087299	ENSG00000100815	ENSG00000100697	ENSG00000165409	ENSG00000027001	ENSG00000174358
ENSG00000100312	ENSG00000178999	ENSG00000196628	ENSG00000143401	ENSG00000141503	ENSG00000110077	ENSG00000183733	ENSG00000103995	ENSG00000284662		ENSG00000088035	ENSG00000172482	ENSG00000136717	ENSG00000188321	ENSG00000136937	ENSG00000159588	ENSG00000183580	ENSG00000119707	ENSG00000117713	ENSG00000137076	ENSG00000103740	ENSG00000215009	ENSG00000131966	ENSG00000167107	ENSG00000069206	ENSG00000166743	ENSG00000120075	ENSG00000169900	ENSG00000160117	ENSG00000185614	ENSG00000187866	ENSG00000120068	ENSG00000148803	ENSG00000238227		ENSG00000118137	ENSG00000154767	ENSG00000160224	ENSG00000156831		ENSG00000131844			ENSG00000136156	ENSG00000100504	ENSG00000066427	ENSG00000182512	ENSG00000100815	ENSG00000151849	ENSG00000154124
ENSG00000111644	ENSG00000135407	ENSG00000177426	ENSG00000117360	ENSG00000079277	ENSG00000173531	ENSG00000154803	ENSG00000198707	ENSG00000176695		ENSG00000159063	ENSG00000113492	ENSG00000239732	ENSG00000111640	ENSG00000136717	ENSG00000140157	ENSG00000104951	ENSG00000158528	ENSG00000095139	ENSG00000184009	ENSG00000130377	ENSG00000183549	ENSG00000138107	ENSG00000176715	ENSG00000151651	ENSG00000183747	ENSG00000142669	ENSG00000188396	ENSG00000161179	ENSG00000244734	ENSG00000139908	ENSG00000257115	ENSG00000262484	ENSG00000237524		ENSG00000137700	ENSG00000151090	ENSG00000184058	ENSG00000165269		ENSG00000132842			ENSG00000139679	ENSG00000100722	ENSG00000182512	ENSG00000166126	ENSG00000197249	ENSG00000139515	ENSG00000154122
ENSG00000134940			ENSG00000023902	ENSG00000099875	ENSG00000169876	ENSG00000143631	ENSG00000188452	ENSG00000176269	ENSG00000189169	ENSG00000086848	ENSG00000168710	ENSG00000055118	ENSG00000172538	ENSG00000073921	ENSG00000181323	ENSG00000176383	ENSG00000134313	ENSG00000183814		ENSG00000167107	ENSG00000173124	ENSG00000115073	ENSG00000151726	ENSG00000168615	ENSG00000066813	ENSG00000196098	ENSG00000176281	ENSG00000177938	ENSG00000104826	ENSG00000212126	ENSG00000122859	ENSG00000183706	ENSG00000237521		ENSG00000256269	ENSG00000185313	ENSG00000100360	ENSG00000165060		ENSG00000113368			ENSG00000123191	ENSG00000100749	ENSG00000166126	ENSG00000142208	ENSG00000127152	ENSG00000187676	ENSG00000112964
ENSG00000103740	ENSG00000103126	ENSG00000169554	ENSG00000163125	ENSG00000168404	ENSG00000184956	ENSG00000128591	ENSG00000136698	ENSG00000177693	ENSG00000170180	ENSG00000171094	ENSG00000158467	ENSG00000170166	ENSG00000100266	ENSG00000091513	ENSG00000214324	ENSG00000069667	ENSG00000139687		ENSG00000198563	ENSG00000176715	ENSG00000154930	ENSG00000138071	ENSG00000123983	ENSG00000134028	ENSG00000005187	ENSG00000240972	ENSG00000215454	ENSG00000186925	ENSG00000197403	ENSG00000172188	ENSG00000239590	ENSG00000125522	ENSG00000237388		ENSG00000110395	ENSG00000168036	ENSG00000100146	ENSG00000165140		ENSG00000113580			ENSG00000136160	ENSG00000127152	ENSG00000254585	ENSG00000198690	ENSG00000166126	ENSG00000139618	ENSG00000164172
ENSG00000130377	ENSG00000168646	ENSG00000043355	ENSG00000143384	ENSG00000080823	ENSG00000132781	ENSG00000115414	ENSG00000205403	ENSG00000186092		ENSG00000137760	ENSG00000135541	ENSG00000115507	ENSG00000184677	ENSG00000138760	ENSG00000132170	ENSG00000091136	ENSG00000049759	ENSG00000048405	ENSG00000070961	ENSG00000151726	ENSG00000131069	ENSG00000115091	ENSG00000197142	ENSG00000154734	ENSG00000183549	ENSG00000198736		ENSG00000139574	ENSG00000204103	ENSG00000108106	ENSG00000146378	ENSG00000063241	ENSG00000237330		ENSG00000109929	ENSG00000181555	ENSG00000184381	ENSG00000167114		ENSG00000156475			ENSG00000175198	ENSG00000066629	ENSG00000182636	ENSG00000182117	ENSG00000142208	ENSG00000133104	ENSG00000120708
ENSG00000167107	ENSG00000155096		ENSG00000143437	ENSG00000172680	ENSG00000132382	ENSG00000054598	ENSG00000165410	ENSG00000184140	ENSG00000198062	ENSG00000116127	ENSG00000124942	ENSG00000169992	ENSG00000105397	ENSG00000072134	ENSG00000196396	ENSG00000196155	ENSG00000144724	ENSG00000143376	ENSG00000091542	ENSG00000123983	ENSG00000111058	ENSG00000133627	ENSG00000164398	ENSG00000142303	ENSG00000173124	ENSG00000249222	ENSG00000163098	ENSG00000124196	ENSG00000176893	ENSG00000213030	ENSG00000239961	ENSG00000233816	ENSG00000237110		ENSG00000198331	ENSG00000145020	ENSG00000144554	ENSG00000169692		ENSG00000169252			ENSG00000185950	ENSG00000100811	ENSG00000128739	ENSG00000186073	ENSG00000128739	ENSG00000133111	ENSG00000044115
ENSG00000176715	ENSG00000169255		ENSG00000143379	ENSG00000198793	ENSG00000109061	ENSG00000176692	ENSG00000001626	ENSG00000155249	ENSG00000224586	ENSG00000179477	ENSG00000106546	ENSG00000170561	ENSG00000138185	ENSG00000157978	ENSG00000101193	ENSG00000125912	ENSG00000157445	ENSG00000244405		ENSG00000197142	ENSG00000143632	ENSG00000106526	ENSG00000166743	ENSG00000151388	ENSG00000154930	ENSG00000279111	ENSG00000184155	ENSG00000169717	ENSG00000184933	ENSG00000175518	ENSG00000136371	ENSG00000103241	ENSG00000237038		ENSG00000110074	ENSG00000243989	ENSG00000132170	ENSG00000181090		ENSG00000182578			ENSG00000187498	ENSG00000197102	ENSG00000159459	ENSG00000051180	ENSG00000185115	ENSG00000120699	ENSG00000164266
ENSG00000151726	ENSG00000176597		ENSG00000143418	ENSG00000030304	ENSG00000006788	ENSG00000176165	ENSG00000070748	ENSG00000176253	ENSG00000170788	ENSG00000179148	ENSG00000063438	ENSG00000113758	ENSG00000168824	ENSG00000214415	ENSG00000124193	ENSG00000100387	ENSG00000156453	ENSG00000118503	ENSG00000105287	ENSG00000164398	ENSG00000107796	ENSG00000101442	ENSG00000183747	ENSG00000138316	ENSG00000131069	ENSG00000254550	ENSG00000169575	ENSG00000170929	ENSG00000169271	ENSG00000173431	ENSG00000146383	ENSG00000181767	ENSG00000236981		ENSG00000151704	ENSG00000163931	ENSG00000154764			ENSG00000113721			ENSG00000057593	ENSG00000196663	ENSG00000166710	ENSG00000137806	ENSG00000156970	ENSG00000133103	ENSG00000169252
ENSG00000123983	ENSG00000086062		ENSG00000143393	ENSG00000065534	ENSG00000133020	ENSG00000183770	ENSG00000196811	ENSG00000169484	ENSG00000152266	ENSG00000073331	ENSG00000145192	ENSG00000148204	ENSG00000074800	ENSG00000136856	ENSG00000197579	ENSG00000007376	ENSG00000055917	ENSG00000132128	ENSG00000160469	ENSG00000183747	ENSG00000075624	ENSG00000075089	ENSG00000066813	ENSG00000145536	ENSG00000111058	ENSG00000197938	ENSG00000170923	ENSG00000205495	ENSG00000181009	ENSG00000279051	ENSG00000166368	ENSG00000206150	ENSG00000236637		ENSG00000151067	ENSG00000114861	ENSG00000011376			ENSG00000074317			ENSG00000197616	ENSG00000142208	ENSG00000166147	ENSG00000140326	ENSG00000166710	ENSG00000102743	ENSG00000186335
ENSG00000197142	ENSG00000158470		ENSG00000143376	ENSG00000101306	ENSG00000166866	ENSG00000114861	ENSG00000169105	ENSG00000169488		ENSG00000136383	ENSG00000204472	ENSG00000159556	ENSG00000099942	ENSG00000115977	ENSG00000164626	ENSG00000130508	ENSG00000105323	ENSG00000171132	ENSG00000173575	ENSG00000066813	ENSG00000169067	ENSG00000113812	ENSG00000215009	ENSG00000140470	ENSG00000143632	ENSG00000125520	ENSG00000172680	ENSG00000173013	ENSG00000168564	ENSG00000221989	ENSG00000223609	ENSG00000005513	ENSG00000236398		ENSG00000111319	ENSG00000175054	ENSG00000163818			ENSG00000145979			ENSG00000092054	ENSG00000185024	ENSG00000137869	ENSG00000166947	ENSG00000104164	ENSG00000136143	ENSG00000113140
ENSG00000164398	ENSG00000186318		ENSG00000143442	ENSG00000140795	ENSG00000034971	ENSG00000128573	ENSG00000183196	ENSG00000176230	ENSG00000179142	ENSG00000162551	ENSG00000183773	ENSG00000183691	ENSG00000102763	ENSG00000135597	ENSG00000151694	ENSG00000107562		ENSG00000133884	ENSG00000005810	ENSG00000005187	ENSG00000159251	ENSG00000169717	ENSG00000183549	ENSG00000140873	ENSG00000107796	ENSG00000275302	ENSG00000205327	ENSG00000197008	ENSG00000126233	ENSG00000184709	ENSG00000237388	ENSG00000165794	ENSG00000236396		ENSG00000010610	ENSG00000152977	ENSG00000181555			ENSG00000047579			ENSG00000151413	ENSG00000185650	ENSG00000104093	ENSG00000242866	ENSG00000166147	ENSG00000183098	ENSG00000181163
ENSG00000166743	ENSG00000107262		ENSG00000159352	ENSG00000145949	ENSG00000138119	ENSG00000186765	ENSG00000213341	ENSG00000165762		ENSG00000003393	ENSG00000163568	ENSG00000119919	ENSG00000099834	ENSG00000173744	ENSG00000044574	ENSG00000166920	ENSG00000169180	ENSG00000111679	ENSG00000102870	ENSG00000215009	ENSG00000184009	ENSG00000184378	ENSG00000173124	ENSG00000145808	ENSG00000075624	ENSG00000229579	ENSG00000125531	ENSG00000188816	ENSG00000176435	ENSG00000204880	ENSG00000170604	ENSG00000169738	ENSG00000236334		ENSG00000111678	ENSG00000154310	ENSG00000114251						ENSG00000100504	ENSG00000254585	ENSG00000069974	ENSG00000178802	ENSG00000197535	ENSG00000088451	ENSG00000161011
ENSG00000183747	ENSG00000151929		ENSG00000143373	ENSG00000095777	ENSG00000077616	ENSG00000167996		ENSG00000176290	ENSG00000120436	ENSG00000180318	ENSG00000106305	ENSG00000164736	ENSG00000144935	ENSG00000089818	ENSG00000135447	ENSG00000117472	ENSG00000144283	ENSG00000095787	ENSG00000130227	ENSG00000183549	ENSG00000163017	ENSG00000115170	ENSG00000154930	ENSG00000087116	ENSG00000169067	ENSG00000179055	ENSG00000244362	ENSG00000205327	ENSG00000253506	ENSG00000182853	ENSG00000132671	ENSG00000277556	ENSG00000236125		ENSG00000159403	ENSG00000127415	ENSG00000144730			ENSG00000179344			ENSG00000126814	ENSG00000182636	ENSG00000166035	ENSG00000182774	ENSG00000069974	ENSG00000102580	ENSG00000124827
ENSG00000066813	ENSG00000204463		ENSG00000143365	ENSG00000071909	ENSG00000270629	ENSG00000087086	ENSG00000175505	ENSG00000176281	ENSG00000105507	ENSG00000156150	ENSG00000160224	ENSG00000164086	ENSG00000135049	ENSG00000118473	ENSG00000107815	ENSG00000158477	ENSG00000164692	ENSG00000130699	ENSG00000142459	ENSG00000173124	ENSG00000182584	ENSG00000135503	ENSG00000131069	ENSG00000173157	ENSG00000159251	ENSG00000221882	ENSG00000236032	ENSG00000135569	ENSG00000206013	ENSG00000171794	ENSG00000183313	ENSG00000222028	ENSG00000236032		ENSG00000139197	ENSG00000197386	ENSG00000163666			ENSG00000168394			ENSG00000054654	ENSG00000128739	ENSG00000169032	ENSG00000140525	ENSG00000166035	ENSG00000175198	ENSG00000112337
ENSG00000005187			ENSG00000160679	ENSG00000137601	ENSG00000266338	ENSG00000137731	ENSG00000184908	ENSG00000176246		ENSG00000052850	ENSG00000106992	ENSG00000069011	ENSG00000187583	ENSG00000137261	ENSG00000148334	ENSG00000100644	ENSG00000018236	ENSG00000166483	ENSG00000257923	ENSG00000154930	ENSG00000136518	ENSG00000123612	ENSG00000111058	ENSG00000156140	ENSG00000163017	ENSG00000129465	ENSG00000229579	ENSG00000213022	ENSG00000105672	ENSG00000166710	ENSG00000099822	ENSG00000180660	ENSG00000236027		ENSG00000139083	ENSG00000108576	ENSG00000163421			ENSG00000096060			ENSG00000080815	ENSG00000114062	ENSG00000140463	ENSG00000140521	ENSG00000140464	ENSG00000102452	ENSG00000131183
ENSG00000215009	ENSG00000138376		ENSG00000160741	ENSG00000163491	ENSG00000140398	ENSG00000113327	ENSG00000163347	ENSG00000176299		ENSG00000242110	ENSG00000147853	ENSG00000143554	ENSG00000141644	ENSG00000137942	ENSG00000171873	ENSG00000196187	ENSG00000157741		ENSG00000241973	ENSG00000131069	ENSG00000187003	ENSG00000121989	ENSG00000143632	ENSG00000158859	ENSG00000182584	ENSG00000148362	ENSG00000182117	ENSG00000158716	ENSG00000164645	ENSG00000179010	ENSG00000172680	ENSG00000229544	ENSG00000235780		ENSG00000070019	ENSG00000109501	ENSG00000064835			ENSG00000124608			ENSG00000119699	ENSG00000166206	ENSG00000138623	ENSG00000197299	ENSG00000138623	ENSG00000125255	ENSG00000010704
ENSG00000183549	ENSG00000143032		ENSG00000143624	ENSG00000114670	ENSG00000173572		ENSG00000159261	ENSG00000274102		ENSG00000178522	ENSG00000154027	ENSG00000186832	ENSG00000105875	ENSG00000178950	ENSG00000148110	ENSG00000106066	ENSG00000048991	ENSG00000143614	ENSG00000164190	ENSG00000111058	ENSG00000148156	ENSG00000243989	ENSG00000107796	ENSG00000136378	ENSG00000136518	ENSG00000182896	ENSG00000187170	ENSG00000212938		ENSG00000215788	ENSG00000124102	ENSG00000188820	ENSG00000235631		ENSG00000151490	ENSG00000169676	ENSG00000113966			ENSG00000079841			ENSG00000042088	ENSG00000134138	ENSG00000140368	ENSG00000188536	ENSG00000103942	ENSG00000174405	ENSG00000124615
ENSG00000173124	ENSG00000131668		ENSG00000143621	ENSG00000117650	ENSG00000185792	ENSG00000107485	ENSG00000113946	ENSG00000176294			ENSG00000121057	ENSG00000176842	ENSG00000148841	ENSG00000055130	ENSG00000128050	ENSG00000163661	ENSG00000122779	ENSG00000115112	ENSG00000162989	ENSG00000143632	ENSG00000117148	ENSG00000132744	ENSG00000075624	ENSG00000134917	ENSG00000077080	ENSG00000177047	ENSG00000130037	ENSG00000177508	ENSG00000196131	ENSG00000163216	ENSG00000168269	ENSG00000144230	ENSG00000235387		ENSG00000111716	ENSG00000215203	ENSG00000181722			ENSG00000197594			ENSG00000198668	ENSG00000166068	ENSG00000103942	ENSG00000206172	ENSG00000103227	ENSG00000134905	ENSG00000170927
ENSG00000154930	ENSG00000176788		ENSG00000143614	ENSG00000136098	ENSG00000048162	ENSG00000136574	ENSG00000164007	ENSG00000183706			ENSG00000108599	ENSG00000217236	ENSG00000105287	ENSG00000159082	ENSG00000107187	ENSG00000253958	ENSG00000164694	ENSG00000116539		ENSG00000107796	ENSG00000181786	ENSG00000119640	ENSG00000169067	ENSG00000163638	ENSG00000187003	ENSG00000119632	ENSG00000122852	ENSG00000129991	ENSG00000227551	ENSG00000168672	ENSG00000159069	ENSG00000203722	ENSG00000235376		ENSG00000134532	ENSG00000152784	ENSG00000169714			ENSG00000152822			ENSG00000140092	ENSG00000128829	ENSG00000166819	ENSG00000103249	ENSG00000005339	ENSG00000198805
ENSG00000131069	ENSG00000009954		ENSG00000198837	ENSG00000114904	ENSG00000167799	ENSG00000148288	ENSG00000132514	ENSG00000184394		ENSG00000104899	ENSG00000023516	ENSG00000165204	ENSG00000105879	ENSG00000130787	ENSG00000184486	ENSG00000144136	ENSG00000095627	ENSG00000165209	ENSG00000085872	ENSG00000075624	ENSG00000072110	ENSG00000170634	ENSG00000159251	ENSG00000197859	ENSG00000148156	ENSG00000106077	ENSG00000140988	ENSG00000228278	ENSG00000136327	ENSG00000181274	ENSG00000025708	ENSG00000106178	ENSG00000235268		ENSG00000133703	ENSG00000255072	ENSG00000183770			ENSG00000112592			ENSG00000100697	ENSG00000051180	ENSG00000197299	ENSG00000100726	ENSG00000179583	ENSG00000155465	ENSG00000091831
ENSG00000111058	ENSG00000174483		ENSG00000143569	ENSG00000197168	ENSG00000124596	ENSG00000124827	ENSG00000188603	ENSG00000181927		ENSG00000135409	ENSG00000170776	ENSG00000088899	ENSG00000145335	ENSG00000078269	ENSG00000102898	ENSG00000156858	ENSG00000127946	ENSG00000062485	ENSG00000161547	ENSG00000169067	ENSG00000077522	ENSG00000196839	ENSG00000184009	ENSG00000143382	ENSG00000117148	ENSG00000186212	ENSG00000196131	ENSG00000206203	ENSG00000164379	ENSG00000167757	ENSG00000174885	ENSG00000099800	ENSG00000235169		ENSG00000139116	ENSG00000109323	ENSG00000181449			ENSG00000177706			ENSG00000142208	ENSG00000137806	ENSG00000140443	ENSG00000008710	ENSG00000168447	ENSG00000157227	ENSG00000120436
ENSG00000143632	ENSG00000140463		ENSG00000160710	ENSG00000119408	ENSG00000154358	ENSG00000184344	ENSG00000102805	ENSG00000182652			ENSG00000151320	ENSG00000173546	ENSG00000159214	ENSG00000146731	ENSG00000167772	ENSG00000100567	ENSG00000197323	ENSG00000007047	ENSG00000135519	ENSG00000159251	ENSG00000248746	ENSG00000093072	ENSG00000163017	ENSG00000185761	ENSG00000181786	ENSG00000198754	ENSG00000221970	ENSG00000007376	ENSG00000163221	ENSG00000179580	ENSG00000212807	ENSG00000171421	ENSG00000235098		ENSG00000018236	ENSG00000109738	ENSG00000145191			ENSG00000164742			ENSG00000182636	ENSG00000081014	ENSG00000068305	ENSG00000103313	ENSG00000077238	ENSG00000092330	ENSG00000122691
ENSG00000107796	ENSG00000050820		ENSG00000160714	ENSG00000151414	ENSG00000099330	ENSG00000156466	ENSG00000128973	ENSG00000176555		ENSG00000166126	ENSG00000127914	ENSG00000073670	ENSG00000108773	ENSG00000175416	ENSG00000124171	ENSG00000165215	ENSG00000164164		ENSG00000177733	ENSG00000184009	ENSG00000130402	ENSG00000164113	ENSG00000182584	ENSG00000184060	ENSG00000072110	ENSG00000184163	ENSG00000125285	ENSG00000212807	ENSG00000183691	ENSG00000117215	ENSG00000188375	ENSG00000188100	ENSG00000234906		ENSG00000139219	ENSG00000038002	ENSG00000127241			ENSG00000106153			ENSG00000128739	ENSG00000104093	ENSG00000206172	ENSG00000188827	ENSG00000103522	ENSG00000092295	ENSG00000136244
ENSG00000075624	ENSG00000105552		ENSG00000143515	ENSG00000160602	ENSG00000284723	ENSG00000168621	ENSG00000182372	ENSG00000174982	ENSG00000171014		ENSG00000106948	ENSG00000186174	ENSG00000185436	ENSG00000112038	ENSG00000235750	ENSG00000074527	ENSG00000173898	ENSG00000166501	ENSG00000126583	ENSG00000163017	ENSG00000131966	ENSG00000140955	ENSG00000136518		ENSG00000077522	ENSG00000170920	ENSG00000185885	ENSG00000185385	ENSG00000182613	ENSG00000182170	ENSG00000244411	ENSG00000172640	ENSG00000234829		ENSG00000152556	ENSG00000174358	ENSG00000073282			ENSG00000127990			ENSG00000159251	ENSG00000069966	ENSG00000103266	ENSG00000005339	ENSG00000188603	ENSG00000151413	ENSG00000106633
ENSG00000169067	ENSG00000103507		ENSG00000163348	ENSG00000119638	ENSG00000100767	ENSG00000131095	ENSG00000163646	ENSG00000176567		ENSG00000116748	ENSG00000117448	ENSG00000128271	ENSG00000118491	ENSG00000124181	ENSG00000249915	ENSG00000197747	ENSG00000086200	ENSG00000140632	ENSG00000109971	ENSG00000182584	ENSG00000138107	ENSG00000168803	ENSG00000077080		ENSG00000248746	ENSG00000205329	ENSG00000183310	ENSG00000230522	ENSG00000182327	ENSG00000230430	ENSG00000123689	ENSG00000162975	ENSG00000234776		ENSG00000174233	ENSG00000142319	ENSG00000198836			ENSG00000174697			ENSG00000137806	ENSG00000256061	ENSG00000099769	ENSG00000175595	ENSG00000177455	ENSG00000100906	ENSG00000126524
ENSG00000159251	ENSG00000142867		ENSG00000163462	ENSG00000177453	ENSG00000128655	ENSG00000162676	ENSG00000198515	ENSG00000172208	ENSG00000235718	ENSG00000116337	ENSG00000085662	ENSG00000166924	ENSG00000110395	ENSG00000196230	ENSG00000111737	ENSG00000165417	ENSG00000127914	ENSG00000183530	ENSG00000169554	ENSG00000136518	ENSG00000115073	ENSG00000137845	ENSG00000187003		ENSG00000130402	ENSG00000240871	ENSG00000169397	ENSG00000181001	ENSG00000280021	ENSG00000258713	ENSG00000221837	ENSG00000221888	ENSG00000234560		ENSG00000167548	ENSG00000038382	ENSG00000109501			ENSG00000170260			ENSG00000159459	ENSG00000103657	ENSG00000140650	ENSG00000140694	ENSG00000213658	ENSG00000100934	ENSG00000158517
ENSG00000184009	ENSG00000119866		ENSG00000116539	ENSG00000087095	ENSG00000185615	ENSG00000121743	ENSG00000144191	ENSG00000205496		ENSG00000133805	ENSG00000187134	ENSG00000205927	ENSG00000144130	ENSG00000169375	ENSG00000181392	ENSG00000127743	ENSG00000186487	ENSG00000197694	ENSG00000072518	ENSG00000077080	ENSG00000138071	ENSG00000073670	ENSG00000148156		ENSG00000131966	ENSG00000170178	ENSG00000146360	ENSG00000169900	ENSG00000105954	ENSG00000205882	ENSG00000184108	ENSG00000172568	ENSG00000234438		ENSG00000167588	ENSG00000164190	ENSG00000109132			ENSG00000183638			ENSG00000166710	ENSG00000213614	ENSG00000179583	ENSG00000091262	ENSG00000102879	ENSG00000168282	ENSG00000127980
ENSG00000163017	ENSG00000127152		ENSG00000116580	ENSG00000115216	ENSG00000183571	ENSG00000265107	ENSG00000070729	ENSG00000205497		ENSG00000145020	ENSG00000196139	ENSG00000166484	ENSG00000064102	ENSG00000175387	ENSG00000136931	ENSG00000119915	ENSG00000072657	ENSG00000165650	ENSG00000120733	ENSG00000187003	ENSG00000115091	ENSG00000148848	ENSG00000117148		ENSG00000138107	ENSG00000163736	ENSG00000198283	ENSG00000070404	ENSG00000170748	ENSG00000171711	ENSG00000184436	ENSG00000233041	ENSG00000234409		ENSG00000178449	ENSG00000083720	ENSG00000163069			ENSG00000077782			ENSG00000166147	ENSG00000179151	ENSG00000166828	ENSG00000103489	ENSG00000099365	ENSG00000100503	ENSG00000164692
ENSG00000182584	ENSG00000171791			ENSG00000185189	ENSG00000070047	ENSG00000121634	ENSG00000170289	ENSG00000279012		ENSG00000187689	ENSG00000198610	ENSG00000182511	ENSG00000132854	ENSG00000013583	ENSG00000162344	ENSG00000103496	ENSG00000130559	ENSG00000119707	ENSG00000104888	ENSG00000148156	ENSG00000133627	ENSG00000151694	ENSG00000181786		ENSG00000115073	ENSG00000229314	ENSG00000148331	ENSG00000119919	ENSG00000130538	ENSG00000171596	ENSG00000114503	ENSG00000180919	ENSG00000234224		ENSG00000139567	ENSG00000113448	ENSG00000157404			ENSG00000168575			ENSG00000137869	ENSG00000169375	ENSG00000188603	ENSG00000168434	ENSG00000167207	ENSG00000100504	ENSG00000001626
ENSG00000136518	ENSG00000171552		ENSG00000176444		ENSG00000166473	ENSG00000189433	ENSG00000158158	ENSG00000183251		ENSG00000153107	ENSG00000122787	ENSG00000170577	ENSG00000109794	ENSG00000144476	ENSG00000160999	ENSG00000104324	ENSG00000118873	ENSG00000187555	ENSG00000146834	ENSG00000117148	ENSG00000106526	ENSG00000168619	ENSG00000072110		ENSG00000138071	ENSG00000104827	ENSG00000197110	ENSG00000233927	ENSG00000266265	ENSG00000171180	ENSG00000127362	ENSG00000158042	ENSG00000233927		ENSG00000186081	ENSG00000178394	ENSG00000109163			ENSG00000147570			ENSG00000166035	ENSG00000103723	ENSG00000196296	ENSG00000083093	ENSG00000039068	ENSG00000165588	ENSG00000174697
ENSG00000077080	ENSG00000153094		ENSG00000116584	ENSG00000198400	ENSG00000205038	ENSG00000106571	ENSG00000018236	ENSG00000167355	ENSG00000256713	ENSG00000214274	ENSG00000165568		ENSG00000181045	ENSG00000166167	ENSG00000131055	ENSG00000142733	ENSG00000125755		ENSG00000138688	ENSG00000181786	ENSG00000101442	ENSG00000135074	ENSG00000077522		ENSG00000115091	ENSG00000186860	ENSG00000170920	ENSG00000255072	ENSG00000221840	ENSG00000244624	ENSG00000174970	ENSG00000185885	ENSG00000233816		ENSG00000170421	ENSG00000049860	ENSG00000173085			ENSG00000104321			ENSG00000137845	ENSG00000177082	ENSG00000177455	ENSG00000103522		ENSG00000126814	ENSG00000128602
ENSG00000187003	ENSG00000113916		ENSG00000160803	ENSG00000148053	ENSG00000187980	ENSG00000174842	ENSG00000174469	ENSG00000176239		ENSG00000132855	ENSG00000142208	ENSG00000141738	ENSG00000167780	ENSG00000204843	ENSG00000168748	ENSG00000128228	ENSG00000140575	ENSG00000166200	ENSG00000006283	ENSG00000072110	ENSG00000075089	ENSG00000104755	ENSG00000248746		ENSG00000133627	ENSG00000198812	ENSG00000145358	ENSG00000203811	ENSG00000185127	ENSG00000166819	ENSG00000124107	ENSG00000161179	ENSG00000233701		ENSG00000111057	ENSG00000081189	ENSG00000138696			ENSG00000048392			ENSG00000140416	ENSG00000140521	ENSG00000213658	ENSG00000213658		ENSG00000119699	ENSG00000204983
ENSG00000148156	ENSG00000029363		ENSG00000160753	ENSG00000140538	ENSG00000159337	ENSG00000148672	ENSG00000166685	ENSG00000197428		ENSG00000029534	ENSG00000105221	ENSG00000168067	ENSG00000167720	ENSG00000110713	ENSG00000182544	ENSG00000166341	ENSG00000138771	ENSG00000144802	ENSG00000120705	ENSG00000077522	ENSG00000113812	ENSG00000134007	ENSG00000130402		ENSG00000101442	ENSG00000180616	ENSG00000205177	ENSG00000104863	ENSG00000163220	ENSG00000127554	ENSG00000170954	ENSG00000106384	ENSG00000233493		ENSG00000135424	ENSG00000138829	ENSG00000145331			ENSG00000182197			ENSG00000169032	ENSG00000197299	ENSG00000102879	ENSG00000149925	ENSG00000197943	ENSG00000151445	ENSG00000164690
ENSG00000117148			ENSG00000160789	ENSG00000074590	ENSG00000153246	ENSG00000087460	ENSG00000164597	ENSG00000180785	ENSG00000080910	ENSG00000145362	ENSG00000117020	ENSG00000052344	ENSG00000128829	ENSG00000100603	ENSG00000115234	ENSG00000184811	ENSG00000124782	ENSG00000146834		ENSG00000248746	ENSG00000169717	ENSG00000008277	ENSG00000138107		ENSG00000075089	ENSG00000184698	ENSG00000214518	ENSG00000254550	ENSG00000205899	ENSG00000189181	ENSG00000175646	ENSG00000178372	ENSG00000233412		ENSG00000065361	ENSG00000120705	ENSG00000169836			ENSG00000164761			ENSG00000138622	ENSG00000173575	ENSG00000099365	ENSG00000102879	ENSG00000140968	ENSG00000054983	ENSG00000077782
ENSG00000181786	ENSG00000168398		ENSG00000116604	ENSG00000163545	ENSG00000187510	ENSG00000114349	ENSG00000168434	ENSG00000167332		ENSG00000151150	ENSG00000148218	ENSG00000104936	ENSG00000169744	ENSG00000175203	ENSG00000188833	ENSG00000143126	ENSG00000129292	ENSG00000119487	ENSG00000155760	ENSG00000130402	ENSG00000184378	ENSG00000114948	ENSG00000115073		ENSG00000113812	ENSG00000142515	ENSG00000204978	ENSG00000203737	ENSG00000168209	ENSG00000172538	ENSG00000175518	ENSG00000164620	ENSG00000233276				ENSG00000164022			ENSG00000184374			ENSG00000140374	ENSG00000140471	ENSG00000140691	ENSG00000176842	ENSG00000051523	ENSG00000100815	ENSG00000147570
ENSG00000072110	ENSG00000176697		ENSG00000163468	ENSG00000154358	ENSG00000167676	ENSG00000185245	ENSG00000213380	ENSG00000280021		ENSG00000154122	ENSG00000170017	ENSG00000108309	ENSG00000113532	ENSG00000153201	ENSG00000196421	ENSG00000120158	ENSG00000143569	ENSG00000115484	ENSG00000067900	ENSG00000131966	ENSG00000115170	ENSG00000042980	ENSG00000115091		ENSG00000169717	ENSG00000230430	ENSG00000124102	ENSG00000170178	ENSG00000168582	ENSG00000145879	ENSG00000184724	ENSG00000159228	ENSG00000233198		ENSG00000174106	ENSG00000113580	ENSG00000164093			ENSG00000178814			ENSG00000103876	ENSG00000103148	ENSG00000140675	ENSG00000102977	ENSG00000181031	ENSG00000142208	ENSG00000164761
ENSG00000077522	ENSG00000126581		ENSG00000198952	ENSG00000172939	ENSG00000203837	ENSG00000152642	ENSG00000065618	ENSG00000176925		ENSG00000176915	ENSG00000161618	ENSG00000132688	ENSG00000101407	ENSG00000084072	ENSG00000157111	ENSG00000124813	ENSG00000198862	ENSG00000140332	ENSG00000054793	ENSG00000138107	ENSG00000135503	ENSG00000168594	ENSG00000133627		ENSG00000184378	ENSG00000115488	ENSG00000205155	ENSG00000105617	ENSG00000122484	ENSG00000159961	ENSG00000176532	ENSG00000239810	ENSG00000232388		ENSG00000155974	ENSG00000133710	ENSG00000138686			ENSG00000147894			ENSG00000140521	ENSG00000103266	ENSG00000167207	ENSG00000213398	ENSG00000141252	ENSG00000254585	ENSG00000178814
ENSG00000248746	ENSG00000122870		ENSG00000132694	ENSG00000180370	ENSG00000122678	ENSG00000105220	ENSG00000182871	ENSG00000278870		ENSG00000148677	ENSG00000059573	ENSG00000179094	ENSG00000160226	ENSG00000165219	ENSG00000163884	ENSG00000101057	ENSG00000141431	ENSG00000111596	ENSG00000048740	ENSG00000115073	ENSG00000123612	ENSG00000197140	ENSG00000106526		ENSG00000115170	ENSG00000174529	ENSG00000177212	ENSG00000275074	ENSG00000203618	ENSG00000233412	ENSG00000181698	ENSG00000206047	ENSG00000232382		ENSG00000111537	ENSG00000113721	ENSG00000181004			ENSG00000165060			ENSG00000166819	ENSG00000100726	ENSG00000087245	ENSG00000182810	ENSG00000197417	ENSG00000182636	ENSG00000106688
ENSG00000130402	ENSG00000136717		ENSG00000143294		ENSG00000198062	ENSG00000083307	ENSG00000081052	ENSG00000176893	ENSG00000237136	ENSG00000167522	ENSG00000128918	ENSG00000179094	ENSG00000214087	ENSG00000137100	ENSG00000198890	ENSG00000103657	ENSG00000074657	ENSG00000031823	ENSG00000006125	ENSG00000138071	ENSG00000121989	ENSG00000069206	ENSG00000113812		ENSG00000135503	ENSG00000182854	ENSG00000163607	ENSG00000212721	ENSG00000188536	ENSG00000181371	ENSG00000171847	ENSG00000099330	ENSG00000232268		ENSG00000090382	ENSG00000183072	ENSG00000142731			ENSG00000197969			ENSG00000182054	ENSG00000187535	ENSG00000087237	ENSG00000039068	ENSG00000108556	ENSG00000128739	ENSG00000096968
ENSG00000131966	ENSG00000089685			ENSG00000130669	ENSG00000156194	ENSG00000030582	ENSG00000206561	ENSG00000176904		ENSG00000132466	ENSG00000111275	ENSG00000176435	ENSG00000113734	ENSG00000170027	ENSG00000197044	ENSG00000126603	ENSG00000049618	ENSG00000169118	ENSG00000044574	ENSG00000115091	ENSG00000114739	ENSG00000151651	ENSG00000169717		ENSG00000123612		ENSG00000198128	ENSG00000237247	ENSG00000171989	ENSG00000188100	ENSG00000240247	ENSG00000151650	ENSG00000232264		ENSG00000179941	ENSG00000137285	ENSG00000242110						ENSG00000197299	ENSG00000103197	ENSG00000159723	ENSG00000198650	ENSG00000091592	ENSG00000104044	ENSG00000120160
ENSG00000138107	ENSG00000115760		ENSG00000162706	ENSG00000137843	ENSG00000118898	ENSG00000148180	ENSG00000173085	ENSG00000167359	ENSG00000154007	ENSG00000107890	ENSG00000108602	ENSG00000175544	ENSG00000205867	ENSG00000132383	ENSG00000240563	ENSG00000188467	ENSG00000165271	ENSG00000154380		ENSG00000133627	ENSG00000139567	ENSG00000168615	ENSG00000184378		ENSG00000121989	ENSG00000221864	ENSG00000173431	ENSG00000185758	ENSG00000131914	ENSG00000213417	ENSG00000250254	ENSG00000267697	ENSG00000232263		ENSG00000111046	ENSG00000145979	ENSG00000113494			ENSG00000070061			ENSG00000068305	ENSG00000162065	ENSG00000039068	ENSG00000176692	ENSG00000141510	ENSG00000185115	ENSG00000137106
ENSG00000115073	ENSG00000197299		ENSG00000132716	ENSG00000152520	ENSG00000154415	ENSG00000048545	ENSG00000088682	ENSG00000187918		ENSG00000168096	ENSG00000132746	ENSG00000162729	ENSG00000116703	ENSG00000111581	ENSG00000052723	ENSG00000054967	ENSG00000145734	ENSG00000071626	ENSG00000036257	ENSG00000106526	ENSG00000243989	ENSG00000134028	ENSG00000115170		ENSG00000114739	ENSG00000188694	ENSG00000120937	ENSG00000184709	ENSG00000187173	ENSG00000177468	ENSG00000266265	ENSG00000197008	ENSG00000232258		ENSG00000198707	ENSG00000187566				ENSG00000136854			ENSG00000188536	ENSG00000131652		ENSG00000103335	ENSG00000109099	ENSG00000186073	ENSG00000106819
ENSG00000138071	ENSG00000108578		ENSG00000122218	ENSG00000115687	ENSG00000120952	ENSG00000112599	ENSG00000006695	ENSG00000184321	ENSG00000184108	ENSG00000165138	ENSG00000112294	ENSG00000186792	ENSG00000136425	ENSG00000085415	ENSG00000167977	ENSG00000152558	ENSG00000175054	ENSG00000088247	ENSG00000166501	ENSG00000101442	ENSG00000132744	ENSG00000154734	ENSG00000123612		ENSG00000139567	ENSG00000172150	ENSG00000198967	ENSG00000179817	ENSG00000196099	ENSG00000125531	ENSG00000163132	ENSG00000181609	ENSG00000232196		ENSG00000173588	ENSG00000112294	ENSG00000168621			ENSG00000136827			ENSG00000103227	ENSG00000067836	ENSG00000257017	ENSG00000187741	ENSG00000240505	ENSG00000156970	ENSG00000097007
ENSG00000115091	ENSG00000168283		ENSG00000162736	ENSG00000168078	ENSG00000251655	ENSG00000206172	ENSG00000014919	ENSG00000176798		ENSG00000011426	ENSG00000119711	ENSG00000259224	ENSG00000048649	ENSG00000069248	ENSG00000103241	ENSG00000132388	ENSG00000081026	ENSG00000178691	ENSG00000099308	ENSG00000075089	ENSG00000119640	ENSG00000142303	ENSG00000121989		ENSG00000243989	ENSG00000170367	ENSG00000144035	ENSG00000122180	ENSG00000159723	ENSG00000007520	ENSG00000244617	ENSG00000145337	ENSG00000231989		ENSG00000012504		ENSG00000049167			ENSG00000165699			ENSG00000033011	ENSG00000033011		ENSG00000197417	ENSG00000007171	ENSG00000137806	ENSG00000148400
ENSG00000133627	ENSG00000168487		ENSG00000162738	ENSG00000005882	ENSG00000121335	ENSG00000188536	ENSG00000131055	ENSG00000184698		ENSG00000160746	ENSG00000164904	ENSG00000125492	ENSG00000133816	ENSG00000030066	ENSG00000158715	ENSG00000178951	ENSG00000174485	ENSG00000007168	ENSG00000008441	ENSG00000113812	ENSG00000170634	ENSG00000151388	ENSG00000139567		ENSG00000132744	ENSG00000175906	ENSG00000129451	ENSG00000235780	ENSG00000130528	ENSG00000120952	ENSG00000172543	ENSG00000173302	ENSG00000231887		ENSG00000017427	ENSG00000137288	ENSG00000152422			ENSG00000107147			ENSG00000140650	ENSG00000140650	ENSG00000140905	ENSG00000185245	ENSG00000109101	ENSG00000159459	ENSG00000198569
ENSG00000106526	ENSG00000163217		ENSG00000186517		ENSG00000230657	ENSG00000223609	ENSG00000126267	ENSG00000167360		ENSG00000134343	ENSG00000118514	ENSG00000181577	ENSG00000171885	ENSG00000125450	ENSG00000228672	ENSG00000151117	ENSG00000111530		ENSG00000129933	ENSG00000169717	ENSG00000196839	ENSG00000160323	ENSG00000119640		ENSG00000119640	ENSG00000198258	ENSG00000213145	ENSG00000262484	ENSG00000125520	ENSG00000100216	ENSG00000077009	ENSG00000169509	ENSG00000231887		ENSG00000110921	ENSG00000096060	ENSG00000175426			ENSG00000176884			ENSG00000179583	ENSG00000183454	ENSG00000197943	ENSG00000091592	ENSG00000109103	ENSG00000171766
ENSG00000101442	ENSG00000125845		ENSG00000158864	ENSG00000004799	ENSG00000231924	ENSG00000138622	ENSG00000047457	ENSG00000176922		ENSG00000171714	ENSG00000175548	ENSG00000172789	ENSG00000163508	ENSG00000157020	ENSG00000105642	ENSG00000182118	ENSG00000082397		ENSG00000088256	ENSG00000184378	ENSG00000093072	ENSG00000138316	ENSG00000170634		ENSG00000170634	ENSG00000179919	ENSG00000182783	ENSG00000103145	ENSG00000177673	ENSG00000171806	ENSG00000284609	ENSG00000188536	ENSG00000231861		ENSG00000111199	ENSG00000112320	ENSG00000134982			ENSG00000148408			ENSG00000133392	ENSG00000103489	ENSG00000103150	ENSG00000141510	ENSG00000108691	ENSG00000074803
ENSG00000075089	ENSG00000125378		ENSG00000185630	ENSG00000140992	ENSG00000243130	ENSG00000161610	ENSG00000110090	ENSG00000176900		ENSG00000177119	ENSG00000172339		ENSG00000150433	ENSG00000120253	ENSG00000185339	ENSG00000169018	ENSG00000165699	ENSG00000163468	ENSG00000251322	ENSG00000115170	ENSG00000164113	ENSG00000166106	ENSG00000196839		ENSG00000093072	ENSG00000178597	ENSG00000221938	ENSG00000177468	ENSG00000229833	ENSG00000095596	ENSG00000255298	ENSG00000087086	ENSG00000231637		ENSG00000196850	ENSG00000112367	ENSG00000133835						ENSG00000091262	ENSG00000080603	ENSG00000140968	ENSG00000178971	ENSG00000172156	ENSG00000166147
ENSG00000113812	ENSG00000112175		ENSG00000143171	ENSG00000173517	ENSG00000243137	ENSG00000068024	ENSG00000157184	ENSG00000176742			ENSG00000196711	ENSG00000107821	ENSG00000137522	ENSG00000075188	ENSG00000147443	ENSG00000197483			ENSG00000111262	ENSG00000135503	ENSG00000140955	ENSG00000140470	ENSG00000093072		ENSG00000164113	ENSG00000232070	ENSG00000256980	ENSG00000168913	ENSG00000178913	ENSG00000139780	ENSG00000170967	ENSG00000175536	ENSG00000231274		ENSG00000111252	ENSG00000118520	ENSG00000120725						ENSG00000103489	ENSG00000156873	ENSG00000176692	ENSG00000161970	ENSG00000271503	ENSG00000074410
ENSG00000169717	ENSG00000101144		ENSG00000117143	ENSG00000164776	ENSG00000183668	ENSG00000256269	ENSG00000134376	ENSG00000182070	ENSG00000236032	ENSG00000169604	ENSG00000189292	ENSG00000184922	ENSG00000173875	ENSG00000110768	ENSG00000133985	ENSG00000109929	ENSG00000064651	ENSG00000136231	ENSG00000100811	ENSG00000123612	ENSG00000168803	ENSG00000140873	ENSG00000164113		ENSG00000140955	ENSG00000103024	ENSG00000186440	ENSG00000155249	ENSG00000270170	ENSG00000276119	ENSG00000205544	ENSG00000176547	ENSG00000231192		ENSG00000179295	ENSG00000010818	ENSG00000112855						ENSG00000188603	ENSG00000099365	ENSG00000187741	ENSG00000133028	ENSG00000275410	ENSG00000103657
ENSG00000184378	ENSG00000116985		ENSG00000162761	ENSG00000156873	ENSG00000182077	ENSG00000275410	ENSG00000113851	ENSG00000171944	ENSG00000184270	ENSG00000163297	ENSG00000116127		ENSG00000185728	ENSG00000204390	ENSG00000165588	ENSG00000167291	ENSG00000086015	ENSG00000003402	ENSG00000166233	ENSG00000121989	ENSG00000137845	ENSG00000145808	ENSG00000140955		ENSG00000168803	ENSG00000205439	ENSG00000169876	ENSG00000178257	ENSG00000197457	ENSG00000177535	ENSG00000255072	ENSG00000258436	ENSG00000231068		ENSG00000122966	ENSG00000112425	ENSG00000187678						ENSG00000156873	ENSG00000103507	ENSG00000181031	ENSG00000006695	ENSG00000204897	ENSG00000166794
ENSG00000115170	ENSG00000164619		ENSG00000162733	ENSG00000137193	ENSG00000168229	ENSG00000101076	ENSG00000005339	ENSG00000255307		ENSG00000122359	ENSG00000161905	ENSG00000128342	ENSG00000196126	ENSG00000182866	ENSG00000101098	ENSG00000172348	ENSG00000110344	ENSG00000165025	ENSG00000197122	ENSG00000114739	ENSG00000073670	ENSG00000087116	ENSG00000168803		ENSG00000137845	ENSG00000151135	ENSG00000173673	ENSG00000141437	ENSG00000215845	ENSG00000139899	ENSG00000132703	ENSG00000196890	ENSG00000231051		ENSG00000135100	ENSG00000112592	ENSG00000155846						ENSG00000102893	ENSG00000166123	ENSG00000197417	ENSG00000007171	ENSG00000161610	ENSG00000169032
ENSG00000135503	ENSG00000107779		ENSG00000143164		ENSG00000147485	ENSG00000005073	ENSG00000006016	ENSG00000221996		ENSG00000100280	ENSG00000073331	ENSG00000122375	ENSG00000108342	ENSG00000141968	ENSG00000108784	ENSG00000183695	ENSG00000204217	ENSG00000159579	ENSG00000171823	ENSG00000139567	ENSG00000148848	ENSG00000173157	ENSG00000137845		ENSG00000073670	ENSG00000169469	ENSG00000172324	ENSG00000203663	ENSG00000243509	ENSG00000148926	ENSG00000170683	ENSG00000186977	ENSG00000230778		ENSG00000276045	ENSG00000075624	ENSG00000175325						ENSG00000140718	ENSG00000102893	ENSG00000040531	ENSG00000076351	ENSG00000173757	ENSG00000178802
ENSG00000123612	ENSG00000204217		ENSG00000143157	ENSG00000198355	ENSG00000126838	ENSG00000106031	ENSG00000100053	ENSG00000187747		ENSG00000106367	ENSG00000136383	ENSG00000049283	ENSG00000131558	ENSG00000197102	ENSG00000089195	ENSG00000178685	ENSG00000172071	ENSG00000142453	ENSG00000162975	ENSG00000243989	ENSG00000143537	ENSG00000156140	ENSG00000073670		ENSG00000148848	ENSG00000130427	ENSG00000119632	ENSG00000141200	ENSG00000151650	ENSG00000169884	ENSG00000128626	ENSG00000021355	ENSG00000230657		ENSG00000139719	ENSG00000158321	ENSG00000010704						ENSG00000087245	ENSG00000103494	ENSG00000108556	ENSG00000196712	ENSG00000168610	ENSG00000103876
ENSG00000121989	ENSG00000173068		ENSG00000143179	ENSG00000158828	ENSG00000108557	ENSG00000128710	ENSG00000160213	ENSG00000181609	ENSG00000198704		ENSG00000162551	ENSG00000011451	ENSG00000100526	ENSG00000213923	ENSG00000063169	ENSG00000165794	ENSG00000064607	ENSG00000168259	ENSG00000130856	ENSG00000132744	ENSG00000151694	ENSG00000158859	ENSG00000148848		ENSG00000143537	ENSG00000167644	ENSG00000179695	ENSG00000178988	ENSG00000125534	ENSG00000176919	ENSG00000196539	ENSG00000143105	ENSG00000230549		ENSG00000130921	ENSG00000170027							ENSG00000125124	ENSG00000087258	ENSG00000091592	ENSG00000275410	ENSG00000177469	ENSG00000157766
ENSG00000114739	ENSG00000171634		ENSG00000143190	ENSG00000162878	ENSG00000111404	ENSG00000128714	ENSG00000060069	ENSG00000273085		ENSG00000161203	ENSG00000178038	ENSG00000213398	ENSG00000179988	ENSG00000165119	ENSG00000119559	ENSG00000172458	ENSG00000184384	ENSG00000204599	ENSG00000148672	ENSG00000119640	ENSG00000168619	ENSG00000154736	ENSG00000143537		ENSG00000151694	ENSG00000163114	ENSG00000255150	ENSG00000212659	ENSG00000177383	ENSG00000276430	ENSG00000180346	ENSG00000172519	ENSG00000230430		ENSG00000168778	ENSG00000127990	ENSG00000231852						ENSG00000087237	ENSG00000159579	ENSG00000141510	ENSG00000141736	ENSG00000131470	ENSG00000140521
ENSG00000139567	ENSG00000157764		ENSG00000143153	ENSG00000123143	ENSG00000042445	ENSG00000174775	ENSG00000144677	ENSG00000176787	ENSG00000151033	ENSG00000042753		ENSG00000128422	ENSG00000135407	ENSG00000177954	ENSG00000171135	ENSG00000215853	ENSG00000069431	ENSG00000214575	ENSG00000166188	ENSG00000170634	ENSG00000135074	ENSG00000049192	ENSG00000168619		ENSG00000168619	ENSG00000171942	ENSG00000279514	ENSG00000127515	ENSG00000070031	ENSG00000139797	ENSG00000149133	ENSG00000222018	ENSG00000230301		ENSG00000122025	ENSG00000004864	ENSG00000179344						ENSG00000213398	ENSG00000205336	ENSG00000109099	ENSG00000126351	ENSG00000108312	ENSG00000197299
ENSG00000243989	ENSG00000012048		ENSG00000117523	ENSG00000065243	ENSG00000128250	ENSG00000102878	ENSG00000040531	ENSG00000180974	ENSG00000171855	ENSG00000132842	ENSG00000156150	ENSG00000178860	ENSG00000166405	ENSG00000188486	ENSG00000141582	ENSG00000160883	ENSG00000124126	ENSG00000162923	ENSG00000108001	ENSG00000196839	ENSG00000104755	ENSG00000136378	ENSG00000135074		ENSG00000135074	ENSG00000177938	ENSG00000180475	ENSG00000188076	ENSG00000169715	ENSG00000187170	ENSG00000206104	ENSG00000162771	ENSG00000229937		ENSG00000187676	ENSG00000106290	ENSG00000112039						ENSG00000039068	ENSG00000102974	ENSG00000240505	ENSG00000168610	ENSG00000004939	ENSG00000184056
ENSG00000132744	ENSG00000139618		ENSG00000117533	ENSG00000160447	ENSG00000196862	ENSG00000169271	ENSG00000064601	ENSG00000205409		ENSG00000103723	ENSG00000052850	ENSG00000204314	ENSG00000105808	ENSG00000134058	ENSG00000176428	ENSG00000166595	ENSG00000099331		ENSG00000069431	ENSG00000093072	ENSG00000134007	ENSG00000134917	ENSG00000104755		ENSG00000104755	ENSG00000158874	ENSG00000130303	ENSG00000223609	ENSG00000176401	ENSG00000198445	ENSG00000206172	ENSG00000168894	ENSG00000229833		ENSG00000139618	ENSG00000091140	ENSG00000171453						ENSG00000257017	ENSG00000182810	ENSG00000007171	ENSG00000131482	ENSG00000259207	ENSG00000140443
ENSG00000119640	ENSG00000100425			ENSG00000166851	ENSG00000076344	ENSG00000152137	ENSG00000109861	ENSG00000183269		ENSG00000065000	ENSG00000106927	ENSG00000204314	ENSG00000079112	ENSG00000011405	ENSG00000176018	ENSG00000204020	ENSG00000076356	ENSG00000161960	ENSG00000164794	ENSG00000164113	ENSG00000139985	ENSG00000163638	ENSG00000134007		ENSG00000139985	ENSG00000171989	ENSG00000172320	ENSG00000221989	ENSG00000256618	ENSG00000189090	ENSG00000237110	ENSG00000099849	ENSG00000229579		ENSG00000133116	ENSG00000008311	ENSG00000124608							ENSG00000132600	ENSG00000108691	ENSG00000131469	ENSG00000073861	ENSG00000167972
ENSG00000170634	ENSG00000204256		ENSG00000135870	ENSG00000145632	ENSG00000187010	ENSG00000115317	ENSG00000117984	ENSG00000181616		ENSG00000134262	ENSG00000110497	ENSG00000166897	ENSG00000131196	ENSG00000125651	ENSG00000179115		ENSG00000154783	ENSG00000077147	ENSG00000102974	ENSG00000140955	ENSG00000008277	ENSG00000178031	ENSG00000139985		ENSG00000008277	ENSG00000229579	ENSG00000204572	ENSG00000171722	ENSG00000229292	ENSG00000160213	ENSG00000175520	ENSG00000105146	ENSG00000229544		ENSG00000133111	ENSG00000174469	ENSG00000112210						ENSG00000103150	ENSG00000062038	ENSG00000271503	ENSG00000012048	ENSG00000007312	ENSG00000103313
ENSG00000196839	ENSG00000141867		ENSG00000116161	ENSG00000173846	ENSG00000105982	ENSG00000197386	ENSG00000143387	ENSG00000232268		ENSG00000081014	ENSG00000139344	ENSG00000130037	ENSG00000122224	ENSG00000141543	ENSG00000115486		ENSG00000143624	ENSG00000077092	ENSG00000084774	ENSG00000168803	ENSG00000114948	ENSG00000197859	ENSG00000008277		ENSG00000114948	ENSG00000142694	ENSG00000137392	ENSG00000167747	ENSG00000099958	ENSG00000184350	ENSG00000142871	ENSG00000179627	ENSG00000229314		ENSG00000150893	ENSG00000130226	ENSG00000146247						ENSG00000176692	ENSG00000129910	ENSG00000275410	ENSG00000141349	ENSG00000108946	ENSG00000188827
ENSG00000093072	ENSG00000254999		ENSG00000117601	ENSG00000142731	ENSG00000114547	ENSG00000182054	ENSG00000107611	ENSG00000226288		ENSG00000221838	ENSG00000159461	ENSG00000107831	ENSG00000076650	ENSG00000077380	ENSG00000189060		ENSG00000126705	ENSG00000141456	ENSG00000134369	ENSG00000137845	ENSG00000042980	ENSG00000184060	ENSG00000168594		ENSG00000042980	ENSG00000212710	ENSG00000204661	ENSG00000156381	ENSG00000174255	ENSG00000162188	ENSG00000053371	ENSG00000100450	ENSG00000229292		ENSG00000136144	ENSG00000164690	ENSG00000112246						ENSG00000072778	ENSG00000039068	ENSG00000161610	ENSG00000004939	ENSG00000171302	ENSG00000067836
ENSG00000164113	ENSG00000172270		ENSG00000152092	ENSG00000185988	ENSG00000183638	ENSG00000106348	ENSG00000044090	ENSG00000205495		ENSG00000100478	ENSG00000104899	ENSG00000169220	ENSG00000140459	ENSG00000157107	ENSG00000165185		ENSG00000139220	ENSG00000107758	ENSG00000155980	ENSG00000073670	ENSG00000168594	ENSG00000160710	ENSG00000134249		ENSG00000197140	ENSG00000185522	ENSG00000213906	ENSG00000170367	ENSG00000256453	ENSG00000155876	ENSG00000177257	ENSG00000169474	ENSG00000229117		ENSG00000134873	ENSG00000104760	ENSG00000111877						ENSG00000141510	ENSG00000186153	ENSG00000173757	ENSG00000005961	ENSG00000141527	ENSG00000140650
ENSG00000140955	ENSG00000162399		ENSG00000198797		ENSG00000215853	ENSG00000203485	ENSG00000169245	ENSG00000196778		ENSG00000242802	ENSG00000181754	ENSG00000183741	ENSG00000039537	ENSG00000188342	ENSG00000158793		ENSG00000177311	ENSG00000154822	ENSG00000134884	ENSG00000148848	ENSG00000134249	ENSG00000197381	ENSG00000197140		ENSG00000149451	ENSG00000255150	ENSG00000188694	ENSG00000147896	ENSG00000184160		ENSG00000105550	ENSG00000168269	ENSG00000228856		ENSG00000187498	ENSG00000129696	ENSG00000091831						ENSG00000170037	ENSG00000178573	ENSG00000168610	ENSG00000259207	ENSG00000215644	ENSG00000179583
ENSG00000168803	ENSG00000111801		ENSG00000116147	ENSG00000253729	ENSG00000182010	ENSG00000254647	ENSG00000166347	ENSG00000181963	ENSG00000186090	ENSG00000134982	ENSG00000166126	ENSG00000108821	ENSG00000125691	ENSG00000132155	ENSG00000182896		ENSG00000187605	ENSG00000153560	ENSG00000138622	ENSG00000143537	ENSG00000197140	ENSG00000185736	ENSG00000149451		ENSG00000069206	ENSG00000183024	ENSG00000172208	ENSG00000176547	ENSG00000197887	ENSG00000213859	ENSG00000203618	ENSG00000174667	ENSG00000228607		ENSG00000157227	ENSG00000168575	ENSG00000272047						ENSG00000132518	ENSG00000103264	ENSG00000177469	ENSG00000073861	ENSG00000053747	ENSG00000175595
ENSG00000137845	ENSG00000169679		ENSG00000162782		ENSG00000175077	ENSG00000117595	ENSG00000100243	ENSG00000183313		ENSG00000115266	ENSG00000116748	ENSG00000157119	ENSG00000128016	ENSG00000130475	ENSG00000171729		ENSG00000116991	ENSG00000121653	ENSG00000174373	ENSG00000151694	ENSG00000149451	ENSG00000063761	ENSG00000069206		ENSG00000151651	ENSG00000167799	ENSG00000112273	ENSG00000086504	ENSG00000221937	ENSG00000241563	ENSG00000099817	ENSG00000176907	ENSG00000228594		ENSG00000197616	ENSG00000165102	ENSG00000112096						ENSG00000133028	ENSG00000167522	ENSG00000004939	ENSG00000108439	ENSG00000134760	ENSG00000140694
ENSG00000073670	ENSG00000156970		ENSG00000135837	ENSG00000169398	ENSG00000187634	ENSG00000164171	ENSG00000051523	ENSG00000197790	ENSG00000169105	ENSG00000154856	ENSG00000237763	ENSG00000182580	ENSG00000146250	ENSG00000142856	ENSG00000162851		ENSG00000145715	ENSG00000259956		ENSG00000168619	ENSG00000069206	ENSG00000133597	ENSG00000151651		ENSG00000168615	ENSG00000205867	ENSG00000161807	ENSG00000172459	ENSG00000166363	ENSG00000259384	ENSG00000186930	ENSG00000243489	ENSG00000228567		ENSG00000092054	ENSG00000147570	ENSG00000122194						ENSG00000006744	ENSG00000132376	ENSG00000259207	ENSG00000108821	ENSG00000175065	ENSG00000072864
ENSG00000148848	ENSG00000154473		ENSG00000116191	ENSG00000120899	ENSG00000124157	ENSG00000136156	ENSG00000140459	ENSG00000181001		ENSG00000118137	ENSG00000243480	ENSG00000153266	ENSG00000104760	ENSG00000105329	ENSG00000105341		ENSG00000073803	ENSG00000170873	ENSG00000175040	ENSG00000135074	ENSG00000151651	ENSG00000173137	ENSG00000168615		ENSG00000134028	ENSG00000179674	ENSG00000164967	ENSG00000174885	ENSG00000170166	ENSG00000261652	ENSG00000181903	ENSG00000179271	ENSG00000228474		ENSG00000092330	ENSG00000133731	ENSG00000011275						ENSG00000006695	ENSG00000108963	ENSG00000073861	ENSG00000015532	ENSG00000152223	ENSG00000091262
ENSG00000143537	ENSG00000112578		ENSG00000135821	ENSG00000101213	ENSG00000183569	ENSG00000150995	ENSG00000160882	ENSG00000180988		ENSG00000158874	ENSG00000240038	ENSG00000115325	ENSG00000109063	ENSG00000136997	ENSG00000197451		ENSG00000048052	ENSG00000174282	ENSG00000115266	ENSG00000104755	ENSG00000168615	ENSG00000164742	ENSG00000134028		ENSG00000154734	ENSG00000155760	ENSG00000184163	ENSG00000271824	ENSG00000182747	ENSG00000158792	ENSG00000160339	ENSG00000106330	ENSG00000228278		ENSG00000151413	ENSG00000104320	ENSG00000168303						ENSG00000108557	ENSG00000007168	ENSG00000005381	ENSG00000153933	ENSG00000167306	ENSG00000103489
ENSG00000151694			ENSG00000198216	ENSG00000112655	ENSG00000140093	ENSG00000101384	ENSG00000179142	ENSG00000181074	ENSG00000166948	ENSG00000110244	ENSG00000174945		ENSG00000148834	ENSG00000178568	ENSG00000111087		ENSG00000160007	ENSG00000163811	ENSG00000186487	ENSG00000134007	ENSG00000134028	ENSG00000143199	ENSG00000154734		ENSG00000142303	ENSG00000259571	ENSG00000188155	ENSG00000159182	ENSG00000221900	ENSG00000213030	ENSG00000243489	ENSG00000104827	ENSG00000228198		ENSG00000165506	ENSG00000164754	ENSG00000106571						ENSG00000171953	ENSG00000197417	ENSG00000108395	ENSG00000121053	ENSG00000196628	ENSG00000166828
ENSG00000168619	ENSG00000106392		ENSG00000135829	ENSG00000168297	ENSG00000170054	ENSG00000096968	ENSG00000148795	ENSG00000181009	ENSG00000133980	ENSG00000110243	ENSG00000164162	ENSG00000120094	ENSG00000152492	ENSG00000115524	ENSG00000099617		ENSG00000144357		ENSG00000055118	ENSG00000139985	ENSG00000154734	ENSG00000129467	ENSG00000142303		ENSG00000151388	ENSG00000145425	ENSG00000223510	ENSG00000169397	ENSG00000182634	ENSG00000197403	ENSG00000183269	ENSG00000105374	ENSG00000228083		ENSG00000125378	ENSG00000167632	ENSG00000127948						ENSG00000244045	ENSG00000040531	ENSG00000141378	ENSG00000108384	ENSG00000148737	ENSG00000168447
ENSG00000135074			ENSG00000157064	ENSG00000165731	ENSG00000057149	ENSG00000154118	ENSG00000137869	ENSG00000279270		ENSG00000084674	ENSG00000129055	ENSG00000004399	ENSG00000167914	ENSG00000141027	ENSG00000197362		ENSG00000083896	ENSG00000169967	ENSG00000160201	ENSG00000008277	ENSG00000142303	ENSG00000173175	ENSG00000151388		ENSG00000160323	ENSG00000170748	ENSG00000181449	ENSG00000188396	ENSG00000161999	ENSG00000142748	ENSG00000244734	ENSG00000164299	ENSG00000228075		ENSG00000070269	ENSG00000106688	ENSG00000170381						ENSG00000196712	ENSG00000141485	ENSG00000159640	ENSG00000170836	ENSG00000172175	ENSG00000168434
ENSG00000104755	ENSG00000168014		ENSG00000135862	ENSG00000124784	ENSG00000198089	ENSG00000234438	ENSG00000231852	ENSG00000175485		ENSG00000234906	ENSG00000053900	ENSG00000148215	ENSG00000116016	ENSG00000204628	ENSG00000189319		ENSG00000072364	ENSG00000117020	ENSG00000272031	ENSG00000114948	ENSG00000151388	ENSG00000121281	ENSG00000138316		ENSG00000138316	ENSG00000170837	ENSG00000254647	ENSG00000235631	ENSG00000239839	ENSG00000228856	ENSG00000159251	ENSG00000185201	ENSG00000227729		ENSG00000100578	ENSG00000178445	ENSG00000075213						ENSG00000275410	ENSG00000141510	ENSG00000259384	ENSG00000136492	ENSG00000171791	ENSG00000103356
ENSG00000134007			ENSG00000143324	ENSG00000058729	ENSG00000088827	ENSG00000111262	ENSG00000135929	ENSG00000180934	ENSG00000205111	ENSG00000110245	ENSG00000154188	ENSG00000132563	ENSG00000115488	ENSG00000066044	ENSG00000148826		ENSG00000009335	ENSG00000174444	ENSG00000128266	ENSG00000042980	ENSG00000160323	ENSG00000155897	ENSG00000166106		ENSG00000166106	ENSG00000212659	ENSG00000148826	ENSG00000148826	ENSG00000183389	ENSG00000239590	ENSG00000205029	ENSG00000197125	ENSG00000226761		ENSG00000126778	ENSG00000147894	ENSG00000205413						ENSG00000173991	ENSG00000179029	ENSG00000108946	ENSG00000136463	ENSG00000172270	ENSG00000103522
ENSG00000139985	ENSG00000167434		ENSG00000116698	ENSG00000101782	ENSG00000105501	ENSG00000130037	ENSG00000111012	ENSG00000184478		ENSG00000130203	ENSG00000167772	ENSG00000124006	ENSG00000135390	ENSG00000104884	ENSG00000105607		ENSG00000148396	ENSG00000157107	ENSG00000074181	ENSG00000168594	ENSG00000138316	ENSG00000162104	ENSG00000145536		ENSG00000145536	ENSG00000124529		ENSG00000188133	ENSG00000108528	ENSG00000176101	ENSG00000160994	ENSG00000162757	ENSG00000226650		ENSG00000119723	ENSG00000165060	ENSG00000066923						ENSG00000141736	ENSG00000133028	ENSG00000141527	ENSG00000108604	ENSG00000197561	ENSG00000213658
ENSG00000008277	ENSG00000099991		ENSG00000121481	ENSG00000137275	ENSG00000101194	ENSG00000131398	ENSG00000186104	ENSG00000183389		ENSG00000091583	ENSG00000029534	ENSG00000168334	ENSG00000197483	ENSG00000114166	ENSG00000086544		ENSG00000123473	ENSG00000115241	ENSG00000126705	ENSG00000134249	ENSG00000166106	ENSG00000141433	ENSG00000140470		ENSG00000140470	ENSG00000196420	ENSG00000168040	ENSG00000212122	ENSG00000119431	ENSG00000108556	ENSG00000138083	ENSG00000148965	ENSG00000226479		ENSG00000119684	ENSG00000197969	ENSG00000106327						ENSG00000126351	ENSG00000006695	ENSG00000215644	ENSG00000259384	ENSG00000197766	ENSG00000149922
ENSG00000114948	ENSG00000141837		ENSG00000116679	ENSG00000104312	ENSG00000184999	ENSG00000180509	ENSG00000171954		ENSG00000187475	ENSG00000100342	ENSG00000145362	ENSG00000170458	ENSG00000169122	ENSG00000109320	ENSG00000177426		ENSG00000183495	ENSG00000172262	ENSG00000133895	ENSG00000197140	ENSG00000145536	ENSG00000078549	ENSG00000140873		ENSG00000140873	ENSG00000169688	ENSG00000184954	ENSG00000130222	ENSG00000196184	ENSG00000197683	ENSG00000177047	ENSG00000279111	ENSG00000226430		ENSG00000119638	ENSG00000165119	ENSG00000154415						ENSG00000173801	ENSG00000108474	ENSG00000169738	ENSG00000125454	ENSG00000065000	ENSG00000156873
ENSG00000042980	ENSG00000148408		ENSG00000121486	ENSG00000129465	ENSG00000144671	ENSG00000159197	ENSG00000145476	ENSG00000181023	ENSG00000173389	ENSG00000142192	ENSG00000151150	ENSG00000076928	ENSG00000131127	ENSG00000163513	ENSG00000108819		ENSG00000123200	ENSG00000161021	ENSG00000161960	ENSG00000149451	ENSG00000140470	ENSG00000087274	ENSG00000145808		ENSG00000145808	ENSG00000133937	ENSG00000171960	ENSG00000135355	ENSG00000197919	ENSG00000256436	ENSG00000233198	ENSG00000184478	ENSG00000226288		ENSG00000119686	ENSG00000148090	ENSG00000001626						ENSG00000161610	ENSG00000240505	ENSG00000101577	ENSG00000185624	ENSG00000125730	ENSG00000099377
ENSG00000168594	ENSG00000151067		ENSG00000047410	ENSG00000183421	ENSG00000196600	ENSG00000055118	ENSG00000172817	ENSG00000180919		ENSG00000157500	ENSG00000166839	ENSG00000076928	ENSG00000108479	ENSG00000136807	ENSG00000167487		ENSG00000161638	ENSG00000127616	ENSG00000108773	ENSG00000151651	ENSG00000140873	ENSG00000075340	ENSG00000087116		ENSG00000087116	ENSG00000120242	ENSG00000141965	ENSG00000182103	ENSG00000165799	ENSG00000255298	ENSG00000162881	ENSG00000148386	ENSG00000225973		ENSG00000119699	ENSG00000197694	ENSG00000128610						ENSG00000177469	ENSG00000108641	ENSG00000168461	ENSG00000101577	ENSG00000090659	ENSG00000140675
ENSG00000134249	ENSG00000081248		ENSG00000143344	ENSG00000169397	ENSG00000135502	ENSG00000115474	ENSG00000115165	ENSG00000172320		ENSG00000198931	ENSG00000189045	ENSG00000166091	ENSG00000118260	ENSG00000254087	ENSG00000125508		ENSG00000101384	ENSG00000116544	ENSG00000186642	ENSG00000168615	ENSG00000087116	ENSG00000148700	ENSG00000173157		ENSG00000173157	ENSG00000145309	ENSG00000108700	ENSG00000176200	ENSG00000182315	ENSG00000180974	ENSG00000007376	ENSG00000122136	ENSG00000225899		ENSG00000119650	ENSG00000136827	ENSG00000174697						ENSG00000131482	ENSG00000196712	ENSG00000141448	ENSG00000178127	ENSG00000105397	ENSG00000091651
ENSG00000197140	ENSG00000007402		ENSG00000000971	ENSG00000067900	ENSG00000100191	ENSG00000123700	ENSG00000180902	ENSG00000172324		ENSG00000137074	ENSG00000154122	ENSG00000167925	ENSG00000086289	ENSG00000140575	ENSG00000130876		ENSG00000090975	ENSG00000198797	ENSG00000161082	ENSG00000134028	ENSG00000173157	ENSG00000118492	ENSG00000156140		ENSG00000156140	ENSG00000169020	ENSG00000205329	ENSG00000205329	ENSG00000214943	ENSG00000204872	ENSG00000176231	ENSG00000255823	ENSG00000225781		ENSG00000151445	ENSG00000130707	ENSG00000106344						ENSG00000259207	ENSG00000273611	ENSG00000053747	ENSG00000168461	ENSG00000130164	ENSG00000166123
ENSG00000149451	ENSG00000067191		ENSG00000073756	ENSG00000134318	ENSG00000134538	ENSG00000120457	ENSG00000117593	ENSG00000196578		ENSG00000240583	ENSG00000001629	ENSG00000108515	ENSG00000169629	ENSG00000100644	ENSG00000160233		ENSG00000146247	ENSG00000147421	ENSG00000078369	ENSG00000154734	ENSG00000156140	ENSG00000197177	ENSG00000154736		ENSG00000158859	ENSG00000119919	ENSG00000231051	ENSG00000184986	ENSG00000164651	ENSG00000169871	ENSG00000198858	ENSG00000196900	ENSG00000225556		ENSG00000198668	ENSG00000165699	ENSG00000006530						ENSG00000108823	ENSG00000073584	ENSG00000134760	ENSG00000141458	ENSG00000102575	ENSG00000102893
ENSG00000069206	ENSG00000165995		ENSG00000134371	ENSG00000069667	ENSG00000154760	ENSG00000156113	ENSG00000123454	ENSG00000181273	ENSG00000124610	ENSG00000167580	ENSG00000160117	ENSG00000170549	ENSG00000123838	ENSG00000087586	ENSG00000180818			ENSG00000119042	ENSG00000083312	ENSG00000142303	ENSG00000154736	ENSG00000020181	ENSG00000049192		ENSG00000154736	ENSG00000124391	ENSG00000183313	ENSG00000165059	ENSG00000179919	ENSG00000135569	ENSG00000172464	ENSG00000187166	ENSG00000225327		ENSG00000100815	ENSG00000123454	ENSG00000106410						ENSG00000015532	ENSG00000204897	ENSG00000175065	ENSG00000141646	ENSG00000104774	ENSG00000167207
ENSG00000151651	ENSG00000163618		ENSG00000116852	ENSG00000047936	ENSG00000185775	ENSG00000053918	ENSG00000137992	ENSG00000272987		ENSG00000171885	ENSG00000144504		ENSG00000108602	ENSG00000127824	ENSG00000104341		ENSG00000083857	ENSG00000105705	ENSG00000197323	ENSG00000151388	ENSG00000049192	ENSG00000152990	ENSG00000136378		ENSG00000049192	ENSG00000215845	ENSG00000147869	ENSG00000099849	ENSG00000179772	ENSG00000179271	ENSG00000125995	ENSG00000225556	ENSG00000224877		ENSG00000197249	ENSG00000107147	ENSG00000147316						ENSG00000005381	ENSG00000168610	ENSG00000141469	ENSG00000066926	ENSG00000104889	ENSG00000140718
ENSG00000168615	ENSG00000004948		ENSG00000116833	ENSG00000163785	ENSG00000150628	ENSG00000075043	ENSG00000115827	ENSG00000176495		ENSG00000161798	ENSG00000167522	ENSG00000171604	ENSG00000156787	ENSG00000163161	ENSG00000144909		ENSG00000174243	ENSG00000074266	ENSG00000110171	ENSG00000160323	ENSG00000136378	ENSG00000181790	ENSG00000134917		ENSG00000136378	ENSG00000169245	ENSG00000196475	ENSG00000203896	ENSG00000185156	ENSG00000115844	ENSG00000176396	ENSG00000104964	ENSG00000224420			ENSG00000165688	ENSG00000158815						ENSG00000108395	ENSG00000108784	ENSG00000134049	ENSG00000197561	ENSG00000179218	ENSG00000070915
ENSG00000134028	ENSG00000064989		ENSG00000118200	ENSG00000188322	ENSG00000186583	ENSG00000184156	ENSG00000152457	ENSG00000172464			ENSG00000198720	ENSG00000163064	ENSG00000146386	ENSG00000145736	ENSG00000173960		ENSG00000124496	ENSG00000133895	ENSG00000136040	ENSG00000138316	ENSG00000163638	ENSG00000121753	ENSG00000163638		ENSG00000134917	ENSG00000063177	ENSG00000204913	ENSG00000188011	ENSG00000261594	ENSG00000205279	ENSG00000165471	ENSG00000177947	ENSG00000224051		ENSG00000142208	ENSG00000148384	ENSG00000147437						ENSG00000170836	ENSG00000131462	ENSG00000167306	ENSG00000118046	ENSG00000141837	ENSG00000088682
ENSG00000154734	ENSG00000122786		ENSG00000162702	ENSG00000187550	ENSG00000182557	ENSG00000117013	ENSG00000169738	ENSG00000172459			ENSG00000132466	ENSG00000113763	ENSG00000100106	ENSG00000213341	ENSG00000135392		ENSG00000100345	ENSG00000165119	ENSG00000020129	ENSG00000166106	ENSG00000178031	ENSG00000135298	ENSG00000178031		ENSG00000163638	ENSG00000175536	ENSG00000187714	ENSG00000178934	ENSG00000232264	ENSG00000136694	ENSG00000232264	ENSG00000176101	ENSG00000223638		ENSG00000179627	ENSG00000148400	ENSG00000165392						ENSG00000136492	ENSG00000012048	ENSG00000141646	ENSG00000174886	ENSG00000105639	ENSG00000176387
ENSG00000142303	ENSG00000179218		ENSG00000143355	ENSG00000231274	ENSG00000197165	ENSG00000128052	ENSG00000134574	ENSG00000181785		ENSG00000095139	ENSG00000152766	ENSG00000205426	ENSG00000110435	ENSG00000111358	ENSG00000161992		ENSG00000066933	ENSG00000135316	ENSG00000254726	ENSG00000145536	ENSG00000156218	ENSG00000111452	ENSG00000197859		ENSG00000178031	ENSG00000140988	ENSG00000219200	ENSG00000255112	ENSG00000129194	ENSG00000084207	ENSG00000253276	ENSG00000105996	ENSG00000223609		ENSG00000254585	ENSG00000181090	ENSG00000077782						ENSG00000159640	ENSG00000161647	ENSG00000166603	ENSG00000125730	ENSG00000105641	ENSG00000159723
ENSG00000151388	ENSG00000164615		ENSG00000081237	ENSG00000142186	ENSG00000198075		ENSG00000132437	ENSG00000169327	ENSG00000112238	ENSG00000143761	ENSG00000107890	ENSG00000182179	ENSG00000111615	ENSG00000213780	ENSG00000183060		ENSG00000157483		ENSG00000079999	ENSG00000140470	ENSG00000143382	ENSG00000180264	ENSG00000156218		ENSG00000197859	ENSG00000181562	ENSG00000125522	ENSG00000070388	ENSG00000184260	ENSG00000176925	ENSG00000256892	ENSG00000241595	ENSG00000223601		ENSG00000114062		ENSG00000029534						ENSG00000136463	ENSG00000108312	ENSG00000197561	ENSG00000229833	ENSG00000096996
ENSG00000160323	ENSG00000127022		ENSG00000163435	ENSG00000136021	ENSG00000182253	ENSG00000054523	ENSG00000162733	ENSG00000172362		ENSG00000124198	ENSG00000105186	ENSG00000182179	ENSG00000184032	ENSG00000117748	ENSG00000173153		ENSG00000169554	ENSG00000153815	ENSG00000121390	ENSG00000140873	ENSG00000185761	ENSG00000174837	ENSG00000143382		ENSG00000156218	ENSG00000272395	ENSG00000144485	ENSG00000181284	ENSG00000178821	ENSG00000206422	ENSG00000181374	ENSG00000197454	ENSG00000223510		ENSG00000185115		ENSG00000181690						ENSG00000259384	ENSG00000108883	ENSG00000118046	ENSG00000233927	ENSG00000105647	ENSG00000103051
ENSG00000138316	ENSG00000162909		ENSG00000198700	ENSG00000000457	ENSG00000137501	ENSG00000139116	ENSG00000013573	ENSG00000197786	ENSG00000124827	ENSG00000118520	ENSG00000206560	ENSG00000182450	ENSG00000178104	ENSG00000134480	ENSG00000198729		ENSG00000024048	ENSG00000100083	ENSG00000151079	ENSG00000145808	ENSG00000105963	ENSG00000127507	ENSG00000185761		ENSG00000143382	ENSG00000231861	ENSG00000187080	ENSG00000183389	ENSG00000176200	ENSG00000171847	ENSG00000221938	ENSG00000244025	ENSG00000223443		ENSG00000198690		ENSG00000171316						ENSG00000154229	ENSG00000120071	ENSG00000088256	ENSG00000079805	ENSG00000064490	ENSG00000186153
ENSG00000166106	ENSG00000149260		ENSG00000134369	ENSG00000258597	ENSG00000106290	ENSG00000155980		ENSG00000172365		ENSG00000198826	ENSG00000148513	ENSG00000220205	ENSG00000198064	ENSG00000020426	ENSG00000167011		ENSG00000159899	ENSG00000275410	ENSG00000119042	ENSG00000087116	ENSG00000184060	ENSG00000131355	ENSG00000105963		ENSG00000185761	ENSG00000054148	ENSG00000176435	ENSG00000167705	ENSG00000170373	ENSG00000171360	ENSG00000155265	ENSG00000161981	ENSG00000222028		ENSG00000182117		ENSG00000104320						ENSG00000108950	ENSG00000011143	ENSG00000125730	ENSG00000127616	ENSG00000021488	ENSG00000103150
ENSG00000145536	ENSG00000131375		ENSG00000163444	ENSG00000118515	ENSG00000071564	ENSG00000149571	ENSG00000153933	ENSG00000198283	ENSG00000075891	ENSG00000107863	ENSG00000145700	ENSG00000176165	ENSG00000176200	ENSG00000089159	ENSG00000160877		ENSG00000122728	ENSG00000090372	ENSG00000204366	ENSG00000173157	ENSG00000160710	ENSG00000123146	ENSG00000184060		ENSG00000105963	ENSG00000279395	ENSG00000176798	ENSG00000171942	ENSG00000272804	ENSG00000256762	ENSG00000212899	ENSG00000171496	ENSG00000222018		ENSG00000159251		ENSG00000164920						ENSG00000180901	ENSG00000141378	ENSG00000171105	ENSG00000130164	ENSG00000245848	ENSG00000140968
ENSG00000140470	ENSG00000126247		ENSG00000133056	ENSG00000101049	ENSG00000182898	ENSG00000116014	ENSG00000116133	ENSG00000172769		ENSG00000138639	ENSG00000167612		ENSG00000104290	ENSG00000108654	ENSG00000100387		ENSG00000137776	ENSG00000010818	ENSG00000141279	ENSG00000156140	ENSG00000197381	ENSG00000153292	ENSG00000160710		ENSG00000184060	ENSG00000132703		ENSG00000138135	ENSG00000176125	ENSG00000170891	ENSG00000120329	ENSG00000260001	ENSG00000221996		ENSG00000128829		ENSG00000104450						ENSG00000171298	ENSG00000170836	ENSG00000090659	ENSG00000187266	ENSG00000105220	ENSG00000167513
ENSG00000140873	ENSG00000135387		ENSG00000058673	ENSG00000104205	ENSG00000125409	ENSG00000157404	ENSG00000172893	ENSG00000148215	ENSG00000187175	ENSG00000145819	ENSG00000164236	ENSG00000100311	ENSG00000167552	ENSG00000134057	ENSG00000158604		ENSG00000154237	ENSG00000112511	ENSG00000116809	ENSG00000158859	ENSG00000185736	ENSG00000164393	ENSG00000197381		ENSG00000160710	ENSG00000255307	ENSG00000197008	ENSG00000213416	ENSG00000176547	ENSG00000184724	ENSG00000187714	ENSG00000172457	ENSG00000221989		ENSG00000156970		ENSG00000104447						ENSG00000215644	ENSG00000136492	ENSG00000167772	ENSG00000102575	ENSG00000011600	ENSG00000141012
ENSG00000145808	ENSG00000100065		ENSG00000198625	ENSG00000142178	ENSG00000163810	ENSG00000105610	ENSG00000139549	ENSG00000279761	ENSG00000121314	ENSG00000137962	ENSG00000151458	ENSG00000100399	ENSG00000176542	ENSG00000115306	ENSG00000162695		ENSG00000163714		ENSG00000121067	ENSG00000154736	ENSG00000065457	ENSG00000173567	ENSG00000185736		ENSG00000197381	ENSG00000126266	ENSG00000196772	ENSG00000221852	ENSG00000279263	ENSG00000230549	ENSG00000182853	ENSG00000169688	ENSG00000221977		ENSG00000128917		ENSG00000164761						ENSG00000101577	ENSG00000136463	ENSG00000130816	ENSG00000104889	ENSG00000197110	ENSG00000176715
ENSG00000087116	ENSG00000142453		ENSG00000143850		ENSG00000113296	ENSG00000172059	ENSG00000102967	ENSG00000186113	ENSG00000132464	ENSG00000031081	ENSG00000164512	ENSG00000108947	ENSG00000126259	ENSG00000105401	ENSG00000175324		ENSG00000049192	ENSG00000103653	ENSG00000066777	ENSG00000049192	ENSG00000189007	ENSG00000153294	ENSG00000065457		ENSG00000185736	ENSG00000279051	ENSG00000176925	ENSG00000177151	ENSG00000203852	ENSG00000212710	ENSG00000197008	ENSG00000186930	ENSG00000221954		ENSG00000137806		ENSG00000160957						ENSG00000178127	ENSG00000197170	ENSG00000105397	ENSG00000105610	ENSG00000105221	ENSG00000187741
ENSG00000173157			ENSG00000117222	ENSG00000170145	ENSG00000196407	ENSG00000122550	ENSG00000150768	ENSG00000205029		ENSG00000165895	ENSG00000156381	ENSG00000123999	ENSG00000197993	ENSG00000106399	ENSG00000015475		ENSG00000138592	ENSG00000073756	ENSG00000119669	ENSG00000136378	ENSG00000213638	ENSG00000069122	ENSG00000189007		ENSG00000133597	ENSG00000120436	ENSG00000187116	ENSG00000179886	ENSG00000235780	ENSG00000143320	ENSG00000115386	ENSG00000151846	ENSG00000221944		ENSG00000137802		ENSG00000164946						ENSG00000101752	ENSG00000108946	ENSG00000130164	ENSG00000179218	ENSG00000197408	ENSG00000167723
ENSG00000156140			ENSG00000143842	ENSG00000160584	ENSG00000164296	ENSG00000001631	ENSG00000091140	ENSG00000186119	ENSG00000143977	ENSG00000141522	ENSG00000064999	ENSG00000185909	ENSG00000175166	ENSG00000162385	ENSG00000155868			ENSG00000164338		ENSG00000134917	ENSG00000063761	ENSG00000205336	ENSG00000213638		ENSG00000173137	ENSG00000179774	ENSG00000278870	ENSG00000197532	ENSG00000183313	ENSG00000172199	ENSG00000100253	ENSG00000183024	ENSG00000221938		ENSG00000159459		ENSG00000164975						ENSG00000134755	ENSG00000181038	ENSG00000102575	ENSG00000245848	ENSG00000105329	ENSG00000197417
ENSG00000158859	ENSG00000164305		ENSG00000163531	ENSG00000113504	ENSG00000174123	ENSG00000186395	ENSG00000090932	ENSG00000149133		ENSG00000076928	ENSG00000185046	ENSG00000122180	ENSG00000153048	ENSG00000112592	ENSG00000205352		ENSG00000132972	ENSG00000143772	ENSG00000204371	ENSG00000163638	ENSG00000133597	ENSG00000182885	ENSG00000063761		ENSG00000164742	ENSG00000169605	ENSG00000178919	ENSG00000124217	ENSG00000184471	ENSG00000168269	ENSG00000143878	ENSG00000124449	ENSG00000221937		ENSG00000166710		ENSG00000096872						ENSG00000134762	ENSG00000184009	ENSG00000104774	ENSG00000124299	ENSG00000130203	ENSG00000040531
ENSG00000154736	ENSG00000064012		ENSG00000069275	ENSG00000065613	ENSG00000187554	ENSG00000187242	ENSG00000132837	ENSG00000231192	ENSG00000105954	ENSG00000104728	ENSG00000165138	ENSG00000100884	ENSG00000132773	ENSG00000107643	ENSG00000095739		ENSG00000197555	ENSG00000108946	ENSG00000162521	ENSG00000178031	ENSG00000173137	ENSG00000159618	ENSG00000133597		ENSG00000143199	ENSG00000172324	ENSG00000206047	ENSG00000196240	ENSG00000128519	ENSG00000182636	ENSG00000184155	ENSG00000185156	ENSG00000221933		ENSG00000074803		ENSG00000213930						ENSG00000134760	ENSG00000141522	ENSG00000104889	ENSG00000105220	ENSG00000104856	ENSG00000091592
ENSG00000049192	ENSG00000132906		ENSG00000162889	ENSG00000157106	ENSG00000149488	ENSG00000171401	ENSG00000135164	ENSG00000236032		ENSG00000074964	ENSG00000131620	ENSG00000074660	ENSG00000140263	ENSG00000196591	ENSG00000186577		ENSG00000204120		ENSG00000198900	ENSG00000197859	ENSG00000164742	ENSG00000112414	ENSG00000173137		ENSG00000078295	ENSG00000176925	ENSG00000130368	ENSG00000204237	ENSG00000104827	ENSG00000241794	ENSG00000259571	ENSG00000130522	ENSG00000221932		ENSG00000166147		ENSG00000221829						ENSG00000046604	ENSG00000183010	ENSG00000105607	ENSG00000105697	ENSG00000104884	ENSG00000072778
ENSG00000136378	ENSG00000036828		ENSG00000143469	ENSG00000163788	ENSG00000162460	ENSG00000186847	ENSG00000154099	ENSG00000197938	ENSG00000176979	ENSG00000198844	ENSG00000047617	ENSG00000120068	ENSG00000198502	ENSG00000111196	ENSG00000115350		ENSG00000170832	ENSG00000108344	ENSG00000171132	ENSG00000156218	ENSG00000143199	ENSG00000144820	ENSG00000164742		ENSG00000138031	ENSG00000221855	ENSG00000214686	ENSG00000176125	ENSG00000206172	ENSG00000137273	ENSG00000182636	ENSG00000164776	ENSG00000221931		ENSG00000186417		ENSG00000148053						ENSG00000118271	ENSG00000141556	ENSG00000141837	ENSG00000126267	ENSG00000105486	ENSG00000129255
ENSG00000134917	ENSG00000078699		ENSG00000117595	ENSG00000072195	ENSG00000181585	ENSG00000186832	ENSG00000165506	ENSG00000230301	ENSG00000110887	ENSG00000104880	ENSG00000134343	ENSG00000254656	ENSG00000108666	ENSG00000115415	ENSG00000162461		ENSG00000103404	ENSG00000079102	ENSG00000154832	ENSG00000143382	ENSG00000078295	ENSG00000072071	ENSG00000143199		ENSG00000129467	ENSG00000175485	ENSG00000233412	ENSG00000176895	ENSG00000181752	ENSG00000158716	ENSG00000206106	ENSG00000174937	ENSG00000221916		ENSG00000157483		ENSG00000158169						ENSG00000134769	ENSG00000101680	ENSG00000072062	ENSG00000161270	ENSG00000087088	ENSG00000141510
ENSG00000163638	ENSG00000067955		ENSG00000076356	ENSG00000197122	ENSG00000176040	ENSG00000128422	ENSG00000105877	ENSG00000167825	ENSG00000244355	ENSG00000116584	ENSG00000171714	ENSG00000121653	ENSG00000168481	ENSG00000005249	ENSG00000070047		ENSG00000116584	ENSG00000157216		ENSG00000185761	ENSG00000138031	ENSG00000117114	ENSG00000078295		ENSG00000173175	ENSG00000124089	ENSG00000182634	ENSG00000104818	ENSG00000123689	ENSG00000169469	ENSG00000181273	ENSG00000168148	ENSG00000221910		ENSG00000140416		ENSG00000130948						ENSG00000152223	ENSG00000178127	ENSG00000248099	ENSG00000130402	ENSG00000039650	ENSG00000178971
ENSG00000178031	ENSG00000110395		ENSG00000170385	ENSG00000125508	ENSG00000120332	ENSG00000172867	ENSG00000039139	ENSG00000174957	ENSG00000125788	ENSG00000214944	ENSG00000177119	ENSG00000176749	ENSG00000114520	ENSG00000165025	ENSG00000112578		ENSG00000140836	ENSG00000182866	ENSG00000136527	ENSG00000105963	ENSG00000129467	ENSG00000150471	ENSG00000129467		ENSG00000174233	ENSG00000123689	ENSG00000196196	ENSG00000172236	ENSG00000280314	ENSG00000267631	ENSG00000169715	ENSG00000189052	ENSG00000221900		ENSG00000074410		ENSG00000119401						ENSG00000141646	ENSG00000118271	ENSG00000105641	ENSG00000104835	ENSG00000115705	ENSG00000108961
ENSG00000197859	ENSG00000160200		ENSG00000117707	ENSG00000096063	ENSG00000132274	ENSG00000186442	ENSG00000171595	ENSG00000232382	ENSG00000174417		ENSG00000140350	ENSG00000109072	ENSG00000198700	ENSG00000103769	ENSG00000182103		ENSG00000164506	ENSG00000108654	ENSG00000116584	ENSG00000184060	ENSG00000173175	ENSG00000162618	ENSG00000173175		ENSG00000121281	ENSG00000255713	ENSG00000196098	ENSG00000143878	ENSG00000130222	ENSG00000187821	ENSG00000213416	ENSG00000185972	ENSG00000221888		ENSG00000166949		ENSG00000136931						ENSG00000066926	ENSG00000101695	ENSG00000105647	ENSG00000197110	ENSG00000171865	ENSG00000109063
ENSG00000156218	ENSG00000173894		ENSG00000123684	ENSG00000135250	ENSG00000134253	ENSG00000170477	ENSG00000205981	ENSG00000231861	ENSG00000125831		ENSG00000136938	ENSG00000109072	ENSG00000108344	ENSG00000161800	ENSG00000169032		ENSG00000033122	ENSG00000004534	ENSG00000131051	ENSG00000160710	ENSG00000174233	ENSG00000164199	ENSG00000174233		ENSG00000155897	ENSG00000230778	ENSG00000214042	ENSG00000183598	ENSG00000161807	ENSG00000188340	ENSG00000176547	ENSG00000198128	ENSG00000221882		ENSG00000213614		ENSG00000097007						ENSG00000115286	ENSG00000141431	ENSG00000064490	ENSG00000105329	ENSG00000151694	ENSG00000133028
ENSG00000143382	ENSG00000100211		ENSG00000152104		ENSG00000150244	ENSG00000186081	ENSG00000088305	ENSG00000206536	ENSG00000080618	ENSG00000117713	ENSG00000166825	ENSG00000160808	ENSG00000104112	ENSG00000108055	ENSG00000160214		ENSG00000128908	ENSG00000100226	ENSG00000066044	ENSG00000197381	ENSG00000121281	ENSG00000187758	ENSG00000121281		ENSG00000162104	ENSG00000180988	ENSG00000181371	ENSG00000170790	ENSG00000280094	ENSG00000279961	ENSG00000180433	ENSG00000170790	ENSG00000221880		ENSG00000140463		ENSG00000165699						ENSG00000174886	ENSG00000166974	ENSG00000021488	ENSG00000105372	ENSG00000151779	ENSG00000006744
ENSG00000185761	ENSG00000132024		ENSG00000092969	ENSG00000072786	ENSG00000213186	ENSG00000205420	ENSG00000175920	ENSG00000196098	ENSG00000196890	ENSG00000049618	ENSG00000169604	ENSG00000166925	ENSG00000079459	ENSG00000082701	ENSG00000131943		ENSG00000130227	ENSG00000015479		ENSG00000185736	ENSG00000155897	ENSG00000196616	ENSG00000155897		ENSG00000141433	ENSG00000131914	ENSG00000214194	ENSG00000214194	ENSG00000071677	ENSG00000212724	ENSG00000131914	ENSG00000177535	ENSG00000221864		ENSG00000178802		ENSG00000165643						ENSG00000125730	ENSG00000134759	ENSG00000105697	ENSG00000104783	ENSG00000138079	ENSG00000006695
ENSG00000105963	ENSG00000154781		ENSG00000116141	ENSG00000118046	ENSG00000165275	ENSG00000170484	ENSG00000175283	ENSG00000279395	ENSG00000163792	ENSG00000189079	ENSG00000163297	ENSG00000181856	ENSG00000172007	ENSG00000113575	ENSG00000160803		ENSG00000146648		ENSG00000160145	ENSG00000065457	ENSG00000162104	ENSG00000248144	ENSG00000141433		ENSG00000078549	ENSG00000172519	ENSG00000187272	ENSG00000186051	ENSG00000279961	ENSG00000150269	ENSG00000186860	ENSG00000148156	ENSG00000221859		ENSG00000140374		ENSG00000169692						ENSG00000171105	ENSG00000152217	ENSG00000104835	ENSG00000104884	ENSG00000068724	ENSG00000171953
ENSG00000184060	ENSG00000141519		ENSG00000196482	ENSG00000115661	ENSG00000099899	ENSG00000170523	ENSG00000172269	ENSG00000255012		ENSG00000032219	ENSG00000135046	ENSG00000174292	ENSG00000204873	ENSG00000112062	ENSG00000131067		ENSG00000257923	ENSG00000118564	ENSG00000090975	ENSG00000189007	ENSG00000141433	ENSG00000198099	ENSG00000078549		ENSG00000087274	ENSG00000177946	ENSG00000203782	ENSG00000196844	ENSG00000188394	ENSG00000145358	ENSG00000167749	ENSG00000128322	ENSG00000221858		ENSG00000140368		ENSG00000165802						ENSG00000229833	ENSG00000134049	ENSG00000197110	ENSG00000012061	ENSG00000119888	ENSG00000072210
ENSG00000160710	ENSG00000108588		ENSG00000136636	ENSG00000102572	ENSG00000075234	ENSG00000171403	ENSG00000000419	ENSG00000254834	ENSG00000186190	ENSG00000169379	ENSG00000122359	ENSG00000160801	ENSG00000117616	ENSG00000175279	ENSG00000124217		ENSG00000136731	ENSG00000172915	ENSG00000169564	ENSG00000213638	ENSG00000078549	ENSG00000197894	ENSG00000087274		ENSG00000075340	ENSG00000244362	ENSG00000104826	ENSG00000175619	ENSG00000148136	ENSG00000155463	ENSG00000267631	ENSG00000182652	ENSG00000221855		ENSG00000103876								ENSG00000167772	ENSG00000141646	ENSG00000105204	ENSG00000105486	ENSG00000095002	ENSG00000076351
ENSG00000197381	ENSG00000110104		ENSG00000118873	ENSG00000115694	ENSG00000155657	ENSG00000143815	ENSG00000179085	ENSG00000255223	ENSG00000221864	ENSG00000152219	ENSG00000138772	ENSG00000123407	ENSG00000082293	ENSG00000180370	ENSG00000125285		ENSG00000148219	ENSG00000135503	ENSG00000169045	ENSG00000063761	ENSG00000087274	ENSG00000172955	ENSG00000075340		ENSG00000148700	ENSG00000146399	ENSG00000180016	ENSG00000206172	ENSG00000173679	ENSG00000091010	ENSG00000279395	ENSG00000066427	ENSG00000221852		ENSG00000177082								ENSG00000127616	ENSG00000187323	ENSG00000105221	ENSG00000176920	ENSG00000179915	ENSG00000196712
ENSG00000185736	ENSG00000136280		ENSG00000196660		ENSG00000109181	ENSG00000122367	ENSG00000188641	ENSG00000181371	ENSG00000196224	ENSG00000214087	ENSG00000196975	ENSG00000131771	ENSG00000123610	ENSG00000110092	ENSG00000176956		ENSG00000161681	ENSG00000112130		ENSG00000173137	ENSG00000075340	ENSG00000196344	ENSG00000148700		ENSG00000118492	ENSG00000169905	ENSG00000279761	ENSG00000241598	ENSG00000181767	ENSG00000101405		ENSG00000214518	ENSG00000221840		ENSG00000140521								ENSG00000130164	ENSG00000196628	ENSG00000105329	ENSG00000087086	ENSG00000198380	ENSG00000131242
ENSG00000065457	ENSG00000145386		ENSG00000143756	ENSG00000196335	ENSG00000197888	ENSG00000143768	ENSG00000147647	ENSG00000150269	ENSG00000215455	ENSG00000102931	ENSG00000164111	ENSG00000164088	ENSG00000039068	ENSG00000172531	ENSG00000108774			ENSG00000070770	ENSG00000103653	ENSG00000164742	ENSG00000148700	ENSG00000147576	ENSG00000118492		ENSG00000197177	ENSG00000165215	ENSG00000172938	ENSG00000196248	ENSG00000279111	ENSG00000196266	ENSG00000173456	ENSG00000221821	ENSG00000221837		ENSG00000166813								ENSG00000187266	ENSG00000148737	ENSG00000123810	ENSG00000179820	ENSG00000116031	ENSG00000108733
ENSG00000189007	ENSG00000134057		ENSG00000162923	ENSG00000130413	ENSG00000135226	ENSG00000174106	ENSG00000069696	ENSG00000183303	ENSG00000170166	ENSG00000138175	ENSG00000197043	ENSG00000138623	ENSG00000143498	ENSG00000178999	ENSG00000153989		ENSG00000153339		ENSG00000221866	ENSG00000143199	ENSG00000118492	ENSG00000182551	ENSG00000197177		ENSG00000020181	ENSG00000173285	ENSG00000169688	ENSG00000206106	ENSG00000197532	ENSG00000255713	ENSG00000187272	ENSG00000125534	ENSG00000221836		ENSG00000166819								ENSG00000105610	ENSG00000049759	ENSG00000105372	ENSG00000171863	ENSG00000135636	ENSG00000275410
ENSG00000213638	ENSG00000157456		ENSG00000154380	ENSG00000125834	ENSG00000177398	ENSG00000104826	ENSG00000134762	ENSG00000182334	ENSG00000181609	ENSG00000113966	ENSG00000143412	ENSG00000134571	ENSG00000204442	ENSG00000141736	ENSG00000102934		ENSG00000176771	ENSG00000126261	ENSG00000167394	ENSG00000078295	ENSG00000197177	ENSG00000181092	ENSG00000020181		ENSG00000152990	ENSG00000250254	ENSG00000188581	ENSG00000136371	ENSG00000186119	ENSG00000156282	ENSG00000244537	ENSG00000100121	ENSG00000221821		ENSG00000197299								ENSG00000105607	ENSG00000197563	ENSG00000079435	ENSG00000084674	ENSG00000003137	ENSG00000126351
ENSG00000063761	ENSG00000110092		ENSG00000143815	ENSG00000163482	ENSG00000112494	ENSG00000121454	ENSG00000175065	ENSG00000279961		ENSG00000170540	ENSG00000100280	ENSG00000198719	ENSG00000167088	ENSG00000272047	ENSG00000173805		ENSG00000115207		ENSG00000048828	ENSG00000138031	ENSG00000020181	ENSG00000159346	ENSG00000152990		ENSG00000181790	ENSG00000187170	ENSG00000234409	ENSG00000125901	ENSG00000164776	ENSG00000220201	ENSG00000198965	ENSG00000235631	ENSG00000221813		ENSG00000184056								ENSG00000179218	ENSG00000176225	ENSG00000130203	ENSG00000084774	ENSG00000168878	ENSG00000094804
ENSG00000133597	ENSG00000162063		ENSG00000182827	ENSG00000112079	ENSG00000100024	ENSG00000166035	ENSG00000096696	ENSG00000181698		ENSG00000118690	ENSG00000072958	ENSG00000062524	ENSG00000185624	ENSG00000197879	ENSG00000072954		ENSG00000179915		ENSG00000105298	ENSG00000129467	ENSG00000152990	ENSG00000006831	ENSG00000181790		ENSG00000121753	ENSG00000221989	ENSG00000230522	ENSG00000205883	ENSG00000198754	ENSG00000186092	ENSG00000257108	ENSG00000240432	ENSG00000219607		ENSG00000103126								ENSG00000269058	ENSG00000115286	ENSG00000104856	ENSG00000091106	ENSG00000153563	ENSG00000173757
ENSG00000173137	ENSG00000090061		ENSG00000183814	ENSG00000198648	ENSG00000100373	ENSG00000189067	ENSG00000140279	ENSG00000181718		ENSG00000169126	ENSG00000129354	ENSG00000135439	ENSG00000040731	ENSG00000177889	ENSG00000188620		ENSG00000137642	ENSG00000140807	ENSG00000128591	ENSG00000173175	ENSG00000181790	ENSG00000148671	ENSG00000135298		ENSG00000135298	ENSG00000178602	ENSG00000172155	ENSG00000268964	ENSG00000188229	ENSG00000008517	ENSG00000131910	ENSG00000225973	ENSG00000219200		ENSG00000103266								ENSG00000130299	ENSG00000130005	ENSG00000177045	ENSG00000138075	ENSG00000115085	ENSG00000168610
ENSG00000164742	ENSG00000082258		ENSG00000143772	ENSG00000101109	ENSG00000007001	ENSG00000105983	ENSG00000140274	ENSG00000172489		ENSG00000140691	ENSG00000006125	ENSG00000092096	ENSG00000172954	ENSG00000132535	ENSG00000086967		ENSG00000146414	ENSG00000274211	ENSG00000142453	ENSG00000174233	ENSG00000121753	ENSG00000156110	ENSG00000111452		ENSG00000111452	ENSG00000172023	ENSG00000249860		ENSG00000181284	ENSG00000205138	ENSG00000164405	ENSG00000115844	ENSG00000218891		ENSG00000162009								ENSG00000105697	ENSG00000115266	ENSG00000104936	ENSG00000143921	ENSG00000135960	ENSG00000177469
ENSG00000143199	ENSG00000184451		ENSG00000143776	ENSG00000196182	ENSG00000123552	ENSG00000113368	ENSG00000141627	ENSG00000243729		ENSG00000135931	ENSG00000065000	ENSG00000078814	ENSG00000112964	ENSG00000170606	ENSG00000152102		ENSG00000121741	ENSG00000196510	ENSG00000185760	ENSG00000121281	ENSG00000135298	ENSG00000148926	ENSG00000180264		ENSG00000180264	ENSG00000169442	ENSG00000229579	ENSG00000183396	ENSG00000176973	ENSG00000168454	ENSG00000279804	ENSG00000163882	ENSG00000218823		ENSG00000187535								ENSG00000126267	ENSG00000213638	ENSG00000087088	ENSG00000119878	ENSG00000153208	ENSG00000108784
ENSG00000078295	ENSG00000163468		ENSG00000135801	ENSG00000060140	ENSG00000129204	ENSG00000176619	ENSG00000187240	ENSG00000187612		ENSG00000172379	ENSG00000134262	ENSG00000163884	ENSG00000184949	ENSG00000164754	ENSG00000132612		ENSG00000092201		ENSG00000113712	ENSG00000155897	ENSG00000111452	ENSG00000128165	ENSG00000174837		ENSG00000174837	ENSG00000140990	ENSG00000176401	ENSG00000112273	ENSG00000112273	ENSG00000184954	ENSG00000179055	ENSG00000141433	ENSG00000215845		ENSG00000127554								ENSG00000161270	ENSG00000196365	ENSG00000104812	ENSG00000068724	ENSG00000125538	ENSG00000167941
ENSG00000138031	ENSG00000198821		ENSG00000116918	ENSG00000160551	ENSG00000136059	ENSG00000136944	ENSG00000135636	ENSG00000184933		ENSG00000130429	ENSG00000081014	ENSG00000166159	ENSG00000119227	ENSG00000141404	ENSG00000119523		ENSG00000173473	ENSG00000171735	ENSG00000196453	ENSG00000162104	ENSG00000180264	ENSG00000224420	ENSG00000127507		ENSG00000127507	ENSG00000148290	ENSG00000213316	ENSG00000188910	ENSG00000148290	ENSG00000237330	ENSG00000139572	ENSG00000170465	ENSG00000215695		ENSG00000103197								ENSG00000205138	ENSG00000174886	ENSG00000169169	ENSG00000115392	ENSG00000136689	ENSG00000161653
ENSG00000129467	ENSG00000140326		ENSG00000135766	ENSG00000149930	ENSG00000168658		ENSG00000143369	ENSG00000221813			ENSG00000254470	ENSG00000159409	ENSG00000167359	ENSG00000100811	ENSG00000197576		ENSG00000065883	ENSG00000134369	ENSG00000087087	ENSG00000141433	ENSG00000174837	ENSG00000101126	ENSG00000131355		ENSG00000131355	ENSG00000197870	ENSG00000189001	ENSG00000212710	ENSG00000161016	ENSG00000100316	ENSG00000174684	ENSG00000165474	ENSG00000215595		ENSG00000008710								ENSG00000196218	ENSG00000125656	ENSG00000062822	ENSG00000172071	ENSG00000125618	ENSG00000141349
ENSG00000173175	ENSG00000117399		ENSG00000116903	ENSG00000135090	ENSG00000204396	ENSG00000188906	ENSG00000136160	ENSG00000182083		ENSG00000100299	ENSG00000242802	ENSG00000226979	ENSG00000165671	ENSG00000117650	ENSG00000185129		ENSG00000175073	ENSG00000078699	ENSG00000092148	ENSG00000078549	ENSG00000127507	ENSG00000101544	ENSG00000123146		ENSG00000123146	ENSG00000212128	ENSG00000196844	ENSG00000168269	ENSG00000235780	ENSG00000184022	ENSG00000164778	ENSG00000262874	ENSG00000215547		ENSG00000131652								ENSG00000105204	ENSG00000104833	ENSG00000115705	ENSG00000144061	ENSG00000136732	ENSG00000004939
ENSG00000174233	ENSG00000164045		ENSG00000010072	ENSG00000145348	ENSG00000184465	ENSG00000090382	ENSG00000172638	ENSG00000178586		ENSG00000113273	ENSG00000107282	ENSG00000180447	ENSG00000182685	ENSG00000118007	ENSG00000106261		ENSG00000109436	ENSG00000198719	ENSG00000079805	ENSG00000087274	ENSG00000131355	ENSG00000181915	ENSG00000153292		ENSG00000153292	ENSG00000167741	ENSG00000245848	ENSG00000162695	ENSG00000203942	ENSG00000125816	ENSG00000206047	ENSG00000174255	ENSG00000215455		ENSG00000103313								ENSG00000105221	ENSG00000229833	ENSG00000172059	ENSG00000115107	ENSG00000136717	ENSG00000131095
ENSG00000121281	ENSG00000070831		ENSG00000116991	ENSG00000183735	ENSG00000161996	ENSG00000178573	ENSG00000138798	ENSG00000205330	ENSG00000163217	ENSG00000141337	ENSG00000166313	ENSG00000001617	ENSG00000188324	ENSG00000177688	ENSG00000039987		ENSG00000134644	ENSG00000173039	ENSG00000181656	ENSG00000075340	ENSG00000123146	ENSG00000163485	ENSG00000164393		ENSG00000164393	ENSG00000206172	ENSG00000197938	ENSG00000198104	ENSG00000172150	ENSG00000262874	ENSG00000269855	ENSG00000167656	ENSG00000215454		ENSG00000126603								ENSG00000090006	ENSG00000233927	ENSG00000134324	ENSG00000136732	ENSG00000163161	ENSG00000120071
ENSG00000155897	ENSG00000093009		ENSG00000119285	ENSG00000135605	ENSG00000168334	ENSG00000169032	ENSG00000172071	ENSG00000179695			ENSG00000077420	ENSG00000141750	ENSG00000102781	ENSG00000175104	ENSG00000083168		ENSG00000100354		ENSG00000169375	ENSG00000148700	ENSG00000153292	ENSG00000128271	ENSG00000173567		ENSG00000173567	ENSG00000184160	ENSG00000183186	ENSG00000120937	ENSG00000255150	ENSG00000086504	ENSG00000148136	ENSG00000141504	ENSG00000215131		ENSG00000140650								ENSG00000197408	ENSG00000127616	ENSG00000151779	ENSG00000168288	ENSG00000115718	ENSG00000108439
ENSG00000162104	ENSG00000097046		ENSG00000198626	ENSG00000120156	ENSG00000166435	ENSG00000126934	ENSG00000111361	ENSG00000205329		ENSG00000173409	ENSG00000154856	ENSG00000020129	ENSG00000147454	ENSG00000153147	ENSG00000105722		ENSG00000157077	ENSG00000176208	ENSG00000169756	ENSG00000118492	ENSG00000173567	ENSG00000170425	ENSG00000153294		ENSG00000153294	ENSG00000177201	ENSG00000229937	ENSG00000100823	ENSG00000197125	ENSG00000172724	ENSG00000279486	ENSG00000255823	ENSG00000214943		ENSG00000179583								ENSG00000105329	ENSG00000130158	ENSG00000115138	ENSG00000115170	ENSG00000121966	ENSG00000108821
ENSG00000141433	ENSG00000134371		ENSG00000143669	ENSG00000107140	ENSG00000146839	ENSG00000168067	ENSG00000119718	ENSG00000179626			ENSG00000132703	ENSG00000273706	ENSG00000162063	ENSG00000104833	ENSG00000077150		ENSG00000138802	ENSG00000137693	ENSG00000184408	ENSG00000197177	ENSG00000153294	ENSG00000282608	ENSG00000069122		ENSG00000069122	ENSG00000105697	ENSG00000184108	ENSG00000148290	ENSG00000188483	ENSG00000088038	ENSG00000142178	ENSG00000143110	ENSG00000214736		ENSG00000175595								ENSG00000123810	ENSG00000160877	ENSG00000143970	ENSG00000115267	ENSG00000115221	ENSG00000015532
ENSG00000078549	ENSG00000134690		ENSG00000054267	ENSG00000070759	ENSG00000178386	ENSG00000186868	ENSG00000070785	ENSG00000188324		ENSG00000104763	ENSG00000164062	ENSG00000111679	ENSG00000162065	ENSG00000065978	ENSG00000135437		ENSG00000134900	ENSG00000039600		ENSG00000020181	ENSG00000069122	ENSG00000159322	ENSG00000205336		ENSG00000205336	ENSG00000221931	ENSG00000237521	ENSG00000256436	ENSG00000198283	ENSG00000122859	ENSG00000117318	ENSG00000177186	ENSG00000214700		ENSG00000140694								ENSG00000130203	ENSG00000141837	ENSG00000138030	ENSG00000115339	ENSG00000115267	ENSG00000183691
ENSG00000087274	ENSG00000170558		ENSG00000077522	ENSG00000121101	ENSG00000167383	ENSG00000120539	ENSG00000115211	ENSG00000205328	ENSG00000233816	ENSG00000146926	ENSG00000138613	ENSG00000072195	ENSG00000203872	ENSG00000166913	ENSG00000125266		ENSG00000104447	ENSG00000105298	ENSG00000134644	ENSG00000152990	ENSG00000205336	ENSG00000144843	ENSG00000182885		ENSG00000182885	ENSG00000236981	ENSG00000066427	ENSG00000267631	ENSG00000232382	ENSG00000158874	ENSG00000141504	ENSG00000236032	ENSG00000214686		ENSG00000091262								ENSG00000125741	ENSG00000072062	ENSG00000084734	ENSG00000138435	ENSG00000081479	ENSG00000108395
ENSG00000075340	ENSG00000179776		ENSG00000133019	ENSG00000066056	ENSG00000197134	ENSG00000132031	ENSG00000126749	ENSG00000205327		ENSG00000138303		ENSG00000072195	ENSG00000143891	ENSG00000188229	ENSG00000095203		ENSG00000112701	ENSG00000186432	ENSG00000106689	ENSG00000181790	ENSG00000182885	ENSG00000153531	ENSG00000159618		ENSG00000159618	ENSG00000124217	ENSG00000188931	ENSG00000170906	ENSG00000258429	ENSG00000134249	ENSG00000174004	ENSG00000204653	ENSG00000214681		ENSG00000103489								ENSG00000104936	ENSG00000130299	ENSG00000138095	ENSG00000138449	ENSG00000128683	ENSG00000141378
ENSG00000148700	ENSG00000170312		ENSG00000155816	ENSG00000198586	ENSG00000168661	ENSG00000015479	ENSG00000108515	ENSG00000184954		ENSG00000139352	ENSG00000105290	ENSG00000110244	ENSG00000122966	ENSG00000172216	ENSG00000121743		ENSG00000160218	ENSG00000177565	ENSG00000153827	ENSG00000121753	ENSG00000159618	ENSG00000170222	ENSG00000112414		ENSG00000112414	ENSG00000140955	ENSG00000212710	ENSG00000184207	ENSG00000100258	ENSG00000183386	ENSG00000160993	ENSG00000163739	ENSG00000214643		ENSG00000169344								ENSG00000181027	ENSG00000105662	ENSG00000138079	ENSG00000115415	ENSG00000144354	ENSG00000136463
ENSG00000118492	ENSG00000248333		ENSG00000117020	ENSG00000146872	ENSG00000088876	ENSG00000204406	ENSG00000197594	ENSG00000197706	ENSG00000170279	ENSG00000116539	ENSG00000101474		ENSG00000091073	ENSG00000101266	ENSG00000100116		ENSG00000153147	ENSG00000110367	ENSG00000108799	ENSG00000135298	ENSG00000112414	ENSG00000116863	ENSG00000144820		ENSG00000072071	ENSG00000258083	ENSG00000034510	ENSG00000087250	ENSG00000186881	ENSG00000203909	ENSG00000177602	ENSG00000213859	ENSG00000214642		ENSG00000166828								ENSG00000104812	ENSG00000105711	ENSG00000138083	ENSG00000115524	ENSG00000115935	ENSG00000108604
ENSG00000197177	ENSG00000123374		ENSG00000179456	ENSG00000154310	ENSG00000186496	ENSG00000166603	ENSG00000166947	ENSG00000187857	ENSG00000183251	ENSG00000129691	ENSG00000118137	ENSG00000167716	ENSG00000165553	ENSG00000106799	ENSG00000188343		ENSG00000152894	ENSG00000126067	ENSG00000092964	ENSG00000111452	ENSG00000144820	ENSG00000120907	ENSG00000072071		ENSG00000117114	ENSG00000172199	ENSG00000185940	ENSG00000170920	ENSG00000226288	ENSG00000171989	ENSG00000221888	ENSG00000104415	ENSG00000214518		ENSG00000168447								ENSG00000062822	ENSG00000105695	ENSG00000068724	ENSG00000119013	ENSG00000138435	ENSG00000259384
ENSG00000020181	ENSG00000111328		ENSG00000162852	ENSG00000174292	ENSG00000173480	ENSG00000123066	ENSG00000119888	ENSG00000185821		ENSG00000256394	ENSG00000158874	ENSG00000128340	ENSG00000080224	ENSG00000110107	ENSG00000132003		ENSG00000112893		ENSG00000166266	ENSG00000180264	ENSG00000072071	ENSG00000170214	ENSG00000117114		ENSG00000150471		ENSG00000183598	ENSG00000125734	ENSG00000053501	ENSG00000219607	ENSG00000198113	ENSG00000186105	ENSG00000214309		ENSG00000103356								ENSG00000105379	ENSG00000126267	ENSG00000119888	ENSG00000003400	ENSG00000162992	ENSG00000256525
ENSG00000152990	ENSG00000135446		ENSG00000121644	ENSG00000061938	ENSG00000256229	ENSG00000081189	ENSG00000112425	ENSG00000169214		ENSG00000126522	ENSG00000110244	ENSG00000133055	ENSG00000149260	ENSG00000131759	ENSG00000100290		ENSG00000099381	ENSG00000157782	ENSG00000100105	ENSG00000174837	ENSG00000117114	ENSG00000171873	ENSG00000150471		ENSG00000162618	ENSG00000206047	ENSG00000221813	ENSG00000203812	ENSG00000221932	ENSG00000087086	ENSG00000161992	ENSG00000196778	ENSG00000214285		ENSG00000077238								ENSG00000179820	ENSG00000272333	ENSG00000116062	ENSG00000064012	ENSG00000115415	ENSG00000108370
ENSG00000181790	ENSG00000164885		ENSG00000162849	ENSG00000173334	ENSG00000167555	ENSG00000133895	ENSG00000121053	ENSG00000255804	ENSG00000181616	ENSG00000070669	ENSG00000110243	ENSG00000162545	ENSG00000148730	ENSG00000128052	ENSG00000188859		ENSG00000158417		ENSG00000213639	ENSG00000127507	ENSG00000150471	ENSG00000150594	ENSG00000162618		ENSG00000164199	ENSG00000169413	ENSG00000178372	ENSG00000167822	ENSG00000173431	ENSG00000221864	ENSG00000187026	ENSG00000182170	ENSG00000214194		ENSG00000103522								ENSG00000088053	ENSG00000105329	ENSG00000179915	ENSG00000163599	ENSG00000003400	ENSG00000108946
ENSG00000121753	ENSG00000136861		ENSG00000153207	ENSG00000071575	ENSG00000198131	ENSG00000105976	ENSG00000065361	ENSG00000196171		ENSG00000108381	ENSG00000084674		ENSG00000137142	ENSG00000149311	ENSG00000174358			ENSG00000116489	ENSG00000156508	ENSG00000131355	ENSG00000162618	ENSG00000274286	ENSG00000164199		ENSG00000187758	ENSG00000104818	ENSG00000259224	ENSG00000185294	ENSG00000148362	ENSG00000177946	ENSG00000127530	ENSG00000184394	ENSG00000214087		ENSG00000177455								ENSG00000129991	ENSG00000105409	ENSG00000198380	ENSG00000023228	ENSG00000064012	ENSG00000125398
ENSG00000135298	ENSG00000132964		ENSG00000162714	ENSG00000101255	ENSG00000198466	ENSG00000135517	ENSG00000012061	ENSG00000203757	ENSG00000119283	ENSG00000198363	ENSG00000111701	ENSG00000142611	ENSG00000139223	ENSG00000076924	ENSG00000175832		ENSG00000168137	ENSG00000171016	ENSG00000182568	ENSG00000123146	ENSG00000164199	ENSG00000184160	ENSG00000187758		ENSG00000196616	ENSG00000205864	ENSG00000149133	ENSG00000070031	ENSG00000205864	ENSG00000070031	ENSG00000181785	ENSG00000169208	ENSG00000214042		ENSG00000156873								ENSG00000134324	ENSG00000079432	ENSG00000135636	ENSG00000118246	ENSG00000204217	ENSG00000166685
ENSG00000111452	ENSG00000129757		ENSG00000153187	ENSG00000038382	ENSG00000153896	ENSG00000187098	ENSG00000104884	ENSG00000180433		ENSG00000066279	ENSG00000128383	ENSG00000115884	ENSG00000105855	ENSG00000240682	ENSG00000142168		ENSG00000004399	ENSG00000168539	ENSG00000160716	ENSG00000153292	ENSG00000187758	ENSG00000043591	ENSG00000196616		ENSG00000248144	ENSG00000173250	ENSG00000132341	ENSG00000103168	ENSG00000143556	ENSG00000120738	ENSG00000169871	ENSG00000253304	ENSG00000213977		ENSG00000099377								ENSG00000151779	ENSG00000104936	ENSG00000116127	ENSG00000080819	ENSG00000163599	ENSG00000180901
ENSG00000180264	ENSG00000064309		ENSG00000186487	ENSG00000119121	ENSG00000213020	ENSG00000076242	ENSG00000163161	ENSG00000196099		ENSG00000130707	ENSG00000184730	ENSG00000163462	ENSG00000143862	ENSG00000167461	ENSG00000099860		ENSG00000141736		ENSG00000135766	ENSG00000164393	ENSG00000196616	ENSG00000169252	ENSG00000248144		ENSG00000198099	ENSG00000188620	ENSG00000168564	ENSG00000203783	ENSG00000160318	ENSG00000165782	ENSG00000204872	ENSG00000203661	ENSG00000213937		ENSG00000102935								ENSG00000084674	ENSG00000176920	ENSG00000168878	ENSG00000144410	ENSG00000163600	ENSG00000125454
ENSG00000174837	ENSG00000101290		ENSG00000171863	ENSG00000092439	ENSG00000197863	ENSG00000137745	ENSG00000175595	ENSG00000197403		ENSG00000152092	ENSG00000130208	ENSG00000100146	ENSG00000113013	ENSG00000021776	ENSG00000170745		ENSG00000116698	ENSG00000107864	ENSG00000261456	ENSG00000173567	ENSG00000248144	ENSG00000188778	ENSG00000198099		ENSG00000197894	ENSG00000111432	ENSG00000167468	ENSG00000275302	ENSG00000262664	ENSG00000206047	ENSG00000205808	ENSG00000101276	ENSG00000213934		ENSG00000103449								ENSG00000084754	ENSG00000104973	ENSG00000115525	ENSG00000138375	ENSG00000138375	ENSG00000182173
ENSG00000127507	ENSG00000204539		ENSG00000115758	ENSG00000206203	ENSG00000167766	ENSG00000130675	ENSG00000134899	ENSG00000188340		ENSG00000148219	ENSG00000110245	ENSG00000185800	ENSG00000165934	ENSG00000131462	ENSG00000100219		ENSG00000100207		ENSG00000149485	ENSG00000153294	ENSG00000198099	ENSG00000130706	ENSG00000197894		ENSG00000172955	ENSG00000118181	ENSG00000172216	ENSG00000235780	ENSG00000225899	ENSG00000186146	ENSG00000184163	ENSG00000103175	ENSG00000213927		ENSG00000103494								ENSG00000138029	ENSG00000039650	ENSG00000153563	ENSG00000115657	ENSG00000163464	ENSG00000161533
ENSG00000131355	ENSG00000165556		ENSG00000171848	ENSG00000162526	ENSG00000124203	ENSG00000095002	ENSG00000225830	ENSG00000186440		ENSG00000171456	ENSG00000130203	ENSG00000086159	ENSG00000101057	ENSG00000162521	ENSG00000114446		ENSG00000102531	ENSG00000125107	ENSG00000168710	ENSG00000069122	ENSG00000197894	ENSG00000239900	ENSG00000172955		ENSG00000196344	ENSG00000169564	ENSG00000163295	ENSG00000180219	ENSG00000129355	ENSG00000225614	ENSG00000165502	ENSG00000100249	ENSG00000213920		ENSG00000087245								ENSG00000138002	ENSG00000105568	ENSG00000172071	ENSG00000135902	ENSG00000187736	ENSG00000171302
ENSG00000123146	ENSG00000245848		ENSG00000151693	ENSG00000139908	ENSG00000223547	ENSG00000116062	ENSG00000049167	ENSG00000279051		ENSG00000143970	ENSG00000091583	ENSG00000043591	ENSG00000113194	ENSG00000163017	ENSG00000049883		ENSG00000163531	ENSG00000196591	ENSG00000198380	ENSG00000205336	ENSG00000172955	ENSG00000185100	ENSG00000196344		ENSG00000147576	ENSG00000179431	ENSG00000173253	ENSG00000005001	ENSG00000147955	ENSG00000137267	ENSG00000182512	ENSG00000184811	ENSG00000213859		ENSG00000087258								ENSG00000115904	ENSG00000126583	ENSG00000115085	ENSG00000196811	ENSG00000169047	ENSG00000185624
ENSG00000153292	ENSG00000172216		ENSG00000151692	ENSG00000178093	ENSG00000196605	ENSG00000138379	ENSG00000171320	ENSG00000181803		ENSG00000141431	ENSG00000100342	ENSG00000137880	ENSG00000137819	ENSG00000181163	ENSG00000176125		ENSG00000048649	ENSG00000155760	ENSG00000125817	ENSG00000182885	ENSG00000147576	ENSG00000035687	ENSG00000147576		ENSG00000182551	ENSG00000100908	ENSG00000255398	ENSG00000170891	ENSG00000230657	ENSG00000077009	ENSG00000175121	ENSG00000135175	ENSG00000213714		ENSG00000125124								ENSG00000138075	ENSG00000125505	ENSG00000135960	ENSG00000125877	ENSG00000169031	ENSG00000183010
ENSG00000164393	ENSG00000153879		ENSG00000151694	ENSG00000146216	ENSG00000197385	ENSG00000163132	ENSG00000119715	ENSG00000181499	ENSG00000212725	ENSG00000138138	ENSG00000128335		ENSG00000173372	ENSG00000175792	ENSG00000153936		ENSG00000187555		ENSG00000087191	ENSG00000159618	ENSG00000182551	ENSG00000111863	ENSG00000182035		ENSG00000182035	ENSG00000143546	ENSG00000182083	ENSG00000122859	ENSG00000182170	ENSG00000143546	ENSG00000185863	ENSG00000254647	ENSG00000213417		ENSG00000102900								ENSG00000143921	ENSG00000186487	ENSG00000153208	ENSG00000125845	ENSG00000135917	ENSG00000178127
ENSG00000173567	ENSG00000099954		ENSG00000134317	ENSG00000128881	ENSG00000257446	ENSG00000120149	ENSG00000140374	ENSG00000225781	ENSG00000213218	ENSG00000197785	ENSG00000100336	ENSG00000112511	ENSG00000124449	ENSG00000078674	ENSG00000197859		ENSG00000145833		ENSG00000112282	ENSG00000112414	ENSG00000182035	ENSG00000106624	ENSG00000181092		ENSG00000181092	ENSG00000221852	ENSG00000186051	ENSG00000196890	ENSG00000186723	ENSG00000104827	ENSG00000213030	ENSG00000213030	ENSG00000213417		ENSG00000088682								ENSG00000138095	ENSG00000176887	ENSG00000125538	ENSG00000101247	ENSG00000135899	ENSG00000154864
ENSG00000153294	ENSG00000149187		ENSG00000134323	ENSG00000112742	ENSG00000146757	ENSG00000134571	ENSG00000105379	ENSG00000221931	ENSG00000174957	ENSG00000167654	ENSG00000178878	ENSG00000171206	ENSG00000198945	ENSG00000135446	ENSG00000137561		ENSG00000170456	ENSG00000101367	ENSG00000149136	ENSG00000144820	ENSG00000181092	ENSG00000139154	ENSG00000159346		ENSG00000159346	ENSG00000186967	ENSG00000181963	ENSG00000183024	ENSG00000177186	ENSG00000198854	ENSG00000174914	ENSG00000186306	ENSG00000213416		ENSG00000166548								ENSG00000138079	ENSG00000134313	ENSG00000136689	ENSG00000101310	ENSG00000196811	ENSG00000185231
ENSG00000069122	ENSG00000101489		ENSG00000079785	ENSG00000074966	ENSG00000121988	ENSG00000134323	ENSG00000171503	ENSG00000197532		ENSG00000118217		ENSG00000138073	ENSG00000057704	ENSG00000153044	ENSG00000183696		ENSG00000149930	ENSG00000011009	ENSG00000173898	ENSG00000072071	ENSG00000159346	ENSG00000181026	ENSG00000006831		ENSG00000006831	ENSG00000189280	ENSG00000185668	ENSG00000185668	ENSG00000231989	ENSG00000175463	ENSG00000167941	ENSG00000196199	ENSG00000213413		ENSG00000176387								ENSG00000116062	ENSG00000119772	ENSG00000125618	ENSG00000131055	ENSG00000130561	ENSG00000141448
ENSG00000205336	ENSG00000075275		ENSG00000071575	ENSG00000105397		ENSG00000111046	ENSG00000105755	ENSG00000127515		ENSG00000057663	ENSG00000137074	ENSG00000128266	ENSG00000077092	ENSG00000124151	ENSG00000152484		ENSG00000056097	ENSG00000146007	ENSG00000156515	ENSG00000117114	ENSG00000006831	ENSG00000196526	ENSG00000148671		ENSG00000148671	ENSG00000259120	ENSG00000025708	ENSG00000118137	ENSG00000214087	ENSG00000221869	ENSG00000145337	ENSG00000161921	ENSG00000213316		ENSG00000213398								ENSG00000169604	ENSG00000143970	ENSG00000136732	ENSG00000171456	ENSG00000115648	ENSG00000101773
ENSG00000182885	ENSG00000008300		ENSG00000134318	ENSG00000092445		ENSG00000133392	ENSG00000072840	ENSG00000185385		ENSG00000138363	ENSG00000240583	ENSG00000198944	ENSG00000163959	ENSG00000031691	ENSG00000196449		ENSG00000137807	ENSG00000141564	ENSG00000153253	ENSG00000150471	ENSG00000148671	ENSG00000157510	ENSG00000156110		ENSG00000156110	ENSG00000108700	ENSG00000103227	ENSG00000198326	ENSG00000162188	ENSG00000184076	ENSG00000108639	ENSG00000204839	ENSG00000213221		ENSG00000205084								ENSG00000198380	ENSG00000213639	ENSG00000136717	ENSG00000100983	ENSG00000188389	ENSG00000053747
ENSG00000159618	ENSG00000115163		ENSG00000055917	ENSG00000152332		ENSG00000105357	ENSG00000173040	ENSG00000188269	ENSG00000104755	ENSG00000198513	ENSG00000143595	ENSG00000107833	ENSG00000154102	ENSG00000173020	ENSG00000260001		ENSG00000133392			ENSG00000162618	ENSG00000156110	ENSG00000169129	ENSG00000148926		ENSG00000148926	ENSG00000175518	ENSG00000177673	ENSG00000213030	ENSG00000172320	ENSG00000204612	ENSG00000248099	ENSG00000136488	ENSG00000213218		ENSG00000154099								ENSG00000116001	ENSG00000162882	ENSG00000115718	ENSG00000171867	ENSG00000125826	ENSG00000101695
ENSG00000112414	ENSG00000145241		ENSG00000084676	ENSG00000177169		ENSG00000125414	ENSG00000188107	ENSG00000127530	ENSG00000106331	ENSG00000184743	ENSG00000186635	ENSG00000183018	ENSG00000136444	ENSG00000196498	ENSG00000174939		ENSG00000186566	ENSG00000178394	ENSG00000136802	ENSG00000164199	ENSG00000148926	ENSG00000130396	ENSG00000128165		ENSG00000128165	ENSG00000168148	ENSG00000184221	ENSG00000180016	ENSG00000215455	ENSG00000188229	ENSG00000260286	ENSG00000254466	ENSG00000213215		ENSG00000103241								ENSG00000135636	ENSG00000138078	ENSG00000115267	ENSG00000101347	ENSG00000166948	ENSG00000141431
ENSG00000144820	ENSG00000138778		ENSG00000119778	ENSG00000083290		ENSG00000109063	ENSG00000126218	ENSG00000127529		ENSG00000149311	ENSG00000047365	ENSG00000138083	ENSG00000188352	ENSG00000137812	ENSG00000162385		ENSG00000101596	ENSG00000186908	ENSG00000168959	ENSG00000187758	ENSG00000128165	ENSG00000172493	ENSG00000224420		ENSG00000224420	ENSG00000228856	ENSG00000105697	ENSG00000205076	ENSG00000125650	ENSG00000005513	ENSG00000129451	ENSG00000134107	ENSG00000213088		ENSG00000176692								ENSG00000116127	ENSG00000179915	ENSG00000081479	ENSG00000196839	ENSG00000125835	ENSG00000152217
ENSG00000072071	ENSG00000136698		ENSG00000084731	ENSG00000140474		ENSG00000197616	ENSG00000131187	ENSG00000188000	ENSG00000254656	ENSG00000111676	ENSG00000095139	ENSG00000092010	ENSG00000100324	ENSG00000120334	ENSG00000155846		ENSG00000185920	ENSG00000112739	ENSG00000159842	ENSG00000196616	ENSG00000224420	ENSG00000144218	ENSG00000101126		ENSG00000101126	ENSG00000170790	ENSG00000172459	ENSG00000165202	ENSG00000186306	ENSG00000221836	ENSG00000228567	ENSG00000279486	ENSG00000213030		ENSG00000103335								ENSG00000163170	ENSG00000119866	ENSG00000128683	ENSG00000101109	ENSG00000101200	ENSG00000152223
ENSG00000117114	ENSG00000172757		ENSG00000157851	ENSG00000168038		ENSG00000092054	ENSG00000124491	ENSG00000174667	ENSG00000183318	ENSG00000172238	ENSG00000109321	ENSG00000160767	ENSG00000092068	ENSG00000166451	ENSG00000135211		ENSG00000123636	ENSG00000178177	ENSG00000146676	ENSG00000248144	ENSG00000101126	ENSG00000072364	ENSG00000101544		ENSG00000101544	ENSG00000183598	ENSG00000178586	ENSG00000258713	ENSG00000170790	ENSG00000236334	ENSG00000165799	ENSG00000175619	ENSG00000213030		ENSG00000198931								ENSG00000163541	ENSG00000115902	ENSG00000115827	ENSG00000124155	ENSG00000132646
ENSG00000150471	ENSG00000003402		ENSG00000143970	ENSG00000100749		ENSG00000133020	ENSG00000143278	ENSG00000237521	ENSG00000198271	ENSG00000179774	ENSG00000124198	ENSG00000160972	ENSG00000112164	ENSG00000100401	ENSG00000120837		ENSG00000134909	ENSG00000089902	ENSG00000099956	ENSG00000198099	ENSG00000101544	ENSG00000135537	ENSG00000181915		ENSG00000181915	ENSG00000180974	ENSG00000104918	ENSG00000198965	ENSG00000171501	ENSG00000181649	ENSG00000225327	ENSG00000171865	ENSG00000213030		ENSG00000258947								ENSG00000183513	ENSG00000114988	ENSG00000138435	ENSG00000064601	ENSG00000125845	ENSG00000141627
ENSG00000162618	ENSG00000001626		ENSG00000084733	ENSG00000028116		ENSG00000100345	ENSG00000198734	ENSG00000161807	ENSG00000164485		ENSG00000164144		ENSG00000112658	ENSG00000143632	ENSG00000172201		ENSG00000066422	ENSG00000151502	ENSG00000156983	ENSG00000197894	ENSG00000181915	ENSG00000141385	ENSG00000163485		ENSG00000163485	ENSG00000183389	ENSG00000277632	ENSG00000184260	ENSG00000181693	ENSG00000185940	ENSG00000198390	ENSG00000144485	ENSG00000212938		ENSG00000132376								ENSG00000115718	ENSG00000168658	ENSG00000162992	ENSG00000062598	ENSG00000088305	ENSG00000167306
ENSG00000164199	ENSG00000167670		ENSG00000163795	ENSG00000105053		ENSG00000111245	ENSG00000057593	ENSG00000170923	ENSG00000215131	ENSG00000159363	ENSG00000175220	ENSG00000089692	ENSG00000107968	ENSG00000103266	ENSG00000168795		ENSG00000021776	ENSG00000137502	ENSG00000179950	ENSG00000172955	ENSG00000163485	ENSG00000079557	ENSG00000170425		ENSG00000128271	ENSG00000150261	ENSG00000174957	ENSG00000180988	ENSG00000184478	ENSG00000255181	ENSG00000233412	ENSG00000178597	ENSG00000212935		ENSG00000197417								ENSG00000072163	ENSG00000169607	ENSG00000115415	ENSG00000124089	ENSG00000078747	ENSG00000141646
ENSG00000187758	ENSG00000070748		ENSG00000084774	ENSG00000166483		ENSG00000160808	ENSG00000103089	ENSG00000170920	ENSG00000162594	ENSG00000163399	ENSG00000165322	ENSG00000142627	ENSG00000134248	ENSG00000136450	ENSG00000137364		ENSG00000205726		ENSG00000072803	ENSG00000196344	ENSG00000128271	ENSG00000183077	ENSG00000282608		ENSG00000170425	ENSG00000232263	ENSG00000188710	ENSG00000188710	ENSG00000139223	ENSG00000185962	ENSG00000279514	ENSG00000173431	ENSG00000212933		ENSG00000040531								ENSG00000136710	ENSG00000115839	ENSG00000003400	ENSG00000124092	ENSG00000101347	ENSG00000081923
ENSG00000196616	ENSG00000106554		ENSG00000115207	ENSG00000214102		ENSG00000140795	ENSG00000122591	ENSG00000196119	ENSG00000196734	ENSG00000018625	ENSG00000075884	ENSG00000213417	ENSG00000085382	ENSG00000197694	ENSG00000128203		ENSG00000170242	ENSG00000068831	ENSG00000141543	ENSG00000147576	ENSG00000170425	ENSG00000081051	ENSG00000159322		ENSG00000282608	ENSG00000244624	ENSG00000187175	ENSG00000258436	ENSG00000187005	ENSG00000149133	ENSG00000187747	ENSG00000131914	ENSG00000212900		ENSG00000141510								ENSG00000076003	ENSG00000150540	ENSG00000064012	ENSG00000075043	ENSG00000101076	ENSG00000166603
ENSG00000248144	ENSG00000173575		ENSG00000115216	ENSG00000060237		ENSG00000166866		ENSG00000170953	ENSG00000203784	ENSG00000105409	ENSG00000140750	ENSG00000213417	ENSG00000152359	ENSG00000120063	ENSG00000204217		ENSG00000075420	ENSG00000123505	ENSG00000204713	ENSG00000182551	ENSG00000282608	ENSG00000119844	ENSG00000144843		ENSG00000159322	ENSG00000204887	ENSG00000187005	ENSG00000232263	ENSG00000244020	ENSG00000213417	ENSG00000205899	ENSG00000188710	ENSG00000212899		ENSG00000141499								ENSG00000115170	ENSG00000169554	ENSG00000163599	ENSG00000258366	ENSG00000196839	ENSG00000176225
ENSG00000198099	ENSG00000171316		ENSG00000243943	ENSG00000165238		ENSG00000196586	ENSG00000170264	ENSG00000284680		ENSG00000196296	ENSG00000137727	ENSG00000188176	ENSG00000014138	ENSG00000138795	ENSG00000124523		ENSG00000198795	ENSG00000149131	ENSG00000197111	ENSG00000182035	ENSG00000159322	ENSG00000038002	ENSG00000153531		ENSG00000144843	ENSG00000182117	ENSG00000197253	ENSG00000169020	ENSG00000203783		ENSG00000171443	ENSG00000244624	ENSG00000212864		ENSG00000179029								ENSG00000115339	ENSG00000204406	ENSG00000163600	ENSG00000203883	ENSG00000101109	ENSG00000115286
ENSG00000197894	ENSG00000100888		ENSG00000075426			ENSG00000034971		ENSG00000284609	ENSG00000156575	ENSG00000174437	ENSG00000107863	ENSG00000157227	ENSG00000100578	ENSG00000243251	ENSG00000135334		ENSG00000054267	ENSG00000148840	ENSG00000108797	ENSG00000181092	ENSG00000144843	ENSG00000157985	ENSG00000170222		ENSG00000153531	ENSG00000185940	ENSG00000086506	ENSG00000172199	ENSG00000205869	ENSG00000260325	ENSG00000196578	ENSG00000182613	ENSG00000212725		ENSG00000178971								ENSG00000115827	ENSG00000168280	ENSG00000118260	ENSG00000159147	ENSG00000100985	ENSG00000213638
ENSG00000172955	ENSG00000149554		ENSG00000213639	ENSG00000126562		ENSG00000120729	ENSG00000177706	ENSG00000280090	ENSG00000141200		ENSG00000128805	ENSG00000128917	ENSG00000138311	ENSG00000183207	ENSG00000086598		ENSG00000122966		ENSG00000137815	ENSG00000159346	ENSG00000153531	ENSG00000135439	ENSG00000116863		ENSG00000170222	ENSG00000180090	ENSG00000169484	ENSG00000124391	ENSG00000170923	ENSG00000189052	ENSG00000267631	ENSG00000267631	ENSG00000212724		ENSG00000161970								ENSG00000155657	ENSG00000182389	ENSG00000138375	ENSG00000159216	ENSG00000101017	ENSG00000174886
ENSG00000196344	ENSG00000100604		ENSG00000115241	ENSG00000115085		ENSG00000277586	ENSG00000187741	ENSG00000197125	ENSG00000221880	ENSG00000058668	ENSG00000275832	ENSG00000011347	ENSG00000163686	ENSG00000092199	ENSG00000205250		ENSG00000167258	ENSG00000173320	ENSG00000181541	ENSG00000006831	ENSG00000170222	ENSG00000133612	ENSG00000120907		ENSG00000116863	ENSG00000237388	ENSG00000197403	ENSG00000230778	ENSG00000196341	ENSG00000130598	ENSG00000146385	ENSG00000124391	ENSG00000212724		ENSG00000133028								ENSG00000162992	ENSG00000136531	ENSG00000169047	ENSG00000160200	ENSG00000124089	ENSG00000171105
ENSG00000147576	ENSG00000110721		ENSG00000163811			ENSG00000204356		ENSG00000196341	ENSG00000156150	ENSG00000017260	ENSG00000138639	ENSG00000011332	ENSG00000108797	ENSG00000152240	ENSG00000170775		ENSG00000204406	ENSG00000166862	ENSG00000136504	ENSG00000148671	ENSG00000116863	ENSG00000188234	ENSG00000170214		ENSG00000120907	ENSG00000171944	ENSG00000212899	ENSG00000205030	ENSG00000258436	ENSG00000206013	ENSG00000270170	ENSG00000127515	ENSG00000212722		ENSG00000006695								ENSG00000168542	ENSG00000144285	ENSG00000169031	ENSG00000160224	ENSG00000124092	ENSG00000032444
ENSG00000182551			ENSG00000021574			ENSG00000162992	ENSG00000158169	ENSG00000279116	ENSG00000137707	ENSG00000064270	ENSG00000163219	ENSG00000167619	ENSG00000125633	ENSG00000154229	ENSG00000138316		ENSG00000137497		ENSG00000162775	ENSG00000156110	ENSG00000120907	ENSG00000172650	ENSG00000171873		ENSG00000170214	ENSG00000176787	ENSG00000167414	ENSG00000187918	ENSG00000156282	ENSG00000212899	ENSG00000258713	ENSG00000176742	ENSG00000212721		ENSG00000154803								ENSG00000138449	ENSG00000169432	ENSG00000135917	ENSG00000160282	ENSG00000258366	ENSG00000229833
ENSG00000182035	ENSG00000101421		ENSG00000150938			ENSG00000162614	ENSG00000112039	ENSG00000181518		ENSG00000152234	ENSG00000145819	ENSG00000251322	ENSG00000187173	ENSG00000198707	ENSG00000115649		ENSG00000021826	ENSG00000101193	ENSG00000072958	ENSG00000148926	ENSG00000170214	ENSG00000204149	ENSG00000150594		ENSG00000171873	ENSG00000250844	ENSG00000128645	ENSG00000258315	ENSG00000149806	ENSG00000160959	ENSG00000179111	ENSG00000186442	ENSG00000212659		ENSG00000007171								ENSG00000119013	ENSG00000081479	ENSG00000130561	ENSG00000093072	ENSG00000142192	ENSG00000104774
ENSG00000181092	ENSG00000086065		ENSG00000115808			ENSG00000196712	ENSG00000183161	ENSG00000197849	ENSG00000205439	ENSG00000099624	ENSG00000159314	ENSG00000121905	ENSG00000148346	ENSG00000141577	ENSG00000177105		ENSG00000181090	ENSG00000112033	ENSG00000125730	ENSG00000128165	ENSG00000171873	ENSG00000204172	ENSG00000274286		ENSG00000150594	ENSG00000213934		ENSG00000188536	ENSG00000183024	ENSG00000170953	ENSG00000244362	ENSG00000197110	ENSG00000212658		ENSG00000244045								ENSG00000064012	ENSG00000138411	ENSG00000142330	ENSG00000184058	ENSG00000159110	ENSG00000105607
ENSG00000159346	ENSG00000110172		ENSG00000115760			ENSG00000186575	ENSG00000221829	ENSG00000255298		ENSG00000124172	ENSG00000031081	ENSG00000167711	ENSG00000151576	ENSG00000145604	ENSG00000168610		ENSG00000121892		ENSG00000148400	ENSG00000224420	ENSG00000150594	ENSG00000273540	ENSG00000184160		ENSG00000274286	ENSG00000063515	ENSG00000196119	ENSG00000130522	ENSG00000262179	ENSG00000186474		ENSG00000071677	ENSG00000212657		ENSG00000160602								ENSG00000023228	ENSG00000197121	ENSG00000188389	ENSG00000185339	ENSG00000159128	ENSG00000008441
ENSG00000006831	ENSG00000090539		ENSG00000115875			ENSG00000100906	ENSG00000140525	ENSG00000181693		ENSG00000173915		ENSG00000196169	ENSG00000100836	ENSG00000155366	ENSG00000006638		ENSG00000074181	ENSG00000157916	ENSG00000004399	ENSG00000101126	ENSG00000274286	ENSG00000165923	ENSG00000043591		ENSG00000184160	ENSG00000184508	ENSG00000179919	ENSG00000165782	ENSG00000259224	ENSG00000176401	ENSG00000205076	ENSG00000177673	ENSG00000212128		ENSG00000196712								ENSG00000118246	ENSG00000119042	ENSG00000125835	ENSG00000100292	ENSG00000159216	ENSG00000160877
ENSG00000148671	ENSG00000138435		ENSG00000183023			ENSG00000170113	ENSG00000115392	ENSG00000181767	ENSG00000261509		ENSG00000124143	ENSG00000197576	ENSG00000103091	ENSG00000117399	ENSG00000130751		ENSG00000172046	ENSG00000167614	ENSG00000115677	ENSG00000101544	ENSG00000184160	ENSG00000146856	ENSG00000169252		ENSG00000043591	ENSG00000182170	ENSG00000186971	ENSG00000278889	ENSG00000185385	ENSG00000221954	ENSG00000279761	ENSG00000279263	ENSG00000212126		ENSG00000108733								ENSG00000118260	ENSG00000119013	ENSG00000101200	ENSG00000100368	ENSG00000160224	ENSG00000105639
ENSG00000156110	ENSG00000080644		ENSG00000119787			ENSG00000164190	ENSG00000187790	ENSG00000181761	ENSG00000110680		ENSG00000165895	ENSG00000105290	ENSG00000139597	ENSG00000136811	ENSG00000138944		ENSG00000067369	ENSG00000168137	ENSG00000188582	ENSG00000181915	ENSG00000043591	ENSG00000186094	ENSG00000188778		ENSG00000169252	ENSG00000205496	ENSG00000177489	ENSG00000280021	ENSG00000221977	ENSG00000197591	ENSG00000186113	ENSG00000176253	ENSG00000212124		ENSG00000275410								ENSG00000138375	ENSG00000064012	ENSG00000125845	ENSG00000187045	ENSG00000160255	ENSG00000105664
ENSG00000148926	ENSG00000101204		ENSG00000115904			ENSG00000136352	ENSG00000118246	ENSG00000172154	ENSG00000178125	ENSG00000185344	ENSG00000180448	ENSG00000114737	ENSG00000221957	ENSG00000196363	ENSG00000163870		ENSG00000163125	ENSG00000160789	ENSG00000162434	ENSG00000163485	ENSG00000169252	ENSG00000084693	ENSG00000130706		ENSG00000188778	ENSG00000164816	ENSG00000240247	ENSG00000108691	ENSG00000213934	ENSG00000196415	ENSG00000255307	ENSG00000221954	ENSG00000212123		ENSG00000173991								ENSG00000074582	ENSG00000023228	ENSG00000125863	ENSG00000100393	ENSG00000160282	ENSG00000064490
ENSG00000128165	ENSG00000175344		ENSG00000152154			ENSG00000183072	ENSG00000166147	ENSG00000172487		ENSG00000105929		ENSG00000105732	ENSG00000165813	ENSG00000136861	ENSG00000166925		ENSG00000169862	ENSG00000078668	ENSG00000100764	ENSG00000128271	ENSG00000188778	ENSG00000204305	ENSG00000239900		ENSG00000130706	ENSG00000198435	ENSG00000169469	ENSG00000117318	ENSG00000173013	ENSG00000186579	ENSG00000163295	ENSG00000187569	ENSG00000212122		ENSG00000141736								ENSG00000135929	ENSG00000118246	ENSG00000101384	ENSG00000182858	ENSG00000177663	ENSG00000124299
ENSG00000224420	ENSG00000196811		ENSG00000116016			ENSG00000142405	ENSG00000165140	ENSG00000167822	ENSG00000128276	ENSG00000114573	ENSG00000104728	ENSG00000175264	ENSG00000101076	ENSG00000148400	ENSG00000163719		ENSG00000168916		ENSG00000113575	ENSG00000170425	ENSG00000130706	ENSG00000173744	ENSG00000185100		ENSG00000239900	ENSG00000188293	ENSG00000176922	ENSG00000196171	ENSG00000240972	ENSG00000177186	ENSG00000196171	ENSG00000183186	ENSG00000206536		ENSG00000141756								ENSG00000175084	ENSG00000144406	ENSG00000173335	ENSG00000072756	ENSG00000093072	ENSG00000126267
ENSG00000101126	ENSG00000171310		ENSG00000171132			ENSG00000162711	ENSG00000100225	ENSG00000150261	ENSG00000177047	ENSG00000116039	ENSG00000132694	ENSG00000149091	ENSG00000151348	ENSG00000166037	ENSG00000132031		ENSG00000115904	ENSG00000136158	ENSG00000213923	ENSG00000282608	ENSG00000239900	ENSG00000106351	ENSG00000035687		ENSG00000185100	ENSG00000130522	ENSG00000165059		ENSG00000172289	ENSG00000197766	ENSG00000258083	ENSG00000132671	ENSG00000206422		ENSG00000173757								ENSG00000072195	ENSG00000074582	ENSG00000131055	ENSG00000156983	ENSG00000184058	ENSG00000272333
ENSG00000101544	ENSG00000213341		ENSG00000138081			ENSG00000106410	ENSG00000101311	ENSG00000280314		ENSG00000147416	ENSG00000196914	ENSG00000158747	ENSG00000136111	ENSG00000131697	ENSG00000124383		ENSG00000112739	ENSG00000164600	ENSG00000135414	ENSG00000159322	ENSG00000185100	ENSG00000164252	ENSG00000111863		ENSG00000035687	ENSG00000228300	ENSG00000182950	ENSG00000108106	ENSG00000145912	ENSG00000131470	ENSG00000136810	ENSG00000235718	ENSG00000206260		ENSG00000168610								ENSG00000135900	ENSG00000135929	ENSG00000101440	ENSG00000144554	ENSG00000186716	ENSG00000205138
ENSG00000181915	ENSG00000005194		ENSG00000068878			ENSG00000183691	ENSG00000149781	ENSG00000181752		ENSG00000131100	ENSG00000104880	ENSG00000158747	ENSG00000143093	ENSG00000138107	ENSG00000139200		ENSG00000072195	ENSG00000113739	ENSG00000139645	ENSG00000144843	ENSG00000035687	ENSG00000006530	ENSG00000106624		ENSG00000111863	ENSG00000167874	ENSG00000168703	ENSG00000182636	ENSG00000185982	ENSG00000188486	ENSG00000162975	ENSG00000196944	ENSG00000206203		ENSG00000177469								ENSG00000169047	ENSG00000187736	ENSG00000078747	ENSG00000134086	ENSG00000128322	ENSG00000075702
ENSG00000163485	ENSG00000122966		ENSG00000115306			ENSG00000148400	ENSG00000171564	ENSG00000284723			ENSG00000142632	ENSG00000072182	ENSG00000162714	ENSG00000160299	ENSG00000143412		ENSG00000141367	ENSG00000105723	ENSG00000124181	ENSG00000153531	ENSG00000111863	ENSG00000162688	ENSG00000139154		ENSG00000106624	ENSG00000174684	ENSG00000178719	ENSG00000174177	ENSG00000176153	ENSG00000042753	ENSG00000113430	ENSG00000223953	ENSG00000206181		ENSG00000108797								ENSG00000169031	ENSG00000144591	ENSG00000101347	ENSG00000174748	ENSG00000099956	ENSG00000196218
ENSG00000128271			ENSG00000115355			ENSG00000074181	ENSG00000139132	ENSG00000172199	ENSG00000204612	ENSG00000123191	ENSG00000114790	ENSG00000185559	ENSG00000180176	ENSG00000126001	ENSG00000185950		ENSG00000151461			ENSG00000170222	ENSG00000106624	ENSG00000116771	ENSG00000181026		ENSG00000139154	ENSG00000146066	ENSG00000234776	ENSG00000187193	ENSG00000169327	ENSG00000206107	ENSG00000187608	ENSG00000258083	ENSG00000206172		ENSG00000131482								ENSG00000163359	ENSG00000135931	ENSG00000101076	ENSG00000172936	ENSG00000185339	ENSG00000104835
ENSG00000170425	ENSG00000164442		ENSG00000179915			ENSG00000175206	ENSG00000112367	ENSG00000179468		ENSG00000132932	ENSG00000163947	ENSG00000135924	ENSG00000035664	ENSG00000110274	ENSG00000198824		ENSG00000124789	ENSG00000213585	ENSG00000248333	ENSG00000116863	ENSG00000139154	ENSG00000187546	ENSG00000196526		ENSG00000181026	ENSG00000221836	ENSG00000170892	ENSG00000179751	ENSG00000206047	ENSG00000115488	ENSG00000172938	ENSG00000176230	ENSG00000206172		ENSG00000141349								ENSG00000130414	ENSG00000233608	ENSG00000196839	ENSG00000144659	ENSG00000100365	ENSG00000090932
ENSG00000282608	ENSG00000109572		ENSG00000115484			ENSG00000131910	ENSG00000141756	ENSG00000258083		ENSG00000081923	ENSG00000236699	ENSG00000124067	ENSG00000204149	ENSG00000140464	ENSG00000111652		ENSG00000197321	ENSG00000163781	ENSG00000081189	ENSG00000120907	ENSG00000181026	ENSG00000092847	ENSG00000157510		ENSG00000196526	ENSG00000184292	ENSG00000148362	ENSG00000197540	ENSG00000269526	ENSG00000184207	ENSG00000126233	ENSG00000185899	ENSG00000206150		ENSG00000108379								ENSG00000142330	ENSG00000130414	ENSG00000101109	ENSG00000011376	ENSG00000100368	ENSG00000105221
ENSG00000159322	ENSG00000103249		ENSG00000162924			ENSG00000112333	ENSG00000181027	ENSG00000174914	ENSG00000276430	ENSG00000130270	ENSG00000165801	ENSG00000180806	ENSG00000178690	ENSG00000176101	ENSG00000087269		ENSG00000143379	ENSG00000170312	ENSG00000149923	ENSG00000170214	ENSG00000196526	ENSG00000123908	ENSG00000169129		ENSG00000157510	ENSG00000186113	ENSG00000255072	ENSG00000186113	ENSG00000167360	ENSG00000178828	ENSG00000176787	ENSG00000254550	ENSG00000206107		ENSG00000005884								ENSG00000180902	ENSG00000130294	ENSG00000100985	ENSG00000160791	ENSG00000128340	ENSG00000105329
ENSG00000144843	ENSG00000163347		ENSG00000138035			ENSG00000113580	ENSG00000106692	ENSG00000172457	ENSG00000197658	ENSG00000171953	ENSG00000050327	ENSG00000074317	ENSG00000132664	ENSG00000147874	ENSG00000106236		ENSG00000067900	ENSG00000172602	ENSG00000013275	ENSG00000171873	ENSG00000157510	ENSG00000126070	ENSG00000130396		ENSG00000169129	ENSG00000127780	ENSG00000206106	ENSG00000174914	ENSG00000232268	ENSG00000181939	ENSG00000181939	ENSG00000187003	ENSG00000206106		ENSG00000108823								ENSG00000188389	ENSG00000101266	ENSG00000101017	ENSG00000160796	ENSG00000159958	ENSG00000248098
ENSG00000153531	ENSG00000184113		ENSG00000082898			ENSG00000151623	ENSG00000162769	ENSG00000172377	ENSG00000172362	ENSG00000175054	ENSG00000117713	ENSG00000162650	ENSG00000108523	ENSG00000101412	ENSG00000103187		ENSG00000122482	ENSG00000253729	ENSG00000119707	ENSG00000150594	ENSG00000169129	ENSG00000134698	ENSG00000172493		ENSG00000130396	ENSG00000167355	ENSG00000187747	ENSG00000206102	ENSG00000050393	ENSG00000174914	ENSG00000170923	ENSG00000221864	ENSG00000206104		ENSG00000108821								ENSG00000125826	ENSG00000125835	ENSG00000197496	ENSG00000164050	ENSG00000128274	ENSG00000105372
ENSG00000170222	ENSG00000181885		ENSG00000115421			ENSG00000136931	ENSG00000119686	ENSG00000170605	ENSG00000083782		ENSG00000049618	ENSG00000185989	ENSG00000088832	ENSG00000092036	ENSG00000148229			ENSG00000172733	ENSG00000165572	ENSG00000274286	ENSG00000130396	ENSG00000204310	ENSG00000144218		ENSG00000172493	ENSG00000155249	ENSG00000180988	ENSG00000178363	ENSG00000181218	ENSG00000182613	ENSG00000066427	ENSG00000165799	ENSG00000206102		ENSG00000015532								ENSG00000125877	ENSG00000125779	ENSG00000124212	ENSG00000114270	ENSG00000182858	ENSG00000105369
ENSG00000116863	ENSG00000165682		ENSG00000115464			ENSG00000213281	ENSG00000110195	ENSG00000186509		ENSG00000124788	ENSG00000189079	ENSG00000100968	ENSG00000084112	ENSG00000145335	ENSG00000162494		ENSG00000008294	ENSG00000265681	ENSG00000172977	ENSG00000184160	ENSG00000172493	ENSG00000169692	ENSG00000072364		ENSG00000144218	ENSG00000160233	ENSG00000167612	ENSG00000184350	ENSG00000184845	ENSG00000253719	ENSG00000186130	ENSG00000196589	ENSG00000206047		ENSG00000153933								ENSG00000125845	ENSG00000101292	ENSG00000101115	ENSG00000178057	ENSG00000251322	ENSG00000105755
ENSG00000120907	ENSG00000074201		ENSG00000115380			ENSG00000157168	ENSG00000178919	ENSG00000186513		ENSG00000130638	ENSG00000116017	ENSG00000006283	ENSG00000112659	ENSG00000148019	ENSG00000241945		ENSG00000110237	ENSG00000066382	ENSG00000151322	ENSG00000043591	ENSG00000144218	ENSG00000160216	ENSG00000135537		ENSG00000072364	ENSG00000224420	ENSG00000188042	ENSG00000160182	ENSG00000183019	ENSG00000175485	ENSG00000103024	ENSG00000186967	ENSG00000206047		ENSG00000011143								ENSG00000125863	ENSG00000132639	ENSG00000124089	ENSG00000163932	ENSG00000072756	ENSG00000104856
ENSG00000170214	ENSG00000137392		ENSG00000143995			ENSG00000129535	ENSG00000103241		ENSG00000108702	ENSG00000204842	ENSG00000179361	ENSG00000166856	ENSG00000101443	ENSG00000249115	ENSG00000116273		ENSG00000273079	ENSG00000011485	ENSG00000183495	ENSG00000169252	ENSG00000072364	ENSG00000026652	ENSG00000141385		ENSG00000135537	ENSG00000188536	ENSG00000164816	ENSG00000169688	ENSG00000237388	ENSG00000165762	ENSG00000185940	ENSG00000171936	ENSG00000206013		ENSG00000005381								ENSG00000101384	ENSG00000125863	ENSG00000124092	ENSG00000144741	ENSG00000132170	ENSG00000169515
ENSG00000171873	ENSG00000169714		ENSG00000143952			ENSG00000165671	ENSG00000168269		ENSG00000111537	ENSG00000066427	ENSG00000032219	ENSG00000161958	ENSG00000183864	ENSG00000071894	ENSG00000213516		ENSG00000176208	ENSG00000139687	ENSG00000198730	ENSG00000188778	ENSG00000135537	ENSG00000018510	ENSG00000079557		ENSG00000141385	ENSG00000171496	ENSG00000166329	ENSG00000249222	ENSG00000249222	ENSG00000181761	ENSG00000154165	ENSG00000125533	ENSG00000205899		ENSG00000108384								ENSG00000101247	ENSG00000101247	ENSG00000087460	ENSG00000113845	ENSG00000206561	ENSG00000105464
ENSG00000150594			ENSG00000197329			ENSG00000165802	ENSG00000109101		ENSG00000148704	ENSG00000163635	ENSG00000196843	ENSG00000125878	ENSG00000103343	ENSG00000167986	ENSG00000149480		ENSG00000180357	ENSG00000125845	ENSG00000196218	ENSG00000130706	ENSG00000141385	ENSG00000106541	ENSG00000183077		ENSG00000079557	ENSG00000233412	ENSG00000186113	ENSG00000071677	ENSG00000185758	ENSG00000176198	ENSG00000181867	ENSG00000172154	ENSG00000205884		ENSG00000108395								ENSG00000125871	ENSG00000125813	ENSG00000154646	ENSG00000036828	ENSG00000169814	ENSG00000213024
ENSG00000274286	ENSG00000070729		ENSG00000143971			ENSG00000225950	ENSG00000110074			ENSG00000148090	ENSG00000150347	ENSG00000007866	ENSG00000105357	ENSG00000134308	ENSG00000187266		ENSG00000147724	ENSG00000145431	ENSG00000168036	ENSG00000239900	ENSG00000079557	ENSG00000173467	ENSG00000081051		ENSG00000183077	ENSG00000275074	ENSG00000203942	ENSG00000262874	ENSG00000175536	ENSG00000144355	ENSG00000146360	ENSG00000169314	ENSG00000205883		ENSG00000141378								ENSG00000178726	ENSG00000088305	ENSG00000142192	ENSG00000114491	ENSG00000172936	ENSG00000115705
ENSG00000184160	ENSG00000088038		ENSG00000115504			ENSG00000148053	ENSG00000138759			ENSG00000087586	ENSG00000177479	ENSG00000130940	ENSG00000213246	ENSG00000119203	ENSG00000159202		ENSG00000116641		ENSG00000165119	ENSG00000185100	ENSG00000183077	ENSG00000159723	ENSG00000119844		ENSG00000081051	ENSG00000124257	ENSG00000125968	ENSG00000124102	ENSG00000203782	ENSG00000143110	ENSG00000111678	ENSG00000142515	ENSG00000205882		ENSG00000159640								ENSG00000173335	ENSG00000088367	ENSG00000160224	ENSG00000058262	ENSG00000183873	ENSG00000132031
ENSG00000043591	ENSG00000137161		ENSG00000138071			ENSG00000198836	ENSG00000164946		ENSG00000170948	ENSG00000178999	ENSG00000185305	ENSG00000135454	ENSG00000144451	ENSG00000173898	ENSG00000096654		ENSG00000105429	ENSG00000071127	ENSG00000162302	ENSG00000035687	ENSG00000081051	ENSG00000135744	ENSG00000038002		ENSG00000119844	ENSG00000212721	ENSG00000221954	ENSG00000197403	ENSG00000174339	ENSG00000185290		ENSG00000255012	ENSG00000205869		ENSG00000136463								ENSG00000101306	ENSG00000124155	ENSG00000160282	ENSG00000179348	ENSG00000168329	ENSG00000084674
ENSG00000169252	ENSG00000242689		ENSG00000014641			ENSG00000123240	ENSG00000150893		ENSG00000151615	ENSG00000105146	ENSG00000102931	ENSG00000215397	ENSG00000129128	ENSG00000185386	ENSG00000188167		ENSG00000144893	ENSG00000181090	ENSG00000120251	ENSG00000111863	ENSG00000119844	ENSG00000135049	ENSG00000157985		ENSG00000038002	ENSG00000179468	ENSG00000197532	ENSG00000284680	ENSG00000221888	ENSG00000168703	ENSG00000160472		ENSG00000205867		ENSG00000266173								ENSG00000149596	ENSG00000064601	ENSG00000160299	ENSG00000081307	ENSG00000168028	ENSG00000119772
ENSG00000188778	ENSG00000122756		ENSG00000119844			ENSG00000141447	ENSG00000131808		ENSG00000036549	ENSG00000158321	ENSG00000138175	ENSG00000092051	ENSG00000163435	ENSG00000064300	ENSG00000120314		ENSG00000110713	ENSG00000170027	ENSG00000010810	ENSG00000106624	ENSG00000038002	ENSG00000158467	ENSG00000135439		ENSG00000157985	ENSG00000256762	ENSG00000176239	ENSG00000205899	ENSG00000175646	ENSG00000187747	ENSG00000205495	ENSG00000176198	ENSG00000205864		ENSG00000108604								ENSG00000101076	ENSG00000124140	ENSG00000177663	ENSG00000113971	ENSG00000160791	ENSG00000084754
ENSG00000130706	ENSG00000018236		ENSG00000169604			ENSG00000145623	ENSG00000170820			ENSG00000135407	ENSG00000188042	ENSG00000135502	ENSG00000086475	ENSG00000133216	ENSG00000168135		ENSG00000215421	ENSG00000087095	ENSG00000106852	ENSG00000139154	ENSG00000157985	ENSG00000126705	ENSG00000133612		ENSG00000135439	ENSG00000205808	ENSG00000205330	ENSG00000221813	ENSG00000169469	ENSG00000176928	ENSG00000255112	ENSG00000258429	ENSG00000205808		ENSG00000259384								ENSG00000124155	ENSG00000101126	ENSG00000093072	ENSG00000091513	ENSG00000164050	ENSG00000138029
ENSG00000239900	ENSG00000108797		ENSG00000198380			ENSG00000165588	ENSG00000160282			ENSG00000101200	ENSG00000157343	ENSG00000168490	ENSG00000158195	ENSG00000063244	ENSG00000124787		ENSG00000106278	ENSG00000175826	ENSG00000277363	ENSG00000181026	ENSG00000135439	ENSG00000135541	ENSG00000188234		ENSG00000133612	ENSG00000237524	ENSG00000172016	ENSG00000103227	ENSG00000254636	ENSG00000176490	ENSG00000180305	ENSG00000125520	ENSG00000205710		ENSG00000168646								ENSG00000100985	ENSG00000124089	ENSG00000184058	ENSG00000174640	ENSG00000213689	ENSG00000115204
ENSG00000185100	ENSG00000123500		ENSG00000115977			ENSG00000007168	ENSG00000140718				ENSG00000118690	ENSG00000277363	ENSG00000134200	ENSG00000161547	ENSG00000242485		ENSG00000171467	ENSG00000113140	ENSG00000118007	ENSG00000196526	ENSG00000133612	ENSG00000124942	ENSG00000172650		ENSG00000188234		ENSG00000178279	ENSG00000177989	ENSG00000163202	ENSG00000162695	ENSG00000185899	ENSG00000225781	ENSG00000205544		ENSG00000108950								ENSG00000124212	ENSG00000087460	ENSG00000099956	ENSG00000114054	ENSG00000114270	ENSG00000213639
ENSG00000035687	ENSG00000060718		ENSG00000075340			ENSG00000075891	ENSG00000179163			ENSG00000103126	ENSG00000165309	ENSG00000277363	ENSG00000115828	ENSG00000072803	ENSG00000033100		ENSG00000169375		ENSG00000196628	ENSG00000157510	ENSG00000188234	ENSG00000185567	ENSG00000204149		ENSG00000172650	ENSG00000196242	ENSG00000182676	ENSG00000137440	ENSG00000165943	ENSG00000234409	ENSG00000178726	ENSG00000230178	ENSG00000205502		ENSG00000125398								ENSG00000124089	ENSG00000092758	ENSG00000100311	ENSG00000175054	ENSG00000172037	ENSG00000091106
ENSG00000111863	ENSG00000111799		ENSG00000163013			ENSG00000106331	ENSG00000089280		ENSG00000187537	ENSG00000168646	ENSG00000169126	ENSG00000005882	ENSG00000198939	ENSG00000143878	ENSG00000138073		ENSG00000215041	ENSG00000163032	ENSG00000075275	ENSG00000169129	ENSG00000165923	ENSG00000106546	ENSG00000204172		ENSG00000204149	ENSG00000170782	ENSG00000280094	ENSG00000161807	ENSG00000205495	ENSG00000197532	ENSG00000172459	ENSG00000181029	ENSG00000205497		ENSG00000180901								ENSG00000124092	ENSG00000075043	ENSG00000100412	ENSG00000047457	ENSG00000183763	ENSG00000115904
ENSG00000106624	ENSG00000065618		ENSG00000135624			ENSG00000007372	ENSG00000165060		ENSG00000197683	ENSG00000167601	ENSG00000120029	ENSG00000043355	ENSG00000123338	ENSG00000086827	ENSG00000160221		ENSG00000196455	ENSG00000151967	ENSG00000122692	ENSG00000130396	ENSG00000146856	ENSG00000063438	ENSG00000273540		ENSG00000204172	ENSG00000221900	ENSG00000184724	ENSG00000124089	ENSG00000221931	ENSG00000163221	ENSG00000279116	ENSG00000169252	ENSG00000205496		ENSG00000182173								ENSG00000087460	ENSG00000101210	ENSG00000159958	ENSG00000085276	ENSG00000163932	ENSG00000138095
ENSG00000139154	ENSG00000082293		ENSG00000075292			ENSG00000198807	ENSG00000131482		ENSG00000116329	ENSG00000166710	ENSG00000139971		ENSG00000159023	ENSG00000115875	ENSG00000109814			ENSG00000166147	ENSG00000166949	ENSG00000172493	ENSG00000186094	ENSG00000100591	ENSG00000165923		ENSG00000273540	ENSG00000149133	ENSG00000186924	ENSG00000177143	ENSG00000188710	ENSG00000187766	ENSG00000240871	ENSG00000205439	ENSG00000205495		ENSG00000132470									ENSG00000159082	ENSG00000251322	ENSG00000121879	ENSG00000064835	ENSG00000116016
ENSG00000181026	ENSG00000108821		ENSG00000003137			ENSG00000169174	ENSG00000141349		ENSG00000145041	ENSG00000162885	ENSG00000146476	ENSG00000122592	ENSG00000103888	ENSG00000087460	ENSG00000165943		ENSG00000171587	ENSG00000143106	ENSG00000152822	ENSG00000144218	ENSG00000084693	ENSG00000145192	ENSG00000146856		ENSG00000165923	ENSG00000170953	ENSG00000230301	ENSG00000215454	ENSG00000159182	ENSG00000171960	ENSG00000004455	ENSG00000185294	ENSG00000205445		ENSG00000171302								ENSG00000142192	ENSG00000159140	ENSG00000150995	ENSG00000205981	ENSG00000184500	ENSG00000119878
ENSG00000196526	ENSG00000164692		ENSG00000187605			ENSG00000114209	ENSG00000171298			ENSG00000176022	ENSG00000172379	ENSG00000135723	ENSG00000139737	ENSG00000112081	ENSG00000157557			ENSG00000186591	ENSG00000141968	ENSG00000072364	ENSG00000204305	ENSG00000169877	ENSG00000186094		ENSG00000146856	ENSG00000124253	ENSG00000184845	ENSG00000167612	ENSG00000044012	ENSG00000136695	ENSG00000172016	ENSG00000189433	ENSG00000205442		ENSG00000141522								ENSG00000159197	ENSG00000159147	ENSG00000182533	ENSG00000090534	ENSG00000036828	ENSG00000068724
ENSG00000157510	ENSG00000139219		ENSG00000115274			ENSG00000128655	ENSG00000128242		ENSG00000162771	ENSG00000149541	ENSG00000133794	ENSG00000178403	ENSG00000012779	ENSG00000124193	ENSG00000188996		ENSG00000108821	ENSG00000108953	ENSG00000198113	ENSG00000135537	ENSG00000173744	ENSG00000111732	ENSG00000084693		ENSG00000186094	ENSG00000212933	ENSG00000131914	ENSG00000131914	ENSG00000186924	ENSG00000244020	ENSG00000169327	ENSG00000244020	ENSG00000205439		ENSG00000178127								ENSG00000160200	ENSG00000185808	ENSG00000114026	ENSG00000145012	ENSG00000114491	ENSG00000119888
ENSG00000169129	ENSG00000168542		ENSG00000115289			ENSG00000113231	ENSG00000054983			ENSG00000187676	ENSG00000241685	ENSG00000007402	ENSG00000183137	ENSG00000213639	ENSG00000116157		ENSG00000136040		ENSG00000171634	ENSG00000141385	ENSG00000106351	ENSG00000186063	ENSG00000204305		ENSG00000084693	ENSG00000064195	ENSG00000226479	ENSG00000183691	ENSG00000214736	ENSG00000186222	ENSG00000196611	ENSG00000179071	ENSG00000205420		ENSG00000168461								ENSG00000142156	ENSG00000157540	ENSG00000187288	ENSG00000198836	ENSG00000179348	ENSG00000095002
ENSG00000130396	ENSG00000187498		ENSG00000066032			ENSG00000132326	ENSG00000117308		ENSG00000167359	ENSG00000135454	ENSG00000163466	ENSG00000105419	ENSG00000129991	ENSG00000149782	ENSG00000254858		ENSG00000085511		ENSG00000106633	ENSG00000079557	ENSG00000164252	ENSG00000204472	ENSG00000173744		ENSG00000204305	ENSG00000170929	ENSG00000205496	ENSG00000171944	ENSG00000176253	ENSG00000178531	ENSG00000213417	ENSG00000150269	ENSG00000205409		ENSG00000154864								ENSG00000142173	ENSG00000182871	ENSG00000134086	ENSG00000072274	ENSG00000091513	ENSG00000162928
ENSG00000172493	ENSG00000134871		ENSG00000162951			ENSG00000109132	ENSG00000108479		ENSG00000257138	ENSG00000086062	ENSG00000172995	ENSG00000157240	ENSG00000062370	ENSG00000160201	ENSG00000170577		ENSG00000131626	ENSG00000101384	ENSG00000104824	ENSG00000183077	ENSG00000006530	ENSG00000126878	ENSG00000106351		ENSG00000173744	ENSG00000172640	ENSG00000234560	ENSG00000130368	ENSG00000142538	ENSG00000243489	ENSG00000141200	ENSG00000275302	ENSG00000205364		ENSG00000134504								ENSG00000093072	ENSG00000184058	ENSG00000132170	ENSG00000182899	ENSG00000144891	ENSG00000169599
ENSG00000144218			ENSG00000153561			ENSG00000115020	ENSG00000141012		ENSG00000054796	ENSG00000027847	ENSG00000141480	ENSG00000168135	ENSG00000127774	ENSG00000090060	ENSG00000254470		ENSG00000090905	ENSG00000108468	ENSG00000148408	ENSG00000081051	ENSG00000162688	ENSG00000042286	ENSG00000164252		ENSG00000106351	ENSG00000074071	ENSG00000187608	ENSG00000100121	ENSG00000174937	ENSG00000205362	ENSG00000212126	ENSG00000279116	ENSG00000205362		ENSG00000118271								ENSG00000183597	ENSG00000099956	ENSG00000187091	ENSG00000127415	ENSG00000113810	ENSG00000116039
ENSG00000072364	ENSG00000130635		ENSG00000068654			ENSG00000091622	ENSG00000115339		ENSG00000267631	ENSG00000174684	ENSG00000105643	ENSG00000010282	ENSG00000161618	ENSG00000111786	ENSG00000149600		ENSG00000118007	ENSG00000102524	ENSG00000143878	ENSG00000119844	ENSG00000116771	ENSG00000183773	ENSG00000006530		ENSG00000164252	ENSG00000139797	ENSG00000278889	ENSG00000175485	ENSG00000241598	ENSG00000212659	ENSG00000167531	ENSG00000188620	ENSG00000205358		ENSG00000075643								ENSG00000133454	ENSG00000186575	ENSG00000172936	ENSG00000108576	ENSG00000163581	ENSG00000124370
ENSG00000135537	ENSG00000204262		ENSG00000115548			ENSG00000069011	ENSG00000213930		ENSG00000146926	ENSG00000108641	ENSG00000113369	ENSG00000126259	ENSG00000143125	ENSG00000159251	ENSG00000135622		ENSG00000005108	ENSG00000131876		ENSG00000038002	ENSG00000187546	ENSG00000146416	ENSG00000162688		ENSG00000006530	ENSG00000121377	ENSG00000128519	ENSG00000169840	ENSG00000120937	ENSG00000115009	ENSG00000121318	ENSG00000170955	ENSG00000205330										ENSG00000100345	ENSG00000100150	ENSG00000185313	ENSG00000197386	ENSG00000121879	ENSG00000135636
ENSG00000141385	ENSG00000114270		ENSG00000068615			ENSG00000164093	ENSG00000130005		ENSG00000182315	ENSG00000123810	ENSG00000100299	ENSG00000168481	ENSG00000144357	ENSG00000087087	ENSG00000023330			ENSG00000101182	ENSG00000160445	ENSG00000157985	ENSG00000092847	ENSG00000163568	ENSG00000116771		ENSG00000162688	ENSG00000215455	ENSG00000241123	ENSG00000206172	ENSG00000206422	ENSG00000196224	ENSG00000176925	ENSG00000237521	ENSG00000205329		ENSG00000167306									ENSG00000100348	ENSG00000160791	ENSG00000109501	ENSG00000181449	ENSG00000116096
ENSG00000079557	ENSG00000206561		ENSG00000114982			ENSG00000008710	ENSG00000261609		ENSG00000171505	ENSG00000136881	ENSG00000113273	ENSG00000138172	ENSG00000116981	ENSG00000114423	ENSG00000150347		ENSG00000070018	ENSG00000066044	ENSG00000263001	ENSG00000135439	ENSG00000123908	ENSG00000164022	ENSG00000187546		ENSG00000116771	ENSG00000100823	ENSG00000276119	ENSG00000280090	ENSG00000104827		ENSG00000069493	ENSG00000177519	ENSG00000205328		ENSG00000141646								ENSG00000196236	ENSG00000166862	ENSG00000164050	ENSG00000109220	ENSG00000181092	ENSG00000116127
ENSG00000183077	ENSG00000173163		ENSG00000144028			ENSG00000118762	ENSG00000171766		ENSG00000180269	ENSG00000112182		ENSG00000135925	ENSG00000204599	ENSG00000100650	ENSG00000158850		ENSG00000173120	ENSG00000163083	ENSG00000181449	ENSG00000133612	ENSG00000126070	ENSG00000106305	ENSG00000092847		ENSG00000187546	ENSG00000223510	ENSG00000198390	ENSG00000166368	ENSG00000177212	ENSG00000172487	ENSG00000249222	ENSG00000171855	ENSG00000205327		ENSG00000187323								ENSG00000100197	ENSG00000100360	ENSG00000213689	ENSG00000157404	ENSG00000145012	ENSG00000124356
ENSG00000081051	ENSG00000166200		ENSG00000196843			ENSG00000107593	ENSG00000177628			ENSG00000151929	ENSG00000141337	ENSG00000196517	ENSG00000166479	ENSG00000116754	ENSG00000120688		ENSG00000121879	ENSG00000115274		ENSG00000188234	ENSG00000134698	ENSG00000110711	ENSG00000123908		ENSG00000092847	ENSG00000263465	ENSG00000171443	ENSG00000184436	ENSG00000119973	ENSG00000100249	ENSG00000189001	ENSG00000224877	ENSG00000205307		ENSG00000081923								ENSG00000182858	ENSG00000184381	ENSG00000114270	ENSG00000128039	ENSG00000072274	ENSG00000163017
ENSG00000119844	ENSG00000141030		ENSG00000084090			ENSG00000057294	ENSG00000114480			ENSG00000175334	ENSG00000156219	ENSG00000175182	ENSG00000124508	ENSG00000133226	ENSG00000182247		ENSG00000137177	ENSG00000092051	ENSG00000170832	ENSG00000172650	ENSG00000204310	ENSG00000129221	ENSG00000126070		ENSG00000123908	ENSG00000169627	ENSG00000188295	ENSG00000176797		ENSG00000116721	ENSG00000196655	ENSG00000053371	ENSG00000205186		ENSG00000183287								ENSG00000284194	ENSG00000100393	ENSG00000172037	ENSG00000174780	ENSG00000163961	ENSG00000114956
ENSG00000038002	ENSG00000121022		ENSG00000168758			ENSG00000146070	ENSG00000105607			ENSG00000163930	ENSG00000111339	ENSG00000112715	ENSG00000168310	ENSG00000165280	ENSG00000197818			ENSG00000163348	ENSG00000164076	ENSG00000204149	ENSG00000169692	ENSG00000160224	ENSG00000134698		ENSG00000126070	ENSG00000259224	ENSG00000177370	ENSG00000257115	ENSG00000148386	ENSG00000228300	ENSG00000137440	ENSG00000185043	ENSG00000205177		ENSG00000197563								ENSG00000100288	ENSG00000100412	ENSG00000145020	ENSG00000138760	ENSG00000127415	ENSG00000163541
ENSG00000157985	ENSG00000168090		ENSG00000040933			ENSG00000196155	ENSG00000001084			ENSG00000138376	ENSG00000099889	ENSG00000240771	ENSG00000121101	ENSG00000088325	ENSG00000198892		ENSG00000134516	ENSG00000110700	ENSG00000090020	ENSG00000204172	ENSG00000160216	ENSG00000196581	ENSG00000204310		ENSG00000134698	ENSG00000235780	ENSG00000189433	ENSG00000256618	ENSG00000175514	ENSG00000158042	ENSG00000121381	ENSG00000170891	ENSG00000205155		ENSG00000141655								ENSG00000072756	ENSG00000251322	ENSG00000164087	ENSG00000173085	ENSG00000175920	ENSG00000168878
ENSG00000135439	ENSG00000198612		ENSG00000075568			ENSG00000198523	ENSG00000104381			ENSG00000087088	ENSG00000104763	ENSG00000105523	ENSG00000110446	ENSG00000049759	ENSG00000198246		ENSG00000135905	ENSG00000176273	ENSG00000099364	ENSG00000273540	ENSG00000026652	ENSG00000232434	ENSG00000169692		ENSG00000204310	ENSG00000187566	ENSG00000214819	ENSG00000173673	ENSG00000091010	ENSG00000224420	ENSG00000184032	ENSG00000053501	ENSG00000205138		ENSG00000171791								ENSG00000182533	ENSG00000113851	ENSG00000163932	ENSG00000118777	ENSG00000109501	ENSG00000115525
ENSG00000133612	ENSG00000167186		ENSG00000144218			ENSG00000064933	ENSG00000130283			ENSG00000198604	ENSG00000188611	ENSG00000126705	ENSG00000083290	ENSG00000132646	ENSG00000174151		ENSG00000106571		ENSG00000108883	ENSG00000165923	ENSG00000155189	ENSG00000129474	ENSG00000160216		ENSG00000169692	ENSG00000130368	ENSG00000126233	ENSG00000183310	ENSG00000189052	ENSG00000213920	ENSG00000180219	ENSG00000188076	ENSG00000205116		ENSG00000118046								ENSG00000187288	ENSG00000150995	ENSG00000157500	ENSG00000109270	ENSG00000007062	ENSG00000172071
ENSG00000188234	ENSG00000014919		ENSG00000158435			ENSG00000122512	ENSG00000168827			ENSG00000123636	ENSG00000153317		ENSG00000134056	ENSG00000101665	ENSG00000174599		ENSG00000114554	ENSG00000078140	ENSG00000142303	ENSG00000146856	ENSG00000018510	ENSG00000106992	ENSG00000026652		ENSG00000160216	ENSG00000160213	ENSG00000182393	ENSG00000184845	ENSG00000198326	ENSG00000105617	ENSG00000157911	ENSG00000090534	ENSG00000205090		ENSG00000196365								ENSG00000134086	ENSG00000168137	ENSG00000163421	ENSG00000138821	ENSG00000109618	ENSG00000115085
ENSG00000172650	ENSG00000138495		ENSG00000135945			ENSG00000127838	ENSG00000115486			ENSG00000214413	ENSG00000151693	ENSG00000198467	ENSG00000226430	ENSG00000104365	ENSG00000095380		ENSG00000162849	ENSG00000173933	ENSG00000088247	ENSG00000186094	ENSG00000106541	ENSG00000004455	ENSG00000155189		ENSG00000026652	ENSG00000234409	ENSG00000188486	ENSG00000176401	ENSG00000116726	ENSG00000243056	ENSG00000108691	ENSG00000184471	ENSG00000205076		ENSG00000174886								ENSG00000132170	ENSG00000156983	ENSG00000064835	ENSG00000109320	ENSG00000168214	ENSG00000169607
ENSG00000204149	ENSG00000080618		ENSG00000071054			ENSG00000256525	ENSG00000100031			ENSG00000174483	ENSG00000088280	ENSG00000167646	ENSG00000158106	ENSG00000020922	ENSG00000158286		ENSG00000066739		ENSG00000135476	ENSG00000084693	ENSG00000173467	ENSG00000147853	ENSG00000018510		ENSG00000155189	ENSG00000197921	ENSG00000179580	ENSG00000224877	ENSG00000130731	ENSG00000168484	ENSG00000147869	ENSG00000177468	ENSG00000205076		ENSG00000125730								ENSG00000132155	ENSG00000157103	ENSG00000184500	ENSG00000168769	ENSG00000109220	ENSG00000163161
ENSG00000204172	ENSG00000110090		ENSG00000170485			ENSG00000186184	ENSG00000259384		ENSG00000153922	ENSG00000179941	ENSG00000065802	ENSG00000072163	ENSG00000197540	ENSG00000136122	ENSG00000158748		ENSG00000187498	ENSG00000154277	ENSG00000171587	ENSG00000204305	ENSG00000188157	ENSG00000162433	ENSG00000106541		ENSG00000018510	ENSG00000176900	ENSG00000213934	ENSG00000184954	ENSG00000203811	ENSG00000125895	ENSG00000197191	ENSG00000198443	ENSG00000205030		ENSG00000171105								ENSG00000170876	ENSG00000077092	ENSG00000113966	ENSG00000205403	ENSG00000157404	ENSG00000115839
ENSG00000273540	ENSG00000205560		ENSG00000153201			ENSG00000091010	ENSG00000106128		ENSG00000156959	ENSG00000181004	ENSG00000161664	ENSG00000172819	ENSG00000170091	ENSG00000163539	ENSG00000100030		ENSG00000004534	ENSG00000156304	ENSG00000111605	ENSG00000173744	ENSG00000159723	ENSG00000154027	ENSG00000173467		ENSG00000106541	ENSG00000136371	ENSG00000253506	ENSG00000183313	ENSG00000121381	ENSG00000174970	ENSG00000198854	ENSG00000204612	ENSG00000205029		ENSG00000090674								ENSG00000151090	ENSG00000168036	ENSG00000114354	ENSG00000138684	ENSG00000174780	ENSG00000115850
ENSG00000165923	ENSG00000106066		ENSG00000153094			ENSG00000132170	ENSG00000121853			ENSG00000125124	ENSG00000182177	ENSG00000101220	ENSG00000135709	ENSG00000124789	ENSG00000135632		ENSG00000100852	ENSG00000104435	ENSG00000148053	ENSG00000106351	ENSG00000135744	ENSG00000085231	ENSG00000188157		ENSG00000173467	ENSG00000184814	ENSG00000125878	ENSG00000164708	ENSG00000128310	ENSG00000271824	ENSG00000100665	ENSG00000139194	ENSG00000205022		ENSG00000229833								ENSG00000170266	ENSG00000160746	ENSG00000181722	ENSG00000164040	ENSG00000145331	ENSG00000115947
ENSG00000146856	ENSG00000169372		ENSG00000172985			ENSG00000143224				ENSG00000140463	ENSG00000100628		ENSG00000108379	ENSG00000113522	ENSG00000105246			ENSG00000125952	ENSG00000133612	ENSG00000164252	ENSG00000135049	ENSG00000140057	ENSG00000159723		ENSG00000188157	ENSG00000168672	ENSG00000231637	ENSG00000228856	ENSG00000148229	ENSG00000172115	ENSG00000130813	ENSG00000171487	ENSG00000204983		ENSG00000079805								ENSG00000183873	ENSG00000163818	ENSG00000036828	ENSG00000170180	ENSG00000109320	ENSG00000115267
ENSG00000186094	ENSG00000134376		ENSG00000125630			ENSG00000156475	ENSG00000198835			ENSG00000163093	ENSG00000005981	ENSG00000154134	ENSG00000125170	ENSG00000104320	ENSG00000164086		ENSG00000213079	ENSG00000143179	ENSG00000198286	ENSG00000006530	ENSG00000144891	ENSG00000165695	ENSG00000135744		ENSG00000159723	ENSG00000223569	ENSG00000218891	ENSG00000176903	ENSG00000203812	ENSG00000099958	ENSG00000284733	ENSG00000177201	ENSG00000204978		ENSG00000130164								ENSG00000168329	ENSG00000181555	ENSG00000058262	ENSG00000151611	ENSG00000145348	ENSG00000073734
ENSG00000084693	ENSG00000148204		ENSG00000188177			ENSG00000106617	ENSG00000170266			ENSG00000138686	ENSG00000183475	ENSG00000129451	ENSG00000127603	ENSG00000105974	ENSG00000220201		ENSG00000084676	ENSG00000174804	ENSG00000196591	ENSG00000162688	ENSG00000177674	ENSG00000155085	ENSG00000135049		ENSG00000135744	ENSG00000235780	ENSG00000158874	ENSG00000115009	ENSG00000184560	ENSG00000172324	ENSG00000253958		ENSG00000204950		ENSG00000102575								ENSG00000168028	ENSG00000178057	ENSG00000075785	ENSG00000198589	ENSG00000205403	ENSG00000018510
ENSG00000204305	ENSG00000118260		ENSG00000125538			ENSG00000126583	ENSG00000178445			ENSG00000122507	ENSG00000138303	ENSG00000132622	ENSG00000171456	ENSG00000139842	ENSG00000187735		ENSG00000088812	ENSG00000265241	ENSG00000089094	ENSG00000116771	ENSG00000172482	ENSG00000231824	ENSG00000177674		ENSG00000135049	ENSG00000170891	ENSG00000184281	ENSG00000214309	ENSG00000228075	ENSG00000235718	ENSG00000169035	ENSG00000102854	ENSG00000204913		ENSG00000179218								ENSG00000160808	ENSG00000173402	ENSG00000169714	ENSG00000256043	ENSG00000174720	ENSG00000168542
ENSG00000173744	ENSG00000182158		ENSG00000114999			ENSG00000130175	ENSG00000119392			ENSG00000187244	ENSG00000100325	ENSG00000170370	ENSG00000149599	ENSG00000157404	ENSG00000173846		ENSG00000108055	ENSG00000122705	ENSG00000127511	ENSG00000187546	ENSG00000113492	ENSG00000121057	ENSG00000172482		ENSG00000144891	ENSG00000127561	ENSG00000180644	ENSG00000053438	ENSG00000198355	ENSG00000110811	ENSG00000178403	ENSG00000203724	ENSG00000204889		ENSG00000171954								ENSG00000114270	ENSG00000173540	ENSG00000113971	ENSG00000143387	ENSG00000138684	ENSG00000204262
ENSG00000106351	ENSG00000146592		ENSG00000115091			ENSG00000105287	ENSG00000126603		ENSG00000186844		ENSG00000112249	ENSG00000173264	ENSG00000132846	ENSG00000172354	ENSG00000100105		ENSG00000143341	ENSG00000176261	ENSG00000186907	ENSG00000092847	ENSG00000153207	ENSG00000108599	ENSG00000113492		ENSG00000177674	ENSG00000187026	ENSG00000258436	ENSG00000187175	ENSG00000206104	ENSG00000258436	ENSG00000142511	ENSG00000167414	ENSG00000204887		ENSG00000248099								ENSG00000178537	ENSG00000114388	ENSG00000091513	ENSG00000137601	ENSG00000145375	ENSG00000115415
ENSG00000164252	ENSG00000005339		ENSG00000136682			ENSG00000171867	ENSG00000107249		ENSG00000196240	ENSG00000114200	ENSG00000183734	ENSG00000122756	ENSG00000106028	ENSG00000011485	ENSG00000141655		ENSG00000204262	ENSG00000137692	ENSG00000087460	ENSG00000123908	ENSG00000101444	ENSG00000023516	ENSG00000153207		ENSG00000172482	ENSG00000175646	ENSG00000272804	ENSG00000189169	ENSG00000149133	ENSG00000187701	ENSG00000178257	ENSG00000181785	ENSG00000204880		ENSG00000006016								ENSG00000178057	ENSG00000243989	ENSG00000144891	ENSG00000164362	ENSG00000164040	ENSG00000247626
ENSG00000006530	ENSG00000150938		ENSG00000144134			ENSG00000163421	ENSG00000109738		ENSG00000254647	ENSG00000248098	ENSG00000232237	ENSG00000123384	ENSG00000181274	ENSG00000127616	ENSG00000143418		ENSG00000115524		ENSG00000196358	ENSG00000126070	ENSG00000168710	ENSG00000131016	ENSG00000101444		ENSG00000113492	ENSG00000172154	ENSG00000181001	ENSG00000176231	ENSG00000181001	ENSG00000176555	ENSG00000204880	ENSG00000171501	ENSG00000204880		ENSG00000064490								ENSG00000173540	ENSG00000163930	ENSG00000047457	ENSG00000145494	ENSG00000170180	ENSG00000119013
ENSG00000162688	ENSG00000119878		ENSG00000175497			ENSG00000184500	ENSG00000182512		ENSG00000131059	ENSG00000083123	ENSG00000141505	ENSG00000162878	ENSG00000072818	ENSG00000121481	ENSG00000107719		ENSG00000165494	ENSG00000007312	ENSG00000120948	ENSG00000134698	ENSG00000158467	ENSG00000170776	ENSG00000168710		ENSG00000153207	ENSG00000172188	ENSG00000181218	ENSG00000205544	ENSG00000184351	ENSG00000181001	ENSG00000213030	ENSG00000139797	ENSG00000204873		ENSG00000021488								ENSG00000114353	ENSG00000163931	ENSG00000114200	ENSG00000124275	ENSG00000198589	ENSG00000064012
ENSG00000116771	ENSG00000167193		ENSG00000125618			ENSG00000117360	ENSG00000135821		ENSG00000154997	ENSG00000103507	ENSG00000161944	ENSG00000173548	ENSG00000178403	ENSG00000067606	ENSG00000119866		ENSG00000077097	ENSG00000111704	ENSG00000197381	ENSG00000204310	ENSG00000126705	ENSG00000111254	ENSG00000158467		ENSG00000101444	ENSG00000186943	ENSG00000189181	ENSG00000256812	ENSG00000267631	ENSG00000164729	ENSG00000221813	ENSG00000196341	ENSG00000204872		ENSG00000245848								ENSG00000114854	ENSG00000157388	ENSG00000163581	ENSG00000168621	ENSG00000256043	ENSG00000155760
ENSG00000187546	ENSG00000099942		ENSG00000169967			ENSG00000105618	ENSG00000196743			ENSG00000142867	ENSG00000116539	ENSG00000137507	ENSG00000084072	ENSG00000138685	ENSG00000157992		ENSG00000096696			ENSG00000169692	ENSG00000135541	ENSG00000179841	ENSG00000126705		ENSG00000168710	ENSG00000182631	ENSG00000150779	ENSG00000172155	ENSG00000179859	ENSG00000172500	ENSG00000122133	ENSG00000048162	ENSG00000204822		ENSG00000124299								ENSG00000163666	ENSG00000168306	ENSG00000121879	ENSG00000113594	ENSG00000143387	ENSG00000023228
ENSG00000092847	ENSG00000006016		ENSG00000088179			ENSG00000174231	ENSG00000134183			ENSG00000119866	ENSG00000129691	ENSG00000188760	ENSG00000138756	ENSG00000111664	ENSG00000162924		ENSG00000136709	ENSG00000056097	ENSG00000172216	ENSG00000160216	ENSG00000124942	ENSG00000151320	ENSG00000135541		ENSG00000158467	ENSG00000232388	ENSG00000162723	ENSG00000185303	ENSG00000203730	ENSG00000161921	ENSG00000183310	ENSG00000142089	ENSG00000204671		ENSG00000105697								ENSG00000114480	ENSG00000114861	ENSG00000113790	ENSG00000082074	ENSG00000052802	ENSG00000118246
ENSG00000123908	ENSG00000124207		ENSG00000074054			ENSG00000204983	ENSG00000124713			ENSG00000127152	ENSG00000108684	ENSG00000256762	ENSG00000133226	ENSG00000121022	ENSG00000181788		ENSG00000124181	ENSG00000186106	ENSG00000175115	ENSG00000026652	ENSG00000185567	ENSG00000118507	ENSG00000124942		ENSG00000126705	ENSG00000212993	ENSG00000152207	ENSG00000172789	ENSG00000124529	ENSG00000134285	ENSG00000106565	ENSG00000249860	ENSG00000204661		ENSG00000126267								ENSG00000114573	ENSG00000163421	ENSG00000181092	ENSG00000113600	ENSG00000164342	ENSG00000144406
ENSG00000126070	ENSG00000184371		ENSG00000115112			ENSG00000143801	ENSG00000116906			ENSG00000135697	ENSG00000126522	ENSG00000131095	ENSG00000152700	ENSG00000109606	ENSG00000176022		ENSG00000118200	ENSG00000153147	ENSG00000020633	ENSG00000155189	ENSG00000106546	ENSG00000105127	ENSG00000185567		ENSG00000135541	ENSG00000124102	ENSG00000186827	ENSG00000255823	ENSG00000206150	ENSG00000137440	ENSG00000239810	ENSG00000122644	ENSG00000204659		ENSG00000161270								ENSG00000113845	ENSG00000064835	ENSG00000174007	ENSG00000112964	ENSG00000164362	ENSG00000021826
ENSG00000134698	ENSG00000182578		ENSG00000163083			ENSG00000140368	ENSG00000111670				ENSG00000166183	ENSG00000076662	ENSG00000133477	ENSG00000111445	ENSG00000204392		ENSG00000116147	ENSG00000134107	ENSG00000126351	ENSG00000018510	ENSG00000063438	ENSG00000011243	ENSG00000106546		ENSG00000185567	ENSG00000186790	ENSG00000140406	ENSG00000171236	ENSG00000176340	ENSG00000250844	ENSG00000198812	ENSG00000203730	ENSG00000204653		ENSG00000167642								ENSG00000173175	ENSG00000113966	ENSG00000127415	ENSG00000164258	ENSG00000154124	ENSG00000144452
ENSG00000204310	ENSG00000164400		ENSG00000211460			ENSG00000185920	ENSG00000090581				ENSG00000198363	ENSG00000105409	ENSG00000134321	ENSG00000103540	ENSG00000164638			ENSG00000006451	ENSG00000126461	ENSG00000106541	ENSG00000100591	ENSG00000127914	ENSG00000100591		ENSG00000106546	ENSG00000176919	ENSG00000114315	ENSG00000116014	ENSG00000178279	ENSG00000122644	ENSG00000213145	ENSG00000206172	ENSG00000204612		ENSG00000196218								ENSG00000058262	ENSG00000114354	ENSG00000087274	ENSG00000049167	ENSG00000168685	ENSG00000074582
ENSG00000169692	ENSG00000103653		ENSG00000074047			ENSG00000171862	ENSG00000109163			ENSG00000074582	ENSG00000066279	ENSG00000105409	ENSG00000141198	ENSG00000176105	ENSG00000163545		ENSG00000174373	ENSG00000139579		ENSG00000173467	ENSG00000145192	ENSG00000166452	ENSG00000145192		ENSG00000063438	ENSG00000179580	ENSG00000165496	ENSG00000184560	ENSG00000235631	ENSG00000100823	ENSG00000169469	ENSG00000244362	ENSG00000204572		ENSG00000130402								ENSG00000177646	ENSG00000181722	ENSG00000108576	ENSG00000164182	ENSG00000112964	ENSG00000163501
ENSG00000160216	ENSG00000141551		ENSG00000136720			ENSG00000124212	ENSG00000135677			ENSG00000176697	ENSG00000244617	ENSG00000136944	ENSG00000125846	ENSG00000169047	ENSG00000163950		ENSG00000171105	ENSG00000149273	ENSG00000105325	ENSG00000188157	ENSG00000169877	ENSG00000174574	ENSG00000169877		ENSG00000100591	ENSG00000241794	ENSG00000236637	ENSG00000184724	ENSG00000183310	ENSG00000183186	ENSG00000173762	ENSG00000172201	ENSG00000204414		ENSG00000104835								ENSG00000169714	ENSG00000113845	ENSG00000197386	ENSG00000197822	ENSG00000070193	ENSG00000169047
ENSG00000026652	ENSG00000070770		ENSG00000136709			ENSG00000087494	ENSG00000120370			ENSG00000145734	ENSG00000162174	ENSG00000164076	ENSG00000117475	ENSG00000273173	ENSG00000086062		ENSG00000133812	ENSG00000184845	ENSG00000164163	ENSG00000159723	ENSG00000111732	ENSG00000135334	ENSG00000111732		ENSG00000145192	ENSG00000175514	ENSG00000198258	ENSG00000249860	ENSG00000172201	ENSG00000185761	ENSG00000122180	ENSG00000107807	ENSG00000204335		ENSG00000197110								ENSG00000114686	ENSG00000163848	ENSG00000109501	ENSG00000228716	ENSG00000145675	ENSG00000081052
ENSG00000155189	ENSG00000204435		ENSG00000144233			ENSG00000179295	ENSG00000203618			ENSG00000166546	ENSG00000152092	ENSG00000007314	ENSG00000133067	ENSG00000186908	ENSG00000178773		ENSG00000067141	ENSG00000088256	ENSG00000077150	ENSG00000135744	ENSG00000186063	ENSG00000106948	ENSG00000186063		ENSG00000169877	ENSG00000100253	ENSG00000258315	ENSG00000185201	ENSG00000228474	ENSG00000176136	ENSG00000221821	ENSG00000105261	ENSG00000204300		ENSG00000123815								ENSG00000114054	ENSG00000081307	ENSG00000109618	ENSG00000186468	ENSG00000197822	ENSG00000169031
ENSG00000018510	ENSG00000144655		ENSG00000136715			ENSG00000075785	ENSG00000169704			ENSG00000167995	ENSG00000148219	ENSG00000142798	ENSG00000196544	ENSG00000166313	ENSG00000118997		ENSG00000139697	ENSG00000105997	ENSG00000165916	ENSG00000135049	ENSG00000204472	ENSG00000117448	ENSG00000204472		ENSG00000111732	ENSG00000130538	ENSG00000125787	ENSG00000183260	ENSG00000244094	ENSG00000162771	ENSG00000185372	ENSG00000176903	ENSG00000204246		ENSG00000255974								ENSG00000175110	ENSG00000114019	ENSG00000163069	ENSG00000152422	ENSG00000049860	ENSG00000163359
ENSG00000106541			ENSG00000163166			ENSG00000128340	ENSG00000183098		ENSG00000087152	ENSG00000125864	ENSG00000154438	ENSG00000163083	ENSG00000169884	ENSG00000135829	ENSG00000114648		ENSG00000243156	ENSG00000075618	ENSG00000166206	ENSG00000144891	ENSG00000126878	ENSG00000085662	ENSG00000126878		ENSG00000186063	ENSG00000183269	ENSG00000172150	ENSG00000278870	ENSG00000169214	ENSG00000203942	ENSG00000187918	ENSG00000160472	ENSG00000204237		ENSG00000105329								ENSG00000144891	ENSG00000174611	ENSG00000174780	ENSG00000198677		ENSG00000130414
ENSG00000173467	ENSG00000129170		ENSG00000144224			ENSG00000108384				ENSG00000170819	ENSG00000119778	ENSG00000128594	ENSG00000172663	ENSG00000135486	ENSG00000169230			ENSG00000180720	ENSG00000119772	ENSG00000177674	ENSG00000042286	ENSG00000198074	ENSG00000042286		ENSG00000204472	ENSG00000130303	ENSG00000174307	ENSG00000198812	ENSG00000048462	ENSG00000161055	ENSG00000158717	ENSG00000196981	ENSG00000204001		ENSG00000123810								ENSG00000169313	ENSG00000118007	ENSG00000152795	ENSG00000134982	ENSG00000132842	ENSG00000172482
ENSG00000188157	ENSG00000160213		ENSG00000076003			ENSG00000132155	ENSG00000121957				ENSG00000176208	ENSG00000113196	ENSG00000140600	ENSG00000164109	ENSG00000213977		ENSG00000145147	ENSG00000099381	ENSG00000198752	ENSG00000172482	ENSG00000183773	ENSG00000227471	ENSG00000183773		ENSG00000126878	ENSG00000203942	ENSG00000196589	ENSG00000178531	ENSG00000183560	ENSG00000214087	ENSG00000279301	ENSG00000164729	ENSG00000203942		ENSG00000105722								ENSG00000196549	ENSG00000152977	ENSG00000118777	ENSG00000186687	ENSG00000152422	ENSG00000176946
ENSG00000159723	ENSG00000159692		ENSG00000152127			ENSG00000108557	ENSG00000233276		ENSG00000172680	ENSG00000205899	ENSG00000137343	ENSG00000130540	ENSG00000108578	ENSG00000100138	ENSG00000126522		ENSG00000165219	ENSG00000132639	ENSG00000157103	ENSG00000113492	ENSG00000146416	ENSG00000151632	ENSG00000146416		ENSG00000042286	ENSG00000177212	ENSG00000186803	ENSG00000189181	ENSG00000182854	ENSG00000169688	ENSG00000188486	ENSG00000183310	ENSG00000203909		ENSG00000105771								ENSG00000168827	ENSG00000154310	ENSG00000145331	ENSG00000164398	ENSG00000198677	ENSG00000125826
ENSG00000135744	ENSG00000175029		ENSG00000121989			ENSG00000145715	ENSG00000137106			ENSG00000185963	ENSG00000107669		ENSG00000168530	ENSG00000077782	ENSG00000121579		ENSG00000196712	ENSG00000011451	ENSG00000066032	ENSG00000153207	ENSG00000164022	ENSG00000196139	ENSG00000163568		ENSG00000183773	ENSG00000198680	ENSG00000247315	ENSG00000171180	ENSG00000188050	ENSG00000142789	ENSG00000168582	ENSG00000099804	ENSG00000203908		ENSG00000104783								ENSG00000163581	ENSG00000177565	ENSG00000138823	ENSG00000125347	ENSG00000153113	ENSG00000101266
ENSG00000135049	ENSG00000102974		ENSG00000135999			ENSG00000173976	ENSG00000164418			ENSG00000136717	ENSG00000118217	ENSG00000176678	ENSG00000125816	ENSG00000179218	ENSG00000240230		ENSG00000117713	ENSG00000171462	ENSG00000175264	ENSG00000101444	ENSG00000106305	ENSG00000198610	ENSG00000164022		ENSG00000146416	ENSG00000198326	ENSG00000104938	ENSG00000185522	ENSG00000204913	ENSG00000116741	ENSG00000161180	ENSG00000177494	ENSG00000203896		ENSG00000130203								ENSG00000121879	ENSG00000121879	ENSG00000109320	ENSG00000113013	ENSG00000113368	ENSG00000101276
ENSG00000144891			ENSG00000168280			ENSG00000139687	ENSG00000185974			ENSG00000136573	ENSG00000213676	ENSG00000084636	ENSG00000253148	ENSG00000185122	ENSG00000084628		ENSG00000135829	ENSG00000188848	ENSG00000076826	ENSG00000168710	ENSG00000110711	ENSG00000122787	ENSG00000106305		ENSG00000163568	ENSG00000196099	ENSG00000184292	ENSG00000148303	ENSG00000229579	ENSG00000172365	ENSG00000184270	ENSG00000173976	ENSG00000203883		ENSG00000189114								ENSG00000205981	ENSG00000181449	ENSG00000145354		ENSG00000113522	ENSG00000101384
ENSG00000177674	ENSG00000044115		ENSG00000169554			ENSG00000203867	ENSG00000113262		ENSG00000181903	ENSG00000197299	ENSG00000171681	ENSG00000170689	ENSG00000153002	ENSG00000068796	ENSG00000160783			ENSG00000056586	ENSG00000143379	ENSG00000158467	ENSG00000129221	ENSG00000165568	ENSG00000110711		ENSG00000164022	ENSG00000221880	ENSG00000184032	ENSG00000221916	ENSG00000181961		ENSG00000278889	ENSG00000176895	ENSG00000203852		ENSG00000177045								ENSG00000090534	ENSG00000114279	ENSG00000138796	ENSG00000131504		ENSG00000101247
ENSG00000172482	ENSG00000066032		ENSG00000115963			ENSG00000138207	ENSG00000215203			ENSG00000095585	ENSG00000166669	ENSG00000123388	ENSG00000103485	ENSG00000099783	ENSG00000163393		ENSG00000067798	ENSG00000231500	ENSG00000100425	ENSG00000126705	ENSG00000160224	ENSG00000053371	ENSG00000129221		ENSG00000106305	ENSG00000196844	ENSG00000161265	ENSG00000169750	ENSG00000197273	ENSG00000109971	ENSG00000187581	ENSG00000101441	ENSG00000203812		ENSG00000104936								ENSG00000073282	ENSG00000174007	ENSG00000205403	ENSG00000113580	ENSG00000133710	ENSG00000132669
ENSG00000113492	ENSG00000168036		ENSG00000168702			ENSG00000068615	ENSG00000104687		ENSG00000124900	ENSG00000189114	ENSG00000152348	ENSG00000088543	ENSG00000188659	ENSG00000142945	ENSG00000069998		ENSG00000143442	ENSG00000170385	ENSG00000003756	ENSG00000135541	ENSG00000196581	ENSG00000162482	ENSG00000160224		ENSG00000110711	ENSG00000176742	ENSG00000119616	ENSG00000164743	ENSG00000258817	ENSG00000205899	ENSG00000034510	ENSG00000099860	ENSG00000203811		ENSG00000042753								ENSG00000198836	ENSG00000174227	ENSG00000138684		ENSG00000113721	ENSG00000131055
ENSG00000153207	ENSG00000178585		ENSG00000204406			ENSG00000165731	ENSG00000272047			ENSG00000104164	ENSG00000123395	ENSG00000107742	ENSG00000132623	ENSG00000138778	ENSG00000188613		ENSG00000109756	ENSG00000170370	ENSG00000148660	ENSG00000124942	ENSG00000232434	ENSG00000211454	ENSG00000196581		ENSG00000129221	ENSG00000126246	ENSG00000182782	ENSG00000189409	ENSG00000184345	ENSG00000219073	ENSG00000105697	ENSG00000173404	ENSG00000203795		ENSG00000087088								ENSG00000174007	ENSG00000068078	ENSG00000170180	ENSG00000182578	ENSG00000237693	ENSG00000171456
ENSG00000101444	ENSG00000135047		ENSG00000080345			ENSG00000143390	ENSG00000169919			ENSG00000106605	ENSG00000145782		ENSG00000125207	ENSG00000168028	ENSG00000230778				ENSG00000171720	ENSG00000185567	ENSG00000129474	ENSG00000142208	ENSG00000232434		ENSG00000160224	ENSG00000188015	ENSG00000095917	ENSG00000171421	ENSG00000255181	ENSG00000188816	ENSG00000189030	ENSG00000184260	ENSG00000203784		ENSG00000104812								ENSG00000127415	ENSG00000108576	ENSG00000198589	ENSG00000164587	ENSG00000145888	ENSG00000088305
ENSG00000168710	ENSG00000085733		ENSG00000153234			ENSG00000064490	ENSG00000163754			ENSG00000168487	ENSG00000175224	ENSG00000152518	ENSG00000112576	ENSG00000072401	ENSG00000144021		ENSG00000163781	ENSG00000143816	ENSG00000163694	ENSG00000106546	ENSG00000106992	ENSG00000204673	ENSG00000129474		ENSG00000196581	ENSG00000219607	ENSG00000158716	ENSG00000165496	ENSG00000172772	ENSG00000140990	ENSG00000092067	ENSG00000212938	ENSG00000203783		ENSG00000105357								ENSG00000087274	ENSG00000197386	ENSG00000256043	ENSG00000237693	ENSG00000113263	ENSG00000101444
ENSG00000158467	ENSG00000107611		ENSG00000115170			ENSG00000133111	ENSG00000104812				ENSG00000126775	ENSG00000185245	ENSG00000100577	ENSG00000184678	ENSG00000121481			ENSG00000124614	ENSG00000155252	ENSG00000063438	ENSG00000004455	ENSG00000105221	ENSG00000106992		ENSG00000232434	ENSG00000235780	ENSG00000182405	ENSG00000167757	ENSG00000069696	ENSG00000125652	ENSG00000175691	ENSG00000172289	ENSG00000203782		ENSG00000062822								ENSG00000109501	ENSG00000048342	ENSG00000143387	ENSG00000113263	ENSG00000113302	ENSG00000078747
ENSG00000126705	ENSG00000055130		ENSG00000157827			ENSG00000148604	ENSG00000111713			ENSG00000125845	ENSG00000085978	ENSG00000129465	ENSG00000065802	ENSG00000184260	ENSG00000184232		ENSG00000119778	ENSG00000122696	ENSG00000126457	ENSG00000100591	ENSG00000147853	ENSG00000117020	ENSG00000004455		ENSG00000129474	ENSG00000168703	ENSG00000177201	ENSG00000172769	ENSG00000172680	ENSG00000176971	ENSG00000188155	ENSG00000187513	ENSG00000203757		ENSG00000105379								ENSG00000169762	ENSG00000014824	ENSG00000154124	ENSG00000181163	ENSG00000134516	ENSG00000125965
ENSG00000135541	ENSG00000036257		ENSG00000162989			ENSG00000116741	ENSG00000138796			ENSG00000125378	ENSG00000168010	ENSG00000124493	ENSG00000120705	ENSG00000198821	ENSG00000171865		ENSG00000132694	ENSG00000137876	ENSG00000130758	ENSG00000145192	ENSG00000162433	ENSG00000166971	ENSG00000147853		ENSG00000106992	ENSG00000235780	ENSG00000205882	ENSG00000137273	ENSG00000168894	ENSG00000176219	ENSG00000243449	ENSG00000273018	ENSG00000203737		ENSG00000179820								ENSG00000121897	ENSG00000128052	ENSG00000168685	ENSG00000037280	ENSG00000145936	ENSG00000101347
ENSG00000124942	ENSG00000139842		ENSG00000196504			ENSG00000163914	ENSG00000084754			ENSG00000101144	ENSG00000125703	ENSG00000115596	ENSG00000173456	ENSG00000157168	ENSG00000132361		ENSG00000122257	ENSG00000198948		ENSG00000169877	ENSG00000154027	ENSG00000023330	ENSG00000162433		ENSG00000004455	ENSG00000168454	ENSG00000124253	ENSG00000203812	ENSG00000177693	ENSG00000204103	ENSG00000258453	ENSG00000163216	ENSG00000203730		ENSG00000129991								ENSG00000163069	ENSG00000128039	ENSG00000168621	ENSG00000145982	ENSG00000181163	ENSG00000101076
ENSG00000185567	ENSG00000044090					ENSG00000079841	ENSG00000138029			ENSG00000164619	ENSG00000057663	ENSG00000272031	ENSG00000148965	ENSG00000156970	ENSG00000236279		ENSG00000173482	ENSG00000185774		ENSG00000111732	ENSG00000085231	ENSG00000163631	ENSG00000154027		ENSG00000147853	ENSG00000170122	ENSG00000204595	ENSG00000197191	ENSG00000180346	ENSG00000185982	ENSG00000181786	ENSG00000147873	ENSG00000203663		ENSG00000115758								ENSG00000134853	ENSG00000173085	ENSG00000083720	ENSG00000111846	ENSG00000183072	ENSG00000196839
ENSG00000106546	ENSG00000257923		ENSG00000136535			ENSG00000135828	ENSG00000105697			ENSG00000107779	ENSG00000197548	ENSG00000142173	ENSG00000197213	ENSG00000134183	ENSG00000167645		ENSG00000070182	ENSG00000071575	ENSG00000182979	ENSG00000186063	ENSG00000140057	ENSG00000170017	ENSG00000085231		ENSG00000162433	ENSG00000229579	ENSG00000142513	ENSG00000221944	ENSG00000205808	ENSG00000123407	ENSG00000177508	ENSG00000139899	ENSG00000203661		ENSG00000134324								ENSG00000084093	ENSG00000163625	ENSG00000112964	ENSG00000078401	ENSG00000124491	ENSG00000064601
ENSG00000063438	ENSG00000111249		ENSG00000184611			ENSG00000181481	ENSG00000143575			ENSG00000138696	ENSG00000198513	ENSG00000212724	ENSG00000104856	ENSG00000111276	ENSG00000123453		ENSG00000078018	ENSG00000003137	ENSG00000112640	ENSG00000204472	ENSG00000165695	ENSG00000161618	ENSG00000140057		ENSG00000154027	ENSG00000129451		ENSG00000232434	ENSG00000131668	ENSG00000153303	ENSG00000177954	ENSG00000165553	ENSG00000203618		ENSG00000134323								ENSG00000163631	ENSG00000145335	ENSG00000070193	ENSG00000010704	ENSG00000096696	ENSG00000101017
ENSG00000100591	ENSG00000154639		ENSG00000123636			ENSG00000185008	ENSG00000244734		ENSG00000112115	ENSG00000204217	ENSG00000149311	ENSG00000212724	ENSG00000188649	ENSG00000149273	ENSG00000169871		ENSG00000009954		ENSG00000139613	ENSG00000126878	ENSG00000155085	ENSG00000059573	ENSG00000165695		ENSG00000085231	ENSG00000277632	ENSG00000177151	ENSG00000254997	ENSG00000189181	ENSG00000205883	ENSG00000181562	ENSG00000221996	ENSG00000198967		ENSG00000118965								ENSG00000173085	ENSG00000152208	ENSG00000113448	ENSG00000204420	ENSG00000111846	ENSG00000124198
ENSG00000145192	ENSG00000107562		ENSG00000153250			ENSG00000169071	ENSG00000179111		ENSG00000074181	ENSG00000165733	ENSG00000172238	ENSG00000174327	ENSG00000243708	ENSG00000065361	ENSG00000100605		ENSG00000091157	ENSG00000108379	ENSG00000058262	ENSG00000042286	ENSG00000231824	ENSG00000165092	ENSG00000155085		ENSG00000140057	ENSG00000240386	ENSG00000124391	ENSG00000233412	ENSG00000212721	ENSG00000236396	ENSG00000196772	ENSG00000127529	ENSG00000198965		ENSG00000084754								ENSG00000118777	ENSG00000145331	ENSG00000049167	ENSG00000204386	ENSG00000124827	ENSG00000000419
ENSG00000169877	ENSG00000145824		ENSG00000136560			ENSG00000183638	ENSG00000213614		ENSG00000164822	ENSG00000169594	ENSG00000179774	ENSG00000197587	ENSG00000243709	ENSG00000213024	ENSG00000089693		ENSG00000184347	ENSG00000172007	ENSG00000090686	ENSG00000183773	ENSG00000121057	ENSG00000128918	ENSG00000231824		ENSG00000165695	ENSG00000177693	ENSG00000184160	ENSG00000180934	ENSG00000179673	ENSG00000187166		ENSG00000234409	ENSG00000198931		ENSG00000138029								ENSG00000248144	ENSG00000138821	ENSG00000145675	ENSG00000204351	ENSG00000137364	ENSG00000019186
ENSG00000111732	ENSG00000121966		ENSG00000144285			ENSG00000164610	ENSG00000049860		ENSG00000183607	ENSG00000173068	ENSG00000177556	ENSG00000205143	ENSG00000163319	ENSG00000196419	ENSG00000127588		ENSG00000156299	ENSG00000065526	ENSG00000177103	ENSG00000146416	ENSG00000108599	ENSG00000184254	ENSG00000121057		ENSG00000155085	ENSG00000174667	ENSG00000177383	ENSG00000205358	ENSG00000174914	ENSG00000239961	ENSG00000171936	ENSG00000260325	ENSG00000198854		ENSG00000171303								ENSG00000138823	ENSG00000109323	ENSG00000197822	ENSG00000231852	ENSG00000010704	ENSG00000124089
ENSG00000186063	ENSG00000154832		ENSG00000153253			ENSG00000142676	ENSG00000010704			ENSG00000163170	ENSG00000206190	ENSG00000129226	ENSG00000181038	ENSG00000198176	ENSG00000197860		ENSG00000127616	ENSG00000163823	ENSG00000176887	ENSG00000163568	ENSG00000023516	ENSG00000137124	ENSG00000108599		ENSG00000231824	ENSG00000109851	ENSG00000125657	ENSG00000175793	ENSG00000231396	ENSG00000120075	ENSG00000140955	ENSG00000205328	ENSG00000198841		ENSG00000115204								ENSG00000109320	ENSG00000145348	ENSG00000049860	ENSG00000204264	ENSG00000204655	ENSG00000087460
ENSG00000204472	ENSG00000172115		ENSG00000198648			ENSG00000182899				ENSG00000165714	ENSG00000145246	ENSG00000164107	ENSG00000166275	ENSG00000198400	ENSG00000123933		ENSG00000150995	ENSG00000003756	ENSG00000134318	ENSG00000164022	ENSG00000131016	ENSG00000144908	ENSG00000023516		ENSG00000121057	ENSG00000174917	ENSG00000155463	ENSG00000228856	ENSG00000182676	ENSG00000118181	ENSG00000206181	ENSG00000197487	ENSG00000198812		ENSG00000138002								ENSG00000138778	ENSG00000174720		ENSG00000112039	ENSG00000204539	ENSG00000124205
ENSG00000126878	ENSG00000273749		ENSG00000136531			ENSG00000122406	ENSG00000113924			ENSG00000172331	ENSG00000068650	ENSG00000132692	ENSG00000144597	ENSG00000156508	ENSG00000131013		ENSG00000054523	ENSG00000106689	ENSG00000155876	ENSG00000106305	ENSG00000170776	ENSG00000136010	ENSG00000131016		ENSG00000108599	ENSG00000157778	ENSG00000185176	ENSG00000255398	ENSG00000122644	ENSG00000120129	ENSG00000070404	ENSG00000263465	ENSG00000198783		ENSG00000115904								ENSG00000138777	ENSG00000138686	ENSG00000113318	ENSG00000198087	ENSG00000243649	ENSG00000092758
ENSG00000042286	ENSG00000083799		ENSG00000138398			ENSG00000124614	ENSG00000019991			ENSG00000104331	ENSG00000105726	ENSG00000244274	ENSG00000179165	ENSG00000123908	ENSG00000132661		ENSG00000134318	ENSG00000168092	ENSG00000107581	ENSG00000110711	ENSG00000111254	ENSG00000111275	ENSG00000170776		ENSG00000023516	ENSG00000186150	ENSG00000235387	ENSG00000159248	ENSG00000223601	ENSG00000228594	ENSG00000120471	ENSG00000205882	ENSG00000198754		ENSG00000138036								ENSG00000138796	ENSG00000181004	ENSG00000152422		ENSG00000204351	ENSG00000258366
ENSG00000183773	ENSG00000140459		ENSG00000198586			ENSG00000182774	ENSG00000165102			ENSG00000171634	ENSG00000159363	ENSG00000164082	ENSG00000169777	ENSG00000087258	ENSG00000106384		ENSG00000144028	ENSG00000215421	ENSG00000155511	ENSG00000129221	ENSG00000179841	ENSG00000108602	ENSG00000111254		ENSG00000131016	ENSG00000182187	ENSG00000124257	ENSG00000163283	ENSG00000167748	ENSG00000186891	ENSG00000159761	ENSG00000254709	ENSG00000198736		ENSG00000138079								ENSG00000164093	ENSG00000145375	ENSG00000175426	ENSG00000112077	ENSG00000231852	ENSG00000154646
ENSG00000146416	ENSG00000179142		ENSG00000081479			ENSG00000105372	ENSG00000198130			ENSG00000157764	ENSG00000133657	ENSG00000085552	ENSG00000163914	ENSG00000125835	ENSG00000204160		ENSG00000010818	ENSG00000114013	ENSG00000110048	ENSG00000160224	ENSG00000151320	ENSG00000072210	ENSG00000179841		ENSG00000170776	ENSG00000180658	ENSG00000203783	ENSG00000185156	ENSG00000151135	ENSG00000177666	ENSG00000139780	ENSG00000181218	ENSG00000198680		ENSG00000068724								ENSG00000172399	ENSG00000196159	ENSG00000113368	ENSG00000170927	ENSG00000179344	ENSG00000159140
ENSG00000163568	ENSG00000148795		ENSG00000144357			ENSG00000138326	ENSG00000159267		ENSG00000176302	ENSG00000106009	ENSG00000143153	ENSG00000243056	ENSG00000084652	ENSG00000096717	ENSG00000198053		ENSG00000095564	ENSG00000131446	ENSG00000109572	ENSG00000196581	ENSG00000118507	ENSG00000006534	ENSG00000151320		ENSG00000111254	ENSG00000279961	ENSG00000221916	ENSG00000177476	ENSG00000176230	ENSG00000197428	ENSG00000197919	ENSG00000164821	ENSG00000198601		ENSG00000095002								ENSG00000151623	ENSG00000181541		ENSG00000001084	ENSG00000204267	ENSG00000159147
ENSG00000164022	ENSG00000140505		ENSG00000091428			ENSG00000197728	ENSG00000117305			ENSG00000012048	ENSG00000129244	ENSG00000253368	ENSG00000144893	ENSG00000114349	ENSG00000099822		ENSG00000102908	ENSG00000170374	ENSG00000143393	ENSG00000232434	ENSG00000105127	ENSG00000132746	ENSG00000118507		ENSG00000179841	ENSG00000159069	ENSG00000231051	ENSG00000183791	ENSG00000176842	ENSG00000116014	ENSG00000167613	ENSG00000168481	ENSG00000198576		ENSG00000162928								ENSG00000171560	ENSG00000218336	ENSG00000113580	ENSG00000168216	ENSG00000204264	ENSG00000159197
ENSG00000106305	ENSG00000231852		ENSG00000144355			ENSG00000171863	ENSG00000134240			ENSG00000139618	ENSG00000069849		ENSG00000166130	ENSG00000165416	ENSG00000136750		ENSG00000134250	ENSG00000176845	ENSG00000108379	ENSG00000129474	ENSG00000011243	ENSG00000159423	ENSG00000105127		ENSG00000151320	ENSG00000161999	ENSG00000102891	ENSG00000142089	ENSG00000182187	ENSG00000104979	ENSG00000189060	ENSG00000184113	ENSG00000198471		ENSG00000169604								ENSG00000171503	ENSG00000168538	ENSG00000164266	ENSG00000013375	ENSG00000168394	ENSG00000157540
ENSG00000110711	ENSG00000019186		ENSG00000172845			ENSG00000048392	ENSG00000100292				ENSG00000196296	ENSG00000167588	ENSG00000142961	ENSG00000117222	ENSG00000182950		ENSG00000196576	ENSG00000205937	ENSG00000108175	ENSG00000106992	ENSG00000127914	ENSG00000112294	ENSG00000011243		ENSG00000118507	ENSG00000228856	ENSG00000139914	ENSG00000203782	ENSG00000169252	ENSG00000197125	ENSG00000168101	ENSG00000188229	ENSG00000198445		ENSG00000135636								ENSG00000038295	ENSG00000073578	ENSG00000155846	ENSG00000123545	ENSG00000231925	ENSG00000157542
ENSG00000129221	ENSG00000095596		ENSG00000115935			ENSG00000124813	ENSG00000215612		ENSG00000187766	ENSG00000141867	ENSG00000174437		ENSG00000140990	ENSG00000158458	ENSG00000182379		ENSG00000196914	ENSG00000181754	ENSG00000015171	ENSG00000004455	ENSG00000166452	ENSG00000119711	ENSG00000127914		ENSG00000105127	ENSG00000176692	ENSG00000161055	ENSG00000172489	ENSG00000180919	ENSG00000170782	ENSG00000143105		ENSG00000198443		ENSG00000116127								ENSG00000038002	ENSG00000145494	ENSG00000113263	ENSG00000081087	ENSG00000112715	ENSG00000160200
ENSG00000160224	ENSG00000003137		ENSG00000170144			ENSG00000198626	ENSG00000241935			ENSG00000166164	ENSG00000070961	ENSG00000144355	ENSG00000178187	ENSG00000067182	ENSG00000198185		ENSG00000122778		ENSG00000159899	ENSG00000147853	ENSG00000174574	ENSG00000164904	ENSG00000166452		ENSG00000011243	ENSG00000171119	ENSG00000185198	ENSG00000124107	ENSG00000229117	ENSG00000142871	ENSG00000228474	ENSG00000127561	ENSG00000198435		ENSG00000163017								ENSG00000151729	ENSG00000037474	ENSG00000113302	ENSG00000185002	ENSG00000112116	ENSG00000142156
ENSG00000196581	ENSG00000001630		ENSG00000187231			ENSG00000103449	ENSG00000105991			ENSG00000137948	ENSG00000157087	ENSG00000153902	ENSG00000090554	ENSG00000169813	ENSG00000023909		ENSG00000143702	ENSG00000136720		ENSG00000162433	ENSG00000135334	ENSG00000118514	ENSG00000174574		ENSG00000127914	ENSG00000198931	ENSG00000115488	ENSG00000260286	ENSG00000240247	ENSG00000204595	ENSG00000173110	ENSG00000196415	ENSG00000198417		ENSG00000114956								ENSG00000073578	ENSG00000038382	ENSG00000183072	ENSG00000118513	ENSG00000151914	ENSG00000142173
ENSG00000232434	ENSG00000167910		ENSG00000079156			ENSG00000101115	ENSG00000105996			ENSG00000162670	ENSG00000058668	ENSG00000162267	ENSG00000144821	ENSG00000100028	ENSG00000184697			ENSG00000054965	ENSG00000116396	ENSG00000154027	ENSG00000106948	ENSG00000143149	ENSG00000135334		ENSG00000166452	ENSG00000212124	ENSG00000186513	ENSG00000184351	ENSG00000213215	ENSG00000213927	ENSG00000214700	ENSG00000184281	ENSG00000198390		ENSG00000168878								ENSG00000164362	ENSG00000242110	ENSG00000124491	ENSG00000027697	ENSG00000112210	ENSG00000160299
ENSG00000129474			ENSG00000018510			ENSG00000075856	ENSG00000158104			ENSG00000136492	ENSG00000064270	ENSG00000162512	ENSG00000172403	ENSG00000144028	ENSG00000123685		ENSG00000148840	ENSG00000115677	ENSG00000074211	ENSG00000085231	ENSG00000162641	ENSG00000149925	ENSG00000106948		ENSG00000174574	ENSG00000214087	ENSG00000255423	ENSG00000176046	ENSG00000231637	ENSG00000149743	ENSG00000204710	ENSG00000167799	ENSG00000198355		ENSG00000172071								ENSG00000145494		ENSG00000096696	ENSG00000118503	ENSG00000013375	ENSG00000093009
ENSG00000106992	ENSG00000205795		ENSG00000064989			ENSG00000119042	ENSG00000164120			ENSG00000156983	ENSG00000105675	ENSG00000165556	ENSG00000172404	ENSG00000163932	ENSG00000198858		ENSG00000154310	ENSG00000159202	ENSG00000100403	ENSG00000140057	ENSG00000117448	ENSG00000136872	ENSG00000162641		ENSG00000135334	ENSG00000111669	ENSG00000105655	ENSG00000198736	ENSG00000128276	ENSG00000178821	ENSG00000176490	ENSG00000204950	ENSG00000198353		ENSG00000144061								ENSG00000113569	ENSG00000164588	ENSG00000124827	ENSG00000189007	ENSG00000135318	ENSG00000184058
ENSG00000004455	ENSG00000100592		ENSG00000204262			ENSG00000144285	ENSG00000107521			ENSG00000174672	ENSG00000135390	ENSG00000179388	ENSG00000127528	ENSG00000139343	ENSG00000144233		ENSG00000119285	ENSG00000112576	ENSG00000141404	ENSG00000165695	ENSG00000085662	ENSG00000109107	ENSG00000117448		ENSG00000106948	ENSG00000170166	ENSG00000165943	ENSG00000170549	ENSG00000125901	ENSG00000157227	ENSG00000183307	ENSG00000178602	ENSG00000198326		ENSG00000136689								ENSG00000112964	ENSG00000164258	ENSG00000078401	ENSG00000135604	ENSG00000112365	ENSG00000183597
ENSG00000147853	ENSG00000173406		ENSG00000065548			ENSG00000105711	ENSG00000163755				ENSG00000117410	ENSG00000167767	ENSG00000106682	ENSG00000080815	ENSG00000120694		ENSG00000007202		ENSG00000114062	ENSG00000155085	ENSG00000198074	ENSG00000033011	ENSG00000085662		ENSG00000162641	ENSG00000178395	ENSG00000187180	ENSG00000233198	ENSG00000231637	ENSG00000158887	ENSG00000184471	ENSG00000135245	ENSG00000198283		ENSG00000136710								ENSG00000112992	ENSG00000113448	ENSG00000137364	ENSG00000155906	ENSG00000056972	ENSG00000244486
ENSG00000162433	ENSG00000153071		ENSG00000061676			ENSG00000136531	ENSG00000100099		ENSG00000168875	ENSG00000168000	ENSG00000113732	ENSG00000117266	ENSG00000182749	ENSG00000143977	ENSG00000095951		ENSG00000163939	ENSG00000152208	ENSG00000033627	ENSG00000231824	ENSG00000227471	ENSG00000139133	ENSG00000198074		ENSG00000117448	ENSG00000187080	ENSG00000165762	ENSG00000177673	ENSG00000256812	ENSG00000172208	ENSG00000104976	ENSG00000105428	ENSG00000198271		ENSG00000121966								ENSG00000164258	ENSG00000164182	ENSG00000010704	ENSG00000122194	ENSG00000112769	ENSG00000099940
ENSG00000154027	ENSG00000276644		ENSG00000168542			ENSG00000166257	ENSG00000166189			ENSG00000162399	ENSG00000151418		ENSG00000154114	ENSG00000182004	ENSG00000163132		ENSG00000185658	ENSG00000175324	ENSG00000160007	ENSG00000121057	ENSG00000151632	ENSG00000175548	ENSG00000187134		ENSG00000085662	ENSG00000143553	ENSG00000131652	ENSG00000179029	ENSG00000168454	ENSG00000179144	ENSG00000234224	ENSG00000189366	ENSG00000198258		ENSG00000183091								ENSG00000164182	ENSG00000153015	ENSG00000204655	ENSG00000198286	ENSG00000027697	ENSG00000185339
ENSG00000085231	ENSG00000165617		ENSG00000138378			ENSG00000007314	ENSG00000172987		ENSG00000126550	ENSG00000169814	ENSG00000047249	ENSG00000142949	ENSG00000156469	ENSG00000049541	ENSG00000189339		ENSG00000171735	ENSG00000084733	ENSG00000136379	ENSG00000108599	ENSG00000196139	ENSG00000253710	ENSG00000151632		ENSG00000198074	ENSG00000169840	ENSG00000205358	ENSG00000170128	ENSG00000198443	ENSG00000171396	ENSG00000145309	ENSG00000100253	ENSG00000198128		ENSG00000115221								ENSG00000197822		ENSG00000204644	ENSG00000086300	ENSG00000118503	ENSG00000100170
ENSG00000140057	ENSG00000129562		ENSG00000138449			ENSG00000177098	ENSG00000168453		ENSG00000009709		ENSG00000132932	ENSG00000184232	ENSG00000169247	ENSG00000133119	ENSG00000117595		ENSG00000151208	ENSG00000167770		ENSG00000023516	ENSG00000198610	ENSG00000182858	ENSG00000196139		ENSG00000227471	ENSG00000205884	ENSG00000250254	ENSG00000169271	ENSG00000182334	ENSG00000244537	ENSG00000231068	ENSG00000169484	ENSG00000198104		ENSG00000073734								ENSG00000113273	ENSG00000186468	ENSG00000243649	ENSG00000005073	ENSG00000010818	ENSG00000100393
ENSG00000165695	ENSG00000173402		ENSG00000115419			ENSG00000183873	ENSG00000176387		ENSG00000143032	ENSG00000169679	ENSG00000143515	ENSG00000175592	ENSG00000154743	ENSG00000163918	ENSG00000128604		ENSG00000068878	ENSG00000198853	ENSG00000183207	ENSG00000131016	ENSG00000122787	ENSG00000172339	ENSG00000198610		ENSG00000187134	ENSG00000206102	ENSG00000184698	ENSG00000174970	ENSG00000205884	ENSG00000167359	ENSG00000132631	ENSG00000205899	ENSG00000198090		ENSG00000091409								ENSG00000228716	ENSG00000152422	ENSG00000231852	ENSG00000122643	ENSG00000189007	ENSG00000100412
ENSG00000155085	ENSG00000179284		ENSG00000115415			ENSG00000196876	ENSG00000130948		ENSG00000196098	ENSG00000156970	ENSG00000104043	ENSG00000055955	ENSG00000116604	ENSG00000154473	ENSG00000189079		ENSG00000198646	ENSG00000100387	ENSG00000158158	ENSG00000170776	ENSG00000165568	ENSG00000189366	ENSG00000122787		ENSG00000151632	ENSG00000197403	ENSG00000236981	ENSG00000175143	ENSG00000205327	ENSG00000181958	ENSG00000171858	ENSG00000069696	ENSG00000198090		ENSG00000138435								ENSG00000113318	ENSG00000081189	ENSG00000179344	ENSG00000175600	ENSG00000152822	ENSG00000100243
ENSG00000231824	ENSG00000204209		ENSG00000115524			ENSG00000168447	ENSG00000133835		ENSG00000138813	ENSG00000112276	ENSG00000088812	ENSG00000130707	ENSG00000024048	ENSG00000086598	ENSG00000142319		ENSG00000134369	ENSG00000156466	ENSG00000126464	ENSG00000111254	ENSG00000053371	ENSG00000251287	ENSG00000165568		ENSG00000198610	ENSG00000183310	ENSG00000187821	ENSG00000155876	ENSG00000280090	ENSG00000166823	ENSG00000267631	ENSG00000176692	ENSG00000198083		ENSG00000155657								ENSG00000152422	ENSG00000175745	ENSG00000204264	ENSG00000185811	ENSG00000177688	ENSG00000182858
ENSG00000121057	ENSG00000071626		ENSG00000144381			ENSG00000166828	ENSG00000203859			ENSG00000173715	ENSG00000107518	ENSG00000109956	ENSG00000149273	ENSG00000175595	ENSG00000164151		ENSG00000047188	ENSG00000123200	ENSG00000167553	ENSG00000151320	ENSG00000162482	ENSG00000119523	ENSG00000053371		ENSG00000122787		ENSG00000178934	ENSG00000149735	ENSG00000229579	ENSG00000180044	ENSG00000229579	ENSG00000138135	ENSG00000198077		ENSG00000138449								ENSG00000081189	ENSG00000153922	ENSG00000168394	ENSG00000126524	ENSG00000091831	ENSG00000128159
ENSG00000108599	ENSG00000123454		ENSG00000196950			ENSG00000167985	ENSG00000099377			ENSG00000047621	ENSG00000124788	ENSG00000165272	ENSG00000085871	ENSG00000186716	ENSG00000108179		ENSG00000138778	ENSG00000145741	ENSG00000123066	ENSG00000118507	ENSG00000211454	ENSG00000214160	ENSG00000162482		ENSG00000165568	ENSG00000155463	ENSG00000213859	ENSG00000171053	ENSG00000184436	ENSG00000242252	ENSG00000205116	ENSG00000213934	ENSG00000198033		ENSG00000138379								ENSG00000113368	ENSG00000133835	ENSG00000112041	ENSG00000165215	ENSG00000002822	ENSG00000251322
ENSG00000023516	ENSG00000136279		ENSG00000138411			ENSG00000143252	ENSG00000142798			ENSG00000111678	ENSG00000204842		ENSG00000241484	ENSG00000184270	ENSG00000092820		ENSG00000079841	ENSG00000196235	ENSG00000121892	ENSG00000105127	ENSG00000142208	ENSG00000120697	ENSG00000211454		ENSG00000053371	ENSG00000204653	ENSG00000124449	ENSG00000125817	ENSG00000125531	ENSG00000065057	ENSG00000141682	ENSG00000180739	ENSG00000198033		ENSG00000119013								ENSG00000197375	ENSG00000186687	ENSG00000112715	ENSG00000049540	ENSG00000198286	ENSG00000182533
ENSG00000131016	ENSG00000137992		ENSG00000115942			ENSG00000204370	ENSG00000114378			ENSG00000130921	ENSG00000168488	ENSG00000068831	ENSG00000163214	ENSG00000149136	ENSG00000111481		ENSG00000153827	ENSG00000068615	ENSG00000143603	ENSG00000011243	ENSG00000204673	ENSG00000088035	ENSG00000142208		ENSG00000162482	ENSG00000232264	ENSG00000064195	ENSG00000168556	ENSG00000254440	ENSG00000175793	ENSG00000159228	ENSG00000205502	ENSG00000197956		ENSG00000064012								ENSG00000120729	ENSG00000072364		ENSG00000187391	ENSG00000122512	ENSG00000156983
ENSG00000170776	ENSG00000109851		ENSG00000155744			ENSG00000025796	ENSG00000198331		ENSG00000170967	ENSG00000186073	ENSG00000163635	ENSG00000173039	ENSG00000115282	ENSG00000153187	ENSG00000130035		ENSG00000163554	ENSG00000131979	ENSG00000172354	ENSG00000127914	ENSG00000105221	ENSG00000159063	ENSG00000204673		ENSG00000211454	ENSG00000101405	ENSG00000198271	ENSG00000181009	ENSG00000177201	ENSG00000185926	ENSG00000182083	ENSG00000165059	ENSG00000197938		ENSG00000155755								ENSG00000044115	ENSG00000131495	ENSG00000008196	ENSG00000135218	ENSG00000136244	ENSG00000171135
ENSG00000111254	ENSG00000187323		ENSG00000003402			ENSG00000174175				ENSG00000131943	ENSG00000162650	ENSG00000178498	ENSG00000150316	ENSG00000138668	ENSG00000135541		ENSG00000156650	ENSG00000177380	ENSG00000056097	ENSG00000166452	ENSG00000117020	ENSG00000086848	ENSG00000105221		ENSG00000142208	ENSG00000182634	ENSG00000146049	ENSG00000269855	ENSG00000063515	ENSG00000164405	ENSG00000206203	ENSG00000206536	ENSG00000197921		ENSG00000204217								ENSG00000131495	ENSG00000131504	ENSG00000112116	ENSG00000105810	ENSG00000122550	ENSG00000132170
ENSG00000179841	ENSG00000166341		ENSG00000119042			ENSG00000170381	ENSG00000163600		ENSG00000051341		ENSG00000148090	ENSG00000109101	ENSG00000177951	ENSG00000179950	ENSG00000113658		ENSG00000128512		ENSG00000141646	ENSG00000174574	ENSG00000166971	ENSG00000171094	ENSG00000117020		ENSG00000204673	ENSG00000125534	ENSG00000160472	ENSG00000197938	ENSG00000124196	ENSG00000169252	ENSG00000255713	ENSG00000206106	ENSG00000197919		ENSG00000163599								ENSG00000169252	ENSG00000070814	ENSG00000112280	ENSG00000205413		ENSG00000129810
ENSG00000151320	ENSG00000118655		ENSG00000196141			ENSG00000117601	ENSG00000101365		ENSG00000184357	ENSG00000173372	ENSG00000175756	ENSG00000184508	ENSG00000126218	ENSG00000051180	ENSG00000118513		ENSG00000108510	ENSG00000112308	ENSG00000168286	ENSG00000135334	ENSG00000148218	ENSG00000196711	ENSG00000166971		ENSG00000105221	ENSG00000196890	ENSG00000179817	ENSG00000123689	ENSG00000196539	ENSG00000196119	ENSG00000214943	ENSG00000177202	ENSG00000197887		ENSG00000023228								ENSG00000155846	ENSG00000070614	ENSG00000013375	ENSG00000177409	ENSG00000106633	ENSG00000151090
ENSG00000118507	ENSG00000204843		ENSG00000204217			ENSG00000099937	ENSG00000127415		ENSG00000163263	ENSG00000173369	ENSG00000158321	ENSG00000126500	ENSG00000011304	ENSG00000089280	ENSG00000171060		ENSG00000138829	ENSG00000134851		ENSG00000106948	ENSG00000023330	ENSG00000189292	ENSG00000023330		ENSG00000117020	ENSG00000258436	ENSG00000231068	ENSG00000181785	ENSG00000187175	ENSG00000280094	ENSG00000178828	ENSG00000070031	ENSG00000197790		ENSG00000118246								ENSG00000113721	ENSG00000022355	ENSG00000135318	ENSG00000164692	ENSG00000185811	ENSG00000163527
ENSG00000105127			ENSG00000114948			ENSG00000149131	ENSG00000027697			ENSG00000108561	ENSG00000119986	ENSG00000105880	ENSG00000174206	ENSG00000137822	ENSG00000185133		ENSG00000133026	ENSG00000212128	ENSG00000142784	ENSG00000162641	ENSG00000163631	ENSG00000100601	ENSG00000163631		ENSG00000166971	ENSG00000197191	ENSG00000175398	ENSG00000188324	ENSG00000258083	ENSG00000203908	ENSG00000186967	ENSG00000197253	ENSG00000197786		ENSG00000118260								ENSG00000170624	ENSG00000165671	ENSG00000112246	ENSG00000106327	ENSG00000169919	ENSG00000170266
ENSG00000011243	ENSG00000153904		ENSG00000118263			ENSG00000163536	ENSG00000068885			ENSG00000159189	ENSG00000103126	ENSG00000198720	ENSG00000119318	ENSG00000126216	ENSG00000131979		ENSG00000138336	ENSG00000188229	ENSG00000138071	ENSG00000117448	ENSG00000170017	ENSG00000189046	ENSG00000170017		ENSG00000148218	ENSG00000177257	ENSG00000171224	ENSG00000257108	ENSG00000175206	ENSG00000189030	ENSG00000125910	ENSG00000173013	ENSG00000197769		ENSG00000115414								ENSG00000183072	ENSG00000137285	ENSG00000056972	ENSG00000130427	ENSG00000126524	ENSG00000170275
ENSG00000127914	ENSG00000167986		ENSG00000114933			ENSG00000185303	ENSG00000017427			ENSG00000223953	ENSG00000160862	ENSG00000114859	ENSG00000142937	ENSG00000128266	ENSG00000171794		ENSG00000077235	ENSG00000139597	ENSG00000172915	ENSG00000085662	ENSG00000161618	ENSG00000166199	ENSG00000161618		ENSG00000023330	ENSG00000177602	ENSG00000235169	ENSG00000100445	ENSG00000231051	ENSG00000134551	ENSG00000149043	ENSG00000163202	ENSG00000197768		ENSG00000138375								ENSG00000131187	ENSG00000145979	ENSG00000112769	ENSG00000196411	ENSG00000049540	ENSG00000168356
ENSG00000166452	ENSG00000132437		ENSG00000173166			ENSG00000168484	ENSG00000132740			ENSG00000159403	ENSG00000172232		ENSG00000174776	ENSG00000047410	ENSG00000125845		ENSG00000100346	ENSG00000101098	ENSG00000172432	ENSG00000198074	ENSG00000059573	ENSG00000160993	ENSG00000059573		ENSG00000163631	ENSG00000144035	ENSG00000266964	ENSG00000167799	ENSG00000103266	ENSG00000169605	ENSG00000172216	ENSG00000178015	ENSG00000197766		ENSG00000163464								ENSG00000124491	ENSG00000111802	ENSG00000185002	ENSG00000106366	ENSG00000158517	ENSG00000160801
ENSG00000174574	ENSG00000013573		ENSG00000138443			ENSG00000127990	ENSG00000128322			ENSG00000182326	ENSG00000172318	ENSG00000204482	ENSG00000137691	ENSG00000037042	ENSG00000122863		ENSG00000111642	ENSG00000136816	ENSG00000108819	ENSG00000227471	ENSG00000165092	ENSG00000091542	ENSG00000165092		ENSG00000170017	ENSG00000232264	ENSG00000197353	ENSG00000272395	ENSG00000174276	ENSG00000172590	ENSG00000169738	ENSG00000105697	ENSG00000197745		ENSG00000074582								ENSG00000096696		ENSG00000197594	ENSG00000001626	ENSG00000135218	ENSG00000181555
ENSG00000135334	ENSG00000100201		ENSG00000118260			ENSG00000111252				ENSG00000166278	ENSG00000176022	ENSG00000159307	ENSG00000088325	ENSG00000167110	ENSG00000254726		ENSG00000166341	ENSG00000188846	ENSG00000149782	ENSG00000187134	ENSG00000128918	ENSG00000239382	ENSG00000128918		ENSG00000161618	ENSG00000169474	ENSG00000143105	ENSG00000284194	ENSG00000141437	ENSG00000204913	ENSG00000184557	ENSG00000125895	ENSG00000197706		ENSG00000175084								ENSG00000078401	ENSG00000196230	ENSG00000118503	ENSG00000008311	ENSG00000205413	ENSG00000164050
ENSG00000106948	ENSG00000064703		ENSG00000078018			ENSG00000087266	ENSG00000110324			ENSG00000168014	ENSG00000109956	ENSG00000170075	ENSG00000151229	ENSG00000096401	ENSG00000009709			ENSG00000161654	ENSG00000182621	ENSG00000151632	ENSG00000184254	ENSG00000125652	ENSG00000184254		ENSG00000059573	ENSG00000213714	ENSG00000242114	ENSG00000205710	ENSG00000172586	ENSG00000163060	ENSG00000176797	ENSG00000139289	ENSG00000197696		ENSG00000081052								ENSG00000010704	ENSG00000137267	ENSG00000189007	ENSG00000172331	ENSG00000066923	ENSG00000178057
ENSG00000162641	ENSG00000108654		ENSG00000163249			ENSG00000251322	ENSG00000243646		ENSG00000255359	ENSG00000125730	ENSG00000149541	ENSG00000142910	ENSG00000115827	ENSG00000204392	ENSG00000088812		ENSG00000075568	ENSG00000166173	ENSG00000149269	ENSG00000196139	ENSG00000137124	ENSG00000137760	ENSG00000137124		ENSG00000165092	ENSG00000181371	ENSG00000071677	ENSG00000197233	ENSG00000180988	ENSG00000122304	ENSG00000197428	ENSG00000171794	ENSG00000197683		ENSG00000169031								ENSG00000204386	ENSG00000231852	ENSG00000177688	ENSG00000059377	ENSG00000130427	ENSG00000183763
ENSG00000117448	ENSG00000107201		ENSG00000115020				ENSG00000113302		ENSG00000140795	ENSG00000171860	ENSG00000187676	ENSG00000171346	ENSG00000083067	ENSG00000157456	ENSG00000124678		ENSG00000120733	ENSG00000170677	ENSG00000145990	ENSG00000198610	ENSG00000144908	ENSG00000151360	ENSG00000144908		ENSG00000128918	ENSG00000176253	ENSG00000197428	ENSG00000188340	ENSG00000127780	ENSG00000182083	ENSG00000186970	ENSG00000198601	ENSG00000197591		ENSG00000135899								ENSG00000204264	ENSG00000197283	ENSG00000091831	ENSG00000197993	ENSG00000091137	ENSG00000164087
ENSG00000085662	ENSG00000177030		ENSG00000178568			ENSG00000164690	ENSG00000136689			ENSG00000244731	ENSG00000170340		ENSG00000118058	ENSG00000197111	ENSG00000170561		ENSG00000189079	ENSG00000118816	ENSG00000104852	ENSG00000122787	ENSG00000136010	ENSG00000116127	ENSG00000136010		ENSG00000184254	ENSG00000129226	ENSG00000173404	ENSG00000213145	ENSG00000128645	ENSG00000171443	ENSG00000243056	ENSG00000130811	ENSG00000197576		ENSG00000144535								ENSG00000161904	ENSG00000124587	ENSG00000198286	ENSG00000196511	ENSG00000154415	ENSG00000168237
ENSG00000198074	ENSG00000164825		ENSG00000079246			ENSG00000108061	ENSG00000134460			ENSG00000106804	ENSG00000179913	ENSG00000100055	ENSG00000181472	ENSG00000130640	ENSG00000225614		ENSG00000101745		ENSG00000141582	ENSG00000165568	ENSG00000111275	ENSG00000108839	ENSG00000111275		ENSG00000137124	ENSG00000167747	ENSG00000183542	ENSG00000104938	ENSG00000120952	ENSG00000197416	ENSG00000164651	ENSG00000030110	ENSG00000197561		ENSG00000135902								ENSG00000112715	ENSG00000112640	ENSG00000136244	ENSG00000106462	ENSG00000105974	ENSG00000163933
ENSG00000227471	ENSG00000072849		ENSG00000030419				ENSG00000168685			ENSG00000039537	ENSG00000175711	ENSG00000169418	ENSG00000105711	ENSG00000138376	ENSG00000157778		ENSG00000144285	ENSG00000126778		ENSG00000053371	ENSG00000108602	ENSG00000179477	ENSG00000108602		ENSG00000144908	ENSG00000259431	ENSG00000163220	ENSG00000134107	ENSG00000161955	ENSG00000131142	ENSG00000171711	ENSG00000164651	ENSG00000197557		ENSG00000196811								ENSG00000124608	ENSG00000171453	ENSG00000106571	ENSG00000196584	ENSG00000001626	ENSG00000114251
ENSG00000187134	ENSG00000062282		ENSG00000163466			ENSG00000126778	ENSG00000081148			ENSG00000112936	ENSG00000139044	ENSG00000143320	ENSG00000115641	ENSG00000115233	ENSG00000103018		ENSG00000029534	ENSG00000167461	ENSG00000204479	ENSG00000162482	ENSG00000072210	ENSG00000161905	ENSG00000072210		ENSG00000136010	ENSG00000188379	ENSG00000183734	ENSG00000276070	ENSG00000205882	ENSG00000198258	ENSG00000177201	ENSG00000181374	ENSG00000197540		ENSG00000115474								ENSG00000124813	ENSG00000001084	ENSG00000106633	ENSG00000147316	ENSG00000106331	ENSG00000163666
ENSG00000151632	ENSG00000128191		ENSG00000135913			ENSG00000138083	ENSG00000148384		ENSG00000244025	ENSG00000157131	ENSG00000086062	ENSG00000158008	ENSG00000158158	ENSG00000165934	ENSG00000253276		ENSG00000143126	ENSG00000185551	ENSG00000116560	ENSG00000211454	ENSG00000006534	ENSG00000179593	ENSG00000006534		ENSG00000111275	ENSG00000184954	ENSG00000183598	ENSG00000174339	ENSG00000241123	ENSG00000198083	ENSG00000181733	ENSG00000230549	ENSG00000197532		ENSG00000163359								ENSG00000146070	ENSG00000112210	ENSG00000126524	ENSG00000104763	ENSG00000174697	ENSG00000136068
ENSG00000196139	ENSG00000077044					ENSG00000177045	ENSG00000248099		ENSG00000227868	ENSG00000021852	ENSG00000118276	ENSG00000214688	ENSG00000131459	ENSG00000275835	ENSG00000198276		ENSG00000198752	ENSG00000118971	ENSG00000154727	ENSG00000142208	ENSG00000132746	ENSG00000012779	ENSG00000132746		ENSG00000108602	ENSG00000187005	ENSG00000141446	ENSG00000141446	ENSG00000178257	ENSG00000169327	ENSG00000205864	ENSG00000205864	ENSG00000197457		ENSG00000204104									ENSG00000079841	ENSG00000049540	ENSG00000175445	ENSG00000128604	ENSG00000163635
ENSG00000198610	ENSG00000116133		ENSG00000144579			ENSG00000155380	ENSG00000171105		ENSG00000154438	ENSG00000156172	ENSG00000123810	ENSG00000162676	ENSG00000162722	ENSG00000089685	ENSG00000134996		ENSG00000182095	ENSG00000116273	ENSG00000122966	ENSG00000204673	ENSG00000159423	ENSG00000132965	ENSG00000159423		ENSG00000072210		ENSG00000196099	ENSG00000179626	ENSG00000269855	ENSG00000181562	ENSG00000212659	ENSG00000206107	ENSG00000197454		ENSG00000172482								ENSG00000001084	ENSG00000185760	ENSG00000158517	ENSG00000168484	ENSG00000064419	ENSG00000114861
ENSG00000122787	ENSG00000172893		ENSG00000079308			ENSG00000152779	ENSG00000108506		ENSG00000196099	ENSG00000113600	ENSG00000105393	ENSG00000186642	ENSG00000073711	ENSG00000173757	ENSG00000180638		ENSG00000197535		ENSG00000126561	ENSG00000105221	ENSG00000112294	ENSG00000179148	ENSG00000119711		ENSG00000006534	ENSG00000198090	ENSG00000221880	ENSG00000197428	ENSG00000177462	ENSG00000254598	ENSG00000228607	ENSG00000181963	ENSG00000197437		ENSG00000180902								ENSG00000135297	ENSG00000119899	ENSG00000106211	ENSG00000120915	ENSG00000170260	ENSG00000114480
ENSG00000165568	ENSG00000067248		ENSG00000116106			ENSG00000179520	ENSG00000173226		ENSG00000178358	ENSG00000147894	ENSG00000158019	ENSG00000182704	ENSG00000144031	ENSG00000070756	ENSG00000175077		ENSG00000114867	ENSG00000055163	ENSG00000110697	ENSG00000117020	ENSG00000119711	ENSG00000163286	ENSG00000164904		ENSG00000132746	ENSG00000187701	ENSG00000255582	ENSG00000244624	ENSG00000186977	ENSG00000206104	ENSG00000151379	ENSG00000198967	ENSG00000197428		ENSG00000125835								ENSG00000196586	ENSG00000118402	ENSG00000135218	ENSG00000147471	ENSG00000164690	ENSG00000064835
ENSG00000053371	ENSG00000108771		ENSG00000135903			ENSG00000079215	ENSG00000198001			ENSG00000133742	ENSG00000186318	ENSG00000139219	ENSG00000035115	ENSG00000187555	ENSG00000126749		ENSG00000153922	ENSG00000175155	ENSG00000169427	ENSG00000166971	ENSG00000164904	ENSG00000163295	ENSG00000118514		ENSG00000159423	ENSG00000179859	ENSG00000173113	ENSG00000104974	ENSG00000188386	ENSG00000136099	ENSG00000188636	ENSG00000166228	ENSG00000197406		ENSG00000101292								ENSG00000135318	ENSG00000013375	ENSG00000005471	ENSG00000147548	ENSG00000136573	ENSG00000174173
ENSG00000162482	ENSG00000135829		ENSG00000072195			ENSG00000151729	ENSG00000105655		ENSG00000077498	ENSG00000074410	ENSG00000182240	ENSG00000275832	ENSG00000176619	ENSG00000174903	ENSG00000144120		ENSG00000104093	ENSG00000144134	ENSG00000196240	ENSG00000148218	ENSG00000118514	ENSG00000073331	ENSG00000143149		ENSG00000112294	ENSG00000196578	ENSG00000181927	ENSG00000196778	ENSG00000221821	ENSG00000164776	ENSG00000186965	ENSG00000279761	ENSG00000197403		ENSG00000101311								ENSG00000123545	ENSG00000135317	ENSG00000205413	ENSG00000029534	ENSG00000038945	ENSG00000153283
ENSG00000211454	ENSG00000100697		ENSG00000116120			ENSG00000131183	ENSG00000078747			ENSG00000104267	ENSG00000112182		ENSG00000122304	ENSG00000102974	ENSG00000197746		ENSG00000130723	ENSG00000134153		ENSG00000023330	ENSG00000143149	ENSG00000198796	ENSG00000149925		ENSG00000119711	ENSG00000168476	ENSG00000127528	ENSG00000255501	ENSG00000161610	ENSG00000174013	ENSG00000197768	ENSG00000134339	ENSG00000197353		ENSG00000125845								ENSG00000112234	ENSG00000135341	ENSG00000005421	ENSG00000104738	ENSG00000104760	ENSG00000114573
ENSG00000142208	ENSG00000197406		ENSG00000144460			ENSG00000138449	ENSG00000005961			ENSG00000167434	ENSG00000151929		ENSG00000115425	ENSG00000162434	ENSG00000172828		ENSG00000073614		ENSG00000169018	ENSG00000163631	ENSG00000149925	ENSG00000136383	ENSG00000136872		ENSG00000164904	ENSG00000172724	ENSG00000164645	ENSG00000169035	ENSG00000178896	ENSG00000119411	ENSG00000224877	ENSG00000162746	ENSG00000197312		ENSG00000125863								ENSG00000112276	ENSG00000123545	ENSG00000130427	ENSG00000019549	ENSG00000175445	ENSG00000113845
ENSG00000204673	ENSG00000107984		ENSG00000036257			ENSG00000004939	ENSG00000091409			ENSG00000174990	ENSG00000166170	ENSG00000108175	ENSG00000112337	ENSG00000169139	ENSG00000198746		ENSG00000066777	ENSG00000126603	ENSG00000087085	ENSG00000170017	ENSG00000136872	ENSG00000162551	ENSG00000109107		ENSG00000118514	ENSG00000147869	ENSG00000235268	ENSG00000189280	ENSG00000148803	ENSG00000196734	ENSG00000269113	ENSG00000214642	ENSG00000197273		ENSG00000101384								ENSG00000112367	ENSG00000105737	ENSG00000106366	ENSG00000023287	ENSG00000168453	ENSG00000036828
ENSG00000105221	ENSG00000091140		ENSG00000173744			ENSG00000103546	ENSG00000135424			ENSG00000178538	ENSG00000204463		ENSG00000137312	ENSG00000175467	ENSG00000089022		ENSG00000148400	ENSG00000115963	ENSG00000105270	ENSG00000161618	ENSG00000109107	ENSG00000163283	ENSG00000033011		ENSG00000143149	ENSG00000188050	ENSG00000128218	ENSG00000163202	ENSG00000146066	ENSG00000130545	ENSG00000115488	ENSG00000212864	ENSG00000197253		ENSG00000101247								ENSG00000112769	ENSG00000164418	ENSG00000091137	ENSG00000147570	ENSG00000120915	ENSG00000114491
ENSG00000117020	ENSG00000116544		ENSG00000153827			ENSG00000163817	ENSG00000259207			ENSG00000167791		ENSG00000008441	ENSG00000204428	ENSG00000011304	ENSG00000122729			ENSG00000188215	ENSG00000108406	ENSG00000059573	ENSG00000033011	ENSG00000003393	ENSG00000139133		ENSG00000149925	ENSG00000104140	ENSG00000179023	ENSG00000137124	ENSG00000162040	ENSG00000203896	ENSG00000130812	ENSG00000073150	ENSG00000197245		ENSG00000125871								ENSG00000198523	ENSG00000085382	ENSG00000154415	ENSG00000104267	ENSG00000012232	ENSG00000163848
ENSG00000166971	ENSG00000126787		ENSG00000173692			ENSG00000142319	ENSG00000132470			ENSG00000175544	ENSG00000175866	ENSG00000175084	ENSG00000100364	ENSG00000104852	ENSG00000189195		ENSG00000138246	ENSG00000161970	ENSG00000100505	ENSG00000165092	ENSG00000139133	ENSG00000178038	ENSG00000175548		ENSG00000136872	ENSG00000116726	ENSG00000204414	ENSG00000187855	ENSG00000128626	ENSG00000176410	ENSG00000110244	ENSG00000175520	ENSG00000197238		ENSG00000125850								ENSG00000197594	ENSG00000112320	ENSG00000105974	ENSG00000104320	ENSG00000147548	ENSG00000058262
ENSG00000148218	ENSG00000185559		ENSG00000135930			ENSG00000109062	ENSG00000128928			ENSG00000141837	ENSG00000006453	ENSG00000110237	ENSG00000108312	ENSG00000131876	ENSG00000171425		ENSG00000083168	ENSG00000204688	ENSG00000131188	ENSG00000128918	ENSG00000175548	ENSG00000180318	ENSG00000253710		ENSG00000109107	ENSG00000157005	ENSG00000212124	ENSG00000198931	ENSG00000234776	ENSG00000171858	ENSG00000125531	ENSG00000196772	ENSG00000197233		ENSG00000178726								ENSG00000112319	ENSG00000112365	ENSG00000001626	ENSG00000164953	ENSG00000029534	ENSG00000114686
ENSG00000023330	ENSG00000198719		ENSG00000115053			ENSG00000178235	ENSG00000009765			ENSG00000148408	ENSG00000030110		ENSG00000012822	ENSG00000101161	ENSG00000143001		ENSG00000095951	ENSG00000075426	ENSG00000132964	ENSG00000184254	ENSG00000253710	ENSG00000156150	ENSG00000182858		ENSG00000033011	ENSG00000090104	ENSG00000161921	ENSG00000229117	ENSG00000177243	ENSG00000101246	ENSG00000186652	ENSG00000104518	ENSG00000197213		ENSG00000173335								ENSG00000112357	ENSG00000112282	ENSG00000106331	ENSG00000164920	ENSG00000104365	ENSG00000081307
ENSG00000163631	ENSG00000090932		ENSG00000077044			ENSG00000141646	ENSG00000105639			ENSG00000151067	ENSG00000095739	ENSG00000134817	ENSG00000012963	ENSG00000122566	ENSG00000066697		ENSG00000100697	ENSG00000125266	ENSG00000109466	ENSG00000137124	ENSG00000182858	ENSG00000052850	ENSG00000172339		ENSG00000139133	ENSG00000229579	ENSG00000185507	ENSG00000232258	ENSG00000189139	ENSG00000184292	ENSG00000102891	ENSG00000243896	ENSG00000197191		ENSG00000101439								ENSG00000135604	ENSG00000135541	ENSG00000174697	ENSG00000164761	ENSG00000253729	ENSG00000114054
ENSG00000170017	ENSG00000128917		ENSG00000204120			ENSG00000120693	ENSG00000166086			ENSG00000157388	ENSG00000153064		ENSG00000169564	ENSG00000174231	ENSG00000068001		ENSG00000117000		ENSG00000134371	ENSG00000144908	ENSG00000172339	ENSG00000183684	ENSG00000189366		ENSG00000175548	ENSG00000218891		ENSG00000231051	ENSG00000180089	ENSG00000168481	ENSG00000163825	ENSG00000196811	ENSG00000197165		ENSG00000101306								ENSG00000155906	ENSG00000112357	ENSG00000128604	ENSG00000147684	ENSG00000104738	ENSG00000183770
ENSG00000161618	ENSG00000144355		ENSG00000066248			ENSG00000127616	ENSG00000146049		ENSG00000113100	ENSG00000198216	ENSG00000138376	ENSG00000213416	ENSG00000075702	ENSG00000171566	ENSG00000139154		ENSG00000069020			ENSG00000136010	ENSG00000189366	ENSG00000242110	ENSG00000251287		ENSG00000253710		ENSG00000104818	ENSG00000179412	ENSG00000257704	ENSG00000185294	ENSG00000159961	ENSG00000181562	ENSG00000197125		ENSG00000171456								ENSG00000091831	ENSG00000010818	ENSG00000204983	ENSG00000178209	ENSG00000172817	ENSG00000175054
ENSG00000059573	ENSG00000115844		ENSG00000085978			ENSG00000163104					ENSG00000143032	ENSG00000114841	ENSG00000240053	ENSG00000090273	ENSG00000101152		ENSG00000109111	ENSG00000134323	ENSG00000178093	ENSG00000111275	ENSG00000251287	ENSG00000178522	ENSG00000119523		ENSG00000182858	ENSG00000171561	ENSG00000187857	ENSG00000197786	ENSG00000188694	ENSG00000147873	ENSG00000176435	ENSG00000259224	ENSG00000197110		ENSG00000197122								ENSG00000131018	ENSG00000155906	ENSG00000106462	ENSG00000160957	ENSG00000147570	ENSG00000090402
ENSG00000165092	ENSG00000064195		ENSG00000157985			ENSG00000099956	ENSG00000182255			ENSG00000006283	ENSG00000131668	ENSG00000189120	ENSG00000128191	ENSG00000125870	ENSG00000003249		ENSG00000177103	ENSG00000169155		ENSG00000108602	ENSG00000119523	ENSG00000106927	ENSG00000214160		ENSG00000172339	ENSG00000189409	ENSG00000176495	ENSG00000170122	ENSG00000232264	ENSG00000279116	ENSG00000197769	ENSG00000172590	ENSG00000197084		ENSG00000204103								ENSG00000112096	ENSG00000131018	ENSG00000170260	ENSG00000107099	ENSG00000147571	ENSG00000163581
ENSG00000128918	ENSG00000105880		ENSG00000068024			ENSG00000108055	ENSG00000151704			ENSG00000196557	ENSG00000156127	ENSG00000215187	ENSG00000166947	ENSG00000085872	ENSG00000147894		ENSG00000075292	ENSG00000132341	ENSG00000124126	ENSG00000072210	ENSG00000214160	ENSG00000110497	ENSG00000120697		ENSG00000189366	ENSG00000164325	ENSG00000182187	ENSG00000148926	ENSG00000121853	ENSG00000177243	ENSG00000154832	ENSG00000160339	ENSG00000197079		ENSG00000149596								ENSG00000198670	ENSG00000049618	ENSG00000164885	ENSG00000096968	ENSG00000104313	ENSG00000177565
ENSG00000184254	ENSG00000006377		ENSG00000132323			ENSG00000145335	ENSG00000177807			ENSG00000081248	ENSG00000123685	ENSG00000212722	ENSG00000108788	ENSG00000060339	ENSG00000183114		ENSG00000076108	ENSG00000160218	ENSG00000148798	ENSG00000006534	ENSG00000120697	ENSG00000123505	ENSG00000088035		ENSG00000251287	ENSG00000185201	ENSG00000136488	ENSG00000170421	ENSG00000176046	ENSG00000134107	ENSG00000172289	ENSG00000141682	ENSG00000197061		ENSG00000101076								ENSG00000185345	ENSG00000122194	ENSG00000136573	ENSG00000120160	ENSG00000104320	ENSG00000121879
ENSG00000137124	ENSG00000178028		ENSG00000184182			ENSG00000074317	ENSG00000168263		ENSG00000186038	ENSG00000153956	ENSG00000087088	ENSG00000005073	ENSG00000163626	ENSG00000105323	ENSG00000106077		ENSG00000151320	ENSG00000134644	ENSG00000125398	ENSG00000132746	ENSG00000088035	ENSG00000139344	ENSG00000159063		ENSG00000119523	ENSG00000181698	ENSG00000176900	ENSG00000262664	ENSG00000186860	ENSG00000146399	ENSG00000186977	ENSG00000256436	ENSG00000197008		ENSG00000196839								ENSG00000106080	ENSG00000112592	ENSG00000104760	ENSG00000213930	ENSG00000104356	ENSG00000181449
ENSG00000144908	ENSG00000187908		ENSG00000132326			ENSG00000144028	ENSG00000243335		ENSG00000186795	ENSG00000007402	ENSG00000198604		ENSG00000185340	ENSG00000116752	ENSG00000204568		ENSG00000074755	ENSG00000169714		ENSG00000159423	ENSG00000159063	ENSG00000162066	ENSG00000086848		ENSG00000214160	ENSG00000231192	ENSG00000127774	ENSG00000186924	ENSG00000186965	ENSG00000181867	ENSG00000182170	ENSG00000176798	ENSG00000196944		ENSG00000124155								ENSG00000106128	ENSG00000242802	ENSG00000175445	ENSG00000221829	ENSG00000164920	ENSG00000078070
ENSG00000136010	ENSG00000197587		ENSG00000115677			ENSG00000101400				ENSG00000151062	ENSG00000009954	ENSG00000137868	ENSG00000106785	ENSG00000108854	ENSG00000167037		ENSG00000104067		ENSG00000176014	ENSG00000112294	ENSG00000086848	ENSG00000165566	ENSG00000171094		ENSG00000120697	ENSG00000253719	ENSG00000164434	ENSG00000231637	ENSG00000188011	ENSG00000165898	ENSG00000175334	ENSG00000179855	ENSG00000196900		ENSG00000124212								ENSG00000164532	ENSG00000075624	ENSG00000168453	ENSG00000159921	ENSG00000164961	ENSG00000214160
ENSG00000111275			ENSG00000162804			ENSG00000142168	ENSG00000167749		ENSG00000272804	ENSG00000165995	ENSG00000076108	ENSG00000130711	ENSG00000142731	ENSG00000100410	ENSG00000196365		ENSG00000128591	ENSG00000102678	ENSG00000186111	ENSG00000119711	ENSG00000171094	ENSG00000178171	ENSG00000196711		ENSG00000088035	ENSG00000173679	ENSG00000255823	ENSG00000196156	ENSG00000185821	ENSG00000267631	ENSG00000235387	ENSG00000251692	ENSG00000196890		ENSG00000101115								ENSG00000106633	ENSG00000011275	ENSG00000168487	ENSG00000165059	ENSG00000136997	ENSG00000113790
ENSG00000108602	ENSG00000173253		ENSG00000130294			ENSG00000115904	ENSG00000167548			ENSG00000182389	ENSG00000123636	ENSG00000159842	ENSG00000139767	ENSG00000108883	ENSG00000137106		ENSG00000143669	ENSG00000009335	ENSG00000198576	ENSG00000164904	ENSG00000196711	ENSG00000159461	ENSG00000189292		ENSG00000159063	ENSG00000257115	ENSG00000148803	ENSG00000136488	ENSG00000188931	ENSG00000185347	ENSG00000139352	ENSG00000197079	ENSG00000196844		ENSG00000124089								ENSG00000015520	ENSG00000065883	ENSG00000120915	ENSG00000119121	ENSG00000042832	ENSG00000073282
ENSG00000072210	ENSG00000135164		ENSG00000168397			ENSG00000100146	ENSG00000111057		ENSG00000121351	ENSG00000166862	ENSG00000105327	ENSG00000213983	ENSG00000070731	ENSG00000163714	ENSG00000110921		ENSG00000198265	ENSG00000181938	ENSG00000156976	ENSG00000118514	ENSG00000189292	ENSG00000104899	ENSG00000100601		ENSG00000086848	ENSG00000241598	ENSG00000249222	ENSG00000198090	ENSG00000181939	ENSG00000187180	ENSG00000169688	ENSG00000196196	ENSG00000196832		ENSG00000124092								ENSG00000169919	ENSG00000146733	ENSG00000165392	ENSG00000197969	ENSG00000185000	ENSG00000113946
ENSG00000006534	ENSG00000039139		ENSG00000196277			ENSG00000164736	ENSG00000170421			ENSG00000151893	ENSG00000181004	ENSG00000078804	ENSG00000138768	ENSG00000170348	ENSG00000179218		ENSG00000175216		ENSG00000117713	ENSG00000143149	ENSG00000100601	ENSG00000135409	ENSG00000189046		ENSG00000171094	ENSG00000179091	ENSG00000277494	ENSG00000184471	ENSG00000110484	ENSG00000214402	ENSG00000204347	ENSG00000113430	ENSG00000196800		ENSG00000087460								ENSG00000049540	ENSG00000169919	ENSG00000147465	ENSG00000135070	ENSG00000160957	ENSG00000068078
ENSG00000132746	ENSG00000103423		ENSG00000134107			ENSG00000181449	ENSG00000087299		ENSG00000171611	ENSG00000084774	ENSG00000122507	ENSG00000058404	ENSG00000103018	ENSG00000060688	ENSG00000167074		ENSG00000170004	ENSG00000122026		ENSG00000149925	ENSG00000189046	ENSG00000181754	ENSG00000166199		ENSG00000196711	ENSG00000170683	ENSG00000257138	ENSG00000169488	ENSG00000203663	ENSG00000221852	ENSG00000181323	ENSG00000212722	ENSG00000196778		ENSG00000258366								ENSG00000170027	ENSG00000158321	ENSG00000029534	ENSG00000169071	ENSG00000107099	ENSG00000175920
ENSG00000159423	ENSG00000105993		ENSG00000144619			ENSG00000125398	ENSG00000196569		ENSG00000198283	ENSG00000081803	ENSG00000114439	ENSG00000186847	ENSG00000079308	ENSG00000111679	ENSG00000096384		ENSG00000164061	ENSG00000169813	ENSG00000171044	ENSG00000136872	ENSG00000166199	ENSG00000139211	ENSG00000160993		ENSG00000189292	ENSG00000205899	ENSG00000172154	ENSG00000221859	ENSG00000244537	ENSG00000250254	ENSG00000181767	ENSG00000197233	ENSG00000196772		ENSG00000203883								ENSG00000135218	ENSG00000170027	ENSG00000104365		ENSG00000096968	ENSG00000173040
ENSG00000112294	ENSG00000104129		ENSG00000150995			ENSG00000021574	ENSG00000112769			ENSG00000064989	ENSG00000075790	ENSG00000149927	ENSG00000101182	ENSG00000145833	ENSG00000163348		ENSG00000153207	ENSG00000157110	ENSG00000126243	ENSG00000109107	ENSG00000160993	ENSG00000176020	ENSG00000091542		ENSG00000100601	ENSG00000170577	ENSG00000139574	ENSG00000186891	ENSG00000204659	ENSG00000205076	ENSG00000179859	ENSG00000189090	ENSG00000196748		ENSG00000159128								ENSG00000157259	ENSG00000085563	ENSG00000172817	ENSG00000165140	ENSG00000137074	ENSG00000072840
ENSG00000119711	ENSG00000170946		ENSG00000196220			ENSG00000144962	ENSG00000172037			ENSG00000185933	ENSG00000050820	ENSG00000171236	ENSG00000178913	ENSG00000101343	ENSG00000044090		ENSG00000118482	ENSG00000146674	ENSG00000127585	ENSG00000033011	ENSG00000091542	ENSG00000144233	ENSG00000239382		ENSG00000189046	ENSG00000229833	ENSG00000205883	ENSG00000187713	ENSG00000103145	ENSG00000163254	ENSG00000183729	ENSG00000148215	ENSG00000196734		ENSG00000159197								ENSG00000005421	ENSG00000105810	ENSG00000147570	ENSG00000158169		ENSG00000109705
ENSG00000164904	ENSG00000116675		ENSG00000156983			ENSG00000166068	ENSG00000196878		ENSG00000184933	ENSG00000198668	ENSG00000064787	ENSG00000137094	ENSG00000101247	ENSG00000178209	ENSG00000143256		ENSG00000170921	ENSG00000075624	ENSG00000113231	ENSG00000139133	ENSG00000239382	ENSG00000166126	ENSG00000125652		ENSG00000166199	ENSG00000197591	ENSG00000205495	ENSG00000184166	ENSG00000196890	ENSG00000181963	ENSG00000164816	ENSG00000255223	ENSG00000196578		ENSG00000159216								ENSG00000106327	ENSG00000221838	ENSG00000147571	ENSG00000185920	ENSG00000178919	ENSG00000121897
ENSG00000118514	ENSG00000105612		ENSG00000241553			ENSG00000197694	ENSG00000058085		ENSG00000115850	ENSG00000143933	ENSG00000141376	ENSG00000004975	ENSG00000100714	ENSG00000148835	ENSG00000198917		ENSG00000115355	ENSG00000125944	ENSG00000110107	ENSG00000175548	ENSG00000125652	ENSG00000114019	ENSG00000137760		ENSG00000160993	ENSG00000181927	ENSG00000188124	ENSG00000177688	ENSG00000172188	ENSG00000205307	ENSG00000185294	ENSG00000213030	ENSG00000196570		ENSG00000142156								ENSG00000106366	ENSG00000106290	ENSG00000104320	ENSG00000182150	ENSG00000136872	ENSG00000134851
ENSG00000143149	ENSG00000106976		ENSG00000168137			ENSG00000070182	ENSG00000116586			ENSG00000160014	ENSG00000105552	ENSG00000005381	ENSG00000197283	ENSG00000106245	ENSG00000076248		ENSG00000134982	ENSG00000139211	ENSG00000182272	ENSG00000253710	ENSG00000137760	ENSG00000116337	ENSG00000151360		ENSG00000091542	ENSG00000176396	ENSG00000172772	ENSG00000250479	ENSG00000257108	ENSG00000196184	ENSG00000126246	ENSG00000183560	ENSG00000196544		ENSG00000142173								ENSG00000106367	ENSG00000128573	ENSG00000104356	ENSG00000136936	ENSG00000165029	ENSG00000084093
ENSG00000149925	ENSG00000087470		ENSG00000157087			ENSG00000173898			ENSG00000063015	ENSG00000179218	ENSG00000186666	ENSG00000106976	ENSG00000106410	ENSG00000002822	ENSG00000104953		ENSG00000123066	ENSG00000126861	ENSG00000100697	ENSG00000182858	ENSG00000151360	ENSG00000133805	ENSG00000116127		ENSG00000239382	ENSG00000172487	ENSG00000197437	ENSG00000181963	ENSG00000178586	ENSG00000267631	ENSG00000171989	ENSG00000179674	ENSG00000196539		ENSG00000177663								ENSG00000091140	ENSG00000174697	ENSG00000132549	ENSG00000119509	ENSG00000186051	ENSG00000163631
ENSG00000136872	ENSG00000079805		ENSG00000157103			ENSG00000100596	ENSG00000135338			ENSG00000269058	ENSG00000114200	ENSG00000167123	ENSG00000110958	ENSG00000145425	ENSG00000081791		ENSG00000164796	ENSG00000135973	ENSG00000143761	ENSG00000172339	ENSG00000116127	ENSG00000078053	ENSG00000108839		ENSG00000125652	ENSG00000131668	ENSG00000230430	ENSG00000182782	ENSG00000198736	ENSG00000076344	ENSG00000203730	ENSG00000180138	ENSG00000196415		ENSG00000184058								ENSG00000135241	ENSG00000174469	ENSG00000156831	ENSG00000165029	ENSG00000030304	ENSG00000163297
ENSG00000109107	ENSG00000130816		ENSG00000132155			ENSG00000161011	ENSG00000213398		ENSG00000221813	ENSG00000070808	ENSG00000248098	ENSG00000186862	ENSG00000044090	ENSG00000136158	ENSG00000104228		ENSG00000173575	ENSG00000178093	ENSG00000183020	ENSG00000189366	ENSG00000108839	ENSG00000145020	ENSG00000179477		ENSG00000137760	ENSG00000212657	ENSG00000212123	ENSG00000132703	ENSG00000260325	ENSG00000175602	ENSG00000105371	ENSG00000197273	ENSG00000196341		ENSG00000100099								ENSG00000154415	ENSG00000106462	ENSG00000042832	ENSG00000148218	ENSG00000106804	ENSG00000173085
ENSG00000033011	ENSG00000119772		ENSG00000144711			ENSG00000116754	ENSG00000134333			ENSG00000058404	ENSG00000083123		ENSG00000182333	ENSG00000077522	ENSG00000170439		ENSG00000107581	ENSG00000174405	ENSG00000166200	ENSG00000251287	ENSG00000179477	ENSG00000187689	ENSG00000161905		ENSG00000151360	ENSG00000227140	ENSG00000255501	ENSG00000106631	ENSG00000099330	ENSG00000160932	ENSG00000184344	ENSG00000104938	ENSG00000196337		ENSG00000133422								ENSG00000105974	ENSG00000147316	ENSG00000179091	ENSG00000136861	ENSG00000136931	ENSG00000255072
ENSG00000139133	ENSG00000088305		ENSG00000154783			ENSG00000100650	ENSG00000157978			ENSG00000148660	ENSG00000103507		ENSG00000262406	ENSG00000126561	ENSG00000204396		ENSG00000165671	ENSG00000196660	ENSG00000138834	ENSG00000119523	ENSG00000161905	ENSG00000237763	ENSG00000012779		ENSG00000116127	ENSG00000197919		ENSG00000203909	ENSG00000149634	ENSG00000149435	ENSG00000153485	ENSG00000204872	ENSG00000196266		ENSG00000100234								ENSG00000001626	ENSG00000147416	ENSG00000185000	ENSG00000106804	ENSG00000136944	ENSG00000138696
ENSG00000175548	ENSG00000142182		ENSG00000177463			ENSG00000168610	ENSG00000174697		ENSG00000180483	ENSG00000152495	ENSG00000119866	ENSG00000132535	ENSG00000011638	ENSG00000184432	ENSG00000001460		ENSG00000073910	ENSG00000103275	ENSG00000080298	ENSG00000214160	ENSG00000179593	ENSG00000174876	ENSG00000132965		ENSG00000108839	ENSG00000181693	ENSG00000184270	ENSG00000203852	ENSG00000187608	ENSG00000187003	ENSG00000168158	ENSG00000177174	ENSG00000196248		ENSG00000100292								ENSG00000106331	ENSG00000104635	ENSG00000160957	ENSG00000106991	ENSG00000136854	ENSG00000145331
ENSG00000253710	ENSG00000150760		ENSG00000131389			ENSG00000118046	ENSG00000116678			ENSG00000171735	ENSG00000127152	ENSG00000138622	ENSG00000103522	ENSG00000160783	ENSG00000247595		ENSG00000278540	ENSG00000138326	ENSG00000225190	ENSG00000120697	ENSG00000012779	ENSG00000187733	ENSG00000179148		ENSG00000179477	ENSG00000106538	ENSG00000214309	ENSG00000170043	ENSG00000232434	ENSG00000234438	ENSG00000118523	ENSG00000173457	ENSG00000196242		ENSG00000100345								ENSG00000174697	ENSG00000012232	ENSG00000107099	ENSG00000106992	ENSG00000126883	ENSG00000109270
ENSG00000182858	ENSG00000175920		ENSG00000206560			ENSG00000124222	ENSG00000106003			ENSG00000171302	ENSG00000171791	ENSG00000135638	ENSG00000168216	ENSG00000086589	ENSG00000056050		ENSG00000165124	ENSG00000144355	ENSG00000184545	ENSG00000088035	ENSG00000132965	ENSG00000243480	ENSG00000163286		ENSG00000161905	ENSG00000095917	ENSG00000117318	ENSG00000196131	ENSG00000141504		ENSG00000122644	ENSG00000214700	ENSG00000196240		ENSG00000100360								ENSG00000128591	ENSG00000129696	ENSG00000107249	ENSG00000197694	ENSG00000170835	ENSG00000138821
ENSG00000172339	ENSG00000104885		ENSG00000092345			ENSG00000136854	ENSG00000197753		ENSG00000110844	ENSG00000014216	ENSG00000140379	ENSG00000196358	ENSG00000165496	ENSG00000080986	ENSG00000148248		ENSG00000084774	ENSG00000167005	ENSG00000272333	ENSG00000159063	ENSG00000179148	ENSG00000240038	ENSG00000163295		ENSG00000179593	ENSG00000205869	ENSG00000181023	ENSG00000197790	ENSG00000244362	ENSG00000196772	ENSG00000180708	ENSG00000187766	ENSG00000196224		ENSG00000196236								ENSG00000157764	ENSG00000147475	ENSG00000120210	ENSG00000126883	ENSG00000160323	ENSG00000138778
ENSG00000189366	ENSG00000172269		ENSG00000154822			ENSG00000054654	ENSG00000107187			ENSG00000092529	ENSG00000171552	ENSG00000114019	ENSG00000103310	ENSG00000087365	ENSG00000163251		ENSG00000166963		ENSG00000181852	ENSG00000086848	ENSG00000163286	ENSG00000174945	ENSG00000073331		ENSG00000012779	ENSG00000255837	ENSG00000188620	ENSG00000161281		ENSG00000176895	ENSG00000163216	ENSG00000044012	ENSG00000196199		ENSG00000100393								ENSG00000006530	ENSG00000147471	ENSG00000178445	ENSG00000165702	ENSG00000187796	ENSG00000138777
ENSG00000251287	ENSG00000108963		ENSG00000077092			ENSG00000197283	ENSG00000113594		ENSG00000171540	ENSG00000149260	ENSG00000153094	ENSG00000168874	ENSG00000248144	ENSG00000137168	ENSG00000165898		ENSG00000148143	ENSG00000124789	ENSG00000101384	ENSG00000171094	ENSG00000163295	ENSG00000196704	ENSG00000136383		ENSG00000132965	ENSG00000100121	ENSG00000179172	ENSG00000184140	ENSG00000187272	ENSG00000163202	ENSG00000181218	ENSG00000205364	ENSG00000196196		ENSG00000100197								ENSG00000055118	ENSG00000085788	ENSG00000165269	ENSG00000175164	ENSG00000169692	ENSG00000164022
ENSG00000119523	ENSG00000154813		ENSG00000182247			ENSG00000055208	ENSG00000174405		ENSG00000241123	ENSG00000198286	ENSG00000099968	ENSG00000129038	ENSG00000095139	ENSG00000117724	ENSG00000074047		ENSG00000111799	ENSG00000078687		ENSG00000196711	ENSG00000073331	ENSG00000153107	ENSG00000162551		ENSG00000179148	ENSG00000188340	ENSG00000175143	ENSG00000169976	ENSG00000188155	ENSG00000176125	ENSG00000186513	ENSG00000221880	ENSG00000196184		ENSG00000100416								ENSG00000164867	ENSG00000077782	ENSG00000165060	ENSG00000160323	ENSG00000176884	ENSG00000174720
ENSG00000214160	ENSG00000121570		ENSG00000151090			ENSG00000166863	ENSG00000105370			ENSG00000141527	ENSG00000121380	ENSG00000214140	ENSG00000141577	ENSG00000118972	ENSG00000137265		ENSG00000137076	ENSG00000161057	ENSG00000113161	ENSG00000189292	ENSG00000198796	ENSG00000164162	ENSG00000163283		ENSG00000163286	ENSG00000234560	ENSG00000203909	ENSG00000196184	ENSG00000167656	ENSG00000180053	ENSG00000175398	ENSG00000183303	ENSG00000196171		ENSG00000025708								ENSG00000106617	ENSG00000083168		ENSG00000148400		ENSG00000138684
ENSG00000120697	ENSG00000175550		ENSG00000114166			ENSG00000169836	ENSG00000107798		ENSG00000124657	ENSG00000187796	ENSG00000069399	ENSG00000103044	ENSG00000176531	ENSG00000172409	ENSG00000099246		ENSG00000135476	ENSG00000119547	ENSG00000173599	ENSG00000100601	ENSG00000136383	ENSG00000141552	ENSG00000003393		ENSG00000163295	ENSG00000262179	ENSG00000179615	ENSG00000206047	ENSG00000177710	ENSG00000156239	ENSG00000205497	ENSG00000262179	ENSG00000196156		ENSG00000100288								ENSG00000105993	ENSG00000023287	ENSG00000165140			ENSG00000145375
ENSG00000088035	ENSG00000184845		ENSG00000077097			ENSG00000120948	ENSG00000163898			ENSG00000159753	ENSG00000113916	ENSG00000119408	ENSG00000178904	ENSG00000184445	ENSG00000064490		ENSG00000133858	ENSG00000165804	ENSG00000158458	ENSG00000189046	ENSG00000162551	ENSG00000129055	ENSG00000178038		ENSG00000073331	ENSG00000197540	ENSG00000109272	ENSG00000130545	ENSG00000247315	ENSG00000205867	ENSG00000118231	ENSG00000155265	ENSG00000196131		ENSG00000182533								ENSG00000136574	ENSG00000178538	ENSG00000165029			ENSG00000142731
ENSG00000159063	ENSG00000165606		ENSG00000174748			ENSG00000204634	ENSG00000074695		ENSG00000109181	ENSG00000134905	ENSG00000110987	ENSG00000270885	ENSG00000085274	ENSG00000167005	ENSG00000197622		ENSG00000167522	ENSG00000161016	ENSG00000137203	ENSG00000166199	ENSG00000163283	ENSG00000110200	ENSG00000180318		ENSG00000198796	ENSG00000182334	ENSG00000172377	ENSG00000187003	ENSG00000179695	ENSG00000169840	ENSG00000189052	ENSG00000215454	ENSG00000196119		ENSG00000114026								ENSG00000038945	ENSG00000171316	ENSG00000136931			ENSG00000172007
ENSG00000086848	ENSG00000134762		ENSG00000206557			ENSG00000112592	ENSG00000168216		ENSG00000250821		ENSG00000106635	ENSG00000111087	ENSG00000115419	ENSG00000111057	ENSG00000185963		ENSG00000198216	ENSG00000197757	ENSG00000054523	ENSG00000160993	ENSG00000003393	ENSG00000166295	ENSG00000156150		ENSG00000136383	ENSG00000179626	ENSG00000279111	ENSG00000184160	ENSG00000196196	ENSG00000260286	ENSG00000168124	ENSG00000197591	ENSG00000196099		ENSG00000134086								ENSG00000104760	ENSG00000104218	ENSG00000136854			ENSG00000151611
ENSG00000171094	ENSG00000171587		ENSG00000163527			ENSG00000184058	ENSG00000103227			ENSG00000003400	ENSG00000116128	ENSG00000049540	ENSG00000168453	ENSG00000204560	ENSG00000116212		ENSG00000189056	ENSG00000119335	ENSG00000077080	ENSG00000091542	ENSG00000178038	ENSG00000176248	ENSG00000052850		ENSG00000162551	ENSG00000171014	ENSG00000176200	ENSG00000205330	ENSG00000175520	ENSG00000179859	ENSG00000180053	ENSG00000185112	ENSG00000196098		ENSG00000132155								ENSG00000175445	ENSG00000104313	ENSG00000167114			ENSG00000151623
ENSG00000196711	ENSG00000177103		ENSG00000182973			ENSG00000164532	ENSG00000167210			ENSG00000064012	ENSG00000135697	ENSG00000055957	ENSG00000134247	ENSG00000143368	ENSG00000196781		ENSG00000197694	ENSG00000140396	ENSG00000177301	ENSG00000239382	ENSG00000180318	ENSG00000053900	ENSG00000183684		ENSG00000163283	ENSG00000179041	ENSG00000231051	ENSG00000243896	ENSG00000087074	ENSG00000186832	ENSG00000179144	ENSG00000116031	ENSG00000189433		ENSG00000154764								ENSG00000120915	ENSG00000133731	ENSG00000136827			ENSG00000198589
ENSG00000189292	ENSG00000046604		ENSG00000144635			ENSG00000135111	ENSG00000139679			ENSG00000143318	ENSG00000197580	ENSG00000156453	ENSG00000143398	ENSG00000161888	ENSG00000127125		ENSG00000005339		ENSG00000087365	ENSG00000125652	ENSG00000156150	ENSG00000089053	ENSG00000242110		ENSG00000003393	ENSG00000169750	ENSG00000215131	ENSG00000161955	ENSG00000180549	ENSG00000225899	ENSG00000196748	ENSG00000233493	ENSG00000189430		ENSG00000170876								ENSG00000171320	ENSG00000155100	ENSG00000170835			ENSG00000052802
ENSG00000100601	ENSG00000134757		ENSG00000163539			ENSG00000121075	ENSG00000134324			ENSG00000118729	ENSG00000168398	ENSG00000126351	ENSG00000137976	ENSG00000176102	ENSG00000071243		ENSG00000132466	ENSG00000160679	ENSG00000138081	ENSG00000137760	ENSG00000052850	ENSG00000196510	ENSG00000178522		ENSG00000178038	ENSG00000175063	ENSG00000103260	ENSG00000232264	ENSG00000124713	ENSG00000205090	ENSG00000179636	ENSG00000206422	ENSG00000189366		ENSG00000154781								ENSG00000165392	ENSG00000164953	ENSG00000160323			ENSG00000137601
ENSG00000189046	ENSG00000175065		ENSG00000153560			ENSG00000089225	ENSG00000101577			ENSG00000036828	ENSG00000176697	ENSG00000146215	ENSG00000078269	ENSG00000152253	ENSG00000116455		ENSG00000038382	ENSG00000171587	ENSG00000127580	ENSG00000151360	ENSG00000183684	ENSG00000214274	ENSG00000106927		ENSG00000180318	ENSG00000215595	ENSG00000108961	ENSG00000179041	ENSG00000132693	ENSG00000074071	ENSG00000105617	ENSG00000269113	ENSG00000189280		ENSG00000169814								ENSG00000077782	ENSG00000156170	ENSG00000169692			ENSG00000038002
ENSG00000166199	ENSG00000096696		ENSG00000183873			ENSG00000006638	ENSG00000121207			ENSG00000153113	ENSG00000183092	ENSG00000061273	ENSG00000120057	ENSG00000189091	ENSG00000188735		ENSG00000188994	ENSG00000150625	ENSG00000099995	ENSG00000116127	ENSG00000242110	ENSG00000013523	ENSG00000110497		ENSG00000156150	ENSG00000138136	ENSG00000188766	ENSG00000128645	ENSG00000157778	ENSG00000168291	ENSG00000275074	ENSG00000143632	ENSG00000189241		ENSG00000129810								ENSG00000029534	ENSG00000156471	ENSG00000181090			ENSG00000073578
ENSG00000160993	ENSG00000151914		ENSG00000114742			ENSG00000196628	ENSG00000144749		ENSG00000204671	ENSG00000121691	ENSG00000178409	ENSG00000139567	ENSG00000111011	ENSG00000153207	ENSG00000095596		ENSG00000115306	ENSG00000118263	ENSG00000160113	ENSG00000108839	ENSG00000178522	ENSG00000174606	ENSG00000123505		ENSG00000052850	ENSG00000189181	ENSG00000196832	ENSG00000196832	ENSG00000180090	ENSG00000225327	ENSG00000205362	ENSG00000125148	ENSG00000189181		ENSG00000170266								ENSG00000168575	ENSG00000104356				ENSG00000164362
ENSG00000091542	ENSG00000143476		ENSG00000172939			ENSG00000241186	ENSG00000134569		ENSG00000180745	ENSG00000175294	ENSG00000167995		ENSG00000105220	ENSG00000160551	ENSG00000165389		ENSG00000141027	ENSG00000174574	ENSG00000142208	ENSG00000179477	ENSG00000106927	ENSG00000154188	ENSG00000139344		ENSG00000183684	ENSG00000181001	ENSG00000206102	ENSG00000186119	ENSG00000151379	ENSG00000167414	ENSG00000188340		ENSG00000189169		ENSG00000076242								ENSG00000023287	ENSG00000132549				ENSG00000145494
ENSG00000239382	ENSG00000139318		ENSG00000114739			ENSG00000151790	ENSG00000138095			ENSG00000166762	ENSG00000127325	ENSG00000170837	ENSG00000160993	ENSG00000169045	ENSG00000166478		ENSG00000131503	ENSG00000167578	ENSG00000073910	ENSG00000161905	ENSG00000110497	ENSG00000101280	ENSG00000162066		ENSG00000242110	ENSG00000229937	ENSG00000229292		ENSG00000250479	ENSG00000284662	ENSG00000239839	ENSG00000184350	ENSG00000189139		ENSG00000183873								ENSG00000104237	ENSG00000064313				ENSG00000124275
ENSG00000125652			ENSG00000168036			ENSG00000135605	ENSG00000184154			ENSG00000105974	ENSG00000177951	ENSG00000136305	ENSG00000151422	ENSG00000143228	ENSG00000170027		ENSG00000125107	ENSG00000197587	ENSG00000117360	ENSG00000179593	ENSG00000123505	ENSG00000116194	ENSG00000165566		ENSG00000178522	ENSG00000106211	ENSG00000167700	ENSG00000160813	ENSG00000254415	ENSG00000177732	ENSG00000111704	ENSG00000213413	ENSG00000189114		ENSG00000168036								ENSG00000137561	ENSG00000147684				ENSG00000154124
ENSG00000137760	ENSG00000004975		ENSG00000114853			ENSG00000120156	ENSG00000168056			ENSG00000182533	ENSG00000237452	ENSG00000162728	ENSG00000106603	ENSG00000179051	ENSG00000166197		ENSG00000162402	ENSG00000124214	ENSG00000215041	ENSG00000012779	ENSG00000139344	ENSG00000136859	ENSG00000178171		ENSG00000106927	ENSG00000122852	ENSG00000053501	ENSG00000164825	ENSG00000099624	ENSG00000080511	ENSG00000099624	ENSG00000133574	ENSG00000189090		ENSG00000160746								ENSG00000147570	ENSG00000164961				ENSG00000242110
ENSG00000151360	ENSG00000161202		ENSG00000188846			ENSG00000164362	ENSG00000090006			ENSG00000177469	ENSG00000145692		ENSG00000129566	ENSG00000093000	ENSG00000100994		ENSG00000124177	ENSG00000116161	ENSG00000133958	ENSG00000132965	ENSG00000165566	ENSG00000132855	ENSG00000159461		ENSG00000110497	ENSG00000180535	ENSG00000131650	ENSG00000183496	ENSG00000164897	ENSG00000128564	ENSG00000132109	ENSG00000116774	ENSG00000189060		ENSG00000163818								ENSG00000175606	ENSG00000167632				ENSG00000168724
ENSG00000116127	ENSG00000197102		ENSG00000114857			ENSG00000137203	ENSG00000213316		ENSG00000169208	ENSG00000110395	ENSG00000132840	ENSG00000169242	ENSG00000167524	ENSG00000100836	ENSG00000115170		ENSG00000171988		ENSG00000112081	ENSG00000179148	ENSG00000178171	ENSG00000167772	ENSG00000104899		ENSG00000123505	ENSG00000184394	ENSG00000226288	ENSG00000182853	ENSG00000177535	ENSG00000184478	ENSG00000196224	ENSG00000221859	ENSG00000189052		ENSG00000160791								ENSG00000156170	ENSG00000080503				ENSG00000168685
ENSG00000108839	ENSG00000187240		ENSG00000185219			ENSG00000008196	ENSG00000143669		ENSG00000126368	ENSG00000134812	ENSG00000122870	ENSG00000020633	ENSG00000122566	ENSG00000130520	ENSG00000138802		ENSG00000038427	ENSG00000147533	ENSG00000164091	ENSG00000163286	ENSG00000159461	ENSG00000187151	ENSG00000135409		ENSG00000139344	ENSG00000203852	ENSG00000188536	ENSG00000150261	ENSG00000171396	ENSG00000204246	ENSG00000203784	ENSG00000177151	ENSG00000189052		ENSG00000160808								ENSG00000132549	ENSG00000096872				ENSG00000152620
ENSG00000179477	ENSG00000138036		ENSG00000163788			ENSG00000105825	ENSG00000104774		ENSG00000244537	ENSG00000160200	ENSG00000100290	ENSG00000078399	ENSG00000138759	ENSG00000115128	ENSG00000177946		ENSG00000198793	ENSG00000135801	ENSG00000196576	ENSG00000163295	ENSG00000104899	ENSG00000130812	ENSG00000181754		ENSG00000162066	ENSG00000171505	ENSG00000203757	ENSG00000169484	ENSG00000182816	ENSG00000183709	ENSG00000236125	ENSG00000146066	ENSG00000189052		ENSG00000160801								ENSG00000164932	ENSG00000107371
ENSG00000161905	ENSG00000088986		ENSG00000181555			ENSG00000119699	ENSG00000109323			ENSG00000173894	ENSG00000136717	ENSG00000078399	ENSG00000120860	ENSG00000104824	ENSG00000171314		ENSG00000092148	ENSG00000213281	ENSG00000170579	ENSG00000073331	ENSG00000135409	ENSG00000171819	ENSG00000139211		ENSG00000165566	ENSG00000196266	ENSG00000177047	ENSG00000160318	ENSG00000178988	ENSG00000183791	ENSG00000226288	ENSG00000163352	ENSG00000189030		ENSG00000160796								ENSG00000164761	ENSG00000165119				ENSG00000113594
ENSG00000179593	ENSG00000157540		ENSG00000132153			ENSG00000120708	ENSG00000109339			ENSG00000132024	ENSG00000110934	ENSG00000183963	ENSG00000144061	ENSG00000130332	ENSG00000187790		ENSG00000120800	ENSG00000128463	ENSG00000071054	ENSG00000198796	ENSG00000181754	ENSG00000130173	ENSG00000176020		ENSG00000178171	ENSG00000171401	ENSG00000168936	ENSG00000177272	ENSG00000198783	ENSG00000167771	ENSG00000178772	ENSG00000166816	ENSG00000189001		ENSG00000213689								ENSG00000147684					ENSG00000112964
ENSG00000012779	ENSG00000112242		ENSG00000164045			ENSG00000106799	ENSG00000277443			ENSG00000048342	ENSG00000147439	ENSG00000197380	ENSG00000187905	ENSG00000103653	ENSG00000040633		ENSG00000047410	ENSG00000122986	ENSG00000111752	ENSG00000136383	ENSG00000139211	ENSG00000227059	ENSG00000144233		ENSG00000159461	ENSG00000205364	ENSG00000164821	ENSG00000186803	ENSG00000186222	ENSG00000188293	ENSG00000197766	ENSG00000163295	ENSG00000188996		ENSG00000114270								ENSG00000156831	ENSG00000119401				ENSG00000112992
ENSG00000132965	ENSG00000205250		ENSG00000173473			ENSG00000163513	ENSG00000152939			ENSG00000183287	ENSG00000115760	ENSG00000183978	ENSG00000253548	ENSG00000149532	ENSG00000136840		ENSG00000008710	ENSG00000170296	ENSG00000100353	ENSG00000162551	ENSG00000176020	ENSG00000029534	ENSG00000166126		ENSG00000104899	ENSG00000125968	ENSG00000174326	ENSG00000263465	ENSG00000139574	ENSG00000189114	ENSG00000173302	ENSG00000173679	ENSG00000188931		ENSG00000178057								ENSG00000160882	ENSG00000136854				ENSG00000164258
ENSG00000179148	ENSG00000167967		ENSG00000114648			ENSG00000177426	ENSG00000009724			ENSG00000167131	ENSG00000136573	ENSG00000163435	ENSG00000166228	ENSG00000169976	ENSG00000203877		ENSG00000116539		ENSG00000171206	ENSG00000163283	ENSG00000144233	ENSG00000145362	ENSG00000151743		ENSG00000135409	ENSG00000062582	ENSG00000106211	ENSG00000176136	ENSG00000184492	ENSG00000243073	ENSG00000177947	ENSG00000148218	ENSG00000188909		ENSG00000172037								ENSG00000179142	ENSG00000106991				ENSG00000049167
ENSG00000163286	ENSG00000221818		ENSG00000047849			ENSG00000131931	ENSG00000185231			ENSG00000105479	ENSG00000196072	ENSG00000129159	ENSG00000127561	ENSG00000188375	ENSG00000004059		ENSG00000172915	ENSG00000072364	ENSG00000170027	ENSG00000003393	ENSG00000166126	ENSG00000151150	ENSG00000166025		ENSG00000181754	ENSG00000184162	ENSG00000159248	ENSG00000170855	ENSG00000284194	ENSG00000177693	ENSG00000100299	ENSG00000270672	ENSG00000188820		ENSG00000173402								ENSG00000277494	ENSG00000106976				ENSG00000164182
ENSG00000163295	ENSG00000108001		ENSG00000008300			ENSG00000090534	ENSG00000078070			ENSG00000136710	ENSG00000189114	ENSG00000169783	ENSG00000103064	ENSG00000198231	ENSG00000183077		ENSG00000135837	ENSG00000141034	ENSG00000170889	ENSG00000178038	ENSG00000151743	ENSG00000151687	ENSG00000114019		ENSG00000139211	ENSG00000164853	ENSG00000104974	ENSG00000136488	ENSG00000189114	ENSG00000164687	ENSG00000188784	ENSG00000168267	ENSG00000188784		ENSG00000183763								ENSG00000178209	ENSG00000197694				ENSG00000145675
ENSG00000073331	ENSG00000117298		ENSG00000068745			ENSG00000100234	ENSG00000131844			ENSG00000100147	ENSG00000104081	ENSG00000177108	ENSG00000178934	ENSG00000169564	ENSG00000137054		ENSG00000075539	ENSG00000157103	ENSG00000037042	ENSG00000180318	ENSG00000166025	ENSG00000166839	ENSG00000116748		ENSG00000176020	ENSG00000186881	ENSG00000170605	ENSG00000171133	ENSG00000205883	ENSG00000198435	ENSG00000170892	ENSG00000137077	ENSG00000188766		ENSG00000114854								ENSG00000096968	ENSG00000165699				ENSG00000197822
ENSG00000198796	ENSG00000171551		ENSG00000198218			ENSG00000092330	ENSG00000124370		ENSG00000169717	ENSG00000198003	ENSG00000168487	ENSG00000240583	ENSG00000120049	ENSG00000109685	ENSG00000249992		ENSG00000177200	ENSG00000106571	ENSG00000100084	ENSG00000156150	ENSG00000114019	ENSG00000189045	ENSG00000116337		ENSG00000144233	ENSG00000188710	ENSG00000187238	ENSG00000221864	ENSG00000244624	ENSG00000132631	ENSG00000139223	ENSG00000149133	ENSG00000188710		ENSG00000136068								ENSG00000147889	ENSG00000148290				ENSG00000131844
ENSG00000136383	ENSG00000130159		ENSG00000177479			ENSG00000166548	ENSG00000126217			ENSG00000120262	ENSG00000125845	ENSG00000167157	ENSG00000092929	ENSG00000167978	ENSG00000103550		ENSG00000204469	ENSG00000131931	ENSG00000155111	ENSG00000052850	ENSG00000116748	ENSG00000132623	ENSG00000133805		ENSG00000166126	ENSG00000099840	ENSG00000106631	ENSG00000175206	ENSG00000185561	ENSG00000173991	ENSG00000171124	ENSG00000189139	ENSG00000188707		ENSG00000168306								ENSG00000137074	ENSG00000187616				ENSG00000113273
ENSG00000162551	ENSG00000114346		ENSG00000114302			ENSG00000170876	ENSG00000180398			ENSG00000154781	ENSG00000152785	ENSG00000131183	ENSG00000174233	ENSG00000183431	ENSG00000170049		ENSG00000198838	ENSG00000101445	ENSG00000169783	ENSG00000183684	ENSG00000116337	ENSG00000153930	ENSG00000078053		ENSG00000151743	ENSG00000247315	ENSG00000212657	ENSG00000197769	ENSG00000175602	ENSG00000176907	ENSG00000164438	ENSG00000141200	ENSG00000188694		ENSG00000144741								ENSG00000165280	ENSG00000107147				ENSG00000152422
ENSG00000163283			ENSG00000173402			ENSG00000120802	ENSG00000090674				ENSG00000125378	ENSG00000178233	ENSG00000160703	ENSG00000273841	ENSG00000136144		ENSG00000152818	ENSG00000145817	ENSG00000185630	ENSG00000242110	ENSG00000133805	ENSG00000185722	ENSG00000145020		ENSG00000166025	ENSG00000109132	ENSG00000090659	ENSG00000130811	ENSG00000133639	ENSG00000157734	ENSG00000223569	ENSG00000165131	ENSG00000188655		ENSG00000163380								ENSG00000165060	ENSG00000165688				ENSG00000081189
ENSG00000003393	ENSG00000135960		ENSG00000164068			ENSG00000067182	ENSG00000147316			ENSG00000145075	ENSG00000112175	ENSG00000137166	ENSG00000205592	ENSG00000105229	ENSG00000106410		ENSG00000171634	ENSG00000158445	ENSG00000157764	ENSG00000178522	ENSG00000145020	ENSG00000154122	ENSG00000237763		ENSG00000114019	ENSG00000167034	ENSG00000159958	ENSG00000228856	ENSG00000162755	ENSG00000255072	ENSG00000176928	ENSG00000214681	ENSG00000188620		ENSG00000163421								ENSG00000119139	ENSG00000148400				ENSG00000198677
ENSG00000178038	ENSG00000186197		ENSG00000172046			ENSG00000129991	ENSG00000042429		ENSG00000157613	ENSG00000141519	ENSG00000153162	ENSG00000109851	ENSG00000165023	ENSG00000170144	ENSG00000181467		ENSG00000174197	ENSG00000185651	ENSG00000215397	ENSG00000106927	ENSG00000187689	ENSG00000131503	ENSG00000174876		ENSG00000116748	ENSG00000198271	ENSG00000177476	ENSG00000205496	ENSG00000176798	ENSG00000178372	ENSG00000170929	ENSG00000172238	ENSG00000188581		ENSG00000114480								ENSG00000156052	ENSG00000169692				ENSG00000175426
ENSG00000180318	ENSG00000078401		ENSG00000164061			ENSG00000118194	ENSG00000104973			ENSG00000108588	ENSG00000101144	ENSG00000044090	ENSG00000183773	ENSG00000107105	ENSG00000177225		ENSG00000112159	ENSG00000168374	ENSG00000170265	ENSG00000110497	ENSG00000237763	ENSG00000001629	ENSG00000187733		ENSG00000116337	ENSG00000205883	ENSG00000177693	ENSG00000148156	ENSG00000255423	ENSG00000280314	ENSG00000174255	ENSG00000188050	ENSG00000188558		ENSG00000064835								ENSG00000148090	ENSG00000177239				ENSG00000164209
ENSG00000156150	ENSG00000124205		ENSG00000003756			ENSG00000130595	ENSG00000103313			ENSG00000152492	ENSG00000204217	ENSG00000011083	ENSG00000143867	ENSG00000104897	ENSG00000182541		ENSG00000081479	ENSG00000182899	ENSG00000061676	ENSG00000123505	ENSG00000174876	ENSG00000170209	ENSG00000243480		ENSG00000133805	ENSG00000187003	ENSG00000156885	ENSG00000221836	ENSG00000240247	ENSG00000244234	ENSG00000196098	ENSG00000179817	ENSG00000188536		ENSG00000169379								ENSG00000165138	ENSG00000176884				ENSG00000133835
ENSG00000052850	ENSG00000151617		ENSG00000164076			ENSG00000136827	ENSG00000188095		ENSG00000185863	ENSG00000139537	ENSG00000165733	ENSG00000240583	ENSG00000103194	ENSG00000099995	ENSG00000130304		ENSG00000153201	ENSG00000075785		ENSG00000139344	ENSG00000187733	ENSG00000160117	ENSG00000240038		ENSG00000078053	ENSG00000232382	ENSG00000179055	ENSG00000181786	ENSG00000275183	ENSG00000130748	ENSG00000243896	ENSG00000155463	ENSG00000188536		ENSG00000113966								ENSG00000136881	ENSG00000181090				ENSG00000145794
ENSG00000183684	ENSG00000136160		ENSG00000001617			ENSG00000141510	ENSG00000235718			ENSG00000162004	ENSG00000173068	ENSG00000116871	ENSG00000153292	ENSG00000095015	ENSG00000182472		ENSG00000171316	ENSG00000105879	ENSG00000171435	ENSG00000162066	ENSG00000243480	ENSG00000176915	ENSG00000174945		ENSG00000145020	ENSG00000236334	ENSG00000105261	ENSG00000167749		ENSG00000186513	ENSG00000174957	ENSG00000186603	ENSG00000188486		ENSG00000113845								ENSG00000165029	ENSG00000148408				ENSG00000186687
[truncated: 17,505 more rows]
[truncated: 115 more columns]
