# Supplementary material for: Improving the informativeness of Mendelian disease-derived pathogenicity scores for common disease
Source: Nat Commun. 2020 Dec 7;11:6258. doi: 10.1038/s41467-020-20087-2 (PMC7721881; doi:10.1038/s41467-020-20087-2)
Supplement: Supplementary file 12 — Supplementary Dataset 9 [file 41467_2020_20087_MOESM12_ESM.xlsx]

## Sheet: Supplementary Data 9A
Supplementary Data 9. Excess overlap of 165 reference gene sets in each quintile bin of gene scores derived from input pathogenicity scores. We report (A) the excess fold overlap of genes in each quintile bin of both published and boosted gene scores; (B) the standard error of the excess overlap; (C) the Pearson correlation (r) among the gene scores; and (D) the Spearman correlation (ρ) among the…
GENE score (predictions*: boosted; others: published or baseline-LD): excess overlap	Universe	MGI_essential	Haploinsufficient	highPLI_Exac	Kinase_Uniprot	LoF_twohits	OMIM_autosomaldominant	OMIM_recessive	Olfactory	eQTL_deficient	Genes_clinvar_pathovariant_04022020	GWAS_nearest	high_EDS	Greene_thyroid	InWeb	Sonawane_testis	Saha_skinsun	highPhi	highShet_Cassa	MissenseZ_Samocha	Autosomal_dominant	TF	Hart2017_nonessential	Hart2017_essential	ClinGen	GPCRs_UniProt_Guide	Genes_withSNPs_r01_100kb	Genes_withSNPs_r03_100kb	Genes_withSNPs_r05_100kb	Genes_withSNPs_allSNPs_100kb	Genes_withSNPs_r01_10kb	Genes_withSNPs_r03_10kb	Genes_withSNPs_r05_10kb	Genes_withSNPs_all_SNPs_10kb	Microalbumin_Disorder_genes	Renal_Disorder_genes	Psychiatric_Disorder_genes	Female_Reproductive_Disorder_genes	Monogenic_Diabetes_genes	Autism_genes	Neurologic_Disorder_genes	Monogenic_AMD_genes	Positive_Mood_Disorder_genes	Cardiovascular_Disease_genes	Education_and_Development_Disorder_genes	MODY_genes	Hematologic_Disorder_genes	Immune_Dysregulation_genes	Growth_Defect_genes
1000G_EUR_CADD_completed_nearest: quin1 (lowest)	1	0.514696	0.205404	0.458635	0.427841	0.677704	0.65301	0.84816	1.25296	1.69922	0.687577	0.66929	0.374224	0.920312	0.857999	0.993309	0.703792	0.153685	0.763023	0.554392	0.636783	0.764462	0.740313	0.609221	0.539738	0.662486	1.88427	1.84601	1.8172	1.89843	1.71827	1.74931	1.75273	1.81189	0.835309	0.69423	0.633683	0.659924	0.803004	0.586974	0.669787	0.687902	0.299215	0.759889	0.572288	0.800441	0.810467	0.773204	0.630021
1000G_EUR_CADD_completed_nearest: quin2	1	0.955924	0.778338	0.966857	0.929459	0.581499	0.993038	0.855384	0.609844	0.847221	0.932284	0.905472	0.66819	1.06263	1.14288	1.02874	1.06335	0.570441	1.1273	1.17616	1.00851	0.933232	0.953819	0.972009	0.922661	1.00529	0.911372	0.914544	0.920561	0.894119	0.869545	0.86794	0.895077	0.921832	0.768884	0.886599	0.880829	0.871493	0.828356	0.810446	0.783057	0.734963	0.671339	0.868433	0.968422	0.861681	0.92895	0.854634	0.910607
1000G_EUR_CADD_completed_nearest: quin3	1	1.24711	1.39321	1.45939	1.09738	0.393015	1.03403	1.00464	0.446353	0.667695	1.06003	1.15454	1.50092	1.03166	1.24426	1.15766	1.08492	1.03901	1.42804	1.52164	0.919127	1.01214	0.941017	0.931771	0.897284	0.890654	0.642283	0.639188	0.636151	0.65257	0.695832	0.655394	0.652432	0.644046	0.897284	0.898998	1.43654	1.12081	1.02193	1.71142	1.05973	1.56836	1.79074	0.987908	1.21952	0.925433	0.975672	0.994256	1.12269
1000G_EUR_CADD_completed_nearest: quin4	1	1.28276	1.72005	1.26908	1.26432	0.8013	1.15551	1.0329	1.39779	0.881204	1.09129	1.15471	1.32819	1.0112	0.968968	1.00066	1.04179	1.44698	1.14099	1.17212	1.0381	1.02866	0.999268	1.03652	1.02489	1.03373	0.878575	0.911356	0.923206	0.890956	0.960506	0.966942	0.92023	0.88471	1.05692	1.22632	1.07201	1.17352	1.29739	1.21533	1.12821	0.930691	1.41687	1.14907	1.09781	1.22415	1.14229	1.18872	1.08677
1000G_EUR_CADD_completed_nearest: quin5 (highest)	1	0.998132	0.900726	0.844655	1.27919	2.54459	1.16332	1.25834	1.29333	0.906615	1.2278	1.115	1.12669	0.973998	0.785685	0.819753	1.10526	1.78694	0.540318	0.57477	1.39619	1.26069	1.36463	1.4491	1.61375	1.40662	0.686101	0.691381	0.70527	0.666574	0.757931	0.762564	0.781693	0.739886	1.44085	1.29274	0.976022	1.17319	1.04866	0.674991	1.35807	1.07734	0.820064	1.23384	1.14071	1.18754	1.14197	1.18839	1.24873
1000G_EUR_Caron_nearest: quin1 (lowest)	1	0.360406	0.210249	0.204133	0.156863	1.75814	0.505447	0.533819	4.75752	2.56932	0.508644	0.608862	0.328126	0.776316	0.389663	0.717461	0.529049	0.0955611	0.475486	0.412853	0.680468	0.733366	0.836391	0.643621	0.650228	0.733059	3.13136	3.10483	3.06039	3.12029	2.83567	2.91598	2.93334	3.10825	0.552381	0.524401	0.300236	0.664728	0.607413	0.330448	0.336803	0.450353	0.379085	0.519774	0.481661	0.517648	0.605081	0.547304	0.518655
1000G_EUR_Caron_nearest: quin2	1	0.81457	0.504141	0.771457	0.705244	0.979611	0.934231	0.912153	0.189371	1.08641	0.879786	0.938878	0.657707	0.949976	0.957055	1.05327	1.10119	0.52077	0.931603	0.729476	1.02807	1.04355	0.994116	1.03248	0.81911	1.05083	0.789925	0.767825	0.79896	0.777684	0.884734	0.895414	0.858712	0.813096	0.81159	0.839545	0.679918	0.885502	1.09813	0.707462	0.721067	0.849897	0.530239	0.932986	0.739661	0.967316	0.978769	0.869036	0.846613
1000G_EUR_Caron_nearest: quin3	1	1.06487	0.882246	1.12615	1.08137	0.726264	1.03523	1.1215	0.0378742	0.61531	1.03975	1.05645	0.958901	1.06722	1.14522	0.994759	0.947022	0.937387	1.07967	0.981547	0.978323	0.999139	0.979709	0.9872	0.76262	0.97122	0.495436	0.515296	0.53264	0.515089	0.569222	0.545035	0.556211	0.509409	0.941445	0.991042	1.13986	1.03309	1.04034	1.3206	1.12967	1.04987	0.908981	1.10022	0.962451	1.09182	1.03634	1.10338	1.10936
1000G_EUR_Caron_nearest: quin4	1	1.26648	1.30197	1.33147	1.25339	0.692275	1.31258	1.2557	0.0189314	0.384453	1.24609	1.0919	1.36827	1.09996	1.26488	1.18092	1.23296	1.32756	1.21092	1.36688	1.25983	1.15421	1.17386	1.22231	1.41183	1.24151	0.39138	0.399149	0.397674	0.393773	0.390206	0.382707	0.403213	0.381942	1.23325	1.30627	1.33943	1.25408	1.12669	1.36735	1.34559	1.39941	1.59024	1.23187	1.34524	1.15851	1.10318	1.1909	1.18198
1000G_EUR_Caron_nearest: quin5 (highest)	1	1.49301	2.10059	1.56597	1.80229	0.844493	1.21197	1.17633	0	0.346112	1.32522	1.30352	1.68627	1.1063	1.24255	1.05327	1.18928	2.1178	1.30178	1.5086	1.05294	1.06945	1.01573	1.114	1.35577	1.00306	0.194017	0.214991	0.212382	0.195263	0.322017	0.262785	0.250458	0.189396	1.46086	1.33822	1.53981	1.16222	1.12703	1.27343	1.46617	1.24985	1.59072	1.21464	1.47041	1.26422	1.27624	1.28891	1.3429
1000G_EUR_CCR_scored_nearest: quin1 (lowest)	1	0.971822	1.1472	0.982669	0.995074	0.648343	0.870527	0.893351	1.04317	1.44219	0.890843	0.863343	0.929716	0.95096	1.03369	1.04136	1.16404	0.570006	1.18386	1.06494	0.855009	0.928832	0.868882	0.854547	0.856888	0.869762	1.35709	1.37911	1.34484	1.4185	1.32719	1.33331	1.27715	1.33331	0.934301	0.907969	1.00664	0.618096	0.954261	0.90882	0.658719	0.876932	0.971933	0.88209	0.990829	0.73292	0.763246	0.845021	0.979664
1000G_EUR_CCR_scored_nearest: quin2	1	0.908547	0.409917	0.891396	0.902957	0.962534	0.899055	0.957637	0.804507	0.951008	0.936508	0.972752	0.988528	1.0088	1.02712	1.19277	1.13036	0.614157	0.930984	0.892692	0.8664	0.91855	0.869313	0.843259	1.03592	0.838741	1.04443	1.03635	1.05973	1.05672	0.959961	0.932105	1.01342	1.01609	0.888027	0.861594	1.14606	1.02171	1.0002	1.06082	0.775348	0.701894	0.833499	0.989501	0.813771	0.894606	1.1679	0.859769	0.913322
1000G_EUR_CCR_scored_nearest: quin3	1	0.976289	1.39372	0.937276	0.625124	1.15086	1.2081	1.06404	1.39158	0.869025	0.968542	0.992933	0.995393	0.984899	1.00587	0.934093	0.924841	0.932203	0.916361	0.931087	1.03091	0.977638	1.03536	1.00723	1.21453	1.01697	1.0813	1.0725	1.07759	1.07515	1.10367	1.09955	1.07951	1.08989	1.07498	1.0489	0.694582	1.20992	0.954735	1.21236	1.31809	0.877367	0.972415	1.12322	0.976525	1.26125	1.15292	1.06038	1.09153
1000G_EUR_CCR_scored_nearest: quin4	1	0.972305	0.819835	0.963494	1.13448	1.12993	0.828816	1.05695	0.978455	0.934612	1.01942	1.01715	0.971366	0.980118	0.920863	0.905352	0.753574	1.16251	0.896864	0.921488	1.17348	1.14416	1.24048	1.19462	1.0002	1.18472	0.878553	0.867642	0.86922	0.835547	0.959961	0.971175	0.941817	0.919592	0.934765	1.11445	1.0766	0.994821	0.909271	0.757726	1.04672	1.40379	1.25025	0.949386	0.961729	0.9826	0.83849	1.03172	1.05812
1000G_EUR_CCR_scored_nearest: quin5 (highest)	1	1.17097	1.22914	1.22506	1.34219	1.10846	1.19346	1.02806	0.782376	0.80304	1.18465	1.15381	1.11497	1.07521	1.01245	0.926448	1.02709	1.72098	1.07181	1.18967	1.07424	1.03084	0.986035	1.10037	0.892591	1.08982	0.638631	0.644386	0.648616	0.614068	0.649232	0.663865	0.688121	0.641126	1.16788	1.0671	1.07607	1.15557	1.18147	1.06029	1.20119	1.14001	0.971933	1.05584	1.25702	1.1287	1.07752	1.20308	0.957399
1000G_EUR_CDTS_gnomAD_nearest: quin1 (lowest)	1	0.468662	0.104235	0.356788	0.334727	1.86742	0.763049	0.76931	4.19417	2.92824	0.699472	0.745708	0.6599	0.862975	0.542878	0.578068	0.822135	0.279624	0.522908	0.259237	0.858449	0.84171	0.92345	0.884038	0.734945	0.900591	2.51058	2.45404	2.4251	2.47907	2.20713	2.3209	2.33575	2.47308	0.674201	0.770794	0.430146	0.83042	0.938115	0.670543	0.668888	0.889472	0.431317	0.777402	0.519303	0.837369	0.704396	0.855262	0.651512
1000G_EUR_CDTS_gnomAD_nearest: quin2	1	0.85147	0.886288	0.922177	0.95164	1.19836	0.908229	1.11282	0.594644	0.853471	1.02074	1.02369	0.901622	1.028	0.928332	0.813549	0.798908	0.929058	0.922523	0.687204	0.980167	0.959473	0.961612	0.950183	0.961398	0.942594	0.55809	0.574914	0.591681	0.593922	0.667097	0.662367	0.637232	0.598305	0.958389	1.03954	1.04175	1.03837	0.8133	0.567569	0.829693	1.11221	1.0355	1.07676	0.979007	0.95282	1.02585	0.930402	1.21154
1000G_EUR_CDTS_gnomAD_nearest: quin3	1	1.05788	0.937193	1.20323	1.31999	0.721594	0.984233	1.05054	0.148466	0.473529	1.10846	1.06171	0.960163	1.00362	1.25692	1.05543	0.86826	1.42668	1.09465	1.08341	1.07417	1.13812	1.11159	1.07108	0.960137	1.08298	0.557358	0.54598	0.538766	0.537645	0.60535	0.519749	0.573419	0.574023	1.13438	1.1413	0.972532	0.995524	0.999672	1.33977	1.20281	1.16628	1.2065	0.945905	1.33689	1.12934	1.19009	1.20687	1.07644
1000G_EUR_CDTS_gnomAD_nearest: quin4	1	1.18948	1.24959	1.19293	1.26719	0.651195	1.11932	1.07819	0.065985	0.378823	1.0975	1.04578	1.06583	1.10234	1.13233	1.19483	0.938659	1.1174	1.19201	1.16542	1.0222	1.02079	0.990598	1.0147	1.27077	0.991342	0.585941	0.612907	0.62914	0.60355	0.662841	0.654748	0.626452	0.597521	1.24073	1.13443	1.24394	0.974784	1.24959	1.18518	1.01571	0.999672	1.12032	1.10522	1.10742	1.09797	1.1073	1.01462	1.09313
1000G_EUR_CDTS_gnomAD_nearest: quin5 (highest)	1	1.4315	1.82113	1.32392	1.12565	0.562827	1.22466	0.989071	0	0.368059	1.07351	1.12282	1.41175	1.00296	1.13891	1.35723	1.57122	1.24628	1.26716	1.80306	1.06481	1.03967	1.01262	1.07977	1.07239	1.08227	0.789074	0.813154	0.816304	0.786873	0.858425	0.843195	0.828098	0.758153	0.991932	0.913819	1.31093	1.16068	0.999017	1.2359	1.28216	0.832514	1.20571	1.09454	1.05684	0.982297	0.972129	0.992613	0.967329
1000G_EUR_CTCF_DEEPSEA_MAX_ALL_nearest: quin1 (lowest)	1	0.624979	0.368998	0.548233	0.518497	0.89658	0.741335	0.769534	3.24533	1.97852	0.7063	0.586631	0.721551	0.966839	0.856307	0.880041	0.787545	0.323807	0.83767	0.653561	0.643004	0.739005	0.738853	0.648554	0.641278	0.68274	2.40474	2.3323	2.29899	2.34941	2.03161	2.10071	2.11383	2.20859	0.641278	0.759716	0.574939	0.747626	0.663245	0.811131	0.668466	0.588467	0.447938	0.741348	0.718276	0.717161	0.808869	0.59503	0.685298
1000G_EUR_CTCF_DEEPSEA_MAX_ALL_nearest: quin2	1	0.932925	1.10668	0.842127	0.884246	1.258	0.944732	1.03858	0.892958	1.01895	0.961147	0.835344	0.752626	0.963724	1.02981	1.05714	0.787323	0.775215	0.993702	0.931805	0.964234	0.961121	0.915136	0.996871	1.10269	0.919644	1.00663	1.04411	1.04021	1.00536	1.14959	1.14372	1.09899	1.08696	0.801372	0.960011	1.01544	1.08553	0.939332	1.1713	0.967851	1.07855	1.04489	0.928554	0.934361	1.1072	1.01313	1.15255	0.981749
1000G_EUR_CTCF_DEEPSEA_MAX_ALL_nearest: quin3	1	1.1255	1.18866	1.14661	1.02146	1.16365	1.14019	0.884715	0.550657	0.856261	1.0072	1.02262	1.09082	1.0348	1.05824	1.08496	1.38313	1.15856	1.08586	1.04689	1.06888	1.05005	1.05241	1.06171	1.02576	1.06334	0.675032	0.706824	0.738026	0.766403	0.755932	0.737881	0.762798	0.788965	1.2822	1.02685	0.900485	0.943167	1.27086	0.855952	0.967851	0.833427	0.970259	1.16708	0.951664	1.04367	1.11537	1.06889	1.09476
1000G_EUR_CTCF_DEEPSEA_MAX_ALL_nearest: quin4	1	1.16731	1.22861	1.20649	1.18815	0.942706	1.06599	1.21546	0.133831	0.615987	1.12904	1.24006	1.16217	1.10209	1.07628	1.01456	0.807919	1.3108	1.02289	1.14986	1.19494	1.11068	1.17561	1.14179	1.153	1.19883	0.508805	0.512821	0.51386	0.500799	0.527281	0.521752	0.513748	0.493396	1.28111	1.11704	1.16773	1.20908	1.04896	0.990266	1.3124	0.979675	0.820295	1.17461	1.2707	1.04279	1.07728	1.12371	1.19969
1000G_EUR_CTCF_DEEPSEA_MAX_ALL_nearest: quin5 (highest)	1	1.14904	1.10668	1.25623	1.38735	0.739077	1.10762	1.09147	0.178592	0.530882	1.19612	1.31503	1.27262	0.932453	0.979264	0.963252	1.23418	1.43117	1.05981	1.21766	1.12868	1.13898	1.11777	1.15086	1.07704	1.13519	0.405611	0.404738	0.409692	0.378831	0.536284	0.496651	0.511357	0.422863	0.993702	1.13622	1.34115	1.01435	1.07747	1.1713	1.08307	1.51978	1.71661	0.988186	1.12469	1.08905	0.985241	1.0596	1.03825
1000G_EUR_DNase_DEEPSEA_MAX_ALL_nearest: quin1 (lowest)	1	0.452248	0.16423	0.287575	0.397057	1.74843	0.82396	0.794701	4.5767	3.13064	0.665899	0.686191	0.71082	0.857144	0.401861	0.623516	0.831285	0.255998	0.485651	0.409052	0.838581	0.781161	0.883946	0.852428	0.976118	0.856428	2.71063	2.67638	2.6515	2.69425	2.36307	2.50736	2.52998	2.68361	0.77062	0.693838	0.479792	0.74868	0.66418	0.49639	0.646326	0.834838	0.224285	0.716794	0.441973	0.790899	0.661043	0.782079	0.587216
1000G_EUR_DNase_DEEPSEA_MAX_ALL_nearest: quin2	1	0.920864	1.14864	0.787114	1.03758	1.41645	1.15746	1.08758	0.37238	1.01981	1.00332	1.05801	1.29131	1.01291	0.581732	0.894459	1.19263	0.767345	0.832127	0.843421	1.15956	1.05094	1.17106	1.17617	0.923961	1.17929	0.877098	0.886479	0.87533	0.860381	1.03065	0.98562	0.992476	0.894727	1.15495	1.05812	0.882071	1.03302	1.21663	0.7665	1.1993	1.22666	1.19517	0.989022	0.805269	1.27163	1.01398	1.28376	0.933097
1000G_EUR_DNase_DEEPSEA_MAX_ALL_nearest: quin3	1	1.26957	1.5558	1.17661	1.20305	0.753953	1.31788	1.05662	0.0594635	0.581602	1.14052	1.19951	1.49965	0.9598	0.826705	1.11153	1.16903	1.2849	1.07263	1.13471	1.24687	1.17528	1.22751	1.23861	1.17829	1.27744	0.511619	0.541973	0.548543	0.535588	0.62971	0.615154	0.589798	0.507431	1.15268	1.17135	1.41619	1.15541	0.855486	1.07999	1.12789	1.27322	1.49103	1.11471	1.11479	1.13315	0.946995	1.24409	1.03708
1000G_EUR_DNase_DEEPSEA_MAX_ALL_nearest: quin4	1	1.13738	1.35147	1.28646	1.17292	0.644182	0.952072	1.04251	0	0.145441	1.10899	1.08659	1.00396	1.09073	1.29091	1.091	0.914224	1.39591	1.19104	1.27969	0.82899	0.936387	0.829458	0.834073	0.896779	0.804009	0.431892	0.424909	0.438377	0.462948	0.490229	0.473547	0.462938	0.445191	1.05692	1.04419	1.32087	1.1913	1.02135	1.1253	1.01308	0.979675	0.96944	1.05545	1.33985	0.943048	1.02156	0.845106	1.1644
1000G_EUR_DNase_DEEPSEA_MAX_ALL_nearest: quin5 (highest)	1	1.21828	0.7779	1.4599	1.18782	0.439806	0.748427	1.0182	0	0.128295	1.08037	0.968959	0.494026	1.07907	1.89637	1.27826	0.892712	1.29341	1.41683	1.33124	0.925818	1.0557	0.887989	0.898603	1.0246	0.882726	0.473173	0.474592	0.490496	0.451174	0.490091	0.422387	0.428944	0.473413	0.864508	1.03176	0.899471	0.871003	1.24184	1.52998	1.0128	0.68558	1.11827	1.12322	1.29626	0.861196	1.3555	0.844868	1.27695
1000G_EUR_EDS_cont_nearest: quin1 (lowest)	1	0.826873	1.01171	0.745248	0.684178	1.20199	0.839095	0.89622	3.33687	1.36315	0.801685	0.832308	0.486269	0.951174	0.736292	0.838286	0.81426	0.723781	0.795144	0.727489	0.799092	0.785301	0.734723	0.808842	0.629238	0.776539	1.5905	1.57768	1.58208	1.55373	1.53464	1.55511	1.54493	1.5543	0.840306	0.803924	0.964324	0.770046	0.755517	0.677801	0.676392	1.00106	0.702498	0.840972	0.864737	0.78865	0.887015	0.836027	0.91238
1000G_EUR_EDS_cont_nearest: quin2	1	0.882728	0.744484	0.90733	1.00693	1.0929	0.945169	0.878146	0.478421	1.03164	0.96771	0.990394	0.459944	0.973164	1.05098	1.08101	1.14802	0.977338	0.924429	0.874442	1.13128	0.986268	1.03948	1.14038	1.17112	1.10426	1.00823	1.0318	1.02802	1.01015	1.02399	1.04545	1.06053	1.06947	0.875681	0.85173	0.871329	0.897198	0.660203	0.833113	1.08079	1.05528	1.05235	0.920809	0.914392	0.808609	0.885841	0.943351	0.93672
1000G_EUR_EDS_cont_nearest: quin3	1	0.993711	0.850557	1.04705	1.18634	0.75224	0.876671	1.04105	0.395804	0.861189	1.01193	0.972914	0.681518	1.02929	1.07291	0.995342	1.00419	0.977015	1.03753	1.10465	1.0783	1.15225	1.17667	1.0735	1.08507	1.1376	0.898262	0.9095	0.882842	0.912651	0.919264	0.900607	0.931368	0.931705	0.984815	1.04686	0.962729	0.960966	1.19426	1.0931	1.02642	0.777315	1.13967	1.01154	0.873463	1.12328	1.00151	1.01892	1.05559
1000G_EUR_EDS_cont_nearest: quin4	1	1.085	0.95751	1.03729	1.00726	1.14703	1.18916	1.15436	0.528088	1.08518	1.0711	1.0527	1.47604	1.02	1.12563	1.0082	0.837376	1.04895	1.0696	1.10538	1.01761	1.01829	1.0016	1.02668	0.914346	1.01187	0.852852	0.871745	0.890328	0.888948	0.889547	0.867576	0.822923	0.825004	1.20446	1.19421	1.19274	1.28214	1.35229	1.40634	1.16224	1.05563	1.14043	1.12356	1.14845	1.16604	1.07602	1.06298	1.0137
1000G_EUR_EDS_cont_nearest: quin5 (highest)	1	1.21149	1.43579	1.26274	1.11481	0.806238	1.14979	1.03013	0.263957	0.6594	1.14733	1.15149	1.89581	1.02631	1.01385	1.07695	1.19586	1.27258	1.17304	1.18768	0.973426	1.05756	1.04712	0.950319	1.19968	0.969389	0.650925	0.61002	0.617504	0.635248	0.633255	0.631978	0.640941	0.620225	1.0946	1.10306	1.00891	1.08946	1.03746	0.989321	1.05378	1.11082	0.964657	1.10295	1.19887	1.11315	1.14948	1.13853	1.08149
1000G_EUR_EigenALL_nearest: quin1 (lowest)	1	0.906149	1.02413	0.954273	0.700903	0.644363	0.952339	0.937979	2.53617	1.53975	0.898484	0.869102	1.03165	0.927299	0.977407	0.945989	0.790242	0.71518	0.972675	0.977254	0.942688	0.968078	0.987774	0.908681	0.922661	0.93483	1.54692	1.49991	1.48006	1.53799	1.42834	1.39743	1.36482	1.45151	0.70481	0.98376	0.884216	0.995992	0.938803	0.900495	0.829119	0.97995	0.820525	0.902489	0.961438	0.870751	0.966107	0.873212	0.834136
1000G_EUR_EigenALL_nearest: quin2	1	0.659327	0.61604	0.551674	0.641583	1.74893	0.824195	0.877674	1.98923	1.71615	0.783586	0.856488	0.702602	0.909696	0.605694	0.760111	0.770839	0.495071	0.617259	0.480557	0.997591	0.939675	1.03619	1.01673	0.976396	1.02372	1.55086	1.54509	1.53357	1.5889	1.40614	1.46947	1.47049	1.58645	0.738721	0.724476	0.732297	0.945032	0.80278	0.541671	0.877407	0.785954	0.598263	0.810891	0.607854	0.782031	0.856806	0.819554	0.744127
1000G_EUR_EigenALL_nearest: quin3	1	0.668554	0.286837	0.508625	0.792549	1.27337	0.773485	1.09221	0.447685	0.877648	0.891652	0.871812	0.487579	0.993002	0.730889	1.02279	1.02547	0.408789	0.629909	0.557526	1.03276	0.964929	1.02077	1.07125	0.974194	1.05018	0.827241	0.851861	0.843899	0.814634	0.944857	0.970792	0.971507	0.893926	1.1857	0.947592	0.711418	0.836157	1.02193	0.855711	0.691127	1.07825	0.671528	0.902743	0.805756	1.09782	0.994256	1.07788	0.848513
1000G_EUR_EigenALL_nearest: quin4	1	1.0864	0.655627	1.11305	1.09738	0.896075	1.09102	1.19806	0.0149228	0.559286	1.16682	1.10928	1.07502	1.01576	1.13905	1.04714	1.0041	1.2945	1.04316	1.05187	1.04024	1.07785	1.02077	1.01444	1.17929	1.00702	0.49694	0.524675	0.551893	0.486436	0.58123	0.580767	0.597633	0.509595	1.24979	1.14197	1.01906	1.12081	1.07717	1.0809	1.24403	1.07825	1.34306	1.18379	1.14365	1.20669	1.14293	1.25443	1.30812
1000G_EUR_EigenALL_nearest: quin5 (highest)	1	1.67806	2.4149	1.8704	1.766	0.439681	1.35817	0.893932	0.014906	0.309409	1.2587	1.2927	1.70167	1.15388	1.54546	1.22319	1.40843	2.08418	1.73531	1.93058	0.986744	1.04929	0.934652	0.988977	0.947489	0.984335	0.579605	0.580026	0.592106	0.573699	0.640635	0.582957	0.596959	0.560207	1.12034	1.20136	1.6517	1.10177	1.15872	1.61952	1.35769	1.07703	1.56513	1.19947	1.47988	1.04221	1.03954	0.974572	1.26427
1000G_EUR_EigenPCALL_nearest: quin1 (lowest)	1	0.433824	0.246416	0.349161	0.458273	1.84347	0.620187	0.670311	4.68141	3.19082	0.611955	0.658013	0.57896	0.84981	0.383712	0.495118	0.68519	0.290214	0.540856	0.37625	0.87758	0.77849	0.872239	0.902858	1.05348	0.872324	2.58277	2.52886	2.49059	2.57865	2.25844	2.34544	2.35903	2.51093	0.513893	0.584452	0.578129	0.65974	0.692052	0.451392	0.531062	0.835076	0.224349	0.580427	0.425498	0.736564	0.530847	0.623979	0.581128
1000G_EUR_EigenPCALL_nearest: quin2	1	0.940424	0.860268	0.754015	0.777088	1.30444	1.23723	1.17849	0.22378	1.07525	1.02127	1.06461	1.23133	0.992722	0.6263	0.84513	0.875673	0.859919	0.728002	0.702285	1.04743	0.961236	1.05319	1.05472	1.05081	1.0355	0.776435	0.792685	0.808631	0.811474	0.821508	0.842445	0.866465	0.833906	1.08925	1.04449	0.749662	1.10271	1.10447	1.08059	1.08246	1.22494	1.26808	1.0302	0.796868	1.21542	0.984686	1.17048	0.890687
1000G_EUR_EigenPCALL_nearest: quin3	1	1.0114	1.63907	1.0486	1.34124	0.880354	1.22943	0.95749	0.10446	0.447429	1.10423	1.17008	1.42945	1.06129	0.80999	1.16195	1.08956	1.09011	0.984986	1.0593	1.09263	1.10522	1.11238	1.07936	1.07674	1.11492	0.499915	0.51878	0.525612	0.486436	0.615589	0.612083	0.617459	0.529523	0.897284	1.00226	1.38438	1.1386	0.856209	1.12594	1.17492	0.931215	1.26844	1.04752	1.04835	1.07967	0.845582	1.24514	1.00407
1000G_EUR_EigenPCALL_nearest: quin4	1	1.30246	1.22895	1.37743	1.41704	0.581499	1.09071	1.15925	0	0.163437	1.14406	1.12129	1.05319	1.02401	1.34117	1.1964	0.939747	1.58361	1.24342	1.29681	1.03995	1.11517	1.07936	1.00604	0.743254	1.05708	0.422428	0.427284	0.437887	0.41892	0.535268	0.500913	0.472874	0.412684	1.2174	1.20845	1.23021	1.08492	1.32537	0.990544	1.35883	1.27394	1.49186	1.18345	1.35121	1.07937	1.24479	1.04042	1.27241
1000G_EUR_EigenPCALL_nearest: quin5 (highest)	1	1.31029	1.02355	1.46889	1.00508	0.392683	0.821642	1.0336	0	0.128957	1.11746	0.985193	0.706294	1.07176	1.83674	1.3	1.40883	1.17428	1.50129	1.56347	0.942157	1.03933	0.882612	0.956821	1.07583	0.919929	0.722481	0.736281	0.74107	0.708542	0.772412	0.70259	0.687687	0.716812	1.28075	1.15921	1.05662	1.01321	1.02106	1.34998	0.85167	0.734548	0.745512	1.15726	1.37642	0.88839	1.39264	0.919141	1.2505
1000G_EUR_Greene_thyroid_nearest: quin1 (lowest)	1	0.877377	1.04194	0.790004	0.669188	1.17163	0.936537	0.800429	3.29704	1.69449	0.8445	0.91324	0.901836	0.916469	0.732791	0.787794	0.958193	0.848524	0.833156	0.755961	0.898334	0.917491	0.94293	0.917842	0.847678	0.94709	1.45511	1.43041	1.44197	1.45603	1.35801	1.3622	1.30215	1.40076	0.638464	0.857562	0.837322	0.805995	0.745535	0.979636	0.802348	0.83355	1.12098	0.896647	0.798611	0.812711	0.797309	0.799782	0.802884
1000G_EUR_Greene_thyroid_nearest: quin2	1	0.849564	0.677259	0.872296	0.82768	1.18912	0.859297	1.04332	0.589325	0.893456	0.973159	0.964704	0.993393	1.08994	0.802406	0.986732	0.888081	0.798611	0.873393	0.820025	1.01063	0.97215	0.980647	1.00213	1.15849	1.02186	0.929751	0.925155	0.925291	0.917639	0.868076	0.891679	0.932885	0.900957	0.922226	0.871283	0.950473	1.01266	0.931919	0.618718	0.936072	1.22254	0.862293	0.846834	0.94835	0.979421	0.921565	0.970402	0.928335
1000G_EUR_Greene_thyroid_nearest: quin3	1	1.04459	1.30285	1.02075	1.1098	0.787174	1.00445	1.09335	0.525785	0.780744	1.02824	1.03335	1.11507	0.946234	0.919952	1.08257	0.981883	1.21828	0.992062	0.986914	1.106	1.01933	1.05642	1.13362	1.07407	1.1053	0.829787	0.826422	0.814116	0.826482	0.77626	0.819558	0.826261	0.848623	1.09993	1.18725	0.928145	1.03366	1.05652	1.08311	1.07014	1.00059	0.776316	1.07633	0.928687	0.854667	1.13938	0.885379	1.11269
1000G_EUR_Greene_thyroid_nearest: quin4	1	1.07643	0.833008	1.09172	1.21432	0.873785	0.92628	1.06471	0.222843	0.821035	1.05049	1.03234	1.00419	1.02054	1.09481	1.08947	1.23783	1.10735	1.0455	1.07132	1.0445	1.151	1.13832	1.03892	0.988315	1.01289	0.832433	0.859733	0.84032	0.825677	0.857654	0.874659	0.890197	0.834651	1.06342	0.925565	1.08555	1.11527	1.17966	1.33968	1.25619	0.99961	1.03408	1.09519	1.10735	1.13497	1.02445	0.980428	1.0531
1000G_EUR_Greene_thyroid_nearest: quin5 (highest)	1	1.15186	1.14501	1.22496	1.17873	0.978321	1.27322	0.998183	0.36598	0.810509	1.10348	1.05631	0.985565	1.02675	1.44951	1.05334	0.933912	1.02721	1.25561	1.36538	0.940606	0.939999	0.881722	0.907591	0.931537	0.912968	0.953016	0.958359	0.978369	0.974253	1.13988	1.05188	1.04847	1.01505	1.27568	1.15829	1.19824	1.03232	1.08618	0.978682	0.93516	0.94377	1.20603	1.08488	1.21669	1.21788	1.11721	1.36363	1.10289
1000G_EUR_H3K27ac_DEEPSEA_MAX_ALL_nearest: quin1 (lowest)	1	0.548854	0.533899	0.198744	0.412445	1.7962	1.05268	0.905733	4.65255	3.39749	0.700397	0.71272	0.746277	0.83175	0.278534	0.623692	0.660952	0.187785	0.415529	0.37941	0.846308	0.808799	0.956241	0.909513	0.89931	0.92146	2.98135	2.92692	2.91427	2.95779	2.68386	2.82655	2.85623	2.95451	0.931428	0.773178	0.518321	0.784553	0.802778	0.315974	0.55415	0.785951	0.523479	0.674318	0.320738	1.00027	0.698481	0.828865	0.580305
1000G_EUR_H3K27ac_DEEPSEA_MAX_ALL_nearest: quin2	1	0.951914	1.27028	0.725347	0.960204	1.50918	1.25386	1.01425	0.342204	1.11283	1.03997	1.12415	1.52437	0.923664	0.394753	0.983839	1.14874	0.587635	0.723035	0.883295	1.20309	1.04292	1.18281	1.17484	1.15365	1.14205	0.778436	0.791655	0.79301	0.769101	0.929678	0.899394	0.898153	0.785906	0.961376	1.03871	1.20669	1.03185	1.24288	1.0809	1.68174	1.17627	1.34306	1.06456	0.838959	1.24298	0.808414	1.31948	0.804949
1000G_EUR_H3K27ac_DEEPSEA_MAX_ALL_nearest: quin3	1	1.12336	1.18866	1.15009	1.41784	0.739077	1.15648	1.00973	0.0148826	0.274003	1.04498	1.19264	1.54435	0.994996	0.818159	1.07453	1.40441	1.2182	1.06983	1.11371	1.11373	1.10478	1.0328	1.11034	1.02576	1.14237	0.452982	0.460462	0.45037	0.440026	0.516316	0.490975	0.471805	0.402997	1.02576	1.0633	0.996281	1.10333	0.801195	0.991103	0.921763	1.61783	0.970259	0.954111	1.02953	1.0346	0.985241	1.10607	0.981749
1000G_EUR_H3K27ac_DEEPSEA_MAX_ALL_nearest: quin4	1	1.15843	1.06449	1.30174	1.09645	0.53405	0.805373	1.09504	0	0.136848	1.12047	1.03542	0.771306	1.16709	1.47355	1.11153	1.12652	1.44657	1.23673	1.27933	1.01541	1.08987	1.04469	1.00384	0.896527	1.01191	0.408112	0.436508	0.441157	0.439531	0.467296	0.430891	0.434588	0.430891	1.15268	1.11673	1.07171	1.15541	1.26943	1.07999	0.874689	0.881459	0.894616	1.30192	1.3654	1.0425	1.23481	0.946995	1.37572
1000G_EUR_H3K27ac_DEEPSEA_MAX_ALL_nearest: quin5 (highest)	1	1.21614	0.941668	1.62153	1.11168	0.424098	0.732157	0.974973	0	0.0855297	1.09334	0.934499	0.413967	1.0819	2.03205	1.20532	0.658907	1.55719	1.55291	1.34237	0.82129	0.953206	0.783519	0.801457	1.0246	0.782253	0.384453	0.389634	0.406328	0.39878	0.407459	0.357186	0.344284	0.430891	0.928546	1.00748	1.20567	0.92433	0.883083	1.52998	0.966762	0.53867	1.26737	1.00409	1.44317	0.679892	1.27194	0.798447	1.25579
1000G_EUR_H3K4me1_DEEPSEA_MAX_ALL_nearest: quin1 (lowest)	1	0.377337	0.205346	0.198744	0.351342	2.06405	0.816033	0.751566	4.8315	3.32885	0.609298	0.692968	0.648341	0.843144	0.310185	0.449476	0.61831	0.204856	0.373374	0.260379	0.861286	0.79509	0.943142	0.885151	0.89931	0.892665	2.68469	2.64187	2.61148	2.66289	2.37231	2.491	2.50239	2.65593	0.802955	0.639242	0.326351	0.552753	0.636686	0.451391	0.507971	0.687707	0.373913	0.606033	0.260057	0.909336	0.614664	0.772986	0.537844
1000G_EUR_H3K4me1_DEEPSEA_MAX_ALL_nearest: quin2	1	0.898689	0.860753	0.776009	0.945228	1.05358	1.09947	1.15878	0.133944	0.924762	1.02727	1.05958	1.11819	0.955196	0.521221	0.879793	0.872439	0.749659	0.777331	0.753611	1.03898	0.9577	1.05894	1.0455	1.23091	1.08489	0.808262	0.818274	0.825195	0.818857	0.901414	0.862753	0.898406	0.845725	1.02576	1.13622	1.11124	1.17451	1.21561	1.0812	1.31351	1.07855	1.11953	1.03078	0.769983	1.1435	0.975946	1.18973	0.826364
1000G_EUR_H3K4me1_DEEPSEA_MAX_ALL_nearest: quin3	1	1.23393	1.31088	1.21031	1.31039	0.942971	1.13141	1.07163	0.0297485	0.427889	1.127	1.10085	1.41844	1.04274	0.991341	1.11563	1.19095	1.20048	1.16134	1.23552	1.17286	1.10415	1.09754	1.19071	1.05081	1.15609	0.559251	0.583315	0.560468	0.562101	0.624362	0.621173	0.609895	0.533244	1.15333	1.00805	1.2638	1.04935	1.13209	1.21567	1.12852	1.02895	0.969712	1.05574	1.15865	0.988665	0.91966	0.993976	0.981196
1000G_EUR_H3K4me1_DEEPSEA_MAX_ALL_nearest: quin4	1	1.24676	1.51571	1.36682	1.20373	0.502918	1.00932	0.989939	0.0148743	0.205387	1.11284	1.09675	1.12342	1.0399	1.326	1.27203	1.33982	1.44739	1.29149	1.3357	0.993573	1.0939	0.921154	0.963909	0.922661	0.96221	0.500071	0.518828	0.543044	0.524239	0.524578	0.541754	0.525187	0.496371	0.897032	0.959471	1.16806	1.10271	0.800744	1.30572	1.0364	1.32293	1.56646	1.01317	1.39211	0.970525	1.14261	0.975397	1.27767
1000G_EUR_H3K4me1_DEEPSEA_MAX_ALL_nearest: quin5 (highest)	1	1.24144	1.10513	1.44559	1.18749	0.439682	0.943403	1.02752	0	0.119708	1.12251	1.04907	0.691052	1.11851	1.84852	1.28137	0.977457	1.39513	1.39443	1.41242	0.933022	1.04857	0.979124	0.914537	0.896275	0.904001	0.452345	0.442242	0.464245	0.436498	0.581107	0.48745	0.46832	0.47328	1.12034	1.25597	1.12881	1.11955	1.2139	0.944722	1.01251	0.881212	0.968894	1.29304	1.41685	0.987831	1.34584	1.06739	1.37534
1000G_EUR_H3K4me2_DEEPSEA_MAX_ALL_nearest: quin1 (lowest)	1	0.386022	0.205404	0.186593	0.366721	2.11191	0.93054	0.872255	4.80303	3.47569	0.637872	0.754083	0.675954	0.817739	0.27228	0.432177	0.661138	0.187838	0.375487	0.260453	0.936445	0.819311	0.995819	0.950384	1.02807	0.936122	2.72106	2.69846	2.67629	2.70161	2.47305	2.59126	2.60786	2.73348	0.7068	0.755128	0.480063	0.588581	0.747625	0.361215	0.646691	0.933581	0.374019	0.700123	0.25146	1.01874	0.670731	0.97815	0.57339
1000G_EUR_H3K4me2_DEEPSEA_MAX_ALL_nearest: quin2	1	0.958332	1.02442	0.687079	1.06689	1.41486	1.21315	1.12962	0.208298	0.984423	1.04941	1.06092	1.36998	0.943559	0.435808	0.980363	1.25511	0.596151	0.678972	0.86845	1.19561	1.07711	1.18934	1.19915	1.12801	1.22106	0.970825	0.985171	0.967297	0.95555	1.06086	1.05828	1.06479	0.941952	1.15365	0.996186	1.07262	1.12081	1.24288	0.810674	1.47441	1.32331	1.19383	1.02197	0.778415	1.33371	0.938503	1.3009	0.910863
1000G_EUR_H3K4me2_DEEPSEA_MAX_ALL_nearest: quin3	1	1.28348	1.68004	1.19674	1.24979	0.597383	1.18058	0.927728	0	0.316727	1.06476	1.18738	1.59864	1.0544	0.881089	1.26891	1.14874	1.28598	1.19371	1.29525	1.07605	1.05659	0.980227	1.11813	0.999831	1.07022	0.52093	0.51311	0.528673	0.515647	0.598872	0.564604	0.556403	0.487999	1.15365	1.09338	1.13008	1.08523	0.911448	1.12594	0.990616	1.27429	1.49229	1.01346	1.18492	0.898215	0.892043	0.994256	0.910863
1000G_EUR_H3K4me2_DEEPSEA_MAX_ALL_nearest: quin4	1	1.12851	1.26921	1.34519	1.23351	0.455513	0.919264	1.03741	0	0.136848	1.13934	1.05593	0.931425	1.07055	1.36943	1.11153	1.25405	1.38701	1.24073	1.27933	0.903419	1.02154	0.933694	0.882412	0.742837	0.904256	0.428813	0.436508	0.446961	0.451174	0.458748	0.428056	0.414834	0.450735	1.1847	1.09852	1.09085	1.04876	1.04866	1.25998	0.828653	0.881459	0.745513	1.1913	1.40861	0.960913	1.31837	0.909858	1.33339
1000G_EUR_H3K4me2_DEEPSEA_MAX_ALL_nearest: quin5 (highest)	1	1.24179	0.818842	1.58156	1.08122	0.424098	0.756562	1.03261	0	0.0940827	1.1075	0.941063	0.42373	1.11314	2.03836	1.20532	0.680162	1.54018	1.50889	1.29416	0.888486	1.02495	0.901047	0.85003	1.10145	0.868373	0.363752	0.372057	0.386012	0.381315	0.413158	0.362856	0.361216	0.391204	0.800471	1.05604	1.22481	1.15541	1.04866	1.43998	1.05883	0.58764	1.19282	1.07217	1.37404	0.788674	1.1791	0.817016	1.2699
1000G_EUR_H3K4me3_DEEPSEA_MAX_ALL_nearest: quin1 (lowest)	1	0.371115	0.205462	0.190134	0.35154	2.01792	0.963462	0.896604	4.8193	3.47667	0.656993	0.771589	0.682024	0.806569	0.247021	0.42184	0.682658	0.196431	0.379611	0.256804	0.974178	0.816114	1.00265	0.999404	1.07978	0.979604	2.70105	2.67864	2.65374	2.68192	2.43943	2.56069	2.57178	2.71149	0.707	0.773615	0.403366	0.570906	0.747836	0.361317	0.600668	0.933844	0.2993	0.717401	0.268878	0.991736	0.661602	0.959789	0.601876
1000G_EUR_H3K4me3_DEEPSEA_MAX_ALL_nearest: quin2	1	0.984001	1.14735	0.688819	1.1431	1.39913	1.21315	1.04309	0.19342	1.03578	1.04587	1.03547	1.38366	0.974821	0.461072	0.969933	1.23383	0.553569	0.701003	0.879584	1.08352	1.04633	1.1436	1.08572	0.999831	1.09895	1.03002	1.02036	1.01668	1.00216	1.13501	1.11218	1.1354	0.981673	1.21774	0.965815	1.20669	1.22755	1.13241	0.855711	1.49744	1.17627	1.26844	1.01346	0.761117	1.31557	0.957087	1.27302	0.847314
1000G_EUR_H3K4me3_DEEPSEA_MAX_ALL_nearest: quin3	1	1.28312	1.67957	1.17379	1.18849	0.691512	1.20467	0.994744	0	0.282407	1.07508	1.18705	1.55716	1.02285	0.865056	1.29983	1.12715	1.19197	1.11929	1.29118	1.18034	1.14859	1.08448	1.19071	0.97392	1.19199	0.500071	0.504172	0.502388	0.498027	0.55879	0.54459	0.539305	0.476516	1.28147	1.20237	1.05317	1.03156	1.02164	1.17064	0.921244	1.46993	1.41727	1.0302	1.22782	0.943314	0.975397	1.02184	0.967078
1000G_EUR_H3K4me3_DEEPSEA_MAX_ALL_nearest: quin4	1	1.08363	1.10544	1.31217	1.23351	0.408391	0.854183	1.07103	0	0.128295	1.11457	1.07234	0.962668	1.12734	1.35049	1.15321	1.2753	1.4721	1.25674	1.20145	0.918352	1.00445	0.927165	0.914794	1.0246	0.925786	0.396283	0.410141	0.417938	0.422066	0.461597	0.419552	0.389436	0.416717	0.896527	1.00748	1.22481	1.13764	1.10385	1.03499	0.943744	0.783519	0.969167	1.14875	1.30491	0.988109	1.13268	0.872721	1.2699
1000G_EUR_H3K4me3_DEEPSEA_MAX_ALL_nearest: quin5 (highest)	1	1.27599	0.859784	1.63196	1.08122	0.486928	0.764697	0.994185	0	0.0855297	1.10632	0.932859	0.413967	1.06771	2.07307	1.15321	0.680162	1.58272	1.54091	1.36832	0.843689	0.983955	0.842283	0.809552	0.922142	0.803783	0.378539	0.392564	0.415035	0.401691	0.410309	0.368525	0.369682	0.419552	0.896527	1.04997	1.10999	1.03098	0.993468	1.57498	1.03582	0.63661	1.04372	1.08919	1.43453	0.761479	1.27194	0.872721	1.31223
1000G_EUR_H3K9ac_DEEPSEA_MAX_ALL_nearest: quin1 (lowest)	1	0.381733	0.164323	0.202288	0.351441	2.11191	0.922377	0.852979	4.81794	3.50143	0.636689	0.742558	0.695547	0.817739	0.275446	0.435662	0.703792	0.204914	0.389543	0.286498	0.981395	0.843308	1.02858	1.00724	1.07948	0.986529	2.72106	2.69553	2.67338	2.69285	2.45875	2.58557	2.59937	2.71926	0.738927	0.730769	0.46086	0.588581	0.692245	0.406367	0.669787	0.884445	0.299215	0.717199	0.25146	0.964168	0.661416	0.922256	0.566311
1000G_EUR_H3K9ac_DEEPSEA_MAX_ALL_nearest: quin2	1	1.00782	1.27063	0.683793	1.02146	1.22655	1.22164	1.06262	0.193474	1.01039	1.03317	1.07519	1.39578	0.926767	0.442248	0.966729	1.06395	0.51965	0.713221	0.887257	1.1212	0.991904	1.11124	1.11034	1.00011	1.128	1.03327	1.01771	1.01115	1.00827	1.12391	1.10398	1.12725	0.996139	1.02576	0.966087	1.18787	1.15671	1.16035	0.810902	1.40569	1.07855	1.34343	0.937073	0.769983	1.27964	0.873704	1.27338	0.854616
1000G_EUR_H3K9ac_DEEPSEA_MAX_ALL_nearest: quin3	1	1.19758	1.47475	1.08337	1.21896	0.86439	1.16397	1.11008	0	0.299523	1.10576	1.12548	1.42039	1.10524	0.852427	1.2477	1.33982	1.07277	1.0452	1.18729	1.1131	1.11783	1.05181	1.14211	1.02518	1.09864	0.535579	0.565728	0.560468	0.547539	0.624362	0.572954	0.553423	0.51339	1.37758	1.22666	1.01487	1.22721	1.04925	1.35074	1.0364	1.51892	1.41727	1.11534	1.26241	0.997736	1.04971	1.059	1.05179
1000G_EUR_H3K9ac_DEEPSEA_MAX_ALL_nearest: quin4	1	1.06896	0.982887	1.20997	1.23385	0.455641	0.838149	1.04731	0	0.11122	1.12196	1.08167	1.02544	1.07653	1.2625	1.17438	1.12683	1.37038	1.11497	1.13503	0.926078	1.04233	0.95355	0.915051	0.819913	0.976297	0.381603	0.392674	0.397733	0.401804	0.438926	0.411163	0.395191	0.396985	0.960835	1.04419	1.05287	1.1024	1.13177	1.03528	0.920985	0.832724	0.745723	1.2427	1.35714	1.03373	1.16086	0.937975	1.29143
1000G_EUR_H3K9ac_DEEPSEA_MAX_ALL_nearest: quin5 (highest)	1	1.34186	1.10513	1.81741	1.17226	0.345464	0.853943	0.926684	0	0.0855057	1.10129	0.974428	0.462653	1.07308	2.16397	1.17372	0.764967	1.82898	1.73453	1.5014	0.85838	1.00417	0.855102	0.825511	1.07553	0.810731	0.334085	0.333878	0.362691	0.355018	0.358919	0.33158	0.330081	0.379758	0.896275	1.03147	1.28186	0.92407	0.9656	1.39459	0.96649	0.685387	1.19249	0.986797	1.35637	0.725014	1.25302	0.807504	1.23428
1000G_EUR_inweb_closeness_centrality_nearest: quin1 (lowest)	1	0.922551	1.33076	0.824108	0.789109	1.4579	0.845413	0.914404	0.242113	1.15063	0.915219	0.954766	1.04361	0.936515	0.693912	0.900087	1.04839	0.816925	0.856242	0.641947	1.07473	1.03289	1.1025	1.08651	0.925533	1.11757	0.863559	0.861976	0.868089	0.90059	0.844643	0.855356	0.8538	0.895074	1.08775	0.916164	0.826293	0.87298	0.818209	0.833944	0.934751	1.0682	0.63683	0.852552	0.790052	0.876169	0.895393	0.909757	0.804008
1000G_EUR_inweb_closeness_centrality_nearest: quin2	1	0.972066	0.904918	0.822001	0.896714	0.809946	1.05185	0.988238	3.29273	1.27731	0.906836	0.953809	0.954089	1.00341	0.615143	0.941	0.810117	0.898617	0.819755	0.896966	0.977829	0.888201	0.948306	0.981672	1.18584	0.965174	1.49612	1.46466	1.47228	1.46389	1.34467	1.39629	1.38991	1.41327	0.761427	0.944354	0.941056	0.936857	1.06997	0.833944	0.934751	1.23686	1.09171	0.923597	0.81031	0.833944	1.0534	0.779792	0.889541
1000G_EUR_inweb_closeness_centrality_nearest: quin3	1	0.913819	0.79766	1.04437	1.25415	0.863079	0.972236	1.02697	0.725613	0.949114	1.04133	1.016	0.986084	1.00241	0.562069	1.01363	0.999734	1.07114	1.0182	0.948781	1.18806	1.10412	1.20153	1.19016	1.24244	1.19258	0.75264	0.787605	0.797844	0.7399	0.796547	0.780198	0.760379	0.763079	0.796889	0.92933	0.940117	0.935921	0.69164	1.1976	0.933817	0.898637	0.999734	0.99365	1.06247	0.88584	0.936593	0.908849	1.07664
1000G_EUR_inweb_closeness_centrality_nearest: quin4	1	1.05961	1.01037	1.0907	0.734571	1.02491	0.952595	1.01562	0.467617	0.906931	1.01202	0.99208	1.03786	1.00909	1.32648	1.1199	1.14255	1.09155	1.147	1.14205	0.93285	0.967614	0.939657	0.961649	0.837927	0.930378	0.869797	0.854114	0.846409	0.88927	0.94168	0.854502	0.899231	0.897542	0.796889	0.999734	1.07769	0.957192	1.19465	1.04139	1.09861	0.954802	1.09062	0.973372	1.09283	1.04403	0.905022	1.02786	1.03391
1000G_EUR_inweb_closeness_centrality_nearest: quin5 (highest)	1	1.13176	0.956555	1.21832	1.32493	0.844536	1.17768	1.05464	0.273938	0.716631	1.12434	1.0832	0.978372	1.04849	1.80117	1.02521	0.999069	1.1214	1.15838	1.36955	0.826694	1.00709	0.808183	0.780225	0.808495	0.794522	1.01823	1.03195	1.01571	1.00671	1.0726	1.11383	1.09686	1.03132	1.55652	1.21014	1.21446	1.29666	1.22527	1.09273	1.09788	0.841912	1.18072	1.25644	1.24378	1.35949	1.2094	1.37318	1.19547
1000G_EUR_LIMBR_nearest: quin1 (lowest)	1	1.57678	2.19732	1.98904	1.52216	0.308152	1.48861	0.839639	0.0164981	0.535163	1.16529	1.10139	1.21281	0.976515	1.85626	1.24498	1.44354	1.43576	2.05161	3.44901	0.991013	0.986238	0.991972	0.94086	0.847769	0.977489	0.718485	0.69891	0.70027	0.679715	0.782088	0.760791	0.741164	0.708413	0.948699	0.959677	1.96304	1.19123	1.27558	1.99957	1.77927	0.98744	2.03346	1.01621	1.7443	1.1133	1.07842	1.062	1.10245
1000G_EUR_LIMBR_nearest: quin2	1	1.11412	0.933863	1.1387	1.08973	0.667663	1.08628	0.95085	0.296965	0.741931	0.968258	1.05575	1.18134	1.01177	1.17745	1.22597	0.962358	0.840448	1.22165	0.999783	1.04363	1.0328	1.04665	1.0549	0.935469	1.03751	0.99717	1.01001	1.01666	0.985156	1.02397	1.01572	1.04078	0.980571	1.13114	1.05278	1.00435	1.02105	0.965307	1.0524	0.960243	1.04915	0.847273	0.985412	0.893423	1.02598	1.04472	1.09418	0.883646
1000G_EUR_LIMBR_nearest: quin3	1	0.885767	0.439624	0.692732	0.865177	0.993295	1.05649	1.06801	0.709674	1.14372	0.946083	0.955875	0.939604	1.04035	0.637142	1.08856	0.909223	0.656838	0.726133	0.272767	0.90364	0.973892	0.929822	0.91268	0.87732	0.943533	1.14564	1.13401	1.13519	1.12753	1.11306	1.13164	1.12792	1.12506	0.949043	0.995846	0.593693	0.766068	0.931169	0.421114	0.762822	0.864323	0.84758	1.08845	0.755429	1.01543	1.00014	0.997999	0.900804
1000G_EUR_LIMBR_nearest: quin4	1	0.664749	0.549331	0.465162	0.691891	1.35245	0.623607	1.06762	1.23735	1.16763	0.923223	0.928738	0.827907	0.980041	0.62015	0.750787	0.882161	0.52528	0.47387	0.133942	1.02609	1.01163	1.0154	1.01689	1.4032	0.977489	0.905726	0.946086	0.944942	0.967948	0.9635	0.967917	0.965878	0.984574	1.31358	0.952515	0.776087	0.744519	0.723981	0.736682	0.734304	1.11087	0.423637	0.964883	0.680703	0.949575	0.887447	0.890364	0.908893
1000G_EUR_LIMBR_nearest: quin5 (highest)	1	0.758363	0.879567	0.714046	0.830871	1.67893	0.744845	1.07396	2.74066	1.41191	0.997128	0.958207	0.838198	0.991335	0.708658	0.689513	0.802546	1.54194	0.526294	0.143614	1.03561	0.995425	1.01614	1.07469	0.936147	1.064	1.2332	1.21119	1.20314	1.23987	1.1175	1.12408	1.12439	1.20157	0.657268	1.03921	0.662437	1.27724	1.10401	0.789874	0.763099	0.988156	0.847888	0.945038	0.926002	0.895651	0.989266	0.95542	1.20431
1000G_EUR_ncER_nearest: quin1 (lowest)	1	0.483971	0.208306	0.309238	0.301379	1.21037	0.443958	0.601467	2.06704	1.971	0.56599	0.670267	0.41871	0.838685	0.68273	0.964646	1.05126	0.0901686	0.631147	0.342715	0.599922	0.736581	0.741204	0.603695	0.571354	0.617616	2.24849	2.19342	2.17643	2.28261	2.00436	2.02221	2.01859	2.17692	0.638215	0.603488	0.31814	0.599095	0.621037	0.412317	0.53469	0.499935	0.430978	0.557696	0.541012	0.626223	0.70972	0.58753	0.519195
1000G_EUR_ncER_nearest: quin2	1	0.648674	0.260383	0.663831	0.531846	1.05249	0.415004	0.540768	1.41007	0.831514	0.708515	0.854005	0.585736	0.982834	0.932331	1.10474	1.14471	0.460862	0.752156	0.702565	0.99987	1.01868	1.06643	0.981004	0.99987	1.03492	1.10519	1.14633	1.12714	1.0616	1.14582	1.1664	1.1702	1.16586	0.496389	0.610346	0.545383	0.640412	0.558933	0.618476	0.53469	0.66658	0.344783	0.607491	0.731368	0.605349	0.667971	0.715719	0.720174
1000G_EUR_ncER_nearest: quin3	1	0.833919	0.312561	1.04969	1.45419	1.07038	0.386176	0.535425	1.04187	1.02689	0.789628	0.997758	0.977308	1.05525	0.910604	0.996992	0.864655	0.922024	0.973138	1.01991	1.08717	0.9563	0.960854	1.04737	1.1145	1.06031	0.76245	0.787286	0.802459	0.756593	0.842305	0.826335	0.842167	0.744546	0.638423	0.521364	0.886537	0.599291	0.528054	0.721791	0.695323	0.611231	0.776014	0.617651	0.811782	0.595106	0.553344	0.544978	0.519365
1000G_EUR_ncER_nearest: quin4	1	1.21412	0.781403	1.37965	1.13497	0.754534	0.859241	0.783818	0.336604	0.595599	1.01582	1.20031	1.36411	1.00282	1.1199	0.944941	1.12171	1.62356	1.2722	1.4013	0.948012	1.08564	0.953288	0.962452	1.02877	0.943423	0.537181	0.530562	0.548516	0.532669	0.614387	0.608182	0.58529	0.533701	0.602955	0.802626	0.909269	0.743947	0.838673	0.670234	0.58835	0.666797	1.12091	0.806931	0.982156	0.835236	0.824796	0.87624	0.862815
1000G_EUR_ncER_nearest: quin5 (highest)	1	1.81933	3.43705	1.59773	1.57781	0.912162	2.89538	2.5383	0.144212	0.574874	1.91998	1.27773	1.65425	1.12043	1.35445	0.988662	0.81765	1.90356	1.37144	1.53365	1.36504	1.20282	1.2782	1.40548	1.28555	1.34373	0.346455	0.342187	0.345249	0.366302	0.392947	0.376686	0.383565	0.378738	2.62377	2.46196	2.3406	2.41704	2.4531	2.57698	2.64671	2.55522	2.32728	2.41004	1.93362	2.3379	2.24397	2.27534	2.37825
1000G_EUR_pLI_nearest: quin1 (lowest)	1	0.571683	0.163849	0.00869719	1.13438	3.03017	0.773214	1.67705	0.186978	0.872412	1.22332	1.04668	0.670766	0.949968	0.462958	0.72142	0.79358	0.255404	0.01211	0.096676	1.57453	1.31987	1.50323	1.53956	1.83151	1.55394	0.400861	0.39176	0.39342	0.373668	0.57626	0.531505	0.561857	0.481792	1.12845	1.23566	1.09559	1.26269	1.22159	0.720347	0.902309	1.07787	0.969646	1.18089	0.900746	1.15395	1.31707	1.09813	1.36229
1000G_EUR_pLI_nearest: quin2	1	0.544633	0.123064	0.0696779	0.798283	0.937373	0.57871	1.19686	1.71927	1.24403	0.88268	0.873217	0.69334	1.10701	0.577944	0.845209	1.03099	0.255773	0.0303188	0.215973	1.0512	0.889322	0.996909	1.07183	0.943279	1.05207	1.22105	1.21324	1.21127	1.1877	1.19833	1.19053	1.19411	1.18887	1.16236	0.993609	0.577456	0.801451	0.722889	0.6763	0.579238	0.785038	0.448175	0.908372	0.745922	0.78254	0.832544	0.959917	0.989614
1000G_EUR_pLI_nearest: quin3	1	0.664326	0.286985	0.168872	0.598367	0.539869	0.847199	0.998417	2.02451	1.45212	0.81586	0.871884	0.775386	0.887404	0.593479	1.00245	0.880133	0.178938	0.195948	0.279114	0.738459	0.833041	0.782356	0.758088	0.942735	0.73018	1.63158	1.62441	1.62711	1.62605	1.47499	1.53609	1.52457	1.62627	0.709923	0.828545	0.75026	0.765389	1.27822	0.766031	0.787309	0.833622	0.671874	0.924978	0.676144	1.12766	1.01904	0.866222	0.819493
1000G_EUR_pLI_nearest: quin4	1	1.06261	0.737747	0.720543	0.674886	0.349226	0.903961	0.655776	1.05448	1.09114	0.787214	0.921346	1.13821	0.933234	1.06288	1.26146	1.07302	0.36629	1.05216	0.896629	0.76869	0.926883	0.842295	0.807295	0.54977	0.795666	1.46399	1.46912	1.45747	1.51179	1.43991	1.46012	1.42107	1.41785	0.838758	0.816125	0.769275	0.782963	0.88894	0.855905	1.08803	0.931426	1.11947	0.924711	0.675949	0.818229	0.747707	0.838037	0.798069
1000G_EUR_pLI_nearest: quin5 (highest)	1	2.1555	3.68555	4.02912	1.79303	0.142742	1.89586	0.472136	0.0169931	0.34128	1.29039	1.28645	1.72153	1.12237	2.30144	1.16934	1.22219	3.9406	3.70662	3.50907	0.86688	1.03053	0.874962	0.823059	0.732393	0.867912	0.283862	0.302786	0.312045	0.302097	0.311658	0.282969	0.299571	0.286473	1.16035	1.12577	1.80623	1.38678	0.888172	1.98038	1.64219	1.37144	1.7896	1.06079	2.00012	1.11728	1.08324	1.23736	1.03024
1000G_EUR_ReMM_nearest: quin1 (lowest)	1	0.392367	0.164286	0.324285	0.427745	1.40237	0.505969	0.727519	2.38606	2.10571	0.579753	0.654324	0.348674	0.88877	0.591918	0.794468	0.724956	0.11097	0.594221	0.43523	0.771457	0.774572	0.884246	0.771506	0.616705	0.777526	2.17883	2.15838	2.12665	2.15914	1.94083	1.98211	1.96577	2.13973	0.803001	0.59666	0.383964	0.659775	0.719773	0.5417	0.438727	0.687747	0.0747869	0.682893	0.381439	0.691135	0.614699	0.651953	0.60157
1000G_EUR_ReMM_nearest: quin2	1	0.793887	0.368915	0.699492	0.640352	0.77057	0.838904	1.11076	1.25021	1.07222	0.88917	0.863319	0.482881	0.997895	1.06146	0.98765	0.872488	0.408928	0.837481	0.80563	0.837212	0.875661	0.823669	0.769984	0.846297	0.8694	1.06061	1.08293	1.04378	1.08182	1.09545	1.08702	1.10816	1.08479	0.705247	0.862843	0.862215	0.800847	0.773611	0.810948	0.829633	1.12764	0.671755	1.02232	0.821938	0.989278	1.06895	0.994592	0.988868
1000G_EUR_ReMM_nearest: quin3	1	0.987779	0.90103	1.01532	0.883549	1.06846	1.00095	0.960889	0.877383	0.702784	1.02528	0.990625	0.937599	1.02262	1.09212	1.07716	0.893013	0.859726	1.06699	1.0609	1.07551	1.04922	1.03851	1.09326	1.05057	1.05532	0.793303	0.80638	0.816309	0.795381	0.903554	0.907446	0.895381	0.814327	0.960889	1.0139	0.804054	1.1558	1.04901	0.855278	0.736829	0.734797	1.11865	0.953359	1.23619	0.943101	1.01233	0.984465	1.07272
1000G_EUR_ReMM_nearest: quin4	1	1.25896	1.26928	1.37481	1.4011	0.753995	1.17965	1.03747	0.341934	0.788267	1.15946	1.16183	1.39038	1.02801	1.07919	1.02822	1.27537	1.42113	1.21678	1.2794	1.14987	1.14118	1.08393	1.18201	1.35767	1.14115	0.568176	0.548184	0.580839	0.57962	0.592701	0.564159	0.590164	0.587172	0.928598	1.03789	1.22488	1.03104	1.3523	1.48506	1.40419	0.832536	1.342	1.09776	1.21856	1.07882	1.07704	1.12346	1.00187
1000G_EUR_ReMM_nearest: quin5 (highest)	1	1.56505	2.29353	1.58383	1.64523	1.00561	1.47295	1.16268	0.148709	0.334251	1.34502	1.32877	1.83809	1.06239	1.17419	1.1119	1.23321	2.19613	1.28319	1.41701	1.16513	1.15859	1.16914	1.18235	1.12744	1.15583	0.402571	0.407588	0.435752	0.387493	0.470304	0.46223	0.443454	0.377371	1.60148	1.48745	1.72297	1.3514	1.10423	1.30542	1.58879	1.61655	1.78983	1.24277	1.33992	1.29676	1.22594	1.24451	1.33384
1000G_EUR_SkinSunExposed_closeness_centrality_nearest: quin1 (lowest)	1	0.967981	1.02402	0.99747	1.52651	0.652813	1.06267	1.16396	0.365276	0.88275	1.01578	1.03672	0.984942	0.946778	1.06092	1.02968	0.890065	1.09117	0.963195	1.00923	0.907655	0.838296	0.938365	0.970686	0.901352	1.00681	0.8774	0.819599	0.838198	0.843519	0.876422	0.836704	0.850926	0.814579	1.55492	1.0049	1.23334	1.49248	1.44932	1.06974	0.972487	1.71158	0.950876	1.12018	0.894811	1.33123	1.17002	1.29738	1.03012
1000G_EUR_SkinSunExposed_closeness_centrality_nearest: quin2	1	0.971049	0.513633	1.07687	0.786368	1.00158	1.06604	1.01196	1.22144	0.977156	1.08994	0.995844	1.01407	0.996875	1.07254	0.996051	1.08699	1.06726	1.0822	0.940116	1.06229	0.963789	1.20491	1.0665	0.904208	1.11521	0.895356	0.896942	0.885502	0.915427	0.963603	0.916944	0.903418	0.922118	1.39565	1.00809	1.00158	1.13582	0.969276	0.95389	1.17068	0.715418	1.43084	1.14816	1.03938	0.92454	1.0694	0.650747	1.13274
1000G_EUR_SkinSunExposed_closeness_centrality_nearest: quin3	1	1.0122	0.512821	0.946717	0.785124	1.11538	0.841584	1.03627	1.58537	0.97561	0.991629	1.0097	1.01246	0.995298	0.939044	1.06814	1.00775	0.874317	0.920617	0.884477	1.03896	1.04717	0.93985	0.99537	1.04167	0.966387	0.901515	0.940299	0.936107	0.983103	0.969101	0.964789	0.909091	0.928144	0.655738	1.1039	0.882353	0.515464	0.725806	1.07143	1.03896	0.714286	0.952381	1.07317	1.15566	0.871795	1.06771	0.988701	1.0119
1000G_EUR_SkinSunExposed_closeness_centrality_nearest: quin4	1	0.901726	1.40914	0.888926	0.825793	1.34509	0.816186	0.970735	0.24371	1.3404	0.949024	0.936208	0.949405	0.939695	0.946533	0.910882	1.16187	0.819024	0.837265	0.91985	1.05977	1.0652	0.939107	1.06397	1.24901	0.944631	1.18088	1.1558	1.18777	1.15884	1.10166	1.1118	1.12837	1.16674	0.982829	1.07058	0.881655	1.28764	1.12814	0.713721	0.973256	1.42744	0.475814	0.877355	0.895518	1.02483	0.754611	1.01615	0.971454
1000G_EUR_SkinSunExposed_closeness_centrality_nearest: quin5 (highest)	1	1.14725	1.53968	1.0903	1.07523	0.885316	1.21383	0.816708	1.58662	0.823822	0.953749	1.02153	1.03924	1.12158	0.981007	0.995263	0.853388	1.14845	1.1972	1.24647	0.931473	1.08576	0.978218	0.903493	0.903493	0.967152	1.14485	1.18751	1.15247	1.09918	1.08934	1.16994	1.20834	1.16859	0.410161	0.812331	1.00079	0.567459	0.726381	1.19142	0.844824	0.428911	1.19142	0.781106	1.01495	0.846824	0.938242	1.04603	0.85385
1000G_EUR_Testis_closeness_centrality_nearest: quin1 (lowest)	1	0.982927	0.937686	0.956315	0.742196	1.43645	1.0973	0.896195	2.56148	1.47932	0.947469	1.0632	1.15034	0.961221	0.77278	0	1.08003	1.29843	0.85813	0.762716	1.06108	0.965654	1.04566	1.00963	1.05134	1.05372	1.13452	1.09887	1.08509	1.14012	1.04888	1.06244	1.02972	1.12522	0.928755	0.931219	0.750149	1.14606	0.90643	0.979575	0.72595	1.19342	0.948464	0.830164	0.821806	0.849225	0.769383	0.910245	0.871194
1000G_EUR_Testis_closeness_centrality_nearest: quin2	1	0.927663	1.19895	1.01702	0.901834	0.976015	0.952274	1.02964	1.46467	1.01632	1.03329	0.993855	1.01473	0.981688	0.942678	0.00398114	0.845796	1.08612	0.966034	0.832604	0.913828	0.962364	0.97053	0.934764	0.65397	0.945628	0.880877	0.85275	0.845744	0.829728	0.845393	0.848368	0.865113	0.836432	1.0366	1.04918	1.02361	0.8549	1.06341	1.13499	0.995478	1.19421	1.12165	1.0509	1.05301	0.965189	0.905143	0.985857	0.955594
1000G_EUR_Testis_closeness_centrality_nearest: quin3	1	1.02898	0.729552	0.991832	1.16669	0.816034	1.03938	1.06804	0.658885	1.02703	1.04805	1.0115	0.924276	1.06397	1.00495	0	1.00992	0.923409	1.05394	1.0144	1.20063	1.11912	1.12938	1.25538	1.30751	1.16282	0.926134	0.938463	0.956225	0.907215	0.909571	0.973332	1.00193	0.968369	1.14346	1.09023	1.09149	1.04222	0.969262	0.876752	1.04894	1.13696	0.948777	1.11059	0.932356	1.05926	1.19606	0.974819	1.09773
1000G_EUR_Testis_closeness_centrality_nearest: quin4	1	1.03304	0.885008	0.988781	1.11256	1.11651	0.989834	1.0117	0.170653	0.838465	1.01271	0.971747	0.923361	0.983693	1.1106	2.18276	1.05585	0.841396	1.01955	1.13899	0.938697	1.04347	1.04497	0.933531	0.880275	0.969452	0.944177	0.96368	0.962655	0.972903	1.02673	0.972369	0.972846	0.949561	0.856747	0.965071	1.02225	0.812125	0.999538	1.1335	1.28973	0.738295	0.947838	0.92957	1.18182	1.07917	1.03902	1.07017	1.00456
1000G_EUR_Testis_closeness_centrality_nearest: quin5 (highest)	1	1.02729	1.2486	1.04601	1.07653	0.655293	0.921296	0.994459	0.146177	0.639459	0.958562	0.95977	0.987345	1.00944	1.16867	2.8091	1.00826	0.850972	1.10219	1.25076	0.885962	0.909497	0.809697	0.866952	1.10671	0.86859	1.11408	1.14595	1.15	1.14971	1.16905	1.14321	1.13014	1.12017	1.03455	0.964435	1.11239	1.14455	1.06131	0.875306	0.939806	0.737808	1.03332	1.07879	1.01089	1.04704	1.09025	1.05877	1.07083
Backgrd_Selection_Stat_nearest: quin1 (lowest)	1	0.703339	0.739371	0.482995	0.580576	1.43857	0.873303	0.775786	1.52128	1.52741	0.725365	0.896402	0.515234	0.811949	0.614144	1.00017	0.831661	0.213428	0.620388	0.736626	1.07866	0.946044	1.07432	1.07211	0.848064	1.01522	1.94636	1.96043	1.9655	1.74636	1.95249	2.07334	2.08662	1.84297	0.610349	0.718508	0.768014	0.856021	0.830601	0.496614	0.92374	0.884345	0.897544	0.793952	0.676264	0.854921	0.679971	0.97804	0.651185
Backgrd_Selection_Stat_nearest: quin2	1	0.90022	0.73729	0.695503	0.761766	1.07195	1.03362	0.855288	1.6806	1.27497	0.88852	1.00633	0.98459	1.0341	0.846018	1.02168	1.06323	0.408628	0.850883	0.764232	1.0084	1.00149	1.00597	1.0124	0.922557	0.998001	1.34323	1.37459	1.37343	1.36287	1.32555	1.32162	1.32129	1.35281	0.99303	0.862212	0.670121	0.729127	1.18718	0.540236	1.10537	1.07782	0.596679	0.82577	0.752172	1.04297	0.928845	0.993864	0.691701
Backgrd_Selection_Stat_nearest: quin3	1	1.06243	0.982776	0.994289	1.0814	0.992852	0.919419	1.15768	0.639341	0.778452	1.0605	1.00195	1.21281	1.03665	0.934144	0.993597	1.04167	0.834048	0.984745	0.841902	0.970779	1.04221	0.979565	0.96353	1.17849	1.02643	0.680302	0.665127	0.682166	0.727823	0.646915	0.649281	0.680216	0.720163	1.0568	1.09871	1.18674	1.28006	0.993636	1.03516	0.874837	1.27343	0.671075	1.07235	0.950754	0.942942	0.937869	0.937869	1.15016
Backgrd_Selection_Stat_nearest: quin4	1	1.16389	1.31148	1.30828	1.46341	0.788644	1.15635	1.11058	0.297619	0.77911	1.15939	1.04468	1.11611	1.06595	1.26342	0.897079	1.06383	1.41397	1.16386	1.13586	1.03139	0.998632	0.993464	1.04538	1.10256	1.04885	0.494375	0.492669	0.476467	0.521562	0.513406	0.482406	0.480226	0.530647	1.47436	1.22722	1.30268	0.996441	1.10497	1.53153	1.03687	1.27451	1.49254	1.23509	1.22837	1.18875	1.24535	1.07807	1.23588
Backgrd_Selection_Stat_nearest: quin5 (highest)	1	1.16932	1.22847	1.51751	1.11187	0.70918	1.01706	1.10003	0.862367	0.641581	1.16549	1.05036	1.16985	1.05085	1.34125	1.0874	0.999156	2.12767	1.37904	1.52062	0.911039	1.01146	0.946912	0.906851	0.947917	0.911586	0.538326	0.509833	0.505093	0.643396	0.564269	0.476329	0.434661	0.555717	0.864654	1.09264	1.07189	1.13783	0.883232	1.39522	1.05901	0.489782	1.34215	1.07235	1.39156	0.970142	1.20716	1.01216	1.27011
base_nearest: quin1 (lowest)	1	0.994137	0.737165	1.03091	1.05106	1.14696	0.960209	0.994464	0.862464	0.821317	1.05354	1.05294	1.13873	1.01688	0.921625	1.09794	0.956746	1.31931	1.05292	0.990366	1.0381	0.994484	0.95355	1.01222	1.02489	1.06962	0.777998	0.770697	0.760628	0.8269	0.832249	0.776957	0.779091	0.822326	1.28111	1.03812	0.880581	0.977932	1.07656	1.21533	0.920985	1.12663	1.11858	1.10652	1.06324	1.24228	0.947262	1.28159	1.05149
base_nearest: quin2	1	1.01666	1.02499	0.995521	1.06749	0.928039	1.01832	1.01963	0.372171	0.976412	0.999213	1.09028	1.03246	1.04646	1.07117	0.900911	0.808829	1.06516	0.999994	0.857799	1.11404	1.02982	1.11809	1.14308	1.12865	1.11394	0.589338	0.557404	0.552222	0.629619	0.567822	0.5706	0.576498	0.644408	0.865726	0.929893	0.919903	0.996834	0.856691	1.03644	0.991174	1.1279	0.671907	0.971422	0.951932	0.898721	1.02271	0.985519	1.00322
base_nearest: quin3	1	0.955924	1.02413	0.97903	0.868511	0.707229	0.968619	1.07163	2.61787	1.38636	1.01017	0.97443	1.03159	0.872262	0.931356	0.983562	0.957016	0.817349	0.937078	0.905309	1.0384	1.01527	1.03221	1.04491	0.897032	1.01247	1.29604	1.28681	1.26613	1.28439	1.29149	1.24235	1.19438	1.25936	0.832958	1.15987	1.03402	1.28056	1.1597	1.03557	0.990337	1.12694	1.04431	1.06426	1.00301	1.02495	1.17048	1.06829	0.945902
base_nearest: quin4	1	1.08301	1.22999	1.0634	1.09799	0.912309	1.0509	1.03887	0.669907	0.685202	1.05591	0.969502	1.02464	1.04931	1.07117	0.932217	0.957824	1.07368	0.981958	1.0509	1.02432	1.0435	1.07232	1.02958	1.1543	1.04208	0.932872	0.94172	0.962029	0.961918	0.890254	0.92545	0.929745	0.928289	1.12224	1.01498	1.09238	0.961233	1.05014	1.03644	0.945073	0.784623	0.970532	0.988465	1.04713	0.871487	0.929735	0.73449	1.07387
base_nearest: quin5 (highest)	1	0.95031	0.983994	0.931126	0.914995	1.30555	1.00202	0.875345	0.476378	1.13058	0.881103	0.912811	0.772392	1.01518	1.00482	1.08527	1.31967	0.724306	1.02805	1.19572	0.785063	0.916914	0.823854	0.770158	0.795185	0.761795	1.40375	1.44338	1.45903	1.29713	1.41813	1.48469	1.52037	1.34559	0.89779	0.85696	1.07322	0.783227	0.856691	0.675942	1.15253	0.833662	1.1945	0.869167	0.934624	0.962267	0.929735	0.929735	0.925506
BivFlnk_nearest: quin1 (lowest)	1	1.00562	0.75226	1.03082	1.10141	1.16005	0.936967	0.961574	0.713879	1.07674	1.01854	1.0437	1.17042	1.02883	0.944479	1.04532	0.9821	1.21184	1.01463	0.95642	1.04835	1.01555	0.928043	1.03738	1.04107	1.07082	0.721394	0.741936	0.717941	0.824119	0.76733	0.693692	0.737285	0.787904	1.12681	0.975055	0.860621	1.13195	1.18785	1.17988	0.832859	1.08047	0.917845	1.04277	1.27147	1.26258	0.822513	1.22493	1.08015
BivFlnk_nearest: quin2	1	1.00919	0.913892	0.996116	1.04072	1.01181	0.97089	0.924155	0.714218	1.07725	0.975737	1.09063	1.03846	0.977137	1.11101	0.872366	0.780273	1.10344	1.02504	0.837973	0.967274	0.892388	0.979499	0.999905	1.12489	0.993209	0.676628	0.618573	0.618718	0.749554	0.621768	0.591204	0.59263	0.731465	0.735224	0.891097	0.999905	0.883894	0.901554	0.97213	0.987561	1.08098	0.510156	0.948419	0.783949	0.811093	1.02475	0.89128	0.807524
BivFlnk_nearest: quin3	1	0.996809	1.18268	0.993409	0.857062	0.565423	1.06017	1.12111	2.14265	1.18773	1.03345	0.973949	1.06737	0.901243	0.916293	0.974397	1.12706	0.844607	0.991969	0.962536	1.10712	1.04829	1.15295	1.11382	0.874917	1.10481	1.06757	1.04066	1.0312	1.08685	1.1103	1.04746	0.977209	1.05814	1.02931	1.18188	0.999905	1.29822	1.06547	1.04157	1.08014	1.14854	1.42844	1.15165	0.931864	1.06373	1.24212	1.10017	0.902527
BivFlnk_nearest: quin4	1	1.06852	1.3446	1.04804	1.16371	1.10161	1.07184	0.985222	0.714557	0.773774	1.03214	1.00538	1.03172	1.06777	0.974024	0.939132	0.954119	1.13122	0.969283	0.974322	1.07267	1.08106	1.10246	1.06369	1.04206	1.06067	1.12073	1.12852	1.11707	1.07237	1.00292	1.04153	1.04706	1.02312	1.17692	0.97598	0.944803	0.773774	1.02498	1.04206	0.802774	0.946305	0.918716	0.962425	1.0359	0.891296	0.869895	0.738442	1.08117
BivFlnk_nearest: quin5 (highest)	1	0.919854	0.806758	0.931593	0.837052	1.16115	0.960186	1.00796	0.714557	0.884314	0.940112	0.886262	0.691829	1.02506	1.05424	1.16881	1.15651	0.708716	0.999056	1.26888	0.804501	0.962731	0.837052	0.785108	0.917015	0.770382	1.41407	1.47072	1.51551	1.26735	1.49803	1.62658	1.64627	1.39968	0.931726	0.97598	1.1949	0.911948	0.819983	0.764179	1.29679	0.743525	1.22495	0.894648	0.976702	0.971113	1.04077	1.04496	1.12869
BivFlnk.extend.500_nearest: quin1 (lowest)	1	0.993003	0.713939	1.01897	1.10848	1.15329	0.933838	0.96624	0.832929	1.02754	1.02594	1.03286	1.1742	1.01247	0.971114	1.08068	0.999515	1.22604	1.02173	0.955634	1.08507	1.03221	0.977981	1.06283	1.10241	1.10504	0.715749	0.725355	0.705327	0.809733	0.762617	0.691212	0.732543	0.775797	1.17829	0.978824	0.828866	1.10275	1.08339	1.26445	0.818812	1.08921	0.864965	1.04394	1.15146	1.18426	0.871372	1.19107	1.05889
BivFlnk.extend.500_nearest: quin2	1	1.01783	0.918293	0.968411	1.09014	1.02556	1.00608	0.998639	0.833266	1.14477	0.982813	1.09412	1.03202	1.03314	1.03566	0.873716	0.692252	0.99291	0.969366	0.838957	0.960256	0.906469	0.978377	0.972772	0.992567	0.985976	0.614652	0.596508	0.591026	0.702475	0.616833	0.581731	0.607986	0.715947	0.812942	0.947376	0.951143	0.891947	0.94398	0.963777	0.988621	1.08966	0.576876	0.999919	0.878789	0.841164	0.999919	0.945869	0.910817
BivFlnk.extend.500_nearest: quin3	1	0.982151	1.2239	1.00739	0.845454	0.615086	1.0262	1.07502	1.66586	1.23772	1.02128	0.995111	1.08507	0.899077	0.957372	0.996868	1.12766	0.934126	0.999515	0.960509	1.10593	1.04622	1.13051	1.13067	0.918672	1.09509	1.14013	1.07574	1.04895	1.13236	1.12499	1.07522	0.99843	1.11258	0.893875	1.12207	1.02389	1.26699	1.11834	0.963388	1.10116	1.15329	1.3455	1.07725	0.937787	1.12505	1.20454	1.16651	0.870864
BivFlnk.extend.500_nearest: quin4	1	1.10514	1.378	1.08932	1.12818	0.949025	1.11946	1.04387	1.11147	0.724534	1.04855	0.991718	1.02351	1.06599	0.999407	0.9138	0.949025	1.15692	1.01977	1.03936	1.04418	1.05642	1.07755	1.05238	1.1033	1.04616	1.04597	1.06431	1.07996	0.993993	0.963515	1.00472	0.993807	0.956988	1.30123	1.09908	1.07352	0.845344	1.04929	1.02443	0.87599	0.897726	1.2504	1.01144	1.10487	0.900765	1.05162	0.737339	1.19841
BivFlnk.extend.500_nearest: quin5 (highest)	1	0.901851	0.765864	0.915866	0.82767	1.25733	0.914424	0.91616	0.55596	0.865116	0.921355	0.886084	0.68485	0.989375	1.0365	1.13498	1.23167	0.689755	0.98961	1.20576	0.804344	0.958642	0.835438	0.781112	0.882996	0.767491	1.48397	1.53864	1.57533	1.36175	1.5325	1.64774	1.66788	1.43907	0.813601	0.852532	1.12277	0.892669	0.804782	0.783703	1.21557	0.769791	0.962239	0.867298	0.927041	0.948558	0.87243	0.958929	0.961096
BLUEPRINT_DNA_methylation_MaxCPP_nearest: quin1 (lowest)	1	0.825484	0.46199	0.832982	0.553564	0.883981	0.654486	0.906406	2.1911	1.47938	0.804557	0.680877	0.646422	0.964611	1.07954	0.854903	0.729781	0.633413	0.977895	0.866664	0.921086	0.897521	0.984114	0.949077	0.982731	0.962614	1.51883	1.45772	1.45209	1.58745	1.37651	1.26779	1.20584	1.50293	0.72817	0.764009	0.559764	0.773259	0.726438	0.90438	0.676043	0.509989	0.615125	0.795729	0.759753	0.686364	0.834618	0.659171	0.926366
BLUEPRINT_DNA_methylation_MaxCPP_nearest: quin2	1	0.92501	0.630366	0.9919	0.743805	0.969563	0.867504	0.932286	1.26835	1.06019	0.942307	0.857322	0.799731	1.01345	1.08686	1.01992	0.796604	0.972398	1.10186	0.964405	0.865541	0.901684	0.886236	0.853813	0.758564	0.863022	1.11634	1.11017	1.10493	1.12725	0.987952	0.997631	0.965254	1.09547	1.02668	0.917363	0.980177	0.84921	0.814101	1.04781	0.821405	0.714415	0.538559	0.858831	0.998349	0.812526	0.874421	0.7777	0.956825
BLUEPRINT_DNA_methylation_MaxCPP_nearest: quin3	1	1.01084	1.30315	0.965188	1.04481	0.697615	1.2506	1.07448	0.598114	1.0305	1.07742	1.03959	1.02322	0.989621	1.01382	1.00195	1.01819	0.920583	0.957501	0.894677	1.14639	1.04323	0.985004	1.13295	1.12414	1.07139	0.900991	0.908908	0.922742	0.89524	0.910993	0.924601	0.940136	0.933697	1.19263	1.07058	1.0405	1.24588	1.39602	0.95284	1.01498	1.12299	1.07744	1.16335	0.99865	1.19013	1.08107	1.10289	1.01693
BLUEPRINT_DNA_methylation_MaxCPP_nearest: quin4	1	1.08706	1.17668	1.11611	1.37683	1.13966	1.0291	1.02855	0.4711	0.660119	1.08576	1.18739	1.35355	1.05568	0.893495	1.104	1.28342	1.44991	0.997628	1.11218	1.10597	1.15517	1.15351	1.10647	1.26427	1.16354	0.678148	0.693431	0.696072	0.683184	0.804521	0.800017	0.825546	0.709785	0.861083	1.02566	1.26023	0.943567	0.872251	1.28595	1.28042	0.969563	1.30793	1.08249	1.18153	1.08337	1.09057	1.23054	1.07643
BLUEPRINT_DNA_methylation_MaxCPP_nearest: quin5 (highest)	1	1.15163	1.42797	1.09385	1.28111	1.30897	1.19847	1.05832	0.470816	0.769675	1.09004	1.23488	1.17719	0.976669	0.926276	1.01931	1.17207	1.02387	0.965139	1.16203	0.961133	1.00247	0.991143	0.957784	0.870419	0.939511	0.785482	0.829568	0.823977	0.706669	0.919818	1.00977	1.06304	0.757943	1.19155	1.22241	1.15951	1.18818	1.19136	0.809182	1.20722	1.68296	1.46092	1.09971	1.06182	1.22772	1.11937	1.2298	1.02348
BLUEPRINT_H3K27acQTL_MaxCPP_nearest: quin1 (lowest)	1	0.806103	0.607155	0.761664	0.630895	0.719176	0.806327	0.926044	2.02274	1.47881	0.868172	0.727559	0.682083	0.943762	0.966201	0.938507	0.627574	0.560281	0.926449	0.852706	0.928939	0.907904	0.896181	0.963908	1.14397	0.962944	1.71032	1.6513	1.61121	1.78885	1.43241	1.36004	1.32846	1.64129	0.760466	0.90924	0.473887	0.818893	1.11406	0.744286	0.425306	0.850613	0.390418	0.831299	0.767347	0.935718	0.927014	0.787964	0.938014
BLUEPRINT_H3K27acQTL_MaxCPP_nearest: quin2	1	0.891636	0.654076	0.883519	0.614496	0.977665	0.834731	0.992127	1.39853	1.27526	0.889903	0.86849	0.833933	0.957187	1.03025	1.06319	1.20906	0.85878	0.963279	0.889897	0.972268	0.923729	0.980048	0.936143	0.903435	1.00478	1.13168	1.16499	1.1377	1.16072	1.11089	1.17461	1.12566	1.20483	0.833168	0.874826	0.861898	0.840169	0.573134	0.478628	0.904075	0.531809	0.937314	0.755108	0.901932	0.843454	1.02325	0.850453	0.922147
BLUEPRINT_H3K27acQTL_MaxCPP_nearest: quin3	1	1.03328	1.40206	1.06628	1.04665	1.14406	1.0508	1.01987	0.803678	0.816435	0.997451	0.997787	0.999673	1.06572	1.04476	0.98729	0.883838	1.20269	1.05493	1.03377	0.946769	0.939566	0.881576	0.964547	0.753112	0.897129	0.927039	0.9523	0.9872	0.884022	0.958259	0.97323	0.981365	0.91924	1.15957	0.930679	1.09928	1.11359	0.859987	1.38316	0.984173	1.01077	0.937624	1.1187	0.969418	0.926049	0.842329	0.944109	0.825352
BLUEPRINT_H3K27acQTL_MaxCPP_nearest: quin4	1	1.14857	1.12239	1.13735	1.47958	1.0525	1.14538	1.05896	0.416998	0.893568	1.10007	1.13657	1.2464	1.04017	1.03127	1.00803	0.977522	1.0949	1.0762	1.13298	1.12826	1.12667	1.16354	1.11512	1.17563	1.12216	0.619923	0.626586	0.647067	0.611744	0.842055	0.807605	0.837257	0.633674	1.16034	1.1398	1.10001	1.11433	1.37052	1.01144	1.11791	1.49055	1.09462	1.19598	1.15255	1.16348	1.12029	1.14199	1.23075
BLUEPRINT_H3K27acQTL_MaxCPP_nearest: quin5 (highest)	1	1.12063	1.21471	1.15142	1.22899	1.10679	1.163	1.00309	0.357072	0.535608	1.14454	1.26982	1.23826	0.993245	0.927578	1.00301	1.30207	1.28365	0.979257	1.09084	1.02389	1.10227	1.07881	1.0204	1.02389	1.01309	0.610396	0.604228	0.616257	0.55398	0.656069	0.684199	0.726986	0.600371	1.08674	1.14561	1.46523	1.11322	1.08259	1.3827	1.56884	1.1168	1.6403	1.09921	1.20897	1.13146	1.0872	1.27568	1.08393
BLUEPRINT_H3K4me1QTL_MaxCPP_nearest: quin1 (lowest)	1	0.861815	0.707697	0.827845	0.8165	0.843316	0.912017	0.995582	1.89434	1.3796	0.909539	0.732389	0.690952	0.909603	1.02985	1.00539	0.862252	0.448693	1.01642	0.922923	0.840966	0.896996	0.80332	0.875672	0.83351	0.821974	1.60055	1.534	1.4784	1.679	1.46673	1.35301	1.25139	1.53987	0.648993	0.945367	0.653292	1.01753	0.903418	1.0755	0.698472	0.852454	0.483974	0.926491	0.786457	0.888346	0.964728	0.764354	0.854453
BLUEPRINT_H3K4me1QTL_MaxCPP_nearest: quin2	1	0.937526	0.8961	0.963478	0.612158	0.862623	0.951769	0.931581	1.2877	1.10617	0.888171	0.886805	0.835994	0.979496	1.12446	1.06542	0.985082	0.831658	1.03814	0.981679	0.965874	0.941718	0.929002	0.93372	1.14181	0.98602	1.12261	1.13974	1.13643	1.13947	1.06891	1.08018	1.09795	1.1392	0.839576	0.973888	0.67558	0.800752	0.999859	0.860093	0.782012	0.965772	1.20951	0.87637	0.90713	0.931886	1.04198	0.916901	0.937891
BLUEPRINT_H3K4me1QTL_MaxCPP_nearest: quin3	1	1.04358	1.27295	1.0011	1.13889	1.15629	1.03155	1.03537	0.757201	1.04833	1.01129	0.985823	0.966648	1.0353	0.99115	0.970184	1.05859	1.14896	0.976443	0.94953	1.03705	0.957757	0.983765	0.982004	1.01801	1.00296	1.04355	1.06683	1.04943	1.00053	0.969246	1.00135	1.05708	1.02586	1.18262	1.00239	1.14808	0.800469	0.77381	1.18221	1.06093	0.908641	1.37029	1.0453	1.00757	1.08499	0.952965	1.10207	1.05475
BLUEPRINT_H3K4me1QTL_MaxCPP_nearest: quin4	1	1.08449	1.2734	1.03344	1.22432	0.941043	1.07199	1.08202	0.605975	0.890679	1.08882	1.1446	1.16706	1.06726	0.915524	1.06974	1.08359	1.25216	0.984151	1.06349	1.09108	1.09731	1.12582	1.10879	1.04923	1.09846	0.765894	0.777092	0.84086	0.733982	0.964859	0.98324	0.985459	0.833215	1.41201	1.03881	1.17101	1.16867	0.999859	0.806338	1.22888	0.795342	0.886971	0.995875	1.12887	0.953812	0.997642	1.04789	1.0635
BLUEPRINT_H3K4me1QTL_MaxCPP_nearest: quin5 (highest)	1	1.07258	0.849537	1.1742	1.20817	1.19676	1.03265	0.955402	0.454803	0.575038	1.10222	1.25047	1.33949	1.0083	0.938981	0.8892	1.01042	1.3185	0.984848	1.08243	1.065	1.10628	1.15814	1.09984	0.957332	1.09058	0.467211	0.482138	0.494673	0.446865	0.530101	0.582047	0.607905	0.461655	0.916549	1.03955	1.35212	1.21281	1.32333	1.07588	1.22975	1.47811	1.04898	1.15603	1.17002	1.141	1.04272	1.16878	1.08939
Coding_UCSC_nearest: quin1 (lowest)	1	0.998913	0.854147	1.03596	1.02737	1.14074	0.989375	0.995429	0.824862	0.773083	1.04948	1.06028	1.15585	1.04331	0.907601	1.09553	0.968535	1.31764	1.04942	0.970318	1.02694	0.992991	0.93858	1.00433	1.05602	1.04961	0.750808	0.746642	0.735003	0.804186	0.798372	0.742183	0.745423	0.797648	1.27368	1.0441	0.888751	0.999352	1.0948	1.19189	0.904175	1.16086	1.17112	1.05701	1.07773	1.24919	0.939889	1.26572	1.04583
Coding_UCSC_nearest: quin2	1	1.0039	0.811918	0.986784	1.0747	0.932421	0.981639	1.02545	0.428546	0.952774	1.01393	1.09795	1.02736	1.0322	1.08316	0.929757	0.748855	1.10439	0.997853	0.840929	1.1119	1.00065	1.10129	1.13781	1.08241	1.1168	0.573153	0.536367	0.527115	0.613831	0.55518	0.540922	0.548785	0.626874	0.882301	0.945218	0.889276	1.0363	0.898823	1.00911	1.02375	1.01004	0.624963	0.987704	0.944686	0.923453	1.07479	0.99238	1.02465
Coding_UCSC_nearest: quin3	1	0.973715	1.15446	0.990924	0.888322	0.707771	0.990542	1.05552	2.52515	1.44416	1.00487	0.951162	0.984227	0.874364	0.948324	0.995463	1.03579	0.822354	0.9504	0.937042	1.06652	1.04369	1.06137	1.06369	0.850967	1.05085	1.35111	1.33212	1.31383	1.34613	1.30236	1.29959	1.2408	1.30956	0.850124	1.13244	1.06776	1.30979	1.1804	1.1015	1.02435	1.31383	1.09433	1.11948	0.980913	1.064	1.14264	1.09699	0.916184
Coding_UCSC_nearest: quin4	1	1.06101	1.28198	1.05613	1.0747	0.996726	1.04819	1.03036	0.872964	0.679205	1.05371	0.982596	1.06512	1.0322	1.04023	0.889962	0.947081	1.04446	0.981153	1.02058	1.01221	1.06076	1.08777	1.01323	1.15973	1.03544	1.00383	1.03761	1.05739	1.01139	0.959228	1.00544	1.02177	0.984651	1.1764	0.994966	1.00785	0.836314	1.01118	0.917377	0.809476	0.909037	1.01557	0.944	1.03381	0.867486	0.95004	0.737197	1.06825
Coding_UCSC_nearest: quin5 (highest)	1	0.962441	0.897648	0.930163	0.9348	1.22215	0.99025	0.893243	0.349289	1.15122	0.87795	0.907927	0.767272	1.01784	1.02072	1.08926	1.29987	0.710784	1.02112	1.23118	0.782393	0.90191	0.811002	0.780915	0.850716	0.747218	1.32156	1.3477	1.36712	1.22484	1.38527	1.41231	1.44364	1.28165	0.817186	0.883293	1.14652	0.818375	0.814799	0.780001	1.23839	0.606204	1.09401	0.891819	0.962794	0.895734	0.892725	0.907587	0.94499
Coding_UCSC.extend.500_nearest: quin1 (lowest)	1	0.997061	0.819017	1.03815	1.0542	1.10671	0.976418	1.00016	0.884386	0.83849	1.04241	1.03784	1.14961	1.03965	0.914405	1.08258	0.935422	1.29368	1.05496	1.00516	1.04271	1.01023	0.9557	1.02357	1.02482	1.07006	0.768616	0.763778	0.755623	0.811851	0.818161	0.772608	0.774797	0.814377	1.28929	1.02716	0.86138	0.906748	1.14434	1.26025	0.902056	1.02859	1.11851	1.09128	1.06316	1.23763	0.937911	1.23507	1.04436
Coding_UCSC.extend.500_nearest: quin2	1	1.01904	0.819485	0.990028	1.08538	1.01243	0.985117	1.04403	0.341537	0.952579	1.03237	1.13922	1.06209	1.01744	1.06056	0.981543	0.829598	1.14114	0.985323	0.838109	1.06582	0.990112	1.07495	1.08918	1.12795	1.07067	0.57225	0.527457	0.515896	0.60998	0.577684	0.556711	0.542667	0.629914	0.838518	1.0095	0.957636	1.1919	0.921577	0.990765	0.995143	1.32323	0.671488	1.03219	0.95134	0.974276	1.0964	1.06853	1.0379
Coding_UCSC.extend.500_nearest: quin3	1	0.959644	1.14793	0.978407	0.841267	0.680613	0.953095	1.02538	2.40766	1.3641	0.985688	0.943969	0.966619	0.872591	0.966132	0.925984	0.936491	0.775394	0.959783	0.935492	1.10398	1.04591	1.10196	1.09794	0.897744	1.08576	1.29663	1.28341	1.26675	1.29509	1.25769	1.22373	1.18938	1.25766	0.838997	1.07093	0.99651	1.21038	1.08976	1.08145	1.04202	1.12784	1.04513	1.05838	1.0038	0.974833	1.08773	1.01336	0.911329
Coding_UCSC.extend.500_nearest: quin4	1	1.06919	1.3123	1.0675	1.08631	0.965797	1.09189	1.0353	1.00995	0.717234	1.06518	0.974005	1.05319	1.04113	1.03612	0.908706	1.04321	1.09098	0.964074	1.00659	1.02166	1.06347	1.07587	1.02503	1.10326	1.04262	1.00911	1.04382	1.06532	1.02445	0.95298	1.01044	1.02879	0.994845	1.16202	1.01037	1.0543	0.872434	1.00622	0.901468	0.85702	0.882908	0.970759	0.930619	1.03872	0.88398	0.957851	0.762561	1.05999
Coding_UCSC.extend.500_nearest: quin5 (highest)	1	0.955087	0.901691	0.925914	0.932775	1.23425	0.993542	0.895143	0.357163	1.12769	0.874341	0.904861	0.76837	1.02914	1.02286	1.10104	1.25539	0.698507	1.03579	1.21467	0.76581	0.89032	0.791602	0.764271	0.846202	0.730867	1.3538	1.38197	1.39688	1.259	1.39381	1.4369	1.46476	1.30354	0.871018	0.882046	1.13033	0.818552	0.838037	0.76581	1.20377	0.637291	1.1941	0.887423	0.94296	0.929015	0.920127	0.920127	0.946382
Conserved_LindbladToh_nearest: quin1 (lowest)	1	0.987675	0.751863	1.01056	1.03455	1.10836	1.00492	1.02815	0.627414	0.748383	1.03696	1.03491	1.10108	1.04701	0.918301	1.07801	0.880543	1.27619	1.03908	0.935309	1.00946	0.998006	0.924944	0.972763	0.966402	1.01391	0.726935	0.719027	0.700284	0.76545	0.776967	0.74762	0.750655	0.780622	1.17187	1.01953	0.874594	0.964119	1.1106	1.16768	0.901643	1.02103	1.22894	1.05214	1.01648	1.19183	0.918995	1.24179	1.02734
Conserved_LindbladToh_nearest: quin2	1	0.947245	0.885132	0.968943	1.01931	1.00827	0.969672	0.943984	0.346389	1.00274	0.994042	1.1013	1.07045	1.02167	1.03908	0.856634	0.904942	1.0895	0.989208	0.855592	1.09293	1.00632	1.09723	1.11629	1.13282	1.08648	0.545563	0.519642	0.50924	0.605641	0.53047	0.516363	0.534243	0.624063	0.862241	0.913515	0.916849	1.0632	0.86437	1.02824	0.979576	1.18303	0.573885	0.949437	0.970061	0.922027	1.00227	0.977791	1.01257
Conserved_LindbladToh_nearest: quin3	1	0.995178	1.15067	0.99836	0.939677	0.746116	0.933759	1.02353	2.66287	1.20582	0.978651	0.966257	0.955458	0.849226	0.975459	1.047	0.857313	0.812662	0.954036	0.980115	1.05981	1.02163	1.08977	1.07164	0.939413	1.05452	1.31844	1.27024	1.24916	1.33152	1.25531	1.20349	1.15284	1.25662	0.758772	1.12689	1.08355	1.27978	1.20394	1.07498	1.03113	1.29058	0.983802	1.07164	0.979479	1.04229	1.15726	1.08983	0.881165
Conserved_LindbladToh_nearest: quin4	1	1.0561	1.14991	1.03445	1.09822	1.0479	1.04081	1.05995	1.01684	0.900597	1.06004	0.97747	1.04467	1.04701	0.98894	0.867955	0.951939	1.07986	0.929239	0.947351	0.984642	1.05919	1.08905	0.990611	1.07685	1.03786	0.949559	1.00309	1.0178	0.987965	0.975256	0.99141	0.999536	0.971535	1.2408	1.0062	0.957888	0.905091	0.987196	0.980853	0.901643	0.752339	1.14701	0.958202	1.01648	0.901385	0.970624	0.78375	1.05052
Conserved_LindbladToh_nearest: quin5 (highest)	1	1.01377	1.06251	0.987657	0.908125	1.08929	1.05083	0.944298	0.346504	1.14274	0.930219	0.920029	0.828199	1.03503	1.07831	1.15049	1.40551	0.741465	1.08849	1.2818	0.853102	0.914793	0.798931	0.848665	0.884447	0.807138	1.45987	1.48836	1.52387	1.30969	1.46231	1.54147	1.56308	1.36745	0.96603	0.933829	1.16729	0.78782	0.833776	0.748061	1.1862	0.753088	1.06614	0.968559	1.01749	0.942384	0.950918	0.906795	1.02837
Conserved_LindbladToh.extend.500_nearest: quin1 (lowest)	1	0.976767	0.782332	1.01366	0.984026	1.17605	0.941941	0.960056	0.846606	0.814105	1.02562	1.03285	1.14876	1.05413	0.901911	1.07283	0.96882	1.29847	1.04493	0.95333	1.0304	1.00808	0.956242	1.00966	0.999646	1.0542	0.791575	0.787349	0.774285	0.829883	0.833038	0.799595	0.794281	0.825424	1.23333	0.983361	0.829746	0.908769	1.12677	1.1814	0.908769	0.999646	0.92275	1.08236	1.02826	1.20775	0.902722	1.22116	1.03613
Conserved_LindbladToh.extend.500_nearest: quin2	1	0.99686	0.869514	1.00497	1.06244	1.0034	1.0271	1.05934	0.358285	0.994259	1.02107	1.13452	1.07006	1.00705	1.08917	0.920344	0.836955	1.08535	1.01199	0.884118	1.06917	0.980265	1.06507	1.08508	1.05257	1.07663	0.520331	0.49742	0.48171	0.587087	0.525	0.498754	0.501481	0.615442	0.876572	1.01498	0.988084	1.12721	0.982601	1.04539	1.00473	1.34992	0.923022	1.01226	0.983842	0.966486	1.03606	1.07001	1.02914
Conserved_LindbladToh.extend.500_nearest: quin3	1	0.992459	1.17384	1.00138	0.937445	0.692001	0.984662	1.02469	2.11714	1.19311	1.00285	0.969278	0.972784	0.85303	0.971071	1.00563	0.90303	0.83625	0.957965	0.953612	1.15378	1.0681	1.1329	1.1602	0.999941	1.1135	1.16994	1.14789	1.13029	1.17733	1.12631	1.11611	1.06942	1.13339	0.844106	1.11522	0.988084	1.21811	1.0404	1.1363	1.02865	1.09994	0.692267	1.04747	0.965954	1.01295	1.15963	1.04161	0.948849
Conserved_LindbladToh.extend.500_nearest: quin4	1	1.07828	1.2608	1.05352	1.09369	0.968801	1.01862	1.04944	1.17257	0.899568	1.05021	0.962464	1.03156	1.04852	1.0006	0.891916	0.947081	1.04976	0.951731	0.992219	0.915331	1.00486	1.0108	0.909796	1.07888	0.958645	1.06975	1.10006	1.11454	1.08579	1.04695	1.05833	1.07547	1.05113	1.10383	1.00245	1.12642	0.945399	0.982601	0.954489	0.956881	0.799953	1.53837	0.977055	1.05539	0.873554	1.03606	0.776469	1.02914
Conserved_LindbladToh.extend.500_nearest: quin5 (highest)	1	0.955614	0.913529	0.926418	0.922365	1.15979	1.02771	0.906422	0.505154	1.09907	0.900187	0.900819	0.776659	1.03728	1.0373	1.10933	1.34433	0.729925	1.03338	1.21686	0.831211	0.938658	0.834908	0.835168	0.868883	0.796884	1.44873	1.46762	1.49954	1.32015	1.46903	1.52758	1.55974	1.37489	0.942059	0.883928	1.06776	0.800425	0.867513	0.682181	1.10106	0.750399	0.923568	0.88075	0.966524	0.939161	0.865479	0.890625	0.956713
Conserved_Mammal_phastCons46way_nearest: quin1 (lowest)	1	0.981576	0.677742	1.01306	1.0314	1.04708	0.94159	1.01996	0.598258	0.751631	1.04468	1.04009	1.11165	1.0286	0.914844	1.09827	0.93427	1.27745	1.03768	0.95713	1.00616	0.992848	0.926701	0.983857	0.977937	1.02631	0.701043	0.717871	0.703992	0.766203	0.772771	0.716993	0.727478	0.764352	1.19679	1.00492	0.890394	0.885534	1.07107	1.23769	0.90879	1.03059	1.15346	1.0611	1.03704	1.17491	0.916363	1.2291	1.05588
Conserved_Mammal_phastCons46way_nearest: quin2	1	0.966383	0.847738	0.96304	1.06384	1.04778	0.951019	0.993919	0.40554	1.00284	0.989071	1.0929	1.02037	1.03571	1.05224	0.870376	0.8414	1.0724	0.977159	0.823756	1.05554	0.982129	1.06605	1.0812	1.06013	1.05834	0.578516	0.557723	0.550358	0.617878	0.555282	0.536039	0.548015	0.640246	0.84535	0.887285	0.870734	1.06334	0.803838	1.04797	1.01044	1.08283	0.615588	0.922093	0.953587	0.886748	1.00033	0.963434	1.01097
Conserved_Mammal_phastCons46way_nearest: quin3	1	0.977376	1.14407	0.980818	0.920635	0.750988	1.00352	1.01496	2.41313	1.26566	0.992581	0.959569	0.975061	0.858521	0.967742	1.02245	0.864486	0.789022	0.946241	0.933806	1.12013	1.05383	1.13139	1.11599	1.00543	1.09718	1.29326	1.24888	1.2412	1.30298	1.25411	1.2366	1.19787	1.27577	0.809859	1.16294	1.07287	1.27953	1.25	1.04762	1.06061	1.23711	1.07692	1.0987	0.971963	1.11554	1.19792	1.17828	0.858663
Conserved_Mammal_phastCons46way_nearest: quin4	1	1.05621	1.27077	1.05105	1.04727	1.02733	1.02959	1.04132	1.06142	0.851848	1.03701	0.983502	1.0483	1.04146	0.984947	0.861784	0.910913	1.08883	0.959036	0.980763	0.965589	1.04969	1.07993	0.983857	1.05943	1.01064	0.969624	0.98986	0.985589	0.982542	0.933079	0.960111	0.964521	0.944704	1.12639	1.00492	0.991575	0.885534	0.981818	0.904463	0.807813	0.77294	1.07657	0.958714	0.990326	0.836377	0.90595	0.706733	1.05588
Conserved_Mammal_phastCons46way_nearest: quin5 (highest)	1	1.01844	1.05967	0.992004	0.936818	1.12686	1.0743	0.929795	0.521408	1.12819	0.936611	0.923936	0.844515	1.03571	1.0803	1.14713	1.44908	0.772125	1.0799	1.30461	0.852555	0.921457	0.795884	0.835074	0.897036	0.807477	1.45768	1.48577	1.51899	1.33047	1.48487	1.55039	1.56225	1.37503	1.02146	0.939864	1.17448	0.88612	0.893153	0.762157	1.21252	0.876579	1.07728	0.959349	1.04708	0.986382	0.979491	0.922436	1.01857
Conserved_Mammal_phastCons46way.extend.500_nearest: quin1 (lowest)	1	0.97814	0.737368	1.01554	1.03611	1.11791	0.929429	0.982211	0.858042	0.853927	1.03026	1.0256	1.13193	1.06584	0.91414	1.08813	0.978277	1.30264	1.03249	0.979434	1.09232	1.03862	1.0048	1.07905	1.10206	1.1146	0.787164	0.784135	0.768648	0.826395	0.824638	0.781259	0.788348	0.822706	1.28973	0.984952	0.804231	0.907059	1.1106	1.12561	0.925504	0.979945	0.895114	1.09165	1.03759	1.23805	0.966102	1.2378	1.02354
Conserved_Mammal_phastCons46way.extend.500_nearest: quin2	1	0.993973	0.901999	1.00249	1.08275	1.02014	1.02814	1.01678	0.512253	1.01659	1.00868	1.10734	1.03098	0.989532	1.04472	0.897078	0.787548	1.06516	1.01729	0.853545	1.05581	0.977757	1.0451	1.06374	1.02605	1.05798	0.593195	0.567992	0.558124	0.651381	0.587434	0.574	0.576482	0.676896	0.839045	0.97971	0.996566	1.06804	0.833666	1.08151	0.972611	1.27502	0.89588	0.947477	0.951937	0.883777	0.994821	0.978044	1.01029
Conserved_Mammal_phastCons46way.extend.500_nearest: quin3	1	0.999829	1.14734	0.979304	0.868754	0.707116	0.978625	1.07881	2.24359	1.30373	1.02228	0.988778	1.00492	0.871778	0.990337	1.01518	0.957283	0.83461	0.946381	0.927561	1.04772	1.01149	1.05107	1.0469	0.871646	1.03579	1.25056	1.2269	1.20908	1.25357	1.24171	1.20296	1.1494	1.20366	0.870819	1.14944	1.03431	1.33429	1.16647	1.0809	1.06463	1.22528	1.0446	1.14315	1.02924	1.0745	1.18939	1.13575	0.97441
Conserved_Mammal_phastCons46way.extend.500_nearest: quin4	1	1.05978	1.2293	1.06975	1.08213	0.953784	1.06018	1.00176	0.90346	0.809214	1.0471	0.977233	1.05781	1.05471	1.01248	0.882612	0.978556	1.0901	0.970493	0.998339	0.987855	1.02863	1.06421	0.99009	1.12801	1.00702	0.988095	1.02241	1.0342	1.01134	0.936422	0.980511	1.00972	0.984014	1.03208	0.997396	1.05346	0.889528	1.0276	0.945784	0.833191	0.735168	0.969983	0.938406	0.994639	0.828638	0.910625	0.726133	1.02384
Conserved_Mammal_phastCons46way.extend.500_nearest: quin5 (highest)	1	0.968267	0.983999	0.932871	0.930249	1.20114	1.00366	0.920406	0.48212	1.01659	0.891609	0.901053	0.774212	1.01813	1.03839	1.11698	1.29839	0.707267	1.03337	1.24118	0.816194	0.943449	0.834762	0.820133	0.872143	0.784486	1.38103	1.3986	1.43	1.25732	1.40984	1.46136	1.47614	1.31277	0.968128	0.888433	1.11155	0.801032	0.861455	0.766072	1.20418	0.784627	1.19451	0.879191	0.986553	0.974888	0.939037	0.922156	0.967901
Conserved_Primate_phastCons46way_nearest: quin1 (lowest)	1	0.972109	0.713779	1.0011	1.04093	1.12028	0.971788	1.02985	0.667975	0.744153	1.03572	1.02964	1.09401	1.0213	0.889534	1.07726	0.890457	1.22976	1.02777	0.924245	0.967342	0.958997	0.864167	0.92846	0.867648	0.985579	0.81253	0.81282	0.788914	0.81987	0.831848	0.80695	0.80712	0.864771	1.18237	0.978472	0.808555	0.983238	1.1242	1.19915	0.890457	0.965224	1.18963	1.05559	1.02371	1.21709	0.901534	1.23816	1.03127
Conserved_Primate_phastCons46way_nearest: quin2	1	0.957341	0.840933	0.949857	1.02637	1.00968	0.954806	0.963311	0.294326	1.01896	1.00391	1.09703	1.02929	1.05374	1.00215	0.868905	0.916492	1.08511	0.969076	0.842495	1.09314	1.00475	1.10928	1.10231	1.13853	1.11571	0.582938	0.556615	0.561802	0.660397	0.585808	0.55349	0.588329	0.667895	0.916681	0.88952	0.89275	0.984634	0.906893	1.05075	0.941262	1.25089	0.635371	0.96648	0.968732	0.930147	1.04422	0.998515	1.02473
Conserved_Primate_phastCons46way_nearest: quin3	1	1.01429	1.21849	1.00907	0.929487	0.650224	0.972477	1.03058	2.45989	1.33739	0.983236	0.967341	0.999586	0.874054	0.958363	1.06544	0.841584	0.817556	0.972841	0.964427	1.03908	1.02419	1.05346	1.0728	0.958084	1.01201	1.31675	1.26794	1.25146	1.35553	1.24597	1.20575	1.17582	1.26697	0.839695	1.18056	1.09959	1.26506	1.125	1.2	1.01485	1.19318	1.19048	1.05634	0.968045	1.02564	1.20652	1.11842	0.912
Conserved_Primate_phastCons46way_nearest: quin4	1	1.03006	1.09205	1.03049	1.05732	1.09827	1.03633	1.0755	1.22951	0.881146	1.04141	0.967953	1.04061	1.04574	1.05131	0.842822	0.915517	1.06675	0.954693	0.956183	1.02095	1.0722	1.13167	1.04369	1.13732	1.04594	0.928069	0.956598	0.96457	0.944968	0.891198	0.939932	0.928242	0.932927	1.14463	1.03436	0.974758	0.923367	0.905929	0.899681	0.890773	0.795172	0.872706	0.985566	0.977097	0.854398	0.945317	0.74535	1.03163
Conserved_Primate_phastCons46way_nearest: quin5 (highest)	1	1.02618	1.13486	1.00943	0.945848	1.12147	1.0646	0.900659	0.347717	1.0186	0.93567	0.938071	0.836389	1.00517	1.09874	1.14554	1.43615	0.800628	1.07563	1.31272	0.87953	0.93985	0.841493	0.852793	0.898522	0.840779	1.35971	1.406	1.43326	1.21922	1.4452	1.49389	1.50053	1.26742	0.916356	0.916992	1.2245	0.843673	0.937833	0.650231	1.26282	0.795737	1.11151	0.935946	1.06241	0.972567	0.902494	0.899442	1.00035
Conserved_Primate_phastCons46way.extend.500_nearest: quin1 (lowest)	1	0.982149	0.737219	1.0084	1.03009	1.12889	0.961538	0.990559	0.745778	0.760369	1.03545	1.04335	1.11388	1.02179	0.89807	1.10363	0.920446	1.27684	1.03513	0.966131	1.01014	0.969616	0.904101	0.975985	0.952981	1.02172	0.77253	0.774509	0.752828	0.824161	0.823362	0.780736	0.795967	0.825013	1.28205	1.04279	0.861502	0.926662	1.07274	1.21542	0.933964	1.09928	1.11867	1.11905	1.04643	1.23053	0.949945	1.26103	1.02497
Conserved_Primate_phastCons46way.extend.500_nearest: quin2	1	0.970415	0.820114	0.957295	0.969753	1.05612	0.970918	1.0064	0.392002	1.05492	0.99599	1.1016	1.0364	1.02597	1.04263	0.908281	0.833783	1.07383	0.971219	0.831264	1.05767	0.999122	1.07793	1.06902	1.08306	1.06027	0.571519	0.553346	0.546823	0.629037	0.580228	0.557829	0.575749	0.671575	0.822812	0.888678	0.900869	1.0915	0.876178	0.991525	0.981837	1.20065	0.672004	0.938005	0.969109	0.877338	0.979615	0.968264	0.983436
Conserved_Primate_phastCons46way.extend.500_nearest: quin3	1	0.971985	1.22943	0.98809	0.984556	0.777731	0.97856	1.07904	2.53716	1.35861	1.00138	0.958113	0.998365	0.880562	0.940033	0.975639	0.964855	0.792116	0.952324	0.887409	1.08018	1.05518	1.10491	1.11012	1.03087	1.07456	1.27563	1.26779	1.24069	1.2943	1.24462	1.23217	1.17888	1.23467	0.888105	1.18626	1.03442	1.25447	1.18637	1.12606	1.00461	1.09993	1.04471	1.10236	0.977254	1.05404	1.19765	1.06255	0.968603
Conserved_Primate_phastCons46way.extend.500_nearest: quin4	1	1.06413	1.1881	1.06968	1.06116	0.962617	1.04403	1.01526	1.02575	0.793193	1.04533	0.983323	1.03153	1.04277	1.04169	0.903893	0.942644	1.10693	0.972382	1.04192	1.01044	1.03716	1.09767	1.00131	1.10785	1.03694	1.04684	1.06433	1.09267	1.04252	0.961465	1.01881	1.02069	1.01543	1.05225	0.993432	1.01496	0.890589	1.04482	0.900577	0.840819	0.799713	0.969801	0.928486	1.01185	0.904526	0.940727	0.777709	1.03951
Conserved_Primate_phastCons46way.extend.500_nearest: quin5 (highest)	1	1.0113	1.02514	0.976476	0.95436	1.07465	1.04497	0.908693	0.298668	1.03317	0.92177	0.913602	0.819662	1.02892	1.0777	1.10853	1.33844	0.749978	1.06895	1.27334	0.841503	0.938891	0.815356	0.843526	0.825187	0.806405	1.33354	1.34007	1.36706	1.20997	1.39042	1.41056	1.42884	1.25337	0.954462	0.888678	1.18838	0.836815	0.819651	0.766179	1.23899	0.800431	1.19467	0.91195	0.995301	0.933339	0.932061	0.930293	0.983436
Conserved_Vertebrate_phastCons46way_nearest: quin1 (lowest)	1	0.984416	0.749336	1.01951	1.01791	0.995682	0.936671	1.01887	0.781751	0.700737	1.04524	1.03025	1.13084	1.04296	0.903637	1.09072	0.943865	1.29578	1.03246	0.929862	1.02433	1.03013	0.96096	0.999115	1.0206	1.04011	0.743489	0.757893	0.74513	0.811987	0.78998	0.745722	0.748021	0.79617	1.24889	1.01063	0.888541	0.91522	1.09371	1.16719	0.881572	1.16059	0.999115	1.0498	1.07766	1.20011	0.93035	1.20925	1.05404
Conserved_Vertebrate_phastCons46way_nearest: quin2	1	1.01051	0.917305	0.97275	1.08226	1.01445	0.990272	0.989242	0.286459	1.00749	1.00798	1.11159	1.03723	1.01324	1.06217	0.898061	0.807013	1.05876	0.991276	0.849501	1.0733	0.976289	1.08279	1.10333	1.07602	1.08738	0.585692	0.559117	0.545688	0.623371	0.558066	0.537312	0.549668	0.625435	0.86866	0.928943	0.870171	1.03125	0.858585	1.02875	1.0056	1.0108	0.769766	0.969878	0.896419	0.92838	1.04324	1.01261	1.01854
Conserved_Vertebrate_phastCons46way_nearest: quin3	1	0.973895	1.16637	0.986145	0.924531	0.687111	1.03272	1.07673	2.32766	1.30058	1.00953	0.956516	0.993663	0.890057	0.945153	1.00985	0.89839	0.827436	0.951835	0.942129	1.10382	1.05295	1.11004	1.10229	0.967497	1.07875	1.32492	1.27619	1.27073	1.32392	1.29455	1.25254	1.21113	1.31607	0.833123	1.15208	1.08668	1.31646	1.18313	1.12121	1.02915	1.21181	1.15355	1.11385	1.03265	1.08371	1.23451	1.11083	0.921015
Conserved_Vertebrate_phastCons46way_nearest: quin4	1	1.03695	1.16711	1.05661	1.06624	0.962565	1.01601	1.00975	1.22184	0.814789	1.03276	0.994775	1.03285	1.02233	1.04818	0.874458	0.945059	1.07549	0.960998	1.01674	0.96251	1.00925	1.04707	0.966179	1.04879	0.995819	0.961903	1.00364	1.01081	1.00286	0.932363	0.994284	0.989841	0.96521	1.11153	1.01191	1.02806	0.897287	1.0063	0.934934	0.83365	0.858912	1.00038	0.942387	0.996722	0.830393	0.870776	0.74433	1.03308
Conserved_Vertebrate_phastCons46way_nearest: quin5 (highest)	1	0.994267	1.00006	0.964973	0.909148	1.34029	1.02437	0.905364	0.381704	1.17655	0.904473	0.90692	0.805325	1.03141	1.04102	1.12672	1.40562	0.742368	1.0634	1.26176	0.836015	0.931323	0.799202	0.829112	0.887153	0.797923	1.38387	1.40303	1.42752	1.2377	1.42484	1.47001	1.50122	1.29696	0.937559	0.896344	1.12655	0.839748	0.858042	0.747711	1.25008	0.757624	1.07699	0.923971	0.996407	0.957092	0.921111	0.922677	0.973316
Conserved_Vertebrate_phastCons46way.extend.500_nearest: quin1 (lowest)	1	0.988478	0.77838	1.02256	1.0057	1.0948	0.960532	1.01981	0.862754	0.82576	1.04022	1.02741	1.12196	1.04457	0.919939	1.07473	0.9358	1.32826	1.05338	0.988456	1.08328	1.03041	0.995674	1.06117	1.10213	1.11306	0.776801	0.773964	0.756919	0.822646	0.835886	0.77798	0.781654	0.825835	1.32206	0.997172	0.842578	0.907114	1.13844	1.21573	0.925559	1.029	0.895168	1.12583	1.029	1.23587	0.96616	1.23557	1.02361
Conserved_Vertebrate_phastCons46way.extend.500_nearest: quin2	1	0.99546	0.901792	1.00052	1.11299	0.984294	1.01809	0.98188	0.506038	0.991473	1.01246	1.10618	1.05219	1.02808	1.05015	0.911776	0.829928	1.0564	0.995753	0.844009	1.08389	1.00702	1.088	1.10229	1.02582	1.08495	0.599499	0.571866	0.5658	0.648423	0.571031	0.568735	0.570873	0.659894	0.838852	0.973401	0.938857	1.08559	0.805692	0.991159	0.949235	1.2257	0.895674	0.938726	0.960371	0.900153	1.00389	0.985297	1.02419
Conserved_Vertebrate_phastCons46way.extend.500_nearest: quin3	1	0.992477	1.10581	0.982284	0.853079	0.713801	0.96026	1.07723	2.26037	1.3556	1.01278	0.991756	1.00245	0.859325	0.979727	1.01879	0.978059	0.834187	0.944762	0.936167	1.03069	0.999321	1.02159	1.02848	0.871203	1.01224	1.26721	1.24394	1.22781	1.26025	1.25347	1.21399	1.16359	1.21834	0.838141	1.15493	1.07207	1.31583	1.19363	1.12536	1.08722	1.22466	1.04407	1.12552	1.03736	1.072	1.1795	1.13306	0.966858
Conserved_Vertebrate_phastCons46way.extend.500_nearest: quin4	1	1.05998	1.18906	1.06346	1.09806	0.936932	1.0917	0.996601	0.893261	0.922157	1.04465	0.967357	1.06814	1.04261	1.01564	0.877224	0.95788	1.07374	0.975954	0.993015	0.986994	1.01416	1.05552	0.989103	1.15437	0.999015	1.04565	1.05766	1.06707	1.05732	1.0068	1.03723	1.05641	1.03317	1.03273	0.985848	1.03495	0.890083	0.944872	0.901309	0.833711	0.637543	0.970589	0.930455	0.977951	0.800362	0.901895	0.697342	1.00328
Conserved_Vertebrate_phastCons46way.extend.500_nearest: quin5 (highest)	1	0.963621	1.02505	0.93118	0.930299	1.27042	0.969494	0.924384	0.476406	0.904757	0.889843	0.907257	0.755133	1.02552	1.03462	1.11742	1.29846	0.707305	1.03017	1.23848	0.815018	0.94906	0.839174	0.818847	0.846537	0.790588	1.31083	1.35261	1.38248	1.21132	1.33278	1.40213	1.42759	1.26276	0.96818	0.88848	1.11161	0.801074	0.917082	0.766113	1.20425	0.882753	1.19457	0.879238	0.99526	0.991358	0.948385	0.948385	0.982083
CpG_Content_50kb_nearest: quin1 (lowest)	1	0.664896	0.737165	0.664093	0.563612	1.53975	0.862561	0.960835	4.0744	2.19018	0.83528	0.973335	0.964892	0.945868	0.511312	0.375247	0.765397	0.859677	0.6906	0.396888	1.10532	0.926135	1.08417	1.13369	1.10176	1.10551	1.6832	1.65861	1.63448	1.74988	1.48494	1.51421	1.51019	1.69286	0.800696	0.940988	0.976297	0.995712	0.938539	0.810218	1.08216	1.27358	0.820295	0.876701	0.777977	0.979319	0.845106	0.882254	0.88918
CpG_Content_50kb_nearest: quin2	1	1.01395	0.73758	1.03149	1.06689	1.069	0.977034	1.07193	0.505867	0.87314	1.0317	1.00591	1.13351	1.0004	0.988462	0.73701	0.936012	1.22637	0.977399	0.749688	0.98638	0.950592	0.941017	0.939874	0.897284	1.01276	0.53277	0.507246	0.490911	0.515647	0.533281	0.533395	0.525335	0.52772	1.21774	1.00226	0.670385	1.06744	0.966688	0.810674	0.737203	1.02924	1.19383	1.06456	0.882204	1.02524	1.01284	1.19868	0.953229
CpG_Content_50kb_nearest: quin3	1	1.03008	0.943526	1.15107	1.11387	0.771179	0.961833	0.986521	0.312799	0.762717	1.0695	1.01691	1.14261	0.992992	1.10339	1.00235	0.766691	1.22775	1.11685	1.03663	0.905201	1.01671	1.00096	0.908487	0.692971	0.884467	0.625229	0.639909	0.651408	0.612474	0.653792	0.647612	0.698409	0.616368	0.930378	1.05204	0.977948	0.908343	1.10603	0.946852	0.784161	0.932265	1.04578	1.11691	1.08235	0.999142	0.911653	1.11631	1.19465
CpG_Content_50kb_nearest: quin4	1	1.19183	1.55755	1.10486	1.0367	0.770527	1.14834	0.932797	0.0595305	0.719259	1.03317	1.04151	1.03022	1.08881	1.17196	1.44662	1.29802	1.00522	1.15999	1.29933	1.06141	1.10478	1.08509	1.06171	1.43606	1.04897	0.831947	0.821207	0.825195	0.830513	0.867183	0.876943	0.870155	0.834373	0.897537	1.00862	1.0346	1.12112	0.994587	1.1713	1.17525	0.980503	1.11953	0.96263	1.06413	0.95292	1.15255	0.86441	1.05238
CpG_Content_50kb_nearest: quin5 (highest)	1	1.09951	1.02442	1.04888	1.21931	0.848913	1.05031	1.0479	0.0446353	0.45369	1.03052	0.962387	0.728962	0.971979	1.22531	1.43926	1.23383	0.681316	1.05551	1.51793	0.941545	1.00188	0.888739	0.956078	0.871648	0.948116	1.326	1.3722	1.39721	1.29057	1.46011	1.42711	1.39524	1.32781	1.15365	0.996186	1.34077	0.90732	0.994307	1.26105	1.22099	0.784181	0.820757	0.979392	1.19357	1.04338	1.07788	0.938503	0.910863
CTCF_Hoffman_nearest: quin1 (lowest)	1	0.949649	0.768502	1.00897	1.08988	1.03208	0.934727	0.991569	0.713609	0.84994	1.0093	1.01592	1.12765	1.0508	0.894946	1.07248	0.969669	1.26103	1.01173	0.896833	0.993376	0.982239	0.906703	0.984543	0.959355	1.02444	0.786877	0.806349	0.784217	0.858883	0.8594	0.776775	0.792433	0.847411	1.31658	1.02706	0.85567	0.75484	1.01255	1.12393	0.761989	1.04552	1.01755	0.984236	0.994532	1.16669	0.881517	1.1713	0.997223
CTCF_Hoffman_nearest: quin2	1	1.00808	0.913317	0.955826	1.07256	0.929605	0.935466	0.998594	0.380892	0.984919	1.01311	1.10608	1.07572	1.03569	1.05102	0.836425	0.852806	1.1055	0.973908	0.854112	1.07937	0.9963	1.04185	1.08904	0.960113	1.06154	0.548437	0.533431	0.540812	0.605131	0.543522	0.556132	0.563953	0.618525	0.968839	0.996727	0.879491	0.999842	0.912018	1.06233	1.07328	1.16261	1.01836	0.985014	0.972697	0.929558	1.07826	0.953872	1.03463
CTCF_Hoffman_nearest: quin3	1	1.00808	1.20173	1.00761	0.927126	0.867631	1.01594	1.04228	2.19013	1.23861	1.01914	0.985941	1.0349	0.872372	0.95049	1.08784	0.941028	0.821788	0.971149	0.887891	1.18353	1.076	1.16788	1.19276	1.05944	1.14319	1.18125	1.17628	1.16736	1.23777	1.09899	1.06443	1.04566	1.12865	0.852578	1.14468	1.08779	1.37756	1.2498	1.18731	0.988544	1.10448	1.11094	1.08034	1.07449	1.03158	1.21304	1.10327	0.943074
CTCF_Hoffman_nearest: quin4	1	1.08035	1.10647	1.05375	1.03702	1.03371	1.06707	1.03686	1.04828	0.791545	1.03352	0.979765	1.00928	1.07239	1.01984	0.880634	1.08892	1.08679	0.977439	1.04313	1.03285	1.05027	1.10995	1.02762	1.15967	1.07146	0.957005	0.937665	0.937268	0.929061	0.890647	0.939589	0.923028	0.92533	0.969605	0.981929	1.06549	0.978396	0.946544	0.875554	0.87626	0.930821	0.926512	1.00699	1.01874	0.850878	0.907436	0.782104	1.01713
CTCF_Hoffman_nearest: quin5 (highest)	1	0.9539	1.01025	0.973857	0.873279	1.13708	1.04694	0.930676	0.667088	1.13505	0.924891	0.912195	0.752157	0.96874	1.08387	1.12257	1.14778	0.724529	1.0658	1.3184	0.710677	0.895163	0.773598	0.70584	0.861472	0.699172	1.52699	1.54681	1.57091	1.3695	1.60795	1.66373	1.67556	1.48053	0.892037	0.849447	1.11181	0.889451	0.878934	0.750474	1.30026	0.756292	0.926512	0.943393	0.939508	1.02105	0.919699	0.989131	1.00796
CTCF_Hoffman.extend.500_nearest: quin1 (lowest)	1	0.968072	0.733219	1.01956	1.10617	1.07174	0.939479	0.99901	0.735705	0.854417	1.03494	1.00585	1.11174	1.05987	0.929866	1.0615	1.01993	1.23026	1.03848	0.951023	1.01111	0.987767	0.911673	0.99901	1.00492	1.03231	0.769785	0.786052	0.769303	0.845575	0.845466	0.759248	0.772277	0.826368	1.30306	1.03371	0.872498	0.853321	1.1065	1.14829	0.810715	1.18439	1.14641	1.03448	1.03889	1.23036	0.906132	1.22723	1.07037
CTCF_Hoffman.extend.500_nearest: quin2	1	1.02904	0.917496	0.975148	1.09004	0.919605	0.949788	1.03456	0.348862	1.03955	1.03327	1.11057	1.06849	1.00497	1.06611	0.848389	0.785396	1.13897	0.992663	0.847222	1.07274	0.972738	1.05069	1.08498	1.03558	1.06674	0.547984	0.530171	0.531491	0.605424	0.54965	0.545039	0.56	0.611213	0.97833	0.998623	0.851589	1.04174	0.886139	1.09203	0.994835	1.031	0.655784	0.996126	0.97696	0.905327	1.0545	0.980673	1.02048
CTCF_Hoffman.extend.500_nearest: quin3	1	0.998718	1.19232	0.990621	0.882103	0.785218	0.995994	1.02844	2.28617	1.22334	0.995569	0.990836	1.03258	0.889104	0.978243	1.05369	0.915971	0.814584	0.950348	0.925502	1.12425	1.06481	1.12698	1.12232	0.976055	1.09136	1.27818	1.21059	1.20356	1.28327	1.15726	1.13468	1.09483	1.19039	0.760654	1.13571	1.09139	1.2913	1.17055	1.1491	1.02065	1.18523	1.14722	1.07465	1.05012	1.04181	1.1788	1.06651	0.918107
CTCF_Hoffman.extend.500_nearest: quin4	1	1.05227	1.19359	1.05699	1.0735	1.03529	1.0716	1.02379	0.969747	0.724248	1.034	0.969661	1.0159	1.06175	0.995206	0.90902	1.10033	1.07491	0.97854	1.01389	1.02156	1.03376	1.08981	1.01966	1.09553	1.05916	0.919666	0.943815	0.95519	0.908779	0.881036	0.915713	0.922423	0.906923	1.16032	0.999331	1.0707	0.95908	0.950107	0.862741	0.943143	0.825385	0.902342	0.977092	1.04073	0.832227	0.919083	0.765682	1.00418
CTCF_Hoffman.extend.500_nearest: quin5 (highest)	1	0.951953	0.963712	0.957685	0.848111	1.18824	1.04327	0.914181	0.659195	1.15839	0.902181	0.923027	0.771096	0.984311	1.03067	1.1273	1.17851	0.741055	1.03995	1.26254	0.770223	0.940914	0.820901	0.773914	0.887951	0.750319	1.48465	1.52967	1.54078	1.35708	1.56681	1.6457	1.65085	1.46532	0.79744	0.832481	1.11401	0.854529	0.886452	0.747444	1.23089	0.773524	1.14803	0.917549	0.893236	0.989894	0.941443	0.959459	0.986814
DGF_ENCODE_nearest: quin1 (lowest)	1	0.996707	0.749476	1.02412	1.07287	1.06135	0.926504	1.03157	0.843032	0.813157	1.04756	1.02156	1.11144	1.04822	0.935651	1.07144	0.890681	1.31532	1.05789	0.972068	1.03297	1.00348	0.952354	1.01427	1.0839	1.067	0.781557	0.787511	0.77378	0.839944	0.844346	0.782281	0.802954	0.842286	1.29779	1.02145	0.89781	0.908456	1.17895	1.2608	0.867938	1.09923	1.11862	1.11514	1.05511	1.23062	0.957977	1.25621	1.05792
DGF_ENCODE_nearest: quin2	1	1.0084	0.916827	0.986531	1.02779	0.996906	1.01839	0.973751	0.370435	1.01979	1.01022	1.1355	1.07062	0.996678	1.05751	0.937885	0.826231	1.09421	0.983478	0.836634	1.07982	0.993898	1.07401	1.09836	1.03193	1.0753	0.553375	0.526584	0.522924	0.604757	0.56339	0.546181	0.539956	0.607613	0.876777	0.948442	0.87906	1.07291	0.786654	0.934743	1.00957	1.10019	0.671759	0.934419	0.960028	0.889044	1.04342	0.954798	1.00161
DGF_ENCODE_nearest: quin3	1	0.971328	1.12487	1.00023	0.858796	0.735208	0.976707	1.06152	2.36598	1.33318	1.00514	0.967307	1.00665	0.879851	0.964856	0.997761	0.999883	0.811871	0.964871	0.961281	1.06419	1.03196	1.06028	1.05645	0.872914	1.03817	1.23961	1.2071	1.19113	1.25235	1.19923	1.17411	1.12667	1.20851	0.811594	1.14519	1.07409	1.32712	1.17964	1.07464	1.05621	1.29985	1.04465	1.14174	1.0121	1.06469	1.14648	1.11518	0.944096
DGF_ENCODE_nearest: quin4	1	1.06466	1.33357	1.06349	1.13517	0.980564	1.08463	1.03247	0.884928	0.706006	1.05087	0.975902	1.0348	1.05496	1.0161	0.881258	0.956689	1.07711	0.963116	1.0032	1.03387	1.03575	1.10086	1.04844	1.13777	1.06057	0.973531	0.992796	1.01275	0.980238	0.924212	0.959764	0.973177	0.963909	1.13656	1.00387	1.05487	0.90925	1.01141	0.98148	0.915653	0.750131	1.04496	0.943071	1.03858	0.870523	0.940014	0.756276	1.05884
DGF_ENCODE_nearest: quin5 (highest)	1	0.958907	0.875408	0.92558	0.90533	1.22606	0.993841	0.900616	0.535229	1.12798	0.886141	0.899688	0.776327	1.02029	1.02596	1.11163	1.32671	0.701182	1.03061	1.22692	0.789036	0.934885	0.812459	0.782395	0.873423	0.758822	1.45218	1.48627	1.49971	1.32288	1.46904	1.53796	1.55754	1.37787	0.877032	0.880953	1.09426	0.782183	0.84309	0.748012	1.15077	0.75035	1.11993	0.865455	0.934118	0.944885	0.912079	0.917252	0.93749
DGF_ENCODE.extend.500_nearest: quin1 (lowest)	1	0.996487	0.74342	1.02212	1.05774	1.10353	0.961986	1.01979	0.809929	0.828354	1.0544	1.04611	1.11272	1.05149	0.919831	1.07113	0.896975	1.31332	1.05495	0.959747	1.03265	0.982989	0.94813	1.00603	1.0304	1.06313	0.769807	0.769791	0.75821	0.827796	0.838876	0.781406	0.780849	0.829437	1.34546	1.04697	0.864941	0.942577	1.15963	1.19205	0.925451	1.07788	1.11883	1.1257	1.07397	1.2539	0.986458	1.30287	1.05321
DGF_ENCODE.extend.500_nearest: quin2	1	1.00806	0.909402	0.996857	1.05864	0.962475	0.995447	1.00615	0.362193	1.02039	1.01029	1.10306	1.06661	1.02093	1.06931	0.932818	0.833619	1.06692	0.997527	0.855507	1.11652	1.02511	1.11369	1.14606	1.10863	1.12195	0.584165	0.552984	0.54687	0.625981	0.567697	0.576892	0.578028	0.633768	0.801556	0.913833	0.884918	1.10358	0.801379	1.00952	0.949399	1.12784	0.671872	0.938888	0.944864	0.900308	1.01525	0.95936	0.990438
DGF_ENCODE.extend.500_nearest: quin3	1	0.990058	1.11513	0.996004	0.827796	0.72518	0.986443	1.06328	2.56765	1.32901	1.00824	0.979388	1.02848	0.874337	0.960924	1.00157	1.02511	0.852805	0.948448	0.941002	1.04773	1.03111	1.04689	1.03875	0.927359	1.01974	1.27144	1.25401	1.24015	1.29075	1.25085	1.20331	1.16096	1.24862	0.832906	1.15044	1.09559	1.24491	1.13202	1.10035	1.04113	1.27386	1.04424	1.10012	1.02201	1.01766	1.16328	1.07952	0.975454
DGF_ENCODE.extend.500_nearest: quin4	1	1.06383	1.24009	1.06134	1.13536	0.930918	1.05256	1.04485	0.724386	0.674183	1.05056	0.96209	1.03916	1.03523	1.05349	0.918895	0.961868	1.04131	0.973393	1.04312	1.00336	1.03543	1.06097	1.02326	1.16019	1.02785	0.934663	0.950636	0.970848	0.94204	0.893376	0.918864	0.934872	0.907509	1.12218	1.02959	1.07729	0.925584	1.02245	1.00952	0.926243	0.735546	0.970481	0.955959	1.02288	0.873026	0.894161	0.73582	1.04703
DGF_ENCODE.extend.500_nearest: quin5 (highest)	1	0.941574	0.992075	0.923661	0.92056	1.27804	1.00361	0.865867	0.534666	1.14793	0.876454	0.909327	0.752904	1.01807	0.996546	1.07552	1.28249	0.725504	1.02568	1.20071	0.79967	0.925351	0.830324	0.785866	0.773461	0.767267	1.43989	1.47255	1.48392	1.31333	1.44912	1.51955	1.54534	1.3806	0.897743	0.859003	1.07729	0.783186	0.884281	0.688309	1.1578	0.784582	1.19444	0.87914	0.936196	0.954872	0.940732	0.922103	0.933842
DHS_peaks_Trynka_nearest: quin1 (lowest)	1	0.993415	0.707699	1.02445	1.05169	1.00256	0.94757	1.00109	0.819371	0.805729	1.0431	1.04462	1.13087	1.01816	0.920057	1.08195	0.912226	1.29165	1.04788	0.956099	0.997546	0.967331	0.920048	0.972056	0.940017	1.03047	0.778769	0.776506	0.760109	0.833811	0.826275	0.76669	0.7783	0.817449	1.2651	1.03657	0.885033	0.928536	1.0562	1.21386	0.89122	1.11012	1.1184	1.11499	1.0311	1.21589	0.940222	1.23216	1.02678
DHS_peaks_Trynka_nearest: quin2	1	1.00805	0.875523	0.967809	1.02228	0.969438	0.965635	1.00755	0.238238	1.01136	0.991398	1.08739	1.0521	1.04353	1.0577	0.886878	0.783077	1.05371	0.981141	0.849855	1.0927	1.00413	1.09206	1.12588	1.04901	1.09183	0.578292	0.555476	0.545315	0.632731	0.565465	0.575017	0.576872	0.64724	0.844661	0.900538	0.807569	1.04151	0.886244	0.935138	0.986505	1.01071	0.672043	0.940808	0.934722	0.868444	0.998696	0.947029	0.984554
DHS_peaks_Trynka_nearest: quin3	1	0.996496	1.20833	1.01656	0.913313	0.778547	1.00666	1.06151	2.69841	1.30108	1.03315	0.98672	1.04544	0.873063	0.979248	1.0436	0.978261	0.873288	0.974348	0.960799	1.09984	1.05654	1.09823	1.09137	1.02151	1.06129	1.23954	1.19911	1.17776	1.25	1.20606	1.14246	1.10158	1.2028	0.844156	1.1875	1.14173	1.3197	1.17143	1.16822	1.07981	1.31313	1.04478	1.11599	1.06762	1.09434	1.20722	1.13767	0.991254
DHS_peaks_Trynka_nearest: quin4	1	1.05344	1.29167	1.06942	1.08359	1.02076	1.05657	1.05655	0.767196	0.741935	1.04646	0.974954	1.01126	1.05483	1.0214	0.882773	1	1.05308	0.970211	1.04919	1.02184	1.0318	1.07094	1.02369	1.15591	1.04634	0.931559	0.965951	0.991222	0.952206	0.923501	0.939436	0.950583	0.933566	1.2013	1.03125	1.06299	0.910781	1	0.981308	0.892019	0.707071	0.970149	0.949033	1.03203	0.820755	0.941065	0.736138	1.03499
DHS_peaks_Trynka_nearest: quin5 (highest)	1	0.948597	0.916941	0.921699	0.92907	1.22874	1.0236	0.873277	0.476333	1.14013	0.88582	0.906305	0.760179	1.01043	1.02171	1.10469	1.32648	0.727957	1.02637	1.18406	0.788067	0.94021	0.818799	0.787037	0.833582	0.770036	1.47192	1.50304	1.52569	1.33128	1.47873	1.57652	1.59279	1.39902	0.844408	0.844002	1.10269	0.799495	0.885979	0.701144	1.15058	0.858843	1.19439	0.878997	0.934443	1.0003	0.91282	0.946746	0.962387
DHS_Trynka_nearest: quin1 (lowest)	1	0.987779	0.702148	1.02125	1.06104	1.07332	0.946835	0.988707	0.877635	0.827702	1.03888	1.04396	1.13429	1.01482	0.918849	1.07904	0.930297	1.28999	1.0474	0.957723	0.990245	0.966608	0.912966	0.96431	0.935387	1.02478	0.790241	0.788916	0.772078	0.843439	0.847282	0.78823	0.791706	0.827933	1.26564	1.02802	0.881937	0.915319	1.05064	1.20314	0.891598	1.09948	1.11887	1.10768	1.03126	1.21438	0.931764	1.24705	1.01255
DHS_Trynka_nearest: quin2	1	1.00172	0.909466	0.971309	1.0158	0.990342	0.972395	1.0142	0.292804	1.04865	0.99417	1.08334	1.0475	1.03044	1.05745	0.891703	0.779543	1.05172	0.9869	0.848259	1.08404	1.00252	1.08299	1.11623	1.06996	1.08514	0.592302	0.574585	0.563907	0.648027	0.576397	0.583409	0.591003	0.668279	0.844505	0.892562	0.82387	1.02606	0.852625	0.972624	0.986323	1.05043	0.671919	0.934068	0.952774	0.869518	0.998529	0.964481	0.998965
DHS_Trynka_nearest: quin3	1	0.992423	1.15682	1.01805	0.907532	0.721349	1.02124	1.06772	2.53614	1.28908	1.03438	0.998319	1.02694	0.873889	0.976765	1.0332	0.995495	0.863095	0.967901	0.965609	1.11435	1.06148	1.10265	1.10719	1.06933	1.06965	1.21639	1.17315	1.16194	1.22177	1.19184	1.14294	1.09882	1.18883	0.876468	1.19558	1.11745	1.35507	1.22137	1.11091	1.03268	1.24978	1.04459	1.15163	1.03156	1.10261	1.19565	1.09621	0.983907
DHS_Trynka_nearest: quin4	1	1.07295	1.28077	1.07587	1.07673	0.989758	1.04594	1.0628	0.853507	0.702182	1.05118	0.970751	1.02694	1.0622	1.0184	0.894728	0.973854	1.09382	0.980179	1.04924	0.982798	1.01594	1.04853	0.989758	1.09606	1.01765	0.945681	0.97939	0.998432	0.966216	0.923678	0.937541	0.947027	0.935038	1.13616	1.0531	1.07824	0.897277	0.994142	0.97205	0.938801	0.749867	1.04459	0.942242	1.04038	0.831629	0.969697	0.74656	1.04178
DHS_Trynka_nearest: quin5 (highest)	1	0.945101	0.950806	0.913451	0.938849	1.22534	1.0136	0.8665	0.439206	1.13254	0.881305	0.903615	0.764177	1.01867	1.02861	1.10131	1.32089	0.701144	1.01761	1.17919	0.828515	0.953442	0.852856	0.822487	0.829219	0.802709	1.45547	1.48405	1.50375	1.32057	1.46087	1.54802	1.57161	1.38	0.876986	0.830578	1.09849	0.806194	0.881046	0.741047	1.15071	0.850351	1.11987	0.864231	0.943952	0.981714	0.904328	0.94557	0.962771
DHS_Trynka.extend.500_nearest: quin1 (lowest)	1	0.992408	0.737492	1.02655	1.05474	1.08735	0.960635	0.996808	0.799769	0.759396	1.0507	1.04889	1.13442	1.02971	0.919785	1.08907	0.918538	1.30286	1.0535	0.9688	1.0271	0.981736	0.938477	1.00631	0.989298	1.05809	0.766711	0.76625	0.751396	0.825568	0.829455	0.772589	0.779196	0.809822	1.31372	1.03397	0.88436	0.934982	1.11079	1.23817	0.921393	1.13829	1.11908	1.10413	1.05689	1.25652	0.968063	1.2824	1.03663
DHS_Trynka.extend.500_nearest: quin2	1	1.01018	0.942895	0.990523	1.04006	0.958069	0.985627	1.03128	0.360104	1.03876	1.00859	1.09753	1.0464	1.03319	1.06312	0.908083	0.8122	1.07356	0.997456	0.848661	1.10382	1.00997	1.09885	1.13069	1.12012	1.10981	0.59114	0.561154	0.554999	0.638894	0.57409	0.574343	0.579342	0.658166	0.833574	0.912136	0.865635	1.07945	0.86136	0.963581	0.968021	1.0399	0.671836	0.959181	0.953481	0.890165	1.01519	0.964698	0.994605
DHS_Trynka.extend.500_nearest: quin3	1	0.988397	1.10656	0.998954	0.88685	0.730519	1.01792	1.05518	2.64	1.36538	1.01542	0.983769	1.02246	0.859781	0.964467	0.998603	1.00427	0.843271	0.958738	0.953997	1.08067	1.05118	1.0719	1.07261	0.963542	1.0365	1.23838	1.21331	1.19677	1.25484	1.21959	1.17008	1.12754	1.22284	0.833333	1.18115	1.09615	1.29496	1.16667	1.10092	1.03687	1.28713	1.04478	1.12158	1.0052	1.06422	1.15456	1.08614	0.973011
DHS_Trynka.extend.500_nearest: quin4	1	1.06544	1.27013	1.06489	1.1006	0.973745	1.0339	1.05487	0.639815	0.692108	1.04952	0.962789	1.03792	1.0499	1.04348	0.921522	0.982622	1.06443	0.974638	1.04042	0.981452	1.02667	1.05163	0.998062	1.1455	1.01431	0.945942	0.97167	0.993262	0.961013	0.916766	0.937036	0.945506	0.927727	1.15351	1.04009	1.07661	0.899021	0.999711	1.00888	0.921393	0.74236	0.969869	0.950068	1.06555	0.843793	0.949447	0.758208	1.07213
DHS_Trynka.extend.500_nearest: quin5 (highest)	1	0.943547	0.942895	0.919024	0.917696	1.25036	1.00192	0.861817	0.560162	1.14456	0.875698	0.907019	0.75869	1.02742	1.00917	1.08271	1.28242	0.715709	1.01567	1.18813	0.80693	0.930421	0.839124	0.792308	0.781476	0.781247	1.45792	1.48771	1.50366	1.31974	1.46018	1.54607	1.56854	1.38153	0.865635	0.832554	1.07723	0.791595	0.86136	0.688272	1.15241	0.792308	1.19437	0.864976	0.918809	0.945227	0.91274	0.908502	0.923562
DNA_DIS_nearest: quin1 (lowest)	1	0.974058	0.498718	1.10077	0.623397	0.45338	0.997436	0.712454	2.77066	1.66239	0.866417	1.0254	0.862647	1.20901	0.831197	0.415598	0.415598	1.63758	1.01779	0.88661	0.138533	0.440045	0.255753	0.155849	0	0.262483	0.779247	0.755633	0.733409	0.831197	0.687887	0.733409	0.692664	0.712454	1.49615	0.90676	1.04993	1.78114	1.66239	0	0.498718	0	0.554131	1.24679	1.02301	2.24423	0.68007	1.76018	1.03183
DNA_DIS_nearest: quin2	1	0.980343	1.50581	0.972217	0.20914	1.36891	1.4341	1.14728	0.557706	1.67312	1.12723	1.00856	1.031	1.14076	1.11541	0.41828	0.836559	1.4234	1.16094	0.725018	1.11541	1.10721	0.90091	1.25484	0	1.05671	0.784274	0.760508	1.0334	1.00387	0.692325	0.73814	0.836559	1.00387	0.501935	1.14076	1.58506	0.358525	0	0.717051	0.752903	0	0.557706	0.717051	1.67312	0.501935	1.36891	0.885769	0.692325
DNA_DIS_nearest: quin3	1	0.701322	0.498718	0.98845	2.07799	1.36014	0.712454	1.28242	0.554131	0.831197	1.07774	0.978792	0.94352	0.755633	1.10826	0.935096	0.831197	0.893226	0.780307	1.2745	1.66239	1.24679	1.66239	1.55849	3.32479	1.5749	0.779247	0.755633	0.733409	0.997436	1.2038	1.17345	1.10826	0.997436	0	0.68007	0.787449	0.356227	1.66239	2.84982	1.24679	1.66239	0.554131	0.534341	0.895135	0.748077	0.90676	0	0.859859
DNA_DIS_nearest: quin4	1	1.33327	1.50581	1.13049	1.25484	0.456305	0.860461	1.14728	0.557706	0	0.999617	1.03202	1.16666	1.29286	1.11541	1.46398	1.25484	0.674242	1.19508	1.05964	0.975986	1.10721	1.15831	0.941129	0	1.05671	1.25484	1.21681	1.0334	1.00387	1.38465	1.0334	0.975986	1.00387	1.50581	0.684457	1.05671	1.79263	0	0.717051	1.25484	1.67312	1.67312	0.537788	0.90091	0.250968	0.91261	0.885769	1.55773
DNA_DIS_nearest: quin5 (highest)	1	1.01302	0.997436	0.808732	0.831197	1.36014	0.997436	0.712454	0.554131	0.831197	0.929813	0.955488	0.997436	0.604507	0.831197	1.76629	1.66239	0.372178	0.84816	1.05285	1.10826	1.10011	1.02301	1.09095	1.66239	1.04993	1.40264	1.51127	1.46682	1.16368	1.03183	1.32014	1.38533	1.28242	1.49615	1.58683	0.524966	0.712454	1.66239	0.712454	1.24679	1.66239	1.66239	1.95925	0.511506	1.24679	1.13345	1.46682	0.859859
Enhancer_Andersson_nearest: quin1 (lowest)	1	1.02704	0.605238	1.03333	1.18021	0.859048	0.886826	1.16334	1.49796	0.987669	1.05648	1.01347	1.11216	1.02116	0.911171	0.990474	0.898779	1.25596	1.04555	1.01812	1.01077	0.932798	0.8565	1.03841	1.17487	1.01053	0.750276	0.745256	0.755071	0.853112	0.902135	0.766593	0.7077	0.797039	1.12523	1.02271	0.854694	1.17764	1.1628	1.51967	0.936228	1.29824	0.998643	1.02425	1.20738	1.26946	0.799884	1.32052	1.08156
Enhancer_Andersson_nearest: quin2	1	0.918963	0.908628	0.947419	1.15093	1.02099	0.926169	0.889599	0	0.878673	0.97714	1.06205	1.10159	1.09445	1.0305	0.960656	0.949516	1.05774	0.929076	0.788605	0.950932	0.951896	1.03962	0.995068	0.808412	0.951896	0.8027	0.721026	0.682579	0.878949	0.713922	0.642826	0.6296	0.750791	0.703867	1.00852	0.990486	1.17864	0.821499	0.869122	1.19731	0.899542	0.999491	0.982405	1.00359	0.82585	1.04316	0.846676	1.02836
Enhancer_Andersson_nearest: quin3	1	1.07711	1.28941	1.01785	0.879834	0.753584	1.06304	1.00905	0.500595	0.990188	0.975931	1.0019	1.06117	0.935089	1.02311	1.16703	1.10131	0.998119	0.97474	0.896456	1.29709	1.10021	1.22408	1.30686	0.809786	1.29122	0.804065	0.796968	0.830256	0.804977	0.757203	0.706234	0.689797	0.822574	1.0576	1.16102	0.901973	1.32233	1.0972	0.979425	0.834325	0.600714	1.28724	0.94129	0.923229	0.975736	1.31224	0.97223	0.885529
Enhancer_Andersson_nearest: quin4	1	1.06197	1.13675	1.0387	0.879087	1.1832	1.13938	1.08676	2.00068	0.989347	1.06114	1.00635	1.02569	1.02289	0.958355	0.71599	0.900306	0.966586	0.998382	0.975509	0.97199	1.15424	1.16828	0.907388	1.17687	1.05194	1.19211	1.29397	1.21993	1.15617	1.09281	1.0377	1.16181	1.22107	1.26804	1.00938	0.901207	0.849345	1.2333	0.869861	0.729414	1.30044	0.571623	1.15424	1.00444	0.974907	0.825523	0.868064	1.02923
Enhancer_Andersson_nearest: quin5 (highest)	1	0.915003	1.06097	0.9627	0.9094	1.1832	0.984891	0.851074	1.00034	1.15424	0.929215	0.916153	0.699162	0.926241	1.07701	1.16604	1.15039	0.721104	1.05222	1.32137	0.769492	0.861098	0.711921	0.752468	1.02976	0.69468	1.45127	1.44328	1.51271	1.30698	1.53413	1.8471	1.81164	1.40893	0.845358	0.798464	1.35181	0.471858	0.685164	0.761128	1.30253	0.900306	1.14325	0.897741	0.860948	0.953714	1.01976	0.992073	0.975061
Enhancer_Andersson.extend.500_nearest: quin1 (lowest)	1	0.985256	0.654188	1.03071	1.11014	0.955044	0.913652	1.04326	1.2489	0.926606	1.04786	1.02891	1.11184	1.05463	0.874718	1.00512	0.911898	1.18943	1.07179	0.999123	0.983512	0.88905	0.808949	1.00594	0.965062	0.989843	0.71124	0.68122	0.666082	0.793222	0.835002	0.699666	0.668812	0.743019	1.19214	1.0299	0.783626	0.96344	1.16177	1.26873	0.87225	1.04747	1.04559	1.06814	1.1672	1.26578	0.772906	1.28505	1.05463
Enhancer_Andersson.extend.500_nearest: quin2	1	0.963966	0.892633	0.964816	1.04141	1.06591	0.928971	0.933501	0	0.886874	0.984232	1.08338	1.13092	1.06146	1.01142	0.908181	0.91247	1.10687	0.934311	0.777583	1.03099	0.967271	1.03667	1.07482	0.965667	1.03689	0.643906	0.600499	0.587154	0.726169	0.619441	0.588088	0.573627	0.648571	0.738451	0.995011	0.947475	1.14257	0.755624	1.03149	1.15051	1.04812	0.813749	0.920822	0.96549	0.844383	1.05634	0.835803	1.08306
Enhancer_Andersson.extend.500_nearest: quin3	1	1.05957	1.42911	1.00426	0.972588	0.882685	1.16563	1.06466	1.50056	1.16979	1.00038	0.977728	1.0243	0.93245	0.992591	1.089	0.992437	0.917012	0.956724	0.915377	1.18795	1.1233	1.17942	1.21206	0.852594	1.20788	0.94951	0.941913	0.968618	0.929404	0.908123	0.868674	0.874646	0.918067	1.13679	1.19713	1.01345	1.42911	1.22139	1.11153	0.913042	0.887431	1.16323	1.08593	0.934931	1.0139	1.37788	1.07758	0.861435
Enhancer_Andersson.extend.500_nearest: quin4	1	1.06322	1.01229	1.03755	0.926274	0.956242	1.04759	1.05461	1.50056	0.847093	1.02034	0.986014	1.03656	1.05595	0.999079	0.833647	0.952739	1.0361	1.01129	0.961146	1.00038	1.11624	1.19363	0.921849	1.13679	1.03754	1.15298	1.20175	1.15917	1.14908	0.980196	0.980761	1.03864	1.18716	1.02311	0.924518	0.948069	0.857465	1.04691	0.873344	0.79395	1.04878	0.697937	1.02012	0.99726	0.878709	0.773876	0.788078	0.986482
Enhancer_Andersson.extend.500_nearest: quin5 (highest)	1	0.928034	1.01229	0.962647	0.949431	1.14013	0.944308	0.903955	0.750282	1.16979	0.947141	0.923871	0.696154	0.895399	1.12234	1.1641	1.23062	0.750282	1.02584	1.34691	0.797175	0.904295	0.781544	0.785278	1.07995	0.727828	1.54295	1.57527	1.61966	1.40255	1.65768	1.86345	1.84496	1.50373	0.909433	0.853402	1.30768	0.607371	0.81426	0.714555	1.27032	0.968106	1.27955	0.904946	0.934931	0.996997	1.01925	1.01324	1.01427
Enhancer_Hoffman_nearest: quin1 (lowest)	1	0.954485	0.689359	1.03109	1.0815	1.09867	0.843916	0.988277	1.756	0.961126	1.01626	1.01264	1.10517	1.05637	0.903039	1.06982	0.881975	1.21789	1.03305	0.956222	1.02452	0.989913	0.919417	1.01504	1.10016	1.07342	0.77954	0.761868	0.747287	0.832976	0.848089	0.751001	0.775438	0.790654	1.26811	0.976756	0.891734	0.897051	1.03081	1.23658	0.798626	1.15335	0.983185	1.03162	1.05005	1.19446	0.851163	1.14512	1.0447
Enhancer_Hoffman_nearest: quin2	1	1.0148	0.905108	0.975018	1.03271	1.07751	0.98492	0.926487	0.270251	1.19222	0.990624	1.11707	1.07349	0.994385	1.03186	0.912697	0.808766	1.18223	0.971222	0.858782	1.00706	0.921834	1.01408	1.02507	1.03766	1.00508	0.597442	0.554838	0.538239	0.660447	0.597609	0.59255	0.56319	0.675471	0.932769	0.948577	0.892052	1.0042	0.84369	0.979311	0.95354	1.09882	0.573729	0.921778	0.909026	0.890922	1.13529	0.974234	0.944748
Enhancer_Hoffman_nearest: quin3	1	1.00557	1.20724	0.996782	0.819907	0.689852	1.04157	1.09071	2.02761	1.1157	1.01698	0.960857	1.01398	0.894227	1.00107	0.993822	1.00519	0.785423	0.969177	0.922883	1.15006	1.08727	1.1324	1.14153	0.912211	1.11716	1.10094	1.03688	1.03499	1.12995	1.06754	1.01616	0.993908	1.08576	0.82113	1.18436	1.01689	1.38929	1.25036	1.08278	1.057	1.15418	1.14787	1.0925	0.959871	1.03803	1.14662	1.12452	0.919996
Enhancer_Hoffman_nearest: quin4	1	1.05356	1.20724	1.04156	1.14787	0.991663	1.10726	1.07375	0.540695	0.730978	1.04847	0.996785	1.05248	1.06406	0.98938	0.880704	0.980673	1.06529	0.973963	0.999436	1.03416	1.09129	1.14026	1.03511	1.10094	1.057	0.993995	1.04908	1.05293	0.963238	0.939436	0.973824	0.977963	0.981805	1.04508	1.02026	1.05839	0.919066	1.00029	0.876539	0.928101	0.824412	1.06588	1.00229	1.07101	0.901725	0.895453	0.792518	1.07054
Enhancer_Hoffman_nearest: quin5 (highest)	1	0.97162	0.991308	0.955556	0.917967	1.14216	1.02244	0.920838	0.405376	0.999928	0.927684	0.912626	0.754865	0.99092	1.07469	1.14289	1.32343	0.749044	1.05256	1.26266	0.784258	0.909758	0.793968	0.78331	0.848996	0.747369	1.52819	1.59745	1.62668	1.41348	1.54738	1.66655	1.68957	1.46641	0.932769	0.870123	1.141	0.790542	0.874937	0.824683	1.2628	0.769176	1.22942	0.951836	1.01003	0.974773	0.971546	0.963529	1.01999
Enhancer_Hoffman.extend.500_nearest: quin1 (lowest)	1	0.959874	0.672091	1.01084	1.07566	1.07115	0.921742	1.00186	1.44406	0.999735	1.03319	1.01354	1.09217	1.04911	0.909831	1.06679	0.863408	1.24746	1.02291	0.942768	1.05982	0.994442	0.957349	1.05235	1.11082	1.10548	0.7766	0.763687	0.746385	0.812619	0.820466	0.750752	0.78851	0.791415	1.29217	0.997094	0.866706	0.901722	1.08795	1.15354	0.787969	1.18248	1.01536	1.04062	1.08258	1.23255	0.911582	1.18969	1.05073
Enhancer_Hoffman.extend.500_nearest: quin2	1	1.01256	0.924125	0.984924	1.07566	1.11082	1.01923	0.948847	0.222163	1.1014	0.993302	1.13039	1.10045	1.01013	1.06447	0.941062	0.863408	1.15899	0.978341	0.854509	0.993059	0.941506	0.993889	1.00699	0.993889	0.985316	0.628936	0.57677	0.572929	0.689657	0.62602	0.598701	0.58302	0.694402	0.88412	0.990491	0.907018	1.05854	0.882119	1.00935	0.984961	1.02124	0.702939	1.00345	0.903716	0.939086	1.10191	1.02973	0.996645
Enhancer_Hoffman.extend.500_nearest: quin3	1	0.99948	1.17694	1.00225	0.823112	0.635173	1.01104	1.08208	2.44542	1.22082	1.02357	0.966383	1.00164	0.880792	0.971609	0.975997	0.977661	0.77907	0.983449	0.95945	1.12733	1.09726	1.15543	1.12567	0.906793	1.09819	1.11642	1.09018	1.07298	1.16089	1.07253	1.04129	0.999441	1.10871	0.918732	1.14312	1.0488	1.31425	1.17694	1.1543	1.1581	1.18327	1.09418	1.0785	1.02677	1.03759	1.10264	1.11044	0.935456
Enhancer_Hoffman.extend.500_nearest: quin4	1	1.05873	1.26059	1.05933	1.10767	0.972287	1.07277	1.04991	0.555592	0.694961	1.04511	0.983773	1.04899	1.0592	1.01446	0.914695	1.00007	1.07087	0.980894	1.03939	1.02678	1.04394	1.08925	1.03455	1.14043	1.04174	0.990219	1.00968	1.03582	0.978674	0.948829	0.979152	0.970428	0.970442	1.02048	1.00403	1.06862	0.90202	1.02948	0.913522	0.886758	0.752738	1.09382	0.957312	1.04527	0.861114	0.951967	0.75005	1.06653
Enhancer_Hoffman.extend.500_nearest: quin5 (highest)	1	0.969358	0.966451	0.942655	0.917782	1.2104	0.975242	0.917346	0.333355	0.983116	0.904822	0.905851	0.756684	1.00072	1.03964	1.10144	1.29554	0.743412	1.0344	1.20393	0.793041	0.922905	0.804147	0.780451	0.848009	0.769282	1.48806	1.55993	1.57213	1.35838	1.53236	1.63034	1.65881	1.43523	0.884412	0.865315	1.10894	0.823584	0.823584	0.769282	1.18234	0.860272	1.09382	0.920135	0.941682	0.929611	0.931925	0.920061	0.950604
FetalDHS_Trynka_nearest: quin1 (lowest)	1	0.995741	0.701964	1.02689	1.05186	1.05377	0.935767	0.999266	0.959295	0.885425	1.0349	1.04511	1.14126	1.02411	0.911691	1.08945	0.88041	1.2963	1.0456	0.952788	1.02306	0.999985	0.949023	0.997546	0.999266	1.05706	0.744768	0.745907	0.72846	0.800242	0.823237	0.758645	0.772195	0.783738	1.24908	1.02553	0.852548	0.965833	1.07479	1.17838	0.856514	1.1103	1.11858	1.09761	1.01711	1.21326	0.90667	1.22003	1.00366
FetalDHS_Trynka_nearest: quin2	1	0.999473	0.95117	0.980582	1.03798	0.964404	0.987408	0.995793	0.240191	1.07681	1.00837	1.10283	1.04114	1.03478	1.05054	0.89602	0.815627	1.08334	0.994944	0.845634	1.09611	0.976299	1.08326	1.11965	1.0842	1.08915	0.613776	0.580111	0.5647	0.668582	0.585128	0.587124	0.585776	0.675047	0.888865	0.933158	0.833997	1.00452	0.872788	0.991355	1.0008	1.01091	0.59749	0.958584	0.97399	0.908945	1.06262	0.969764	1.01987
FetalDHS_Trynka_nearest: quin3	1	0.976213	1.11522	0.99355	0.897448	0.763309	0.969484	1.03456	2.43895	1.23997	0.999816	0.971546	0.99306	0.86379	0.980613	1.02844	0.968748	0.790039	0.964499	0.972451	1.07097	1.06146	1.08892	1.06667	0.916274	1.04217	1.19625	1.15463	1.13625	1.21525	1.17262	1.09232	1.04011	1.17989	0.854897	1.16346	1.0908	1.33772	1.16229	1.13159	1.07097	1.31257	1.11892	1.13308	1.01742	1.05117	1.13851	1.09449	0.952671
FetalDHS_Trynka_nearest: quin4	1	1.06722	1.32256	1.0739	1.08379	1.00018	1.09552	1.0702	0.880162	0.721652	1.06395	0.972141	1.05475	1.06448	1.02373	0.88825	0.991372	1.10845	0.975534	1.0312	1.024	1.03691	1.0826	1.02428	1.19466	1.05042	0.941399	0.984334	1.00513	0.954532	0.941707	0.966435	0.975696	0.949194	1.05282	1.02021	1.15101	0.873766	0.988554	1.03793	0.928742	0.757715	1.04497	0.940419	1.0627	0.841455	0.984737	0.775336	1.04858
FetalDHS_Trynka_nearest: quin5 (highest)	1	0.961376	0.909258	0.925046	0.928963	1.21841	1.01189	0.900165	0.480088	1.07615	0.892934	0.908408	0.769685	1.01292	1.03354	1.09767	1.34386	0.721782	1.0194	1.19789	0.785859	0.925296	0.796236	0.791884	0.805704	0.761175	1.50368	1.53489	1.56536	1.36125	1.47711	1.59539	1.62616	1.41202	0.954123	0.857479	1.07163	0.817994	0.901328	0.660499	1.14307	0.808229	1.11961	0.870107	0.928742	0.984885	0.907503	0.940095	0.975252
FetalDHS_Trynka.extend.500_nearest: quin1 (lowest)	1	0.988792	0.702189	1.02652	1.05784	1.07222	0.94689	0.990801	0.892488	0.851665	1.04502	1.04586	1.14739	1.02424	0.918573	1.08956	0.904798	1.30939	1.0466	0.955598	1.0274	0.984866	0.941345	1.00629	1.01562	1.05882	0.767458	0.766918	0.742738	0.825009	0.83472	0.772376	0.778764	0.812472	1.28152	1.03278	0.871732	0.977856	1.08893	1.20321	0.902404	1.09954	1.11894	1.11161	1.0416	1.24487	0.935942	1.26125	1.05257
FetalDHS_Trynka.extend.500_nearest: quin2	1	1.00912	0.950863	0.98017	1.02809	0.934698	1.01366	1.02588	0.29776	1.05431	1.01124	1.10198	1.04872	1.03396	1.05027	0.900567	0.797791	1.08784	0.996381	0.846379	1.10562	0.996264	1.0913	1.12469	1.09678	1.09682	0.590294	0.563647	0.560294	0.648796	0.592796	0.578929	0.592385	0.661819	0.865794	0.953711	0.891895	1.01497	0.866332	0.972682	0.995841	1.0505	0.597297	0.974599	0.963678	0.913716	1.07729	0.979748	1.01051
FetalDHS_Trynka.extend.500_nearest: quin3	1	0.995268	1.11524	1.00553	0.873871	0.760931	0.963357	1.06401	2.46922	1.2775	1.01393	0.970683	1.02389	0.880434	0.979174	1.0263	1.01251	0.830136	0.96688	0.963183	1.07374	1.05847	1.07002	1.07338	0.962169	1.05142	1.19844	1.15223	1.13057	1.20805	1.17761	1.10834	1.05912	1.16771	0.832989	1.125	1.06545	1.30381	1.14478	1.11065	1.0181	1.29946	1.11894	1.07714	1.03285	1.01434	1.15121	1.10124	0.945168
FetalDHS_Trynka.extend.500_nearest: quin4	1	1.06683	1.36348	1.0723	1.10416	1.02064	1.08719	1.03503	0.74396	0.728613	1.05131	0.97849	1.02419	1.02748	1.03689	0.885971	0.948164	1.07864	0.979434	1.04692	0.981337	1.02022	1.07033	0.998204	1.1496	1.00729	0.949207	0.993211	1.01745	0.957882	0.907724	0.956228	0.959028	0.942886	1.15371	1.06383	1.10452	0.941918	1.0334	0.972107	0.972107	0.749911	1.04465	0.991262	1.04191	0.867056	0.936219	0.734376	1.06005
FetalDHS_Trynka.extend.500_nearest: quin5 (highest)	1	0.939969	0.868179	0.915409	0.936026	1.21165	0.988936	0.884207	0.59552	1.08796	0.878406	0.902984	0.755638	1.03396	1.01516	1.09757	1.33684	0.693821	1.0107	1.18797	0.811821	0.940136	0.826949	0.797357	0.775768	0.785557	1.49466	1.52407	1.54905	1.36026	1.48719	1.58426	1.61087	1.41517	0.865794	0.824498	1.0664	0.76123	0.866332	0.741091	1.11164	0.800379	1.11993	0.845227	0.919875	0.959864	0.899302	0.923224	0.931673
GERP.NS_nearest: quin1 (lowest)	1	0.390555	0.246639	0.225098	0.443398	1.65589	0.514567	0.511143	2.79941	1.97847	0.461829	0.630168	0.360734	0.764949	0.570245	0.892793	0.853614	0.0256302	0.500293	0.577077	0.600597	0.668893	0.70236	0.586167	0.565793	0.606128	2.60003	2.57542	2.53675	2.57939	2.38126	2.43324	2.45209	2.54032	0.450063	0.487483	0.38429	0.571101	0.748092	0.40662	0.623984	0.589998	0.299402	0.495518	0.425146	0.637112	0.531327	0.512684	0.481665
GERP.NS_nearest: quin2	1	0.834074	0.696446	0.693881	0.761894	0.848722	0.984953	0.913101	1.37259	1.18307	0.852084	0.884178	0.787414	0.918818	0.934565	1.21301	1.06341	0.289494	0.907094	0.953595	0.920296	0.994819	0.883159	0.908732	0.871451	0.9205	1.27033	1.27747	1.28304	1.2634	1.32099	1.35197	1.33658	1.29715	0.897082	0.783409	0.765981	0.72925	0.690335	0.765464	0.737036	0.735004	0.820572	0.911054	0.735004	0.907083	0.975451	0.873261	0.811827
GERP.NS_nearest: quin3	1	1.0113	0.655294	0.98924	1.00542	0.817057	1.02536	1.20111	0.596611	0.728495	1.08073	0.992266	0.959085	1.03231	1.03215	1.1119	0.893013	0.689482	1.05097	1.03864	1.15192	1.08682	1.11835	1.16804	1.33243	1.12873	0.615655	0.615014	0.615103	0.634445	0.677459	0.660146	0.653949	0.642707	0.896829	1.06854	1.09122	0.889078	1.13183	1.03534	1.01314	0.930743	1.34238	1.15765	1.04601	1.05192	1.18879	1.07734	1.07978
GERP.NS_nearest: quin4	1	1.20766	1.18739	1.35743	1.35541	0.942493	1.16338	1.16715	0.149111	0.574064	1.2373	1.13475	1.1619	1.18839	1.27168	1.00738	1.12658	1.54877	1.10071	1.11994	1.17402	1.15826	1.14419	1.12717	1.30644	1.18591	0.327067	0.332426	0.364295	0.339055	0.382928	0.364116	0.365089	0.338321	1.05668	1.25639	1.09091	1.15548	1.13151	1.30506	1.26607	1.22432	1.11833	1.18285	1.20991	1.11508	1.07703	1.22559	1.33347
GERP.NS_nearest: quin5 (highest)	1	1.55392	2.211	1.73112	1.43155	0.738286	1.30982	1.20558	0.0894665	0.539791	1.36587	1.35711	1.72821	1.09457	1.18964	0.77464	1.06281	2.44229	1.43893	1.30906	1.15159	1.08993	1.15073	1.20826	0.922193	1.15716	0.193267	0.205927	0.20692	0.189988	0.242902	0.196281	0.19811	0.18764	1.69709	1.40206	1.66507	1.65322	1.2971	1.48506	1.35815	1.51815	1.41655	1.25093	1.58153	1.28733	1.22559	1.30915	1.29114
GERP.RSsup4_nearest: quin1 (lowest)	1	0.96494	0.660194	0.990619	1.08078	0.983334	0.924854	1.05921	0.57127	0.700195	1.0364	1.03888	1.08259	1.01389	0.895624	1.07072	0.869324	1.19015	1.01458	0.929364	1.06651	1.00677	0.968724	1.0206	1.0137	1.07631	0.660367	0.68697	0.68044	0.68697	0.801365	0.711695	0.708273	0.727538	1.24965	0.946136	0.897809	0.883593	1.07113	1.09726	0.745135	0.897187	1.18149	1.01867	1.0322	1.15454	0.826217	1.16989	0.958232
GERP.RSsup4_nearest: quin2	1	0.93171	0.802035	0.954209	1.08128	1.03844	0.958327	1.00164	0.178604	0.992401	1.01394	1.06471	0.994434	1.01436	1.03209	0.855804	0.838664	1.05331	0.980742	0.893022	1.00234	0.987091	1.00794	0.997864	1.04915	0.993973	0.578089	0.551639	0.567295	0.633028	0.579472	0.577996	0.619007	0.676495	0.879792	0.90469	0.873948	1.0608	0.912867	1.09776	0.993973	1.02583	0.636481	0.936192	0.963055	1.01069	1.11591	1.05073	1.05751
GERP.RSsup4_nearest: quin3	1	1.01637	1.27441	1.01106	0.965876	0.656162	1.02489	0.914961	1.85835	1.34328	0.955417	0.985661	1.05962	0.943924	0.966855	1.06588	0.963356	0.8522	1.00122	0.903946	1.04594	0.997624	1.07628	1.1028	0.979655	1.04623	1.20261	1.18522	1.1875	1.2576	1.05624	1.123	1.10006	1.148	1.01918	1.15653	1.09294	1.21291	1.27066	0.976242	1.08766	1.15459	1.09162	0.972193	0.986717	0.971757	1.19912	1.10444	0.840465
GERP.RSsup4_nearest: quin4	1	1.02104	1.0846	1.03397	0.984283	1.17454	1.02395	1.01568	2.14226	0.972493	0.98073	0.962867	1.01314	0.991753	0.998785	0.832132	0.869324	1.00705	0.986004	1.00287	0.915694	1.03194	1.03653	0.927817	0.873884	0.972815	1.23819	1.23835	1.20385	1.2022	1.1108	1.18895	1.13975	1.21542	0.740535	1.02987	0.873544	0.984575	0.952117	0.914381	0.931419	0.897187	0.999723	1.01867	0.881426	0.800303	0.826217	0.757769	0.918718
GERP.RSsup4_nearest: quin5 (highest)	1	1.06592	1.17892	1.01013	0.887785	1.14722	1.06799	1.00843	0.249931	0.991943	1.01348	0.947894	0.850267	1.03603	1.10663	1.17546	1.45922	0.897187	1.01744	1.27066	0.969559	0.976567	0.9106	0.951012	1.08362	0.910721	1.32073	1.33778	1.36088	1.22028	1.45198	1.39827	1.43283	1.23253	1.1108	0.962882	1.26179	0.858348	0.793431	0.914381	1.24189	1.02536	1.09061	1.05421	1.13658	1.0627	1.03277	0.917299	1.22496
GTEx_eQTL_MaxCPP_nearest: quin1 (lowest)	1	0.909774	0.652174	0.837486	0.766667	0.97786	0.897436	0.896328	2.12418	1.82099	0.842712	0.831661	0.8536	1.02154	0.930478	0.988924	0.806452	0.650183	0.979478	0.905644	0.817875	0.877329	0.845808	0.818015	0.959302	0.844156	1.62981	1.58444	1.56835	1.66351	1.41753	1.41059	1.34386	1.57895	0.772059	0.939227	0.707965	0.777311	0.876623	0.78125	0.793651	1.19048	0.666667	0.984848	0.872093	0.940803	0.899582	0.982533	0.862342
GTEx_eQTL_MaxCPP_nearest: quin2	1	0.942667	0.978584	0.920197	0.883625	0.978183	0.947058	0.945237	1.14417	1.11148	0.958248	0.92407	0.844342	0.979436	1.04669	0.973423	1.03721	0.778646	0.991466	0.956508	1.0037	0.912569	0.92845	1.05733	0.959619	1.00683	1.07247	1.06297	1.09587	1.05248	1.07853	1.04201	1.00716	1.08808	1.06653	0.911903	1.04017	0.90366	0.876913	0.93781	0.873304	0.774065	0.666887	0.928337	0.823916	0.85652	0.837097	0.884572	0.949681
GTEx_eQTL_MaxCPP_nearest: quin3	1	0.964275	0.923303	1.01504	0.932717	0.958776	0.906699	1.06301	0.587847	0.740252	0.996126	1.00791	1.06272	0.975204	0.954426	1.12268	1.08223	1.00666	1.05574	0.95977	1.02799	1.09012	1.00981	0.991992	1.10392	1.03828	0.932076	0.94814	0.935711	0.880935	0.961564	0.967243	0.989108	0.920444	1.02873	0.917902	1.01703	1.11271	0.778706	1.19713	0.951752	1.01124	0.749505	0.993662	1.10392	0.993001	1.07669	1.1128	0.980365
GTEx_eQTL_MaxCPP_nearest: quin4	1	1.08199	1.14055	1.10889	1.24917	0.977214	1.19251	1.00905	0.522531	0.709408	1.07244	1.09448	1.12944	0.978466	1.04215	0.996177	1.03618	1.21714	1.02078	1.0608	0.977432	1.0552	0.987372	0.982807	1.07487	0.965271	0.653414	0.630513	0.612891	0.658333	0.759807	0.728685	0.771674	0.661843	0.918511	1.16636	0.92859	1.09172	1.10317	1.14508	1.03106	1.24917	1.49901	1.03152	1.20076	1.15146	1.01397	0.960064	1.17011
GTEx_eQTL_MaxCPP_nearest: quin5 (highest)	1	1.10134	1.30564	1.11839	1.16782	1.10811	1.05627	1.08639	0.621531	0.617896	1.13054	1.14193	1.10983	1.04542	1.0263	0.918632	1.03789	1.34749	0.952436	1.11737	1.17317	1.06472	1.22876	1.15004	0.902057	1.14562	0.712244	0.774012	0.787297	0.744814	0.782563	0.851538	0.888252	0.750744	1.21444	1.06459	1.3066	1.11455	1.36499	0.93843	1.35054	0.774577	1.41807	1.06166	0.999052	1.05813	1.17271	1.06	1.03742
H3K27ac_Hnisz_nearest: quin1 (lowest)	1	0.981014	0.702225	1.00942	1.05552	1.09501	0.939257	1.01148	1.06757	0.885755	1.05016	1.0422	1.12172	1.02641	0.908181	1.09103	0.942641	1.27522	1.04623	0.964099	0.998079	0.973444	0.923579	0.975878	0.972621	1.03256	0.763843	0.762989	0.748521	0.833706	0.824944	0.775	0.790568	0.821299	1.29823	1.03538	0.87517	0.952036	1.11388	1.19223	0.910885	1.0996	1.119	1.09822	1.05916	1.27752	0.954711	1.28014	1.03831
H3K27ac_Hnisz_nearest: quin2	1	1.00544	0.950643	0.9943	1.04062	1.00731	0.998563	1.00222	0.339888	1.06355	1.00746	1.10259	1.05894	1.04192	1.05912	0.889655	0.789664	1.11328	0.995743	0.83984	1.12352	0.995283	1.10081	1.14629	1.18948	1.11554	0.598151	0.567484	0.559716	0.651979	0.57893	0.573172	0.584849	0.661349	0.876835	0.937341	0.856238	1.06253	0.85735	1.00942	0.958175	1.10027	0.597159	0.969092	0.954696	0.905069	1.05831	0.970102	1.00311
H3K27ac_Hnisz_nearest: quin3	1	0.974517	1.1153	0.990208	0.900295	0.777104	0.972802	1.07069	2.2322	1.29067	1.00084	0.964814	0.994882	0.850882	0.972137	1.0131	0.964563	0.813062	0.960405	0.960318	1.08385	1.06548	1.07298	1.07771	0.891569	1.05501	1.15822	1.12204	1.09059	1.16962	1.14596	1.10821	1.0416	1.11853	0.84385	1.14632	1.0891	1.2999	1.19957	1.14637	1.05102	1.29953	1.119	1.11551	0.997887	1.03507	1.13255	1.1013	0.959538
H3K27ac_Hnisz_nearest: quin4	1	1.06363	1.28091	1.0534	1.13347	0.971673	1.07376	1.02659	0.679571	0.658188	1.04566	0.969312	1.02294	1.06541	1.01721	0.875213	0.964854	1.0787	0.950474	0.987081	1.03738	1.0481	1.09368	1.04408	1.10804	1.07029	0.96755	0.995858	1.02651	0.963505	0.892403	0.943763	0.959462	0.950647	1.16876	1.01104	1.01161	0.879068	0.97137	0.871507	0.887797	0.749955	0.970091	0.96015	1.02446	0.839502	0.964361	0.734419	1.06011
H3K27ac_Hnisz_nearest: quin5 (highest)	1	0.9754	0.95093	0.952649	0.870038	1.14903	1.01565	0.888933	0.679981	1.10186	0.895793	0.921066	0.801387	1.01543	1.04343	1.13102	1.33845	0.719569	1.04718	1.24879	0.757041	0.917637	0.808863	0.755928	0.838293	0.726442	1.51245	1.55186	1.57493	1.38132	1.55798	1.60012	1.62382	1.44836	0.812129	0.869769	1.16795	0.806299	0.857609	0.78024	1.19224	0.750407	1.19468	0.856867	0.963746	0.942676	0.889996	0.913867	0.938905
H3K27ac_Hnisz.extend.500_nearest: quin1 (lowest)	1	0.981964	0.702269	1.0133	1.05232	1.13602	0.942956	1.00856	1.04514	0.874738	1.05105	1.04579	1.12353	1.02875	0.912881	1.08801	0.938583	1.28167	1.04824	0.961976	0.995036	0.970754	0.918643	0.972636	0.972681	1.02954	0.759576	0.756378	0.741688	0.825149	0.823239	0.772697	0.785163	0.812017	1.29831	1.03417	0.871832	0.948621	1.11395	1.1923	0.910942	1.13827	1.11907	1.10312	1.05738	1.27285	0.95477	1.28721	1.03837
H3K27ac_Hnisz.extend.500_nearest: quin2	1	1.00636	0.950698	0.98948	1.03746	0.996802	1.00197	0.999315	0.363745	1.07532	1.00486	1.10092	1.05691	1.04124	1.05076	0.890726	0.786262	1.10289	0.99377	0.837987	1.12787	0.996061	1.10168	1.15094	1.18955	1.11974	0.608843	0.576634	0.572389	0.666867	0.583631	0.577096	0.593836	0.674532	0.876886	0.936241	0.872355	1.05871	0.8574	1.00948	0.958231	1.08944	0.597194	0.965807	0.953083	0.901757	1.05837	0.968335	1.00317
H3K27ac_Hnisz.extend.500_nearest: quin3	1	0.973021	1.11503	0.990334	0.897295	0.76877	0.976042	1.07219	2.22594	1.29922	1.00276	0.962541	0.992677	0.850617	0.970044	1.01353	0.981944	0.811479	0.960256	0.961687	1.08022	1.06575	1.07368	1.07381	0.891357	1.05161	1.15535	1.12823	1.09642	1.16993	1.14776	1.11619	1.04657	1.12576	0.84365	1.15079	1.08462	1.29484	1.19928	1.1461	1.05077	1.28636	1.11873	1.12002	0.995906	1.04956	1.13228	1.09897	0.95931
H3K27ac_Hnisz.extend.500_nearest: quin4	1	1.0688	1.28099	1.05897	1.08359	0.979021	1.06845	1.02362	0.681818	0.6625	1.05137	0.973177	1.04076	1.05575	1.02171	0.897527	0.960699	1.07692	0.960832	0.992453	1.02644	1.05579	1.08784	1.03215	1.10811	1.0597	0.988562	1.01281	1.03788	0.980159	0.904727	0.95784	0.973451	0.957854	1.16883	1.00369	1.00775	0.875912	0.971429	0.87156	0.88785	0.841584	0.970149	0.956897	1.04021	0.836431	0.955056	0.714286	1.06017
H3K27ac_Hnisz.extend.500_nearest: quin5 (highest)	1	0.969859	0.950984	0.947882	0.92935	1.11955	1.01062	0.896207	0.682227	1.08815	0.889876	0.917566	0.785988	1.02375	1.04469	1.11021	1.33268	0.726932	1.03693	1.24603	0.770291	0.911564	0.818058	0.770344	0.838341	0.739249	1.48782	1.52614	1.55184	1.35796	1.54081	1.57639	1.60126	1.42998	0.812175	0.874909	1.16349	0.821661	0.857657	0.780284	1.1923	0.643951	1.19475	0.85396	0.953369	0.939225	0.899416	0.931009	0.938959
H3K27ac_PGC2_nearest: quin1 (lowest)	1	0.979878	0.70202	1.01295	1.02417	1.13328	0.957707	1.00033	1.14604	0.95415	1.03964	1.03447	1.10797	1.03451	0.908207	1.08286	0.930127	1.28975	1.05226	0.95642	0.99472	0.975485	0.923822	0.974153	0.999346	1.03355	0.800627	0.799316	0.784806	0.861368	0.849959	0.804843	0.814199	0.858334	1.28121	1.03636	0.852156	0.944836	1.09479	1.19188	0.88727	1.16086	1.11867	1.10273	1.03772	1.24918	0.946848	1.27757	1.0193
H3K27ac_PGC2_nearest: quin2	1	1.00673	0.950639	0.992909	1.05615	0.996801	0.983567	1.00616	0.321177	1.08066	1.01416	1.11072	1.05954	1.03544	1.0653	0.913815	0.822707	1.09428	0.992089	0.847979	1.13453	0.997428	1.11363	1.15994	1.18947	1.13122	0.59176	0.562835	0.556565	0.650594	0.589242	0.581794	0.59538	0.663501	0.865591	0.950843	0.891685	1.0548	0.870994	1.00941	0.958172	1.11138	0.597157	0.97437	0.977545	0.907623	1.06029	0.966139	1.02021
H3K27ac_PGC2_nearest: quin3	1	0.986368	1.11497	1.00248	0.884515	0.721178	0.991018	1.07918	1.97119	1.26801	1.01326	0.975931	1.00922	0.861606	0.987874	1.02624	1.01665	0.819976	0.972887	0.963951	1.07954	1.07724	1.08566	1.07493	0.864299	1.05586	1.12088	1.09253	1.06481	1.12855	1.12224	1.06567	1.00753	1.08825	0.864819	1.15974	1.10393	1.3264	1.179	1.1002	1.09741	1.2618	1.11867	1.12857	1.02027	1.04561	1.15309	1.09777	0.969409
H3K27ac_PGC2_nearest: quin4	1	1.06149	1.28206	1.05287	1.15003	0.980198	1.05088	1.0265	0.918196	0.666384	1.04839	0.973195	1.04039	1.04779	1.00849	0.878919	0.931512	1.06927	0.949874	0.995554	1.02709	1.05073	1.07377	1.03447	1.10903	1.04998	1.03208	1.05393	1.07035	1.0224	0.935978	0.996355	1.00902	0.990088	1.12273	0.994655	1.00859	0.873455	0.983965	0.918196	0.841822	0.808754	0.970958	0.949066	1.02179	0.852562	0.929479	0.720297	1.04224
H3K27ac_PGC2_nearest: quin5 (highest)	1	0.965598	0.950639	0.938814	0.885304	1.16866	1.01691	0.887785	0.642355	1.0304	0.88454	0.905655	0.782795	1.02077	1.03022	1.09799	1.29901	0.726669	1.03283	1.23616	0.764071	0.89909	0.80316	0.756482	0.838037	0.72934	1.45474	1.49151	1.52365	1.33711	1.50257	1.55145	1.57404	1.39987	0.865591	0.858229	1.14368	0.80019	0.870994	0.780002	1.21524	0.656722	1.19431	0.845029	0.942633	0.944669	0.91016	0.937723	0.948871
H3K27ac_PGC2.extend.500_nearest: quin1 (lowest)	1	0.986177	0.702188	1.01668	1.0522	1.14287	0.956343	1.00155	1.14997	0.935573	1.04602	1.04235	1.12118	1.02769	0.920587	1.09616	0.922365	1.28152	1.05401	0.971715	0.99805	0.974439	0.925791	0.976223	0.988895	1.03355	0.778794	0.779205	0.765937	0.835591	0.834192	0.79338	0.802002	0.834241	1.28152	1.04021	0.871732	0.941639	1.08893	1.19217	0.910838	1.14952	1.11894	1.10779	1.05541	1.26331	0.952876	1.28491	1.03234
H3K27ac_PGC2.extend.500_nearest: quin2	1	1.00407	0.950582	0.991104	1.05282	0.972869	1.01516	1.00706	0.354045	1.0593	1.00952	1.10648	1.05666	1.04002	1.055	0.895787	0.815595	1.11986	0.989611	0.832853	1.12155	0.999479	1.10087	1.14378	1.17668	1.1228	0.594483	0.563092	0.557374	0.65246	0.592591	0.581669	0.587267	0.665532	0.865538	0.954603	0.891631	1.05091	0.894013	1.00935	0.958114	1.1002	0.597121	0.970963	0.960031	0.90422	1.05626	0.964254	1.01158
H3K27ac_PGC2.extend.500_nearest: quin3	1	0.981562	1.11491	1.00417	0.866258	0.733268	0.964373	1.07978	1.94552	1.30449	1.01221	0.972738	1.00245	0.872257	0.984005	1.02536	1.02931	0.81139	0.972491	0.963897	1.09753	1.08239	1.09989	1.09271	0.908446	1.07014	1.1237	1.09765	1.07122	1.13591	1.12637	1.06727	1.01314	1.09697	0.864771	1.15066	1.0845	1.32153	1.14444	1.10014	1.074	1.24911	1.11861	1.11605	1.02022	1.03248	1.13938	1.09563	0.960856
H3K27ac_PGC2.extend.500_nearest: quin4	1	1.0588	1.28198	1.04582	1.1309	1.0076	1.05739	1.0224	0.929919	0.653212	1.05205	0.975851	1.04346	1.03477	1.01416	0.878673	0.923457	1.0692	0.951565	0.999262	1.02229	1.04903	1.07465	1.03586	1.0971	1.04955	1.04096	1.06381	1.0883	1.04377	0.958107	1.01395	1.03289	1.01206	1.12266	0.979818	1.00853	0.870235	0.978406	0.918138	0.841769	0.850654	0.970896	0.945745	1.02173	0.858594	0.944652	0.728349	1.04781
H3K27ac_PGC2.extend.500_nearest: quin5 (highest)	1	0.969449	0.950582	0.942247	0.897992	1.14355	1.00683	0.889156	0.619579	1.04698	0.880185	0.902567	0.776204	1.02537	1.02631	1.10386	1.30925	0.718076	1.03228	1.23232	0.760504	0.894638	0.7988	0.751385	0.829024	0.72391	1.46211	1.49633	1.5173	1.33227	1.4887	1.5438	1.56483	1.39122	0.865538	0.874539	1.14361	0.815362	0.894013	0.779955	1.21517	0.650115	1.19424	0.859259	0.942576	0.941126	0.906703	0.92644	0.947462
H3K4me1_peaks_Trynka_nearest: quin1 (lowest)	1	1.00174	0.743496	1.01671	1.08851	1.09016	0.966816	1.01323	0.850714	0.843404	1.04611	1.03638	1.1217	1.03819	0.905818	1.0667	0.900918	1.29861	1.04995	0.954877	1.04285	1.00308	0.9536	1.02479	1.07483	1.07523	0.744452	0.748089	0.734992	0.799672	0.824645	0.770448	0.778558	0.805038	1.32204	1.0279	0.875127	0.94604	1.13842	1.20321	0.906604	1.08866	1.11894	1.10779	1.06228	1.23098	0.960058	1.25186	1.04509
H3K4me1_peaks_Trynka_nearest: quin2	1	1.00018	0.909251	0.996331	1.01245	0.939763	0.991978	0.994327	0.372406	1.01059	1.00972	1.11862	1.06465	1.01832	1.06592	0.950697	0.815594	1.11131	0.991641	0.868235	1.07438	0.98269	1.0692	1.09263	1.07546	1.07586	0.593018	0.552485	0.546315	0.645728	0.584605	0.564883	0.577659	0.647765	0.838857	0.948443	0.895099	1.07162	0.83348	0.972393	1.00018	1.0893	0.59712	0.953776	0.949645	0.898306	1.04538	0.967912	1.01014
H3K4me1_peaks_Trynka_nearest: quin3	1	0.980201	1.11524	1.00448	0.873874	0.737952	0.975009	1.07656	2.52556	1.36402	1.0139	0.969788	1.01431	0.874421	0.979177	0.996057	1.02962	0.811632	0.974813	0.954877	1.06602	1.05202	1.07534	1.05839	0.859862	1.03815	1.20702	1.18626	1.17599	1.23809	1.18522	1.13907	1.09196	1.19749	0.87061	1.15101	1.08905	1.30304	1.19395	1.11065	1.06933	1.2866	1.11894	1.12497	1.02745	1.05512	1.13889	1.10012	0.959776
H3K4me1_peaks_Trynka_nearest: quin4	1	1.06053	1.32255	1.061	1.13517	0.990107	1.07396	1.0187	0.771412	0.656366	1.04792	0.972856	1.04674	1.05343	1.02124	0.904753	0.965835	1.07711	0.959129	1.0161	1.02027	1.03864	1.0895	1.02539	1.15612	1.04618	0.983543	1.0123	1.0331	0.989648	0.932028	0.973593	0.993574	0.959901	1.0647	1.02851	1.08969	0.928735	1.02796	1.0187	0.907136	0.693191	1.04496	0.945184	1.02806	0.870524	0.970039	0.740168	1.05282
H3K4me1_peaks_Trynka_nearest: quin5 (highest)	1	0.957346	0.909518	0.921439	0.889988	1.24219	0.992269	0.897107	0.478948	1.12553	0.882276	0.902322	0.752442	1.01569	1.02792	1.08178	1.28816	0.701184	1.02445	1.20602	0.796355	0.92351	0.812289	0.798694	0.833725	0.764454	1.47213	1.50106	1.50981	1.32694	1.47364	1.55222	1.55849	1.38991	0.90365	0.843992	1.05108	0.750352	0.805934	0.694771	1.1168	0.841979	1.11993	0.868105	0.932493	0.944888	0.885538	0.93972	0.932159
H3K4me1_Trynka_nearest: quin1 (lowest)	1	0.99285	0.743587	1.01852	1.03946	1.10901	0.971942	1.01518	0.80334	0.821813	1.05015	1.03954	1.11603	1.03309	0.91862	1.07983	0.918539	1.29877	1.05052	0.95837	1.02398	0.979028	0.940126	1.003	1.01533	1.05348	0.766939	0.762886	0.751909	0.821098	0.82995	0.780339	0.78005	0.821035	1.31372	1.03251	0.84591	0.942789	1.10465	1.18148	0.902518	1.12713	1.11908	1.11743	1.04822	1.24736	0.977372	1.28935	1.0393
H3K4me1_Trynka_nearest: quin2	1	1.01273	0.909353	0.992972	1.05535	0.948826	0.997019	1.00126	0.379574	1.00609	1.01403	1.11621	1.07146	1.02217	1.06812	0.934067	0.8122	1.11143	0.990604	0.85739	1.10806	1.02788	1.09965	1.12697	1.09407	1.10497	0.57217	0.550922	0.542995	0.628453	0.566201	0.548747	0.568204	0.635803	0.833574	0.954102	0.942579	1.08572	0.8566	1.00029	0.995657	1.07874	0.671835	0.947372	0.970817	0.901899	1.0245	0.962894	1.02576
H3K4me1_Trynka_nearest: quin3	1	0.971406	1.11538	1.0011	0.871309	0.707192	0.971942	1.06836	2.56622	1.37291	1.00634	0.965997	1.00207	0.886331	0.962967	0.989262	1.02535	0.811732	0.963821	0.950854	1.06191	1.03763	1.06592	1.06055	0.885162	1.03894	1.25469	1.22393	1.20959	1.26927	1.22921	1.19401	1.13887	1.22683	0.865135	1.14791	1.05739	1.28077	1.1875	1.13604	1.06451	1.27414	1.04448	1.12596	1.00491	1.05616	1.14492	1.09314	0.954463
H3K4me1_Trynka_nearest: quin4	1	1.05749	1.28099	1.05538	1.14679	1.02894	1.04575	1.02515	0.78125	0.65764	1.04927	0.977021	1.03577	1.03339	1.02662	0.89547	0.940171	1.07692	0.954014	1.00376	1.04704	1.05862	1.09934	1.05263	1.11979	1.07558	0.979139	1.00863	1.03336	0.984948	0.91195	0.968652	0.986267	0.96287	1.15385	0.990279	1	0.871886	0.994475	0.909091	0.833333	0.833333	0.970149	0.938567	1.02253	0.865209	0.949721	0.728972	1.04668
H3K4me1_Trynka_nearest: quin5 (highest)	1	0.965529	0.950687	0.932	0.887106	1.20614	1.01336	0.890005	0.468885	1.14153	0.880168	0.901235	0.774594	1.02505	1.02374	1.10136	1.30379	0.701057	1.04104	1.22968	0.758944	0.89681	0.794931	0.756797	0.885672	0.726954	1.42706	1.45364	1.46216	1.29619	1.46269	1.50827	1.52666	1.35344	0.833574	0.8751	1.15418	0.818741	0.8566	0.77295	1.20405	0.686472	1.19437	0.870558	0.953481	0.92923	0.903426	0.9255	0.933791
H3K4me1_Trynka.extend.500_nearest: quin1 (lowest)	1	0.996975	0.778332	1.02285	1.05456	1.13872	0.968612	1.0005	0.780233	0.798891	1.05507	1.04651	1.13477	1.02987	0.924212	1.09477	0.918383	1.31339	1.05342	0.978546	1.02827	0.984397	0.944085	1.00118	0.984005	1.05749	0.76286	0.758007	0.745217	0.819713	0.826804	0.774981	0.778232	0.815077	1.3135	1.03841	0.880823	0.942629	1.10447	1.21566	0.921237	1.12693	1.11889	1.11533	1.08082	1.2517	0.97539	1.28194	1.05178
H3K4me1_Trynka.extend.500_nearest: quin2	1	1.00211	0.902001	0.994133	1.05547	0.949748	0.977591	1.03025	0.401005	1.01342	1.00277	1.09772	1.04552	1.03934	1.06122	0.904396	0.812291	1.06698	0.997987	0.840547	1.1124	1.01969	1.11009	1.14167	1.14035	1.11639	0.593845	0.56578	0.561773	0.635983	0.578338	0.580208	0.590261	0.650169	0.833668	0.917743	0.881579	1.08584	0.856697	0.991388	0.96813	1.07886	0.671911	0.945865	0.934631	0.898727	1.00412	0.976228	0.989097
H3K4me1_Trynka.extend.500_nearest: quin3	1	0.981999	1.10605	0.998498	0.855877	0.711699	1.00117	1.06785	2.46722	1.30981	1.01726	0.983062	1.01718	0.863943	0.965359	1.00441	1.02517	0.844323	0.958933	0.952302	1.06608	1.04979	1.06292	1.05863	0.906321	1.03576	1.21927	1.19161	1.17649	1.23275	1.21101	1.15637	1.10047	1.19504	0.864988	1.17808	1.09145	1.28055	1.1873	1.12561	1.08245	1.27393	1.0443	1.14087	1.01165	1.06122	1.17976	1.09615	0.981189
H3K4me1_Trynka.extend.500_nearest: quin4	1	1.07675	1.22965	1.06173	1.11634	0.917827	1.04246	1.02995	0.822879	0.706401	1.04858	0.959714	1.04522	1.04477	1.04825	0.918047	0.961649	1.04961	0.975574	1.02787	1.00617	1.03318	1.05692	1.02639	1.19185	1.03635	0.959014	0.986617	1.00265	0.979133	0.910313	0.949437	0.964222	0.944314	1.08987	1.0147	1.09208	0.907577	0.994589	0.991105	0.89872	0.686353	0.97026	0.928556	1.02953	0.853092	0.92018	0.74358	1.05238
H3K4me1_Trynka.extend.500_nearest: quin5 (highest)	1	0.942159	0.984001	0.922751	0.917799	1.28216	1.01018	0.871379	0.527638	1.17147	0.876238	0.912979	0.757166	1.02216	1.00103	1.07832	1.28257	0.725547	1.01408	1.20078	0.787002	0.9129	0.825959	0.772066	0.777514	0.753925	1.46504	1.49803	1.51393	1.33238	1.47353	1.53908	1.56693	1.39541	0.897796	0.850888	1.05406	0.783232	0.856697	0.675947	1.12949	0.833668	1.19451	0.869173	0.943285	0.935039	0.920443	0.901849	0.925512
H3K4me3_peaks_Trynka_nearest: quin1 (lowest)	1	0.99366	0.702005	1.04162	1.06178	1.08855	0.960566	0.988344	0.917748	0.797891	1.04107	1.05049	1.14653	1.02417	0.926141	1.07174	0.977118	1.31986	1.05334	0.975514	1.02801	0.986272	0.94474	1.00977	1.04325	1.06246	0.772674	0.771939	0.746196	0.840399	0.842942	0.783483	0.78431	0.819636	1.28292	1.02853	0.872427	0.965891	1.05643	1.13131	0.895622	1.09926	1.04407	1.08083	1.04208	1.19919	0.932063	1.22033	1.02978
H3K4me3_peaks_Trynka_nearest: quin2	1	0.989909	0.909035	0.977012	1.07806	1.01779	0.978018	1.01392	0.272092	1.15176	1.0014	1.11066	1.04607	1.0157	1.05632	0.960086	0.77773	1.08913	0.985387	0.849295	1.06054	0.994133	1.06436	1.08878	1.07136	1.06311	0.627109	0.575112	0.565147	0.666071	0.629732	0.611031	0.604863	0.690021	0.878324	0.971986	0.912642	1.13376	0.971369	1.03767	0.990505	1.14993	0.746223	1.01058	0.953596	0.952323	1.08647	0.999939	1.04493
H3K4me3_peaks_Trynka_nearest: quin3	1	0.998937	1.15731	0.996717	0.843957	0.660877	1.01205	1.07419	2.34752	1.38778	1.02981	0.958732	1.00186	0.873471	0.985336	0.978501	0.978018	0.789216	0.973212	0.964879	1.09277	1.04525	1.0857	1.0804	0.879337	1.06344	1.16008	1.14218	1.13064	1.19097	1.13387	1.07636	1.04926	1.13987	0.878594	1.11844	1.05185	1.20848	1.11456	1.08517	1.06158	1.20029	1.04503	1.09956	1.02521	1.0193	1.12528	1.08681	0.936369
H3K4me3_peaks_Trynka_nearest: quin4	1	1.06219	1.28131	1.05846	1.09402	0.982384	1.05422	1.02423	0.850549	0.641519	1.05058	0.982551	1.05651	1.06151	1.01775	0.887899	1.00025	1.08946	0.960735	0.999477	1.06087	1.08517	1.10671	1.06298	1.15413	1.07114	1.01399	1.05819	1.06874	1.00358	0.935344	0.9841	0.991821	0.982102	1.14893	1.01041	1.032	0.855229	1.00025	0.943628	0.825674	0.900221	0.970387	0.922212	1.05195	0.885932	0.942539	0.759802	1.03073
H3K4me3_peaks_Trynka_nearest: quin5 (highest)	1	0.955315	0.950647	0.926153	0.922101	1.25031	0.995185	0.899322	0.612395	1.02119	0.877108	0.897482	0.748869	1.02512	1.01451	1.10172	1.26698	0.71201	1.02728	1.2109	0.757762	0.889188	0.798515	0.758026	0.851857	0.739781	1.42647	1.45292	1.48964	1.29924	1.45837	1.54534	1.57006	1.36863	0.81101	0.870608	1.13123	0.836637	0.857353	0.802084	1.22672	0.65016	1.19432	0.886743	0.927144	0.943089	0.913686	0.932921	0.958145
H3K4me3_Trynka_nearest: quin1 (lowest)	1	0.989769	0.701943	1.02159	1.03896	1.16073	0.954789	0.99632	0.946645	0.869871	1.04857	1.04115	1.12434	1.02261	0.924865	1.10091	0.922042	1.28961	1.04765	0.96761	1.0176	0.988791	0.944318	0.999236	0.999236	1.05688	0.810491	0.806656	0.790376	0.865	0.870521	0.811666	0.814042	0.855699	1.28107	1.0225	0.868062	0.981392	1.08251	1.19175	0.902088	1.12659	1.11855	1.1055	1.04954	1.24675	0.94497	1.27022	1.04028
H3K4me3_Trynka_nearest: quin2	1	0.998962	0.867616	0.990737	1.07015	0.993091	0.988293	1.01636	0.289423	1.07124	1.00626	1.11831	1.06954	1.03198	1.03989	0.947201	0.815307	1.12801	0.983133	0.858929	1.07944	1.01027	1.0789	1.09981	1.13138	1.07969	0.585082	0.548994	0.540348	0.628481	0.603283	0.593752	0.580346	0.666319	0.865232	0.986346	0.945779	1.08909	0.916505	1.05486	0.972051	1.17626	0.671523	1.00325	0.963372	0.926442	1.07659	0.988526	1.01965
H3K4me3_Trynka_nearest: quin3	1	0.992796	1.19849	1.00851	0.85637	0.639806	1.0133	1.07016	2.3687	1.2948	1.02206	0.963828	1.00051	0.871448	0.989302	0.958007	1.0087	0.803513	0.985458	0.949622	1.07976	1.04542	1.07251	1.07513	0.842204	1.05782	1.17051	1.15286	1.14187	1.19985	1.13912	1.09569	1.06258	1.13964	0.865486	1.12758	1.04259	1.23229	1.13902	1.05517	1.08809	1.17661	1.0449	1.08932	1.01574	1.02764	1.13309	1.08299	0.963286
H3K4me3_Trynka_nearest: quin4	1	1.07032	1.32247	1.05395	1.10105	0.976546	1.05449	1.02152	0.815885	0.647398	1.05068	0.977978	1.0441	1.04106	1.02429	0.90537	0.965779	1.07705	0.954917	1.00238	1.04147	1.05587	1.09262	1.04179	1.15803	1.05042	1.01493	1.04376	1.05954	1.01305	0.939094	0.989878	1.01505	0.980778	1.18604	0.992764	1.02329	0.875103	1.00012	0.917539	0.833431	0.882457	0.970263	0.943507	1.04179	0.871662	0.93644	0.743967	1.03412
H3K4me3_Trynka_nearest: quin5 (highest)	1	0.948128	0.909733	0.925155	0.93338	1.22982	0.989166	0.895574	0.579356	1.11686	0.872307	0.898604	0.761235	1.03289	1.02171	1.08849	1.28846	0.70135	1.02882	1.22166	0.781562	0.89959	0.811565	0.783887	0.869034	0.754971	1.41952	1.44829	1.46847	1.29402	1.44848	1.5096	1.52857	1.358	0.801848	0.870713	1.12048	0.822009	0.861719	0.780367	1.20455	0.637705	1.19487	0.858239	0.929475	0.92726	0.908881	0.914016	0.942592
H3K4me3_Trynka.extend.500_nearest: quin1 (lowest)	1	0.991132	0.701989	1.02305	1.05431	1.16312	0.950156	1.00027	0.866974	0.855353	1.0504	1.04867	1.1292	1.02076	0.922579	1.0979	0.964991	1.29602	1.0472	0.966945	1.03139	0.990986	0.947269	1.01427	1.0519	1.06858	0.794498	0.790565	0.771319	0.84646	0.856638	0.801667	0.800744	0.838252	1.28116	1.03355	0.86812	0.981457	1.08258	1.19183	0.902148	1.12666	1.11862	1.10179	1.05829	1.24684	0.945033	1.2703	1.04743
H3K4me3_Trynka.extend.500_nearest: quin2	1	1.01136	0.950579	0.987244	1.03994	0.901797	1.01657	1.01087	0.296855	1.03358	1.0085	1.10928	1.05313	1.03036	1.05983	0.913386	0.751204	1.10941	0.993268	0.843521	1.10111	1.00919	1.08831	1.12332	1.10546	1.09901	0.569004	0.548326	0.543128	0.620822	0.560724	0.560019	0.566874	0.634193	0.865536	0.942637	0.907494	1.01803	0.861261	1.00935	0.995544	1.07862	0.597119	0.957432	0.946346	0.890064	1.0676	0.96062	1.01292
H3K4me3_Trynka.extend.500_nearest: quin3	1	0.978517	1.11525	1.00763	0.871205	0.704631	0.975013	1.07828	2.51039	1.33557	1.01267	0.964461	1.00907	0.878922	0.973588	0.9898	1.02962	0.818779	0.97036	0.959699	1.04697	1.03633	1.05431	1.03951	0.815457	1.02466	1.22565	1.1966	1.18121	1.24778	1.20876	1.16521	1.1103	1.20823	0.865032	1.1562	1.08064	1.30304	1.19396	1.10047	1.06438	1.27399	1.11895	1.12775	1.02389	1.06379	1.14186	1.11066	0.955701
H3K4me3_Trynka.extend.500_nearest: quin4	1	1.07839	1.32293	1.06269	1.13203	0.967664	1.06607	1.04033	0.708092	0.657926	1.04448	0.973597	1.05541	1.04227	1.04109	0.913651	0.944646	1.07559	0.977303	1.03964	1.00964	1.0303	1.06859	1.02377	1.21109	1.02555	0.936832	0.951172	0.970397	0.943512	0.900028	0.917257	0.935289	0.911917	1.09025	1.03475	1.1009	0.911138	1.00047	1.00964	0.903198	0.735637	0.970601	0.957711	1.05952	0.862787	0.946133	0.734805	1.07699
H3K4me3_Trynka.extend.500_nearest: quin5 (highest)	1	0.940627	0.909514	0.919366	0.902561	1.26288	0.992265	0.870182	0.616725	1.11743	0.883884	0.903935	0.753018	1.02776	1.00301	1.08518	1.30962	0.699985	1.01184	1.19031	0.810775	0.933167	0.841513	0.799041	0.816169	0.782075	1.47418	1.51354	1.53418	1.3415	1.47396	1.55606	1.58706	1.40752	0.897854	0.832701	1.04296	0.78608	0.861512	0.688394	1.13479	0.784679	1.19459	0.855099	0.911883	0.936216	0.899295	0.923217	0.906938
H3K9ac_peaks_Trynka_nearest: quin1 (lowest)	1	0.983786	0.743476	1.03051	1.0367	1.098	0.955213	1.00464	1.1813	0.800303	1.04388	1.0299	1.13596	1.01609	0.911346	1.0746	0.847843	1.3116	1.04867	0.970411	1.03014	0.982878	0.958677	1.00833	1.02812	1.07705	0.716104	0.726342	0.705905	0.791684	0.802223	0.73945	0.746849	0.78648	1.28416	1.0316	0.908693	0.961843	1.07511	1.20318	0.904365	1.07096	1.04432	1.09467	1.04981	1.23977	0.972069	1.23464	1.02745
H3K9ac_peaks_Trynka_nearest: quin2	1	0.97344	0.785272	0.973089	1.09928	1.06081	0.947277	0.97988	0.454631	1.19303	0.98048	1.09953	1.03482	1.05347	1.02226	0.878445	0.870699	1.0894	0.980617	0.87123	1.07105	0.990752	1.07919	1.0967	1.05734	1.06997	0.587175	0.529455	0.522697	0.63666	0.56663	0.578873	0.564832	0.658861	0.868219	0.929662	0.849962	1.03793	0.901332	1.01871	0.95256	1.22472	0.746409	0.97864	0.915791	0.862565	1.0218	0.958678	0.998719
H3K9ac_peaks_Trynka_nearest: quin3	1	1.02387	1.2399	1.01884	0.83607	0.681946	1.02408	1.07634	1.90945	1.17669	1.04084	0.978801	1.05111	0.891166	1.01901	1.04611	1.0493	0.823482	0.986863	0.947991	1.07105	1.03793	1.05803	1.07038	0.914458	1.04671	1.09971	1.09742	1.07365	1.12266	1.1075	1.04458	0.977595	1.0615	0.902947	1.14765	1.10693	1.24552	1.10486	1.06501	1.11926	1.17369	1.04497	1.14923	1.0774	1.03702	1.16918	1.12669	0.969345
H3K9ac_peaks_Trynka_nearest: quin4	1	1.06771	1.32256	1.04348	1.08379	1.00398	1.05822	1.0205	1.00019	0.702746	1.05315	0.981388	1.02871	1.0351	1.01901	0.900315	0.937676	1.07224	0.949387	0.982533	1.0469	1.06696	1.07919	1.04406	1.14307	1.06222	1.0599	1.07816	1.09719	1.04976	0.974432	1.01412	1.04711	1.0249	1.18078	1.01942	1.00809	0.905831	1.07578	0.9261	0.809676	0.91854	0.970332	0.933748	1.03251	0.920716	0.923553	0.770896	1.05012
H3K9ac_peaks_Trynka_nearest: quin5 (highest)	1	0.951218	0.908977	0.934084	0.944154	1.15516	1.01523	0.918667	0.454489	1.12731	0.881663	0.910388	0.749397	1.00416	1.02842	1.10045	1.29448	0.703171	1.03442	1.22778	0.780901	0.92151	0.825002	0.780604	0.857036	0.744093	1.53712	1.56862	1.60055	1.39924	1.54916	1.62295	1.66356	1.46825	0.763793	0.871686	1.12634	0.84895	0.842918	0.786938	1.21413	0.612168	1.19388	0.8437	0.92448	0.939805	0.913442	0.908977	0.954359
H3K9ac_Trynka_nearest: quin1 (lowest)	1	0.988691	0.7021	1.02285	1.04559	1.13414	0.949901	0.996515	0.936994	0.852558	1.0474	1.03581	1.13368	1.02955	0.921647	1.09877	0.872891	1.29844	1.04809	0.960147	1.02748	0.988246	0.956065	1.00793	1.02155	1.06659	0.748961	0.756416	0.735849	0.807478	0.810169	0.754741	0.767063	0.803349	1.28963	1.02886	0.868257	0.959627	1.09491	1.19202	0.906488	1.138	1.04421	1.10285	1.05528	1.25397	0.965388	1.27794	1.03516
H3K9ac_Trynka_nearest: quin2	1	0.991439	0.826496	0.98504	1.04622	1.02843	0.98353	1.01185	0.312519	1.16805	1.00126	1.11305	1.05886	1.03017	1.03708	0.930288	0.807909	1.11973	0.98943	0.862382	1.0982	1.0204	1.08555	1.11024	1.07741	1.09708	0.605455	0.55421	0.546149	0.655439	0.609885	0.606444	0.592741	0.68562	0.83876	0.986579	0.90739	1.08702	0.927022	1.00923	0.953546	1.18819	0.746313	0.991439	0.916285	0.901541	1.06067	0.963798	1.01435
H3K9ac_Trynka_nearest: quin3	1	1.00006	1.23974	1.00774	0.876976	0.673799	1.00832	1.06097	2.50015	1.20742	1.01925	0.969918	0.999265	0.882579	0.998784	0.983146	1.0481	0.803467	0.983297	0.945594	1.05146	1.03442	1.05841	1.05939	0.856405	1.02991	1.13047	1.11669	1.10444	1.17484	1.11749	1.06795	1.0259	1.11906	0.90328	1.11526	1.08115	1.23196	1.12366	1.10098	1.11635	1.13868	1.04484	1.11214	1.06464	1.03166	1.11749	1.08785	0.971487
H3K9ac_Trynka_nearest: quin4	1	1.0755	1.32239	1.06363	1.07699	0.992967	1.04965	1.0315	0.687541	0.734952	1.04323	0.972444	1.04893	1.03312	1.01474	0.902098	0.982592	1.06844	0.971031	1.03259	0.989156	1.00637	1.03805	1.00006	1.21554	1.00752	0.969576	0.992615	1.00734	0.968731	0.931874	0.957342	0.984102	0.949624	1.19362	1.02947	1.08115	0.942085	1.03939	0.963361	0.883774	0.693111	0.970207	0.956954	1.05591	0.864364	0.956497	0.763405	1.05006
H3K9ac_Trynka_nearest: quin5 (highest)	1	0.944305	0.909418	0.920695	0.954189	1.17063	1.00863	0.899145	0.562702	1.03712	0.888809	0.908729	0.759113	1.02457	1.02781	1.08566	1.28867	0.709657	1.00813	1.19937	0.833633	0.950552	0.861911	0.82233	0.829028	0.798795	1.54586	1.58039	1.60657	1.39374	1.53085	1.61385	1.63053	1.4426	0.774472	0.839763	1.06216	0.779266	0.8149	0.734209	1.13995	0.841887	1.19446	0.836508	0.907831	0.948297	0.899945	0.906815	0.928906
H3K9ac_Trynka.extend.500_nearest: quin1 (lowest)	1	0.989028	0.702021	1.02202	1.04226	1.14908	0.954896	0.989598	0.788959	0.873814	1.04655	1.03666	1.13589	1.03391	0.924381	1.09599	0.904582	1.2983	1.04455	0.959314	1.02259	0.988865	0.950797	1.00103	1.00478	1.06014	0.755507	0.759692	0.739117	0.811336	0.806859	0.763694	0.765659	0.803515	1.28948	1.02497	0.868159	0.992132	1.08868	1.18105	0.902189	1.13787	1.04409	1.10373	1.05516	1.25149	0.958022	1.27758	1.03626
H3K9ac_Trynka.extend.500_nearest: quin2	1	1.00467	0.909037	0.987725	1.05822	1.01039	0.988409	1.0097	0.368399	1.10831	1.00185	1.121	1.05736	1.03159	1.04253	0.945985	0.797366	1.11959	0.986087	0.865406	1.07746	1.01393	1.06606	1.09421	1.08689	1.0756	0.611964	0.560312	0.554667	0.655699	0.6227	0.607679	0.595462	0.684327	0.83866	0.995057	0.94589	1.06492	0.921733	1.04539	0.949018	1.18805	0.746224	1.00165	0.942352	0.920756	1.07137	0.98479	1.02267
H3K9ac_Trynka.extend.500_nearest: quin3	1	0.98717	1.15661	1.01011	0.889254	0.661785	0.996351	1.08254	2.4728	1.2434	1.0254	0.959973	1.0036	0.881867	0.991383	0.959715	1.03411	0.803133	0.983757	0.948264	1.08489	1.04159	1.08598	1.08547	0.89642	1.06045	1.1196	1.10462	1.0936	1.16274	1.10388	1.06221	1.0236	1.11404	0.902904	1.11682	1.0421	1.227	1.14484	1.09052	1.11072	1.13821	1.0444	1.08694	1.03802	1.02174	1.11802	1.07916	0.965565
H3K9ac_Trynka.extend.500_nearest: quin4	1	1.06985	1.28168	1.05466	1.05885	0.993562	1.04669	1.02982	0.737236	0.702345	1.03705	0.973393	1.03818	1.03514	1.01771	0.911489	0.970346	1.0775	0.968325	1.03608	0.96951	1.01103	1.03294	0.985375	1.14191	0.994596	0.952508	0.976226	0.990513	0.964605	0.920115	0.950289	0.977283	0.942912	1.12964	1.02619	1.08166	0.921069	0.978176	0.955055	0.90326	0.693439	0.970667	0.959416	1.03895	0.847598	0.940352	0.739031	1.0588
H3K9ac_Trynka.extend.500_nearest: quin5 (highest)	1	0.949302	0.950921	0.92545	0.951428	1.1853	1.01372	0.888279	0.631916	1.072	0.889072	0.908891	0.764765	1.01754	1.02407	1.08677	1.29379	0.701229	1.01725	1.19111	0.845413	0.94456	0.864159	0.833778	0.87003	0.809037	1.56083	1.5996	1.62259	1.4059	1.54681	1.61658	1.63849	1.45553	0.839158	0.836833	1.06234	0.794648	0.866384	0.727661	1.13487	0.842034	1.19467	0.848055	0.92545	0.958154	0.912141	0.919051	0.916683
Intron_UCSC_nearest: quin1 (lowest)	1	0.984029	0.745019	1.01784	1.05506	1.0753	0.975452	0.997208	1.249	0.847887	1.04511	1.0293	1.13329	1.01425	0.904815	1.08173	0.896146	1.27467	1.04636	0.963658	1.03067	0.978973	0.952279	1.00435	0.910875	1.06733	0.734875	0.70421	0.694489	0.806531	0.813636	0.730889	0.743681	0.796689	1.33227	1.04347	0.899282	0.932092	1.10031	1.22544	0.908366	1.09912	1.13546	1.12785	1.01355	1.23241	0.951164	1.24661	1.01825
Intron_UCSC_nearest: quin2	1	1.0095	0.921166	0.992381	1.0405	0.910708	1.00182	1.0131	0.625077	1.1098	1.0143	1.10771	1.05331	1.03025	1.02618	0.889246	0.829698	1.12171	0.994644	0.842001	1.134	1.01603	1.12583	1.16853	1.18799	1.1365	0.507474	0.477306	0.474196	0.577425	0.528636	0.514981	0.520102	0.576202	0.866773	0.955814	0.820101	1.06356	0.922732	0.990688	1.00491	1.05013	0.606135	0.970137	0.969598	0.939394	1.07706	0.988605	1.03385
Intron_UCSC_nearest: quin3	1	1.00311	1.18472	1.01029	0.901008	0.745353	1.00213	1.07831	3.12634	1.26686	1.02317	0.977184	1.02454	0.888936	1.01021	1.03839	0.986971	0.822271	0.980194	0.988567	1.03194	1.06336	1.04327	1.03137	0.884358	1.01559	1.03237	0.988216	0.964854	1.03744	1.06713	1.03028	0.954609	1.04469	0.867039	1.15239	1.14049	1.36253	1.22076	1.13256	1.07702	1.30056	1.13685	1.12923	1.04174	1.07257	1.1351	1.10412	0.975493
Intron_UCSC_nearest: quin4	1	1.06948	1.31555	1.05364	1.10228	1.04285	1.03546	1.02277	0	0.639569	1.04697	0.983468	1.04675	1.048	1.04215	0.900132	0.963948	1.07857	0.962739	0.976105	1.03131	1.03741	1.08405	1.02215	1.16001	1.03769	1.12294	1.17625	1.20667	1.14889	1.02362	1.08738	1.11144	1.0749	1.16645	0.993488	0.999816	0.820744	0.952206	0.896061	0.789328	0.899834	0.908923	0.925755	1.05008	0.834761	0.932521	0.748423	1.06285
Intron_UCSC_nearest: quin5 (highest)	1	0.933854	0.833692	0.925803	0.901008	1.22569	0.985143	0.888605	0	1.13626	0.870364	0.902281	0.741906	1.01851	1.01672	1.0905	1.32344	0.702357	1.01603	1.22978	0.771985	0.904221	0.79454	0.773528	0.856722	0.742743	1.60274	1.65443	1.6602	1.42999	1.56734	1.63689	1.67057	1.50785	0.766996	0.854798	1.14049	0.821248	0.803917	0.755041	1.22062	0.650279	1.21264	0.846925	0.924994	0.920699	0.904235	0.9121	0.909482
Intron_UCSC.extend.500_nearest: quin1 (lowest)	1	1.00625	0.84685	1.03983	1.03003	1.09445	0.991025	0.986647	1.19914	0.871046	1.04679	1.03389	1.14821	1.03638	0.902579	1.09545	0.920393	1.31305	1.05503	0.970777	1.04986	0.995765	0.965751	1.02598	1.00991	1.08329	0.759138	0.73391	0.723913	0.821396	0.80862	0.758346	0.751826	0.806168	1.31485	1.04375	0.8943	0.995663	1.11349	1.23764	0.89138	1.1378	1.13555	1.10647	1.04128	1.25371	0.959764	1.26087	1.03672
Intron_UCSC.extend.500_nearest: quin2	1	0.994372	0.847863	0.976332	1.09283	0.921075	0.975673	1.02676	0.600287	1.02955	1.0086	1.10948	1.04452	1.01699	1.05212	0.915778	0.789851	1.09267	0.979807	0.84466	1.09715	1.01105	1.09448	1.11907	1.11756	1.09935	0.501729	0.486614	0.487923	0.579071	0.528362	0.52063	0.533359	0.592808	0.888583	0.952247	0.85644	1.01498	0.914723	0.963763	1.00987	1.08963	0.682144	0.969321	0.963683	0.913721	1.03628	0.998594	1.00192
Intron_UCSC.extend.500_nearest: quin3	1	0.998137	1.14393	1.00548	0.876818	0.777685	1.00814	1.06991	3.19962	1.31945	1.02353	0.970323	1.01159	0.880861	0.980528	0.991198	1.00865	0.819015	0.977156	0.955938	1.06582	1.05269	1.06699	1.06832	0.957332	1.04707	1.08229	1.04559	1.02734	1.06505	1.11997	1.05365	0.993003	1.08009	0.82227	1.14325	1.06991	1.32231	1.19986	1.19252	1.05621	1.23748	1.06048	1.12443	1.04191	1.04231	1.13922	1.07332	0.994118
Intron_UCSC.extend.500_nearest: quin4	1	1.04889	1.27179	1.05332	1.12361	0.968717	1.01702	1.02189	0	0.67829	1.03609	0.980198	1.02634	1.03467	1.02307	0.897679	1.05313	1.05853	0.967405	0.995079	1.03577	1.03218	1.08105	1.03555	1.09095	1.0477	1.07797	1.11435	1.13691	1.09975	0.988547	1.04126	1.05381	1.03969	1.15187	1.0079	1.05109	0.869981	0.971893	0.91787	0.86896	0.841987	0.985319	0.943357	1.01625	0.876803	0.979753	0.772497	1.05238
Intron_UCSC.extend.500_nearest: quin5 (highest)	1	0.952371	0.889724	0.925038	0.876818	1.23795	1.00814	0.894835	0	1.10156	0.884987	0.906142	0.769294	1.03111	1.04181	1.09972	1.22792	0.716638	1.02054	1.23347	0.751444	0.908342	0.791852	0.751162	0.82437	0.722628	1.57876	1.61946	1.62386	1.43465	1.55433	1.626	1.6679	1.48114	0.82227	0.852803	1.12827	0.797006	0.799904	0.687991	1.17357	0.692987	1.13623	0.856299	0.936841	0.913175	0.885017	0.894432	0.914876
M-CAP_published_nearest: quin1 (lowest)	1	0.465756	0.312268	0.577401	0.185048	1.56746	0.356878	0.376605	3.60198	1.92165	0.54493	0.808923	0.514693	0.740829	0.770572	0.809455	0.428253	0.485354	0.845526	0.566955	0.536791	0.770179	0.779563	0.59278	0.587799	0.67619	1.90466	1.86675	1.85654	1.93845	1.79761	1.7183	1.69977	1.96824	0.333086	0.559025	0.509825	0.609304	0.599555	0.416357	0.540139	0.475837	0	0.599555	0.525925	0.875638	0.475837	0.878468	0.614928
M-CAP_published_nearest: quin2	1	0.890823	0.312849	1.44028	1.01965	0.68704	0.56185	0.452766	0.814861	0.924106	0.756427	0.991581	0.955839	1.03564	1.07084	0.978744	1.43016	1.40156	1.34766	0.958515	0.786	0.89032	0.710011	0.763562	0.441668	0.790354	0.801998	0.742585	0.711175	0.711175	0.741567	0.794536	0.825662	0.657298	0.500558	0.595069	0.817237	0.488349	0	0.834263	0.135286	0.238361	1.07262	0.300335	0.843044	0.309623	0.333705	0.495057	0.770089
M-CAP_published_nearest: quin3	1	1.10292	0.312849	1.15695	0.926959	1.27593	0.510773	0.855224	0.465635	0.69308	1.02611	1.06786	0.980992	0.932073	0.921424	1.00671	0.715082	1.14413	1.09738	1.34902	1.07558	1.06838	1.10052	1.01808	0.883337	1.01617	0.719033	0.687579	0.711175	0.711175	0.768051	0.688598	0.696652	0.783701	0.66741	0.490056	0.817237	0.854611	0.800892	0	0.811715	1.66853	1.07262	0.700781	0.948425	0.825662	1.09646	1.04512	0.770089
M-CAP_published_nearest: quin4	1	1.10088	2.18588	1.0134	1.48038	0.832715	1.32555	1.4562	0.116193	0.614928	1.22773	1.07063	1.35578	1.01649	1.06886	0.809455	1.14201	1.05636	0.960825	0.779563	1.23875	1.02691	1.20478	1.18556	1.32255	1.27725	0.469265	0.603947	0.627949	0.51874	0.740191	0.793062	0.772622	0.630845	1.1658	1.71202	1.12162	1.09675	1.59881	1.66543	0.945244	0.713756	1.78439	1.29904	0.894073	1.54524	1.14201	1.2628	1.15299
M-CAP_published_nearest: quin5 (highest)	1	1.43961	1.87361	0.813075	1.38786	0.636782	2.24323	1.85792	0	0.845526	1.44439	1.06112	1.19258	1.27492	1.16829	1.39561	1.28476	0.913607	0.749443	1.34652	1.36262	1.24414	1.20478	1.43961	1.7634	1.23968	1.10415	1.09809	1.09209	1.11939	0.951674	1.00454	1.00441	0.958884	2.3316	1.64214	1.73341	1.94977	1.99852	2.08179	2.56566	1.90335	1.07063	2.09844	1.78815	1.44223	1.95093	1.3177	1.69105
MAF_Adj_ASMC_nearest: quin1 (lowest)	1	0.957916	0.819484	1.14364	0.782029	0.539559	0.818143	0.868094	0.597347	1.08938	0.909641	0.648366	0.875741	0.997471	1.31164	1.13228	0.986898	1.08152	1.22086	1.31706	0.803797	0.900977	0.822004	0.79716	0.989357	0.829472	0.945135	0.883605	0.864716	1.02863	0.821283	0.717061	0.624857	0.819339	0.645014	0.865895	0.758581	0.809167	0.726091	0.954327	0.604513	0.395949	0.596878	0.857689	1.06433	0.756284	0.994144	0.740918	0.973989
MAF_Adj_ASMC_nearest: quin2	1	0.966269	0.9831	1.02113	1.05774	0.872566	0.956954	0.940978	1.05292	1.08907	0.933218	0.871663	0.909163	1.07478	1.13664	1.07238	0.986616	1.01311	1.13145	1.12218	0.872445	0.952884	0.928666	0.888246	0.832904	0.89528	1.15204	1.16133	1.16688	1.12043	1.12635	1.11641	1.08589	1.07933	0.967243	1.06825	1.12782	1.02465	1.14466	1.04492	1.06922	0.940109	0.895061	0.926732	1.00297	1.01424	0.965731	0.909475	0.930752
MAF_Adj_ASMC_nearest: quin3	1	1.04451	0.860705	0.979798	1.02767	0.968309	0.973869	1.06835	1.00635	1.03697	1.04108	0.995932	0.921575	1.02076	1.03881	1.07299	1.00864	0.877393	1.00249	0.924454	1.06438	0.974308	1.00273	1.06318	1.22403	1.09404	1.14956	1.15581	1.15838	1.14257	1.15665	1.15821	1.19166	1.16871	1.2904	0.995143	0.914449	1.0792	1.11738	1.13643	0.930286	1.18819	0.895574	0.979259	0.89883	1.10707	1.07886	1.10701	1.03874
MAF_Adj_ASMC_nearest: quin4	1	1.02352	1.43533	0.872013	1.01291	1.35006	1.15457	1.0348	1.14852	0.97601	1.04645	1.13355	1.1204	0.883248	0.848692	1.01747	0.85891	0.818233	0.838925	0.857576	0.996033	1.06191	1.04344	0.988995	0.912033	0.962427	1.00252	1.03588	1.06118	0.974201	1.07719	1.11769	1.2128	1.05984	1.12974	1.04488	1.01231	0.989832	1.09007	0.773214	1.23334	1.04026	1.4188	1.14457	1.07398	1.02463	1.03255	1.12641	1.025
MAF_Adj_ASMC_nearest: quin5 (highest)	1	1.00783	0.901691	0.983291	1.1197	1.26991	1.09663	1.08787	1.19504	0.808482	1.0697	1.35074	1.17327	1.02364	0.663952	0.704809	1.15886	1.20961	0.80604	0.778488	1.26347	1.11001	1.20328	1.26253	1.04173	1.21887	0.750671	0.763332	0.74882	0.734072	0.818552	0.890704	0.884981	0.872831	0.967797	1.02586	1.18684	1.09719	0.921841	1.09097	1.16286	1.43573	1.1941	1.09192	0.959915	1.09785	0.928759	1.11639	1.03158
MAF_Adj_LLD_AFR_nearest: quin1 (lowest)	1	1.03774	1.10725	0.716232	0.767353	0.968862	1.16276	0.907887	0.670203	1.11958	0.907602	0.766224	1.12942	1.00983	0.937096	1.25429	1.22394	0.383546	0.933407	1.06116	0.945716	0.951986	1.0073	0.967549	0.881382	0.980147	1.80859	1.93018	1.97277	1.66873	1.81102	1.95166	1.93726	1.58118	0.839236	0.897369	0.837101	0.986282	0.838515	0.682246	0.880182	0.891649	0.448042	0.893108	0.854195	0.876934	0.844808	0.966836	0.815963
MAF_Adj_LLD_AFR_nearest: quin2	1	0.989425	1.02436	0.923323	0.904701	0.968033	0.998136	0.955879	0.949939	1.07493	0.996197	0.913079	1.08292	1.05496	0.993424	1.1762	1.15853	0.63018	1.01151	1.03785	1.05159	1.03101	0.953116	1.04108	1.13964	1.05239	1.0153	0.967324	0.965861	0.990628	1.03272	0.967709	0.993959	1.03455	0.999772	1.14225	0.914188	0.877936	1.14499	0.727107	1.06457	1.43532	1.4922	0.918335	0.905717	1.13443	1.08793	1.05042	0.908233
MAF_Adj_LLD_AFR_nearest: quin3	1	0.997029	0.820421	1.07465	0.951789	1.00091	1.00747	1.02533	0.576851	0.874925	1.02239	1.01725	0.96722	1.02163	1.02633	0.949747	1.03098	1.2277	1.05519	0.982974	1.05279	1.08432	1.07431	1.07536	1.1928	0.99506	0.767782	0.747774	0.733559	0.830026	0.795311	0.764546	0.765233	0.888193	1.35608	1.00214	1.24627	1.11213	1.25813	1.00091	1.1353	0.991004	0.821646	1.11887	1.01138	1.05262	1.06101	1.03284	1.06678
MAF_Adj_LLD_AFR_nearest: quin4	1	1.05965	1.1463	1.19982	1.22567	1.0782	0.948236	1.04764	0.995805	0.92557	1.06321	1.10908	1.01474	0.973643	1.02429	0.898885	0.793132	1.43796	1.06319	1.04442	1.0583	0.964232	1.04553	1.02368	1.00927	1.04419	0.645263	0.626999	0.611088	0.703506	0.649678	0.620319	0.615612	0.715616	0.644463	1.00014	0.991143	1.0741	0.753373	1.40756	0.971169	0.74177	0.969099	1.07336	1.13988	0.88465	0.983924	1.05889	1.11467
MAF_Adj_LLD_AFR_nearest: quin5 (highest)	1	0.916134	0.901434	1.08565	1.15004	0.983902	0.883595	1.06317	1.80644	1.00502	1.0105	1.19409	0.805757	0.939981	1.01882	0.721124	0.79381	1.31997	0.936654	0.873587	0.891565	0.968529	0.91979	0.892358	0.777025	0.928151	0.763801	0.728554	0.717583	0.807742	0.712021	0.696634	0.688796	0.781072	1.16103	0.958012	1.01144	0.949604	1.00536	1.18155	0.948858	0.940379	1.26837	0.996306	1.0886	1.05142	1.02228	0.890979	1.09417
MAF_Adj_Predicted_Allele_Age_nearest: quin1 (lowest)	1	0.883905	0.737404	0.953076	0.735896	0.976423	0.796063	0.873907	0.91466	1.29984	0.873895	0.683914	0.836305	0.975779	1.18331	1.17661	1.03406	0.800355	1.1136	1.14664	0.791603	0.860994	0.81378	0.788269	0.819772	0.828021	1.28948	1.30549	1.30711	1.39803	1.19396	1.12867	1.10628	1.1951	0.644898	0.913208	0.859025	0.851102	0.753883	0.817849	0.747359	0.593817	0.671368	0.798286	1.01713	0.82834	0.982586	0.84246	0.890442
MAF_Adj_Predicted_Allele_Age_nearest: quin2	1	1.07053	1.02447	1.09329	0.981481	0.744946	0.968689	0.972382	0.849574	1.04383	0.971144	0.893079	0.908082	1.02835	1.17408	1.05399	1.03436	1.09016	1.11596	1.1584	1.00144	1.08531	1.03109	0.998206	0.872914	1.03719	1.13965	1.13943	1.11168	1.09968	1.06469	1.09228	1.08538	1.0759	0.967629	0.925818	0.995978	0.978147	1.11719	0.863536	0.911109	0.791987	0.671564	0.893993	0.982342	0.93099	1.08683	0.880579	1.00563
MAF_Adj_Predicted_Allele_Age_nearest: quin3	1	1.02375	1.35348	1.03647	1.05908	0.99413	1.10921	0.879841	0.915726	0.8248	0.967199	1.00009	0.896943	1.01181	1.12402	1.1182	0.88429	0.96325	1.07006	1.04881	0.979002	0.988143	0.950516	0.999078	1.19138	0.970884	1.01645	1.00268	1.02099	0.960676	1.04709	1.05649	1.06812	0.972532	1.2913	0.976047	1.01639	1.06965	1.00635	1.2282	1.07558	0.941306	1.12025	1.19014	0.991979	1.04362	0.879683	0.985594	0.977751
MAF_Adj_Predicted_Allele_Age_nearest: quin4	1	1.07486	1.22937	0.939359	1.18084	1.15881	1.16571	1.17373	1.07831	1.04383	1.11724	1.09624	1.09884	0.944109	0.87099	0.90643	1.07746	0.98796	0.91639	0.876422	1.01696	1.01879	1.07179	1.03176	0.872914	1.01481	0.845754	0.873778	0.881136	0.84542	0.928904	0.951542	0.96714	0.944096	1.29017	1.19122	0.95692	0.978147	1.08926	1.04533	1.098	1.58397	1.19389	1.09362	1.09636	1.13581	1.18134	1.15517	1.11338
MAF_Adj_Predicted_Allele_Age_nearest: quin5 (highest)	1	0.947007	0.655661	0.977843	1.04282	1.1257	0.960479	1.10007	1.24169	0.787454	1.07053	1.32677	1.25979	1.03997	0.647659	0.744818	0.969715	1.1583	0.784023	0.769727	1.21104	1.0468	1.13284	1.18275	1.24324	1.14912	0.708605	0.678538	0.679011	0.696041	0.765343	0.771024	0.773106	0.81229	0.806358	0.993711	1.17174	1.12306	1.0334	1.04533	1.16809	1.08898	1.34313	1.02419	0.912174	1.06133	0.869464	1.13623	1.01281
MAFbin1_nearest: quin1 (lowest)	1	0.965025	0.681351	1.02097	1.00266	1.05285	0.976774	1.01519	0.832762	0.765984	1.04551	1.05205	1.14313	1.03869	0.919164	1.04149	1.00447	1.28915	1.02494	0.984632	1.0464	1.00833	0.935891	1.03936	1.0296	1.0665	0.781175	0.774998	0.75963	0.840132	0.848475	0.774663	0.799789	0.838874	1.31297	1.06969	0.832762	0.965004	1.03054	1.28944	0.872418	1.22009	1.093	1.06634	1.0135	1.21225	0.899383	1.17945	1.01259
MAFbin1_nearest: quin2	1	1.02241	1.00034	0.979438	1.00369	0.893163	1.00598	1.01624	0.393653	1.0263	1.00691	1.0953	1.07278	1.03636	1.08573	0.883162	0.773461	1.07688	0.980868	0.830017	1.0824	1.00116	1.07622	1.10725	1.00034	1.08441	0.604927	0.55414	0.547874	0.644272	0.574811	0.564362	0.543573	0.619478	0.876213	0.922852	0.92374	1.0304	0.8753	1.12942	0.952708	1.16319	0.625214	0.945446	0.973965	0.907484	1.07815	1.0304	1.02195
MAFbin1_nearest: quin3	1	0.990196	1.22727	1.00039	0.936455	0.821429	0.986842	1.06129	1.96759	1.27358	1.01204	0.967565	1.03552	0.872962	0.978661	1.06804	0.979381	0.818505	0.975783	0.920484	1.12565	1.07465	1.13777	1.12595	0.939394	1.10924	1.21927	1.21387	1.22757	1.24385	1.18353	1.12834	1.11205	1.20642	0.912409	1.19014	1.03604	1.37339	1.21875	1.02151	1.00529	0.988372	1.17188	1.12805	0.993915	1.05485	1.25556	1.11588	0.95515
MAFbin1_nearest: quin4	1	1.05111	1.22685	1.06001	1.1033	0.910402	1.06167	1.0042	1.15701	0.730882	1.0486	0.981888	0.993663	1.0764	1.00039	0.899778	1.00481	1.09393	0.977822	1.02817	0.950808	1.00458	1.01358	0.934794	1.09054	0.957655	0.948544	0.958246	0.962843	0.948544	0.861626	0.921303	0.926388	0.930874	1.05803	0.992617	1.12574	0.922431	1.06214	0.806175	0.925609	0.988033	0.937179	0.965116	1.08482	0.896317	0.888584	0.793719	1.06276
MAFbin1_nearest: quin5 (highest)	1	0.971254	0.864229	0.939111	0.953831	1.32234	0.968709	0.903003	0.648593	1.20366	0.886822	0.90313	0.754669	0.975533	1.01615	1.10756	1.23796	0.721135	1.0406	1.2368	0.794611	0.911207	0.836487	0.792528	0.940038	0.782049	1.44642	1.4991	1.50245	1.32342	1.53193	1.61179	1.61863	1.40463	0.839992	0.824509	1.08182	0.70864	0.813057	0.753205	1.24424	0.639974	1.17268	0.894923	0.933703	0.928907	0.87838	0.880432	0.947493
MAFbin10_nearest: quin1 (lowest)	1	0.997042	0.80592	1.06082	1.15893	0.926991	0.925316	1.08183	0.783267	0.802501	1.03527	1.09437	1.18655	1.06895	0.934498	1.09254	0.832784	1.331	1.05572	0.987534	0.880567	0.946346	0.785588	0.866096	0.802391	0.912097	0.707081	0.694457	0.686908	0.72979	0.753272	0.673006	0.690984	0.733707	1.45737	1.06529	0.877081	0.881771	1.03778	1.24918	0.722415	1.17207	1.03705	1.08068	1.01875	1.27735	0.951753	1.27056	1.04098
MAFbin10_nearest: quin2	1	1.01841	1.0221	0.976512	0.913074	0.99605	1.03546	0.988392	0.432682	1.04606	1.01693	1.06854	1.05338	1.06197	1.09796	0.907259	0.804035	1.1251	0.985024	0.84904	1.19946	1.02332	1.16155	1.21181	1.09552	1.19116	0.63126	0.599216	0.576829	0.665873	0.618447	0.586579	0.583592	0.670269	0.792124	0.973489	0.904777	0.93191	0.962094	1.11175	1.05483	1.11175	0.755153	0.965673	0.91072	0.902777	0.992636	1.01526	1.04227
MAFbin10_nearest: quin3	1	0.977332	1.075	0.971083	0.969342	0.836897	0.98015	1.06198	2.43183	1.28756	0.991585	0.967368	1.02877	0.862142	0.882415	0.984213	1.04141	0.807661	0.949679	0.853709	1.13701	1.05561	1.1149	1.13305	0.948671	1.11084	1.29095	1.25393	1.25246	1.28355	1.28109	1.21578	1.18973	1.21085	0.833127	1.09956	0.983799	1.27419	0.999753	1.11084	0.99373	1.04912	1.22611	1.05788	0.970634	0.939617	1.12406	1.0022	0.912473
MAFbin10_nearest: quin4	1	1.12439	1.29054	1.08482	1.12186	0.995639	1.11129	0.987984	0.783913	0.772855	1.07044	1.00539	1.02392	1.08227	1.08797	0.865428	1.04184	1.03729	1.00765	1.04206	1.04525	1.08446	1.17021	1.04462	1.16808	1.06168	0.984832	1.02842	1.02567	1.03079	0.924776	0.988535	0.983229	1.02911	1.04184	1.04924	1.22361	1.00507	1.11557	0.902927	1.08452	0.987817	1.22662	1.03505	1.14096	0.927471	1.01869	0.819206	1.07161
MAFbin10_nearest: quin5 (highest)	1	0.882837	0.806585	0.906717	0.83664	1.24455	0.947869	0.879712	0.567661	1.09109	0.885767	0.864301	0.707241	0.924696	0.997302	1.15045	1.27997	0.698805	1.00189	1.26766	0.737827	0.890298	0.767951	0.744567	0.985564	0.724326	1.38584	1.42396	1.45811	1.28997	1.42235	1.53611	1.55247	1.35606	0.875144	0.812317	1.0108	0.907012	0.884761	0.625103	1.14477	0.679124	0.754841	0.860607	0.958896	0.952538	0.912849	0.892568	0.932693
MAFbin2_nearest: quin1 (lowest)	1	0.97913	0.653692	1.0572	1.0296	1.1391	0.957501	1.00273	0.816666	0.830516	1.03886	1.05071	1.1359	1.04561	0.934824	1.12378	0.905881	1.31476	1.07925	1.00634	0.988334	0.980031	0.907646	0.955424	0.864705	1.02528	0.742591	0.725882	0.724998	0.787783	0.805097	0.74831	0.754615	0.788353	1.33483	1.03748	0.893793	0.97701	1.0057	1.05473	0.758566	1.24902	1.16575	1.05126	1.05126	1.25181	0.913503	1.24902	1.04959
MAFbin2_nearest: quin2	1	1.00531	1.02833	0.975407	0.996907	0.900257	0.958528	0.992068	0.384725	1.1172	0.994938	1.10301	1.04747	1.02887	1.06785	0.903601	0.74197	1.08016	0.971151	0.851402	1.03478	0.943509	1.03727	1.05608	0.993874	1.03508	0.662475	0.616409	0.587532	0.68687	0.577605	0.577258	0.577422	0.66559	0.878114	0.898637	0.894751	1.02251	0.909351	1.167	0.968863	1.07985	0.5835	0.927348	0.916929	0.917488	1.03867	0.993588	0.983474
MAFbin2_nearest: quin3	1	0.947168	1.12142	0.959268	0.928988	0.779944	1.04357	1.05039	2.42771	1.24666	0.998803	0.963364	1.04945	0.896364	0.896675	0.989089	1.09882	0.789417	0.927118	0.828818	1.15237	1.08089	1.1414	1.16526	1.08967	1.13035	1.25876	1.26744	1.26842	1.28678	1.23536	1.20256	1.15877	1.24516	0.839635	1.19285	1.03204	1.19991	1.20121	0.944377	1.07322	0.96584	1.24991	1.16658	1.03118	0.98427	1.21887	1.03787	0.991526
MAFbin2_nearest: quin4	1	1.10042	1.35504	1.07572	1.09789	0.959931	1.05306	1.05039	0.697066	0.701249	1.05929	0.97852	1.00465	1.06064	1.0403	0.880696	0.96147	1.08885	0.997502	1.05607	1.00719	1.03498	1.07709	1.02582	1.12171	1.01732	0.869503	0.88671	0.878516	0.900241	0.877287	0.885399	0.889693	0.898225	1.14496	1.05294	1.12377	1.02215	1.03889	0.944377	0.942341	0.909026	0.999929	1.03118	1.08326	0.883606	0.891584	0.725395	1.01673
MAFbin2_nearest: quin5 (highest)	1	0.967959	0.841663	0.932301	0.946555	1.22079	0.987352	0.904338	0.67351	1.10461	0.908012	0.904333	0.762283	0.96848	1.06046	1.10279	1.29204	0.72642	1.02493	1.25749	0.817223	0.960551	0.836551	0.797326	0.930086	0.791814	1.46707	1.50397	1.54097	1.3386	1.505	1.58692	1.61997	1.40299	0.802043	0.817905	1.05573	0.778278	0.844699	0.889461	1.25735	0.795967	1.00064	0.823446	0.917257	0.962588	0.937398	0.993943	0.9586
MAFbin3_nearest: quin1 (lowest)	1	0.96254	0.713756	1.04521	1.10833	1.09294	0.923767	1.03108	0.932322	0.856142	1.03985	1.04154	1.13432	1.0341	0.948351	1.04365	0.90097	1.2981	1.0465	0.967172	0.963704	0.986167	0.908417	0.952162	0.788888	1.00291	0.757806	0.777201	0.753878	0.822174	0.847798	0.765561	0.790274	0.81403	1.31481	0.952037	0.88975	0.949521	1.11029	1.1923	0.896074	1.20789	1.18556	1.07742	1.06989	1.1923	0.890905	1.17424	1.09349
MAFbin3_nearest: quin2	1	1.00825	0.857461	0.982138	1.05673	0.898771	0.954629	1.00674	0.287188	1.06178	1.02334	1.1022	1.06822	1.06865	1.0686	0.945531	0.737979	1.05647	0.973925	0.835172	1.09591	0.978529	1.07784	1.11722	1.08593	1.0953	0.533671	0.515343	0.513011	0.601489	0.548345	0.533352	0.518646	0.595343	0.902591	0.975972	0.890742	0.995845	0.833643	1.07995	0.978624	1.15427	0.762995	0.888279	0.915101	0.886693	1.07269	0.945051	1.00571
MAFbin3_nearest: quin3	1	0.992126	1.28571	0.9942	0.880282	0.78125	1.06362	1.06369	2.41627	1.21483	1.01855	0.979914	1.02694	0.886499	0.916187	1.06333	1.01093	0.878505	0.940519	0.908257	1.07678	1.08297	1.06061	1.10656	1.08553	1.06752	1.27615	1.26263	1.26726	1.29219	1.21068	1.17384	1.13796	1.22927	0.864662	1.21951	1.05023	1.33484	1.18056	1.13636	1.00543	1.0989	1.18644	1.17336	1.0395	1.05682	1.24096	1.14055	0.969751
MAFbin3_nearest: quin4	1	1.10236	1.33333	1.05841	1.10915	0.957031	1.09344	1.01274	0.76555	0.716113	1.03474	0.991615	1.00048	1.06083	1.05177	0.822306	0.928962	1.05607	1.0244	1.0367	1.06742	1.04803	1.11953	1.02459	1.15132	1.06752	0.951883	0.959596	0.961538	0.975738	0.905624	0.976703	0.962214	0.985366	1.20301	1.04421	1.18721	0.859729	1.04167	0.852273	0.896739	0.934066	1.01695	1.00423	1.08108	0.852273	0.939759	0.702765	0.978648
MAFbin3_nearest: quin5 (highest)	1	0.93473	0.809824	0.919977	0.845384	1.27	0.964573	0.885679	0.598308	1.15132	0.88346	0.884689	0.769887	0.949907	1.01517	1.12518	1.42129	0.710544	1.01461	1.25276	0.796176	0.904266	0.833643	0.799477	0.888488	0.766708	1.48068	1.4854	1.5045	1.3085	1.48768	1.55075	1.5911	1.37612	0.714551	0.808227	0.9821	0.860048	0.833643	0.738911	1.22328	0.60462	0.847772	0.856555	0.894303	1.01174	0.855739	1.03725	0.952311
MAFbin4_nearest: quin1 (lowest)	1	0.997457	0.720879	1.04958	1.15765	1.0952	0.93082	1.01244	0.813088	0.719835	1.04597	1.06799	1.17055	1.02408	0.908745	1.11876	0.928608	1.36054	1.04453	0.972374	1.04633	0.987996	0.966299	1.02812	1.00633	1.05414	0.670476	0.710936	0.702776	0.756291	0.762841	0.709984	0.725089	0.755108	1.25906	0.976373	0.906518	0.887513	1.02074	1.1581	0.833016	1.03409	1.13164	1.10596	1.05515	1.17535	0.853334	1.16315	0.994147
MAFbin4_nearest: quin2	1	0.987396	0.817619	0.953744	1.01141	0.896756	0.951779	0.987555	0.406853	1.10096	1.0061	1.0866	1.04155	1.07457	1.06387	0.853038	0.792651	1.01173	0.95909	0.81328	1.04713	0.997696	1.01705	1.05947	0.973525	1.06404	0.593352	0.565948	0.540605	0.658145	0.609746	0.578772	0.570473	0.642588	0.916379	0.961606	0.931727	1.0518	0.915842	1.21998	1.03488	1.03488	0.660629	1.00038	0.889227	0.90217	1.06138	0.991161	1.04967
MAFbin4_nearest: quin3	1	1.02488	1.34615	1.02268	0.9375	0.697211	1.03239	1.07692	1.84211	1.25	1.01174	0.967583	1.05585	0.88685	0.917667	1.01744	0.983607	0.869565	0.984848	0.93515	1.13084	1.04204	1.08333	1.14053	1.14094	1.10909	1.2306	1.19073	1.20147	1.24452	1.15956	1.11007	1.08577	1.19219	0.954198	1.2093	1.10294	1.33178	1.23239	1.09756	0.977011	1.14943	1.03774	1.10638	1	1.00457	1.23171	1.07143	0.976277
MAFbin4_nearest: quin4	1	1.03029	1.10577	1.04578	0.9375	0.956175	1.06275	1.02564	1.43541	0.896739	1.02379	0.974501	0.987261	1.04358	1.03774	0.852713	0.901639	1.06805	0.990073	0.982143	1.00935	1.04204	1.15833	1.01833	0.939597	1.04545	1.14191	1.15841	1.149	1.13487	1.04559	1.11947	1.10401	1.10997	1.0687	0.992248	1.07843	0.911215	1.05634	1.03659	0.890805	0.977011	1.03774	0.946809	1.1	0.924658	0.95122	0.760369	1.00365
MAFbin4_nearest: quin5 (highest)	1	0.959978	1.00962	0.928181	0.955882	1.35458	1.02227	0.897436	0.502392	1.03261	0.912376	0.903341	0.744733	0.970948	1.07204	1.15795	1.39344	0.689981	1.02142	1.29699	0.766355	0.930233	0.775	0.753564	0.939597	0.727273	1.36364	1.37392	1.40609	1.20614	1.4222	1.48166	1.5146	1.3001	0.801527	0.860465	0.980392	0.817757	0.774648	0.487805	1.26437	0.804598	1.13208	0.840426	0.955556	0.993151	0.902439	1.01382	0.976277
MAFbin5_nearest: quin1 (lowest)	1	1.01414	0.799439	1.08127	1.07332	1.12687	0.943896	1.06045	0.875674	0.805886	1.0709	1.05656	1.17785	1.05068	0.919249	1.04578	0.959779	1.33639	1.05706	0.996339	1.0529	0.994818	0.95458	1.02838	0.965989	1.08458	0.671572	0.687923	0.694809	0.747848	0.749721	0.67296	0.697909	0.740408	1.36268	1.06613	0.965506	1.01311	0.992681	1.16198	0.861464	1.20397	1.20605	1.08092	1.12565	1.26417	0.906165	1.28516	1.10409
MAFbin5_nearest: quin2	1	0.957544	0.850398	0.934119	1.00047	0.894035	0.965544	0.97702	0.335208	1.00854	0.981782	1.09716	1.03151	1.03272	1.06124	0.862807	0.819592	1.04839	0.965555	0.814794	1.08288	1.00047	1.08484	1.11279	1.03382	1.09513	0.570159	0.559268	0.526831	0.640213	0.562948	0.558379	0.565211	0.655549	0.75793	0.93993	0.869972	0.968195	0.894458	1.047	1.03497	0.964307	0.517483	0.949672	0.873972	0.807607	1.00803	0.937939	0.946135
MAFbin5_nearest: quin3	1	1.03103	1.29959	1.02062	0.962663	0.765719	1.02637	1.11293	1.52014	1.27648	1.0254	0.975281	1.05573	0.893812	0.954808	1.07525	1.12959	0.867993	0.992057	0.927648	1.12034	1.08486	1.06679	1.12231	1.03301	1.085	1.13405	1.11766	1.13973	1.15474	1.12009	1.07439	1.05394	1.09845	0.870941	1.16206	1.11076	1.38206	1.19168	1.22055	1.00543	1.02378	1.12034	1.13651	1.04565	1.01173	1.27164	1.04535	1.00156
MAFbin5_nearest: quin4	1	1.06169	1.2501	1.04284	1.00008	0.957521	1.12945	0.924551	1.67539	0.779631	1.03652	0.961536	0.986063	1.03999	1.0168	0.877006	0.762771	1.02802	0.978811	0.962563	1.0154	1.03596	1.13606	0.997999	1.23343	1.02976	1.11299	1.11292	1.08904	1.12265	1.05141	1.11171	1.08549	1.114	1.09857	1.01123	1.13535	0.967817	1.05969	0.814017	0.977088	1.02418	1.03456	1.00449	1.10353	0.97598	0.932063	0.769291	0.964495
MAFbin5_nearest: quin5 (highest)	1	0.935531	0.800374	0.921024	0.963414	1.25591	0.934729	0.924912	0.593061	1.12956	0.885289	0.909425	0.748598	0.982808	1.04803	1.1391	1.3283	0.718899	1.00647	1.29873	0.72831	0.883822	0.757669	0.738391	0.733677	0.705339	1.51146	1.52245	1.5498	1.33468	1.51601	1.58284	1.59772	1.39178	0.909516	0.820447	0.918304	0.668515	0.86133	0.756168	1.12121	0.783499	1.12121	0.828202	0.850973	0.940199	0.882025	0.961988	0.983606
MAFbin6_nearest: quin1 (lowest)	1	0.953949	0.76869	1.05189	1.01889	1.01588	0.97009	1.00323	0.933409	0.796736	1.02141	1.05651	1.15517	1.02699	0.881732	1.013	0.966171	1.32906	1.06912	0.96579	0.975876	0.980408	0.900579	0.960862	0.855562	1.02589	0.720163	0.730668	0.720496	0.791853	0.787869	0.721925	0.743769	0.764715	1.2791	1.03077	0.924349	0.906442	1.01969	1.17564	0.82782	1.16197	1.18964	0.988069	1.03066	1.17564	0.916225	1.23687	1.01833
MAFbin6_nearest: quin2	1	0.985521	0.817691	0.955211	1.09855	0.954805	0.981672	0.997844	0.329825	1.05455	1.02105	1.08669	1.05552	1.05515	1.03209	0.916199	0.801481	1.03048	0.96388	0.804125	1.20174	1.01308	1.17039	1.22921	1.0964	1.20779	0.553332	0.532508	0.533166	0.591796	0.54916	0.523059	0.520792	0.579383	1.00047	0.953203	0.900423	1.06245	0.918799	0.882767	1.03599	0.988836	0.635219	0.989228	0.93093	0.941618	1.0763	0.968592	1.02905
MAFbin6_nearest: quin3	1	1.00174	1.20202	0.998338	0.902031	0.746946	1.02304	1.1287	1.26384	1.21631	1.01909	0.95559	1.03744	0.881516	0.939494	1.07256	1.07743	0.880069	0.944397	0.922163	1.1622	1.08919	1.1266	1.16462	1.09598	1.10275	1.04477	1.01083	1.01889	1.06593	1.07294	1.02194	0.995512	1.0704	0.920072	1.18119	1.07508	1.32754	1.29262	1.23539	1.006	1.10474	1.1112	1.1911	1.03147	1.01184	1.28372	1.09077	0.990554
MAFbin6_nearest: quin4	1	1.08199	1.20202	1.04619	1.0393	0.995929	1.0648	0.964642	1.97818	0.810874	1.02221	0.993495	0.999573	1.04319	1.01852	0.847275	0.828794	1.02008	0.960774	0.981339	0.937573	1.00368	1.04861	0.918875	1.13023	0.979164	1.26826	1.28505	1.26447	1.26126	1.1428	1.18355	1.17817	1.22554	0.920072	0.984329	1.02508	0.929276	1.0545	0.94125	0.887643	0.930305	1.03183	0.955131	1.04268	0.929484	0.794683	0.747607	0.971505
MAFbin6_nearest: quin5 (highest)	1	0.976833	1.00969	0.948313	0.94125	1.28641	0.960409	0.905583	0.494544	1.12171	0.916245	0.907711	0.752204	0.993149	1.12827	1.15092	1.32607	0.740058	1.06176	1.32653	0.722713	0.913663	0.753958	0.726553	0.821982	0.684464	1.41352	1.44097	1.46302	1.28916	1.44722	1.54955	1.56177	1.35998	0.880069	0.85046	1.07508	0.774397	0.714342	0.764766	1.2427	0.814017	1.03183	0.876473	0.964201	0.94125	0.929168	0.955957	0.990554
MAFbin7_nearest: quin1 (lowest)	1	0.973376	0.764823	1.04074	1.13311	1.03383	0.867653	0.979774	0.84646	0.766712	1.02034	1.03933	1.12791	1.04313	0.906071	1.07004	0.982039	1.30656	1.0427	0.964738	1.04185	0.999369	0.963993	1.05197	0.867508	1.05609	0.701898	0.726912	0.713086	0.781104	0.81651	0.728017	0.713835	0.786541	1.33536	0.992751	0.874448	0.956334	0.879727	1.22016	0.887014	1.15312	1.18569	1.01303	1.04773	1.11852	0.885517	1.11592	1.05994
MAFbin7_nearest: quin2	1	1.03226	0.969541	0.941325	1.00388	0.969981	0.993881	1.06553	0.191287	1.01868	1.03367	1.0967	1.0805	1.05568	1.1043	0.901537	0.751564	1.03809	0.940528	0.816961	1.07304	0.986457	1.04441	1.0857	1.0071	1.0667	0.535201	0.506545	0.482762	0.565499	0.548032	0.539347	0.52206	0.560788	0.905315	0.960416	0.95015	1.10065	0.986071	1.22112	1.09485	1.09907	0.762832	1.01383	1.04855	0.912553	1.10144	1.05476	1.0513
MAFbin7_nearest: quin3	1	0.998657	1.17319	1.02372	0.836233	0.732585	1.1399	1.12392	1.7209	1.21664	1.04423	0.994312	1.03178	0.879385	0.915403	1.02067	0.953532	0.848103	0.953704	0.940372	1.16369	1.10476	1.15902	1.17297	0.971992	1.12498	1.11456	1.09888	1.0753	1.11393	1.08096	1.03098	1.0254	1.08513	0.904958	1.18349	1.12473	1.29156	1.12649	0.930012	1.06484	1.15357	1.18616	1.09314	0.979031	1.00949	1.22756	1.05434	0.908876
MAFbin7_nearest: quin4	1	1.06547	1.12263	1.05899	1.1526	0.991536	1.07758	0.97401	1.5303	0.833465	1.03211	0.971478	1.00677	1.05177	1.00106	0.836785	0.953908	1.06803	1.00287	0.980353	0.931321	0.986457	1.01786	0.910231	1.21547	0.978628	1.14288	1.18014	1.19641	1.17535	1.0716	1.12127	1.10823	1.1473	1.12087	1.07633	1.02516	0.885307	1.26781	0.872231	0.769352	0.934213	0.93235	1.02522	1.08312	1.00989	0.962177	0.831397	1.0513
MAFbin7_nearest: quin5 (highest)	1	0.930231	0.969923	0.935157	0.874089	1.27225	0.921011	0.856682	0.710775	1.16466	0.869569	0.898113	0.752831	0.970043	1.0733	1.17097	1.35913	0.738931	1.06021	1.29775	0.78991	0.922884	0.814609	0.778939	0.938018	0.773421	1.50585	1.48789	1.53285	1.36439	1.48321	1.58082	1.63094	1.42054	0.733163	0.786858	1.02557	0.765973	0.739845	0.756232	1.18409	0.659705	0.932718	0.854686	0.841478	0.949429	0.823239	0.943449	0.928543
MAFbin8_nearest: quin1 (lowest)	1	0.99407	0.687481	1.05208	1.03684	0.951561	0.970534	1.04236	0.64809	0.806671	1.06755	1.06127	1.1461	1.03979	0.914332	1.08149	0.965078	1.31137	1.03283	0.972793	1.0164	0.979461	0.925446	1.00754	1.04077	1.03263	0.66572	0.675384	0.651613	0.740103	0.751609	0.699397	0.699213	0.744575	1.22845	1.0481	0.930571	0.925129	1.04077	1.29518	0.799311	1.02185	1.11973	1.06199	1.02886	1.25182	0.952724	1.24601	1.0288
MAFbin8_nearest: quin2	1	0.995238	0.780061	0.961235	1.11356	0.974331	0.981903	1.01177	0.324426	1.09099	0.98895	1.09162	1.09221	1.01753	1.07903	0.903957	0.824122	1.06283	0.975983	0.821758	1.07519	0.976134	1.07238	1.10329	0.868328	1.0711	0.621695	0.584947	0.546301	0.648351	0.596977	0.581134	0.571081	0.659824	1.02491	0.942102	0.858112	1.0883	0.903061	0.926216	0.971733	1.07988	0.603637	0.922198	0.938509	0.905156	1.03945	0.990986	0.937214
MAFbin8_nearest: quin3	1	0.977939	1.2843	1.01474	0.924456	0.800803	1.05309	1.04954	1.72959	1.20387	1.01773	0.959804	1.03406	0.911509	0.959253	1.02276	0.99424	0.812436	0.978365	0.968484	1.12275	1.06975	1.13199	1.11336	0.972146	1.11723	1.15333	1.12652	1.14519	1.13281	1.09319	1.06658	1.05425	1.10767	0.860588	1.16377	1.02933	1.2499	1.11102	1.17275	1.08563	1.36353	1.0344	1.1062	0.972464	1.0092	1.23462	1.11879	0.97395
MAFbin8_nearest: quin4	1	1.09392	1.23892	1.05107	1.01919	0.974331	0.992131	1.0054	1.64917	0.878462	1.03502	1.00633	0.994287	1.05667	1.03038	0.88409	0.966212	1.07325	1.00363	0.973936	1.02719	1.06121	1.04664	1.02973	1.21566	1.03384	1.14258	1.14843	1.17216	1.18774	1.08359	1.13369	1.10992	1.1484	1.06591	0.988058	1.10329	0.879905	1.07673	0.802721	0.943153	0.795704	1.03481	0.998143	1.12163	0.905156	0.880471	0.816106	1.03929
MAFbin8_nearest: quin5 (highest)	1	0.938851	1.00949	0.920809	0.905944	1.29911	1.00236	0.890864	0.648852	1.02015	0.890669	0.880918	0.733161	0.974484	1.01712	1.1076	1.25039	0.739815	1.00916	1.26307	0.758395	0.913446	0.823586	0.746032	0.903061	0.745112	1.41702	1.46505	1.48509	1.29125	1.47489	1.51952	1.56587	1.3398	0.819929	0.857849	1.07877	0.85675	0.868328	0.802721	1.20038	0.738868	1.20727	0.911348	0.938509	0.928365	0.8927	0.827765	1.02073
MAFbin9_nearest: quin1 (lowest)	1	0.99168	0.58192	1.03615	1.05838	0.998963	0.923411	1.02152	0.785701	0.719714	1.04793	1.05785	1.16494	1.02407	0.925307	1.06371	0.8622	1.34715	1.04269	0.970068	1.00286	0.973489	0.916004	0.973566	1.04059	1.02145	0.68894	0.711164	0.712762	0.767552	0.753065	0.679796	0.706814	0.768433	1.35453	1.04981	1.00857	1.01344	1.01399	1.26451	0.738878	1.03341	1.13917	1.02802	1.08279	1.2548	0.897802	1.15265	1.0083
MAFbin9_nearest: quin2	1	0.978844	0.922477	0.967018	1.05965	0.93632	0.966541	0.99765	0.421416	1.02322	1.00547	1.07842	1.05796	1.01744	1.06469	0.931219	0.8037	1.13089	0.976587	0.826578	1.06255	0.979209	1.08149	1.08068	1.00711	1.07897	0.580552	0.5507	0.532467	0.607895	0.574451	0.555108	0.551975	0.614414	0.847593	0.919687	0.93765	0.990496	0.8272	1.01282	1.00608	1.03465	0.701866	0.962122	0.979177	0.865992	1.12676	0.93765	0.953423
MAFbin9_nearest: quin3	1	1.01531	1.35944	1.00788	0.929516	0.72352	1.01907	1.06667	1.74185	1.22498	1.01171	1.00626	1.07344	0.895665	0.926415	0.992957	1.0716	0.840383	0.948524	0.883406	1.14053	1.08852	1.09879	1.15485	1.00711	1.10712	1.06914	1.04577	1.05396	1.10109	1.03093	0.999194	0.986006	1.04718	0.932352	1.23172	1.0819	1.23208	1.316	1.13942	1.09485	1.14961	1.14053	1.17468	1.07243	1.00016	1.25336	1.14201	1.06559
MAFbin9_nearest: quin4	1	1.05219	1.26284	1.04916	1.15306	1.04314	1.08254	1.0106	1.40528	0.836202	1.04023	0.986324	0.975777	1.08859	1.00978	0.905856	0.893356	1.00679	1.01067	1.06981	1.00446	1.02972	1.07326	1.01752	1.00751	1.03247	1.10407	1.09627	1.08183	1.10153	1.06213	1.09617	1.05247	1.07966	1.14471	1.0022	0.986128	0.966724	1.01561	0.823245	0.858468	0.862551	0.789915	0.98489	1.03788	0.915146	0.911902	0.817765	1.02861
MAFbin9_nearest: quin5 (highest)	1	0.962016	0.873926	0.939778	0.799384	1.29808	1.00856	0.903532	0.646171	1.19616	0.894617	0.871074	0.72767	0.974233	1.0739	1.10614	1.36927	0.674382	1.02149	1.2502	0.7896	0.92911	0.830582	0.773429	0.93765	0.759971	1.55772	1.59647	1.61936	1.42225	1.57974	1.67015	1.7031	1.49062	0.720454	0.796515	0.985734	0.797229	0.8272	0.759615	1.30198	0.919687	1.22827	0.850248	0.827638	0.963568	0.810256	0.949671	0.944076
MetaLR_published_nearest: quin1 (lowest)	1	0.74777	0.901395	0.756229	0.522585	0.576052	0.828652	0.64387	2.7731	1.64805	0.736774	0.859103	0.766837	1.03874	0.767986	1.03534	0.714092	0.421963	0.886929	0.6769	0.876589	0.913458	0.951683	0.861064	0.892615	0.818141	1.85795	1.80644	1.81458	1.87386	1.68542	1.7411	1.75182	1.82331	0.809304	0.720607	0.548238	0.876051	0.666486	0.746066	0.796885	0.859142	0.869329	0.699556	0.644524	0.692747	0.821307	0.71019	0.709485
MetaLR_published_nearest: quin2	1	0.843926	0.491892	1.05794	0.727404	0.910946	0.481371	0.602602	1.02492	1.04924	0.767448	0.974669	0.969241	1.05282	0.970526	0.95004	1.13657	0.974202	1.14215	1.00713	0.751702	0.81233	0.70253	0.704826	0.785856	0.728675	1.05416	1.03979	1.02758	1.0806	1.08089	1.04888	1.0323	1.1002	0.571532	0.657053	0.677542	0.928003	0.750136	0.373202	0.724769	0.546974	0.652292	0.636247	0.831096	0.869723	0.665843	0.874475	0.74207
MetaLR_published_nearest: quin3	1	0.82881	0.49167	1.09198	0.908844	0.947698	0.507884	0.609253	0.600544	0.885318	0.795644	0.969276	0.861509	0.834619	1.07114	1.00896	0.843927	1.07114	1.16893	0.919889	0.772233	0.903308	0.850047	0.738055	0.821206	0.798187	0.75336	0.786915	0.787457	0.783707	0.825905	0.772262	0.80712	0.785501	0.428455	0.611148	0.548238	0.824518	0.62483	0.522246	0.760663	0.702934	0.543331	0.661398	0.759106	0.597664	0.594739	0.559957	0.644986
MetaLR_published_nearest: quin4	1	1.06921	0.98423	1.11182	1.56918	0.836961	1.19059	1.01865	0.37126	0.777059	1.12848	1.05812	1.1434	0.971577	1.05188	1.00987	1.33201	1.11543	0.974229	1.15525	1.06539	1.17333	1.08202	1.11928	0.92916	1.15842	0.641954	0.663787	0.646202	0.598369	0.706499	0.702692	0.69769	0.624205	1.09593	1.08645	1.45253	1.08316	1.2091	1.12011	0.978881	1.17262	0.978881	0.967534	1.11819	1.15562	1.04882	1.09359	0.979115
MetaLR_published_nearest: quin5 (highest)	1	1.51028	2.13057	0.982156	1.27238	1.72816	1.99144	2.12546	0.22962	0.640153	1.57166	1.13887	1.25913	1.10224	1.1385	0.995772	0.973762	1.41736	0.827801	1.24098	1.53403	1.19764	1.41366	1.57675	1.571	1.4966	0.692276	0.70278	0.723874	0.663137	0.701059	0.734819	0.710816	0.666486	2.09467	1.92466	1.77371	1.28831	1.74953	2.2382	1.73866	1.71828	1.95599	2.03507	1.64712	1.68433	1.86918	1.76182	1.92421
MetaSVM_published_nearest: quin1 (lowest)	1	0.946942	0.57377	1.12367	0.863636	0.35316	0.695187	0.685596	0.936396	1.0218	0.835416	0.926431	0.918561	1.01633	1.09164	1.08839	0.941558	0.616883	1.29208	1.11979	0.782881	0.898477	0.794824	0.760626	0.75	0.838323	1.01833	1.0495	1.03229	1.11558	1.08069	1.07678	1.01835	1.0381	0.666667	0.638686	0.806452	0.618557	0.5	0.671642	0.76087	0.546875	0.978261	0.559796	0.802292	0.652174	0.679887	0.614754	0.602151
MetaSVM_published_nearest: quin2	1	0.832719	0.655738	1.00439	0.886364	0.799257	0.574866	0.581717	1.18375	1.21253	0.739022	0.940054	0.864899	0.934664	0.97035	1.10158	0.941558	0.854978	1.1101	0.954861	0.668058	0.878173	0.767098	0.671141	0.464286	0.638723	1.12525	1.07426	1.08611	1.09548	1.04707	1.09551	1.13303	1.14762	0.52381	0.729927	0.483871	1.13402	0.916667	0.671642	0.652174	0.859375	0.869565	0.763359	0.802292	0.733696	0.623229	0.614754	0.849462
MetaSVM_published_nearest: quin3	1	0.740604	0.737705	0.913371	0.681818	1.13383	0.681818	0.692521	1.21908	1.15804	0.764013	0.922715	0.893308	0.984574	0.808625	0.890501	0.974026	0.876623	0.896269	0.729167	0.91858	0.959391	0.933457	0.883669	1.03571	0.898204	1.16599	1.14356	1.12524	1.1407	1.15274	1.09551	1.11009	1.15238	0.571429	0.611314	0.677419	0.798969	0.666667	0.522388	0.688406	0.703125	0.652174	0.547074	0.659026	0.747283	0.679887	0.860656	0.612903
MetaSVM_published_nearest: quin4	1	1.02432	1.06557	1.02009	1.31818	1.09665	1.04278	1.03878	1.21908	0.967302	1.1246	1.07753	1.07639	0.95735	0.983827	0.949868	1.13636	1.24459	0.900819	0.989583	1.10647	1.01015	1.09057	1.11857	1.17857	1.1477	0.982688	1.0198	1.0274	0.969849	0.999039	0.983146	1	0.980952	1.28571	1.19526	1.25806	1.03093	1.25	1.04478	1.19565	1.32812	0.543478	1.2341	1.13181	1.27717	1.33144	1.24317	1.06452
MetaSVM_published_nearest: quin5 (highest)	1	1.45542	1.96721	0.938481	1.25	1.6171	2.00535	2.00139	0.441696	0.640327	1.53695	1.13327	1.24684	1.10708	1.14555	0.969657	1.00649	1.40693	0.800728	1.2066	1.52401	1.25381	1.41405	1.566	1.57143	1.47705	0.707739	0.712871	0.728963	0.678392	0.720461	0.749064	0.738532	0.680952	1.95238	1.82482	1.77419	1.41753	1.66667	2.08955	1.7029	1.5625	1.95652	1.89567	1.60458	1.58967	1.68555	1.66667	1.87097
MPC_published_nearest: quin1 (lowest)	1	0.544196	0.407956	0.373936	0.395838	1.18414	0.487918	0.98151	2.94081	1.80464	0.804212	0.844101	0.587727	1.04093	0.621804	0.628336	0.908629	0.387047	0.395221	0.118283	0.829072	0.862993	0.759368	0.82674	0.901797	0.769698	1.93164	1.86906	1.85781	1.94026	1.79733	1.80508	1.73893	1.866	0.968895	0.786453	0.527901	1.00524	1.18122	0.370182	0.604532	1.11055	0.713923	0.708087	0.736805	0.823281	0.879183	0.808413	0.846438
MPC_published_nearest: quin2	1	0.810886	1.02093	0.745134	0.817247	1.02462	0.769622	0.907508	0.731141	1.01904	0.969561	0.962924	0.88427	1.00152	0.906759	0.965403	0.769622	0.786277	0.707956	0.256541	0.806862	0.931625	0.893678	0.778173	0.714649	0.815146	0.756886	0.775765	0.757447	0.743465	0.822787	0.814991	0.872962	0.789028	0.714649	0.926766	0.704583	0.977508	0.77312	1.01904	0.564803	0.463198	0.952865	0.926902	1.07426	0.795202	0.802877	0.853375	0.858905
MPC_published_nearest: quin3	1	0.955458	0.713923	0.975029	1.41017	1.00351	1.13847	1.0939	0.615072	0.709516	1.01162	0.97976	0.954611	1.02577	0.921191	1.10324	1.04842	0.876548	0.899647	0.374563	0.955736	0.987083	1.01591	0.987153	1.0521	0.970489	0.732488	0.735088	0.722797	0.713923	0.756195	0.728462	0.746747	0.766778	0.560939	1.04529	1.02061	1.06268	0.772335	0.925456	1.04785	0.925456	0.83291	1.0349	0.800875	0.881055	1.00258	0.83781	1.02036
MPC_published_nearest: quin4	1	1.26831	1.32721	1.2279	1.13919	1.20543	1.16923	1.20751	0.36557	0.679358	1.10863	1.10284	1.14099	0.885182	1.09118	1.06048	0.944536	1.35604	1.22331	1.05576	1.39472	1.1857	1.34565	1.39577	1.27885	1.41813	0.668188	0.678794	0.712226	0.657016	0.735023	0.72384	0.752734	0.687044	1.58244	1.146	1.51485	1.09251	1.2279	1.11168	1.41201	0.926397	0.952865	1.3222	1.2827	1.40245	1.20432	1.35363	1.29996
MPC_published_nearest: quin5 (highest)	1	1.42145	1.53061	1.67832	1.23762	0.582329	1.43491	0.809595	0.346154	0.787037	1.10611	1.1105	1.43264	1.04651	1.45929	1.24269	1.32867	1.59453	1.77419	3.19527	1.01382	1.03273	0.985626	1.01235	1.05263	1.02679	0.910165	0.940707	0.949153	0.9447	0.888158	0.927117	0.888192	0.890558	1.17347	1.09562	1.23239	0.862069	1.04545	1.57407	1.37097	1.57407	1.54762	1.00817	1.10577	1.09827	1.11111	1.14706	0.974478
MVP_published_nearest: quin1 (lowest)	1	0.434566	0.45404	1.0882	0.235958	1.04051	0.231224	0.225402	0.720353	1.49006	0.527967	0.905019	0.770021	0.838941	0.437715	0.925744	0.780382	0.936458	1.27293	0.853046	0.723333	0.729429	0.748403	0.661029	0.713492	0.73636	1.39455	1.38793	1.37922	1.39405	1.29634	1.32712	1.36929	1.45033	0	0.353305	0.40771	0.480235	0.514134	0.416204	0.328582	0.384188	0.192094	0.243092	0.513448	0.490109	0.324639	0.445514	0.387166
MVP_published_nearest: quin2	1	0.717254	0.303175	1.23903	0.551444	0.964001	0.393706	0.534697	1.3949	0.912037	0.714192	0.931755	0.846228	1.01304	0.831857	1.00735	0.833731	1.13149	1.19375	1.01977	0.845231	0.928278	0.871975	0.882774	0.655074	0.865797	0.985318	1.01101	1.03606	1.04445	1.10717	1.07556	0.976797	1.02298	0.254359	0.627309	1.02089	0.480999	0.367822	1.11164	0.78985	0.641331	0.384799	0.509092	0.841523	0.561015	0.500238	0.751532	0.562284
MVP_published_nearest: quin3	1	1.03521	1.06027	1.15585	1.25944	0.989269	0.624801	0.712363	1.44185	1.13224	0.898864	0.981568	1.06497	0.95731	1.2131	0.995107	1.19754	0.981831	1.14412	1.10158	0.844559	0.97907	0.871283	0.863696	0.773564	0.86511	0.984536	0.989159	0.930667	0.922784	0.955431	0.942905	0.926727	0.930175	0.677751	0.658955	0.918076	0.86511	0.808567	0.555379	0.789223	0.897151	0.768986	0.641389	0.79414	0.79414	0.649793	0.680535	0.678079
MVP_published_nearest: quin4	1	1.15956	0.75854	0.890135	1.22203	0.860469	1.22841	1.15349	0.962762	0.663827	1.12537	1.07174	1.03451	0.982411	1.22628	0.973778	1.25159	0.908894	0.804594	0.92404	1.2257	1.15267	1.19418	1.21478	1.43039	1.23555	0.715195	0.695621	0.722676	0.748204	0.775634	0.741308	0.799833	0.70642	1.86678	1.06244	0.66411	1.05904	1.10435	0.695328	0.988098	0.898578	1.54042	1.46204	1.14632	1.09953	1.40178	1.12819	0.950821
MVP_published_nearest: quin5 (highest)	1	1.65389	2.42347	0.626728	1.73173	1.14547	2.52235	2.37454	0.480616	0.80085	1.73396	1.11006	1.28439	1.20841	1.29172	1.09805	0.937202	1.04134	0.58423	1.10158	1.36164	1.21096	1.31457	1.37824	1.42812	1.29766	0.919621	0.915499	0.930667	0.889827	0.864916	0.912489	0.926727	0.889288	2.20269	2.2983	1.98916	2.11471	2.20518	2.22152	2.10459	2.17879	2.11471	2.14534	1.70507	2.05542	2.12432	1.99467	2.42171
non_synonymous_nearest: quin1 (lowest)	1	1.01254	0.881889	1.06506	1.0212	1.11643	1.09357	1.02769	0.757178	0.667155	1.0778	1.06373	1.13451	1.04278	0.892629	1.10069	1.13148	1.3495	1.06472	1.00302	0.975342	1.02485	0.945931	0.967233	1.02595	1.01674	0.715903	0.723005	0.699812	0.796816	0.772562	0.71391	0.718714	0.773815	1.32958	1.06194	1.00557	1.01936	1.14113	1.31875	0.883889	1.06005	1.06327	1.05596	1.0997	1.23633	0.953177	1.17432	1.07306
non_synonymous_nearest: quin2	1	1.06381	1.17637	1.02803	1.13034	0.886447	0.966836	1.06845	0.454506	0.906722	1.0592	1.12078	1.04864	1.01671	1.12981	0.885998	0.754651	1.12859	1.00173	0.781459	1.0663	0.996006	1.1249	1.08593	1.12573	1.07476	0.502282	0.486764	0.493673	0.543731	0.49024	0.490491	0.483557	0.566559	0.871483	1.03562	0.914554	1.06956	1.02353	1.11101	1.05433	1.13626	0.531868	0.994999	0.933066	1.00252	1.06258	1.14872	1.07353
non_synonymous_nearest: quin3	1	0.916157	0.957057	0.941781	0.78357	0.674587	0.878941	1.0093	2.44408	1.50058	0.966859	0.949877	1.0037	0.880833	0.894196	0.925186	1.0705	0.792111	0.898655	0.844731	1.05764	0.98754	1.03699	1.03353	0.696219	1.02813	1.48089	1.42577	1.43803	1.44878	1.37979	1.35709	1.32206	1.40311	0.734847	1.01911	1.03786	1.2204	1.14314	0.764827	0.987606	1.28946	1.06514	1.08241	0.990073	0.990799	1.1049	0.967244	0.890663
non_synonymous_nearest: quin4	1	1.06698	1.17585	1.08381	1.12984	1.04555	1.00456	1.02097	1.0264	0.692331	1.06567	0.955433	1.04818	1.06045	1.1496	0.898262	0.88004	1.06484	1.00129	1.07404	1.096	1.06389	1.11548	1.11769	1.12524	1.12225	1.05061	1.04586	1.04972	1.0225	0.962391	1.04506	1.02553	1.0159	1.28373	1.03517	0.975097	0.845327	0.865686	0.971711	0.883889	0.832895	0.956944	0.957727	1.04402	0.858923	1.00764	0.76983	1.07306
non_synonymous_nearest: quin5 (highest)	1	0.940368	0.808753	0.881173	0.934701	1.27648	1.05589	0.873579	0.319837	1.23415	0.830371	0.910106	0.764893	0.999028	0.933612	1.18977	1.16342	0.664499	1.03345	1.29651	0.804758	0.927653	0.776718	0.795629	1.0264	0.758091	1.25105	1.31927	1.31945	1.18884	1.39564	1.39403	1.45067	1.24124	0.779748	0.84814	1.06698	0.845697	0.826699	0.83326	1.19037	0.681758	1.38286	0.909011	0.933066	0.911378	0.871858	0.939865	0.889493
Nucleotide_Diversity_10kb_nearest: quin1 (lowest)	1	1.0121	1.06569	1.11878	0.838509	0.644727	0.895866	0.942414	0.476244	0.967575	0.942255	0.721172	1.06345	0.960881	1.19091	1.15451	0.957555	1.01374	1.20406	1.38843	0.934335	0.978222	0.921672	0.940138	0.897537	0.948383	0.823065	0.774281	0.746743	0.827599	0.724554	0.627199	0.525483	0.595981	0.609043	0.953935	1.14955	0.960962	0.911705	1.0812	0.921763	0.490251	0.671717	0.894479	1.13335	0.925694	1.11537	0.790052	1.0665
Nucleotide_Diversity_10kb_nearest: quin2	1	1.0369	0.655258	1.13	1.18815	0.879859	0.976484	0.965639	0.773243	0.958203	0.99337	0.875673	0.925827	1.09357	1.22147	1.11184	0.807919	1.10652	1.20905	1.09052	0.814053	0.89196	0.914363	0.817878	0.845535	0.839902	0.943655	0.949452	0.952237	0.984128	0.866451	0.802477	0.790382	0.870532	0.992863	1.02598	0.823152	1.1024	1.02135	0.85523	0.667714	0.78374	1.19316	0.970329	1.02001	0.897709	0.937975	0.919401	0.896237
Nucleotide_Diversity_10kb_nearest: quin3	1	1.09371	1.18899	1.01467	0.945495	0.89658	0.977584	0.961918	0.967643	1.16484	0.981497	0.997437	1.01291	1.02371	1.12805	0.973958	1.19196	0.945858	1.04208	0.976629	0.934599	0.975077	0.921932	0.932296	1.00039	0.97021	1.01876	1.00626	0.999813	1.01439	0.998682	1.01629	0.997568	1.05036	1.28256	1.02106	0.766586	0.961233	1.07777	1.12657	1.06033	1.17693	0.59725	1.04811	0.891355	1.17106	1.02271	1.11568	1.088
Nucleotide_Diversity_10kb_nearest: quin4	1	0.93908	1.31125	0.909728	1.02117	1.08472	1.13173	1.02867	0.981977	0.924501	1.03761	1.14304	0.973252	1.00893	0.802139	0.959504	1.0211	0.970875	0.851218	0.823914	1.06858	1.07711	1.05864	1.10192	1.20492	1.04867	1.04778	1.09659	1.0922	1.05751	1.14641	1.15758	1.23425	1.13488	1.47411	1.03871	0.996	0.889529	1.07717	0.900749	1.12884	1.12726	1.26844	1.00494	1.04654	0.907288	1.03142	1.03142	0.974412
Nucleotide_Diversity_10kb_nearest: quin5 (highest)	1	0.918205	0.778996	0.8267	1.00649	1.4943	1.01832	1.1014	1.80131	0.984977	1.04528	1.26282	1.02464	0.91281	0.65724	0.800037	1.02168	0.962901	0.693382	0.720403	1.24862	1.07772	1.18347	1.20793	1.0517	1.193	1.16683	1.17348	1.20908	1.11641	1.26405	1.39669	1.45255	1.34843	0.641278	0.960281	1.26487	1.08584	0.911962	1.03644	1.22168	1.42213	1.26916	1.0822	0.908663	1.09844	0.892545	1.14357	0.974961
Polyphen2_HDIV_published_nearest: quin1 (lowest)	1	1.09095	0.647958	1.19883	1.11078	0.379888	0.926198	0.976218	0.830014	0.818473	0.98182	0.962077	1.01469	1.06694	1.25894	1.16012	0.744462	0.810264	1.29333	1.34803	0.944167	1.0715	0.948338	0.935744	0.895259	0.941907	1.00305	1.00517	0.976911	1.07111	1.00287	0.975829	0.937858	0.956831	0.918097	1.05794	0.915224	1.21586	1.26089	1.10137	0.905245	1.3154	1.07111	0.903844	1.13813	0.979244	0.960083	1.03214	0.999706
Polyphen2_HDIV_published_nearest: quin2	1	1.02798	1.01872	1.13166	0.918054	0.540106	0.970779	0.98404	0.904236	0.979724	0.978494	1.01728	1.01178	1.02847	0.9838	0.960074	0.673891	0.86775	1.249	1.1518	0.889063	0.86524	0.849969	0.900651	0.97034	0.910243	1.00912	0.951006	0.955671	0.978214	0.966399	0.934763	0.948462	0.962532	0.765456	0.9128	1.30307	1.16239	0.991185	1.18667	1.0632	0.614156	1.07164	1.0002	0.938646	0.965102	1.03679	0.899882	0.942714
Polyphen2_HDIV_published_nearest: quin3	1	0.948599	1.11133	1.08084	0.821417	0.880173	0.853109	0.939979	0.830421	1.12595	0.961361	0.971894	0.967492	0.955353	0.864551	0.967238	1.45419	0.959092	1.13409	1.01398	1.0002	0.95775	0.988336	0.983605	1.04498	0.985204	1.00912	1.01113	1.02083	0.989205	0.971679	1.01266	1.06005	1.01484	0.816487	0.844826	0.986109	0.81097	0.856024	0.508574	0.748178	0.965102	1.07164	0.959092	1.03097	0.862742	1.00629	0.781864	1.03469
Polyphen2_HDIV_published_nearest: quin4	1	1.03938	0.925654	0.927911	0.965899	0.979712	0.9409	0.961538	1.16202	1.1254	1.00085	1.00211	1.03171	1.01822	0.95352	0.945281	1.24077	1.35805	0.773998	0.954444	1.05525	1.0987	1.14591	1.04235	1.11907	1.07035	1.02534	1.0598	1.05289	1.01069	1.0451	1.07964	1.05953	1.05617	0.969103	0.941471	0.985626	0.999706	0.945668	1.69442	1.02332	0.964628	0.952101	0.903844	0.953566	0.979244	0.838168	1.04689	0.953742
Polyphen2_HDIV_published_nearest: quin5 (highest)	1	0.893032	1.29655	0.660699	1.18381	2.22044	1.30908	1.13826	1.27331	0.950479	1.07749	1.04665	0.974306	0.930982	0.939081	0.967238	0.886699	1.00476	0.549558	0.5316	1.11133	1.00673	1.0674	1.13766	0.97034	1.09229	0.953364	0.972868	0.99368	0.950736	1.01393	0.99708	0.99411	1.00961	1.53091	1.24296	0.810018	0.81097	0.946132	0.508574	1.26009	1.14057	0.833497	1.23312	0.938646	1.21369	1.15876	1.23918	1.06918
Polyphen2_HVAR_published_nearest: quin1 (lowest)	1	1.09492	0.740523	1.20561	1.20737	0.299912	0.999706	0.917498	0.664011	0.818473	0.953279	0.970083	1.0215	1.07181	1.19935	1.16012	0.744462	0.741791	1.29333	1.41691	0.988598	1.10414	1.00761	0.994968	0.895259	1.00613	0.925034	0.917763	0.895502	0.966749	0.939534	0.908352	0.851676	0.883631	1.02011	1.02882	0.915224	1.1348	1.12579	1.18609	0.865887	1.22771	0.952101	0.917538	1.03047	1.03771	0.960083	0.98791	0.930761
Polyphen2_HVAR_published_nearest: quin2	1	0.988289	0.926108	1.12149	0.748939	0.700137	0.882526	1.07951	0.904236	1.12595	0.980398	0.998594	0.984526	0.999221	1.01361	1.02456	0.744827	0.879168	1.30395	1.0632	0.87795	0.843473	0.840086	0.876949	0.933019	0.878117	1.09274	1.05485	1.05341	1.09912	1.01921	1.02824	1.0499	1.05146	0.714426	0.932222	1.26785	1.18942	1.12635	0.932386	1.10258	1.05284	0.952568	1.0276	1.03097	0.950479	1.02154	0.95889	0.977203
Polyphen2_HVAR_published_nearest: quin3	1	0.988289	1.11133	1.08422	0.748939	0.740145	0.823691	0.895917	0.811967	0.906611	0.967072	0.989249	1.03903	0.989473	0.894363	0.888426	1.63153	0.981928	1.08413	1.02382	0.94463	0.952309	0.938919	0.924352	0.97034	0.953078	0.997966	0.972868	0.98282	0.950736	1.00336	1.02305	1.03469	0.95207	0.816487	0.864247	0.950891	1.0002	0.765916	0.932386	0.551289	0.526419	1.19071	0.904287	0.969421	0.760383	0.975801	0.767112	1.03469
Polyphen2_HVAR_published_nearest: quin4	1	1.00367	0.925654	0.846634	1.27982	1.15966	0.9409	0.946858	1.0698	1.02309	1.00846	1.00611	0.973828	1.02309	0.923722	1.0527	1.09897	1.23251	0.74903	0.865887	1.03303	1.04431	1.03724	1.00681	1.23098	0.984721	0.936179	1.00517	1.02033	0.95027	0.992316	0.965448	0.993622	1.0248	0.867092	0.951176	1.09123	0.86461	1.03573	1.10137	1.22011	1.14002	1.19013	0.931233	0.922805	1.09617	0.914365	1.12061	1.0112
Polyphen2_HVAR_published_nearest: quin5 (highest)	1	0.924785	1.29655	0.742015	1.01469	2.10041	1.35321	1.16029	1.55012	1.12595	1.09081	1.03597	0.981119	0.916359	0.968893	0.874097	0.780295	1.16461	0.569542	0.630045	1.15578	1.0557	1.17612	1.19692	0.97034	1.17796	1.04814	1.04939	1.04798	1.03317	1.04561	1.07498	1.07019	1.08808	1.58194	1.22354	0.7748	0.81097	0.946132	0.847624	1.26009	1.05284	0.714426	1.21942	1.04636	1.1552	1.12827	1.16542	1.04618
predictions_baselineLDMAF005_1000G_EUR_CADD_completed_ratio1to4_boosted_nearest: quin1 (lowest)	1	0.441656	0.246415	0.338213	0.366618	1.26049	0.595704	0.761201	1.69997	1.76738	0.592734	0.600792	0.317315	0.871629	0.756472	0.954701	0.596989	0.0597497	0.620283	0.50588	0.591666	0.695704	0.753203	0.600928	0.513891	0.611907	2.15072	2.12172	2.09617	2.15192	1.94358	1.97915	1.95888	2.09574	0.706601	0.590538	0.46073	0.552753	0.609004	0.406252	0.623419	0.294732	0.299131	0.69139	0.520115	0.682002	0.717108	0.698481	0.594459
predictions_baselineLDMAF005_1000G_EUR_CADD_completed_ratio1to4_boosted_nearest: quin2	1	0.75982	0.409998	0.61959	0.686246	0.943768	0.765774	1.01963	1.38447	1.10489	0.86693	0.842974	0.559251	0.94409	0.900545	1.1131	1.17067	0.332329	0.819634	0.876366	1.01684	0.927178	0.902316	0.94851	1.00039	0.984584	1.32083	1.31723	1.3079	1.30879	1.34394	1.39385	1.3819	1.32288	0.801598	0.838727	0.766586	0.854429	0.939597	0.901256	0.622365	0.784623	0.671907	0.809518	0.761546	0.844253	0.966924	0.855356	0.868987
predictions_baselineLDMAF005_1000G_EUR_CADD_completed_ratio1to4_boosted_nearest: quin3	1	1.00055	0.941933	1.03439	1.02059	0.911283	0.992759	1.09055	0.773243	0.761429	1.07595	1.0316	0.787149	1.05665	1.12047	1.04583	1.12683	1.02991	1.01889	1.0831	1.21734	1.12093	1.16908	1.20657	1.22987	1.23473	0.59755	0.603664	0.618374	0.605617	0.68974	0.623834	0.674647	0.643683	0.896779	1.03812	1.14858	1.08462	1.07656	1.21533	1.05913	0.930691	1.26773	1.06396	1.21883	1.10627	1.07728	1.12371	1.115
predictions_baselineLDMAF005_1000G_EUR_CADD_completed_ratio1to4_boosted_nearest: quin4	1	1.22503	1.06479	1.28646	1.35571	1.19409	1.25315	1.06172	1.01116	0.846983	1.15028	1.11531	1.1524	1.06801	1.04472	0.990235	0.978007	1.45549	1.16701	1.08681	1.10532	1.16194	1.07764	1.12559	1.20425	1.11269	0.594591	0.606594	0.612567	0.564855	0.658388	0.612491	0.595609	0.603985	1.12097	1.24453	1.09116	1.01349	1.07656	0.990266	1.35845	1.27358	1.11858	1.2427	1.09781	1.18788	1.133	1.19801	1.15734
predictions_baselineLDMAF005_1000G_EUR_CADD_completed_ratio1to4_boosted_nearest: quin5 (highest)	1	1.57094	2.3337	1.71886	1.56853	0.691123	1.3911	1.06623	0.133793	0.521731	1.31272	1.4079	2.18114	1.05919	1.17695	0.896171	1.12652	2.11881	1.37281	1.4462	1.06768	1.09328	1.09693	1.11718	1.05022	1.05497	0.340093	0.354479	0.368598	0.372583	0.367568	0.394039	0.392258	0.337342	1.47287	1.28667	1.53102	1.49315	1.29703	1.48498	1.33505	1.71395	1.64013	1.1913	1.39996	1.17848	1.10483	1.1234	1.26284
predictions_baselineLDMAF005_1000G_EUR_Caron_ratio1to4_nearest: quin1 (lowest)	1	0.268298	0.0822312	0.123919	0.091758	1.64049	0.392138	0.50161	4.16516	2.54241	0.416923	0.607238	0.276493	0.767101	0.351729	0.673232	0.619008	0.00854532	0.403941	0.383562	0.719799	0.703352	0.832738	0.715425	0.488748	0.742325	2.97877	2.93317	2.8855	2.97868	2.68975	2.77565	2.75744	2.98062	0.450163	0.469307	0.249844	0.535527	0.526552	0.361521	0.392966	0.491775	0.374336	0.538355	0.251673	0.518907	0.494151	0.531446	0.432178
predictions_baselineLDMAF005_1000G_EUR_Caron_ratio1to4_nearest: quin2	1	0.718344	0.245722	0.4746	0.670241	1.03698	0.952072	1.16261	0.728633	1.05231	0.950898	0.832177	0.476586	0.954389	0.962656	1.13616	0.914224	0.20428	0.704612	0.578641	1.03064	0.956892	0.95355	1.02842	1.17862	1.03373	1.07381	1.09304	1.10901	1.05401	1.16857	1.15976	1.18275	1.10305	0.928807	0.88635	0.804009	0.942371	0.993748	0.810218	0.851911	0.930691	0.596578	0.987352	0.873063	1.10627	1.01227	1.11443	0.973863
predictions_baselineLDMAF005_1000G_EUR_Caron_ratio1to4_nearest: quin3	1	1.00668	0.818842	0.844655	0.974622	0.785367	0.894858	1.3544	0.0891953	0.650026	1.12873	0.924654	0.742016	1.06487	1.15802	1.18447	1.33907	0.629685	0.950559	0.875134	1.03781	1.04545	1.01205	0.995749	1.07583	1.02626	0.629912	0.659156	0.670442	0.637466	0.735136	0.694529	0.699856	0.623658	1.21672	1.03176	1.12912	1.10209	0.910679	0.854989	1.03582	0.63661	0.894616	1.06366	1.12343	1.02437	1.29051	1.07698	1.22757
predictions_baselineLDMAF005_1000G_EUR_Caron_ratio1to4_nearest: quin4	1	1.19972	1.14702	1.38768	1.40181	0.911539	1.24537	0.961105	0.0297485	0.453563	1.14942	1.16652	1.24846	1.16491	1.20918	0.976611	1.14842	1.43887	1.21139	1.23923	1.10563	1.14176	1.10408	1.10971	1.07644	1.09146	0.245597	0.234498	0.246838	0.247557	0.26514	0.260949	0.256946	0.226913	1.05722	1.1963	1.35954	0.995993	1.18731	1.35074	1.31277	1.37193	1.34268	1.1494	1.15	1.11565	1.00327	1.02184	1.1012
predictions_baselineLDMAF005_1000G_EUR_Caron_ratio1to4_nearest: quin5 (highest)	1	1.80391	2.70218	2.16552	1.85787	0.628294	1.51312	1.0182	0	0.307907	1.35164	1.4678	2.25338	1.04783	1.31579	1.02816	0.977732	2.71445	1.72702	1.92084	1.10501	1.15136	1.09693	1.14956	1.17829	1.1052	0.079848	0.0878874	0.0957774	0.0902349	0.148167	0.116227	0.110058	0.0737051	1.34479	1.41412	1.45446	1.42205	1.37982	1.61998	1.40411	1.56704	1.78923	1.25937	1.59873	1.23287	1.19767	1.25338	1.26284
predictions_baselineLDMAF005_1000G_EUR_CDTS_gnomAD_ratio1to4_nearest: quin1 (lowest)	1	0.313372	0.123347	0.18326	0.397618	2.23989	0.678072	0.781354	4.88174	3.45286	0.59222	0.781088	0.458862	0.812728	0.272511	0.373243	0.725734	0.14527	0.35169	0.21971	1.0797	0.878332	1.06879	1.12192	1.3119	1.05223	2.76494	2.74488	2.72811	2.7419	2.57243	2.72156	2.79711	2.85536	0.450163	0.639964	0.422813	0.642632	0.803685	0.361521	0.647239	0.934372	0.449203	0.649444	0.242995	0.946778	0.596711	0.997626	0.510112
predictions_baselineLDMAF005_1000G_EUR_CDTS_gnomAD_ratio1to4_nearest: quin2	1	0.921967	0.61465	0.817538	0.853514	0.958957	1.05031	1.12481	0.133906	0.633455	1.0258	0.971419	0.879445	0.989031	0.969514	1.08118	1.14874	0.800546	0.855224	0.887007	0.963963	0.981366	0.954087	0.972283	0.846011	0.926568	0.88203	0.897209	0.909201	0.844846	0.99812	0.958975	0.929222	0.839813	1.05751	0.965815	0.996	0.871739	0.883829	0.900749	1.1058	1.47034	0.895371	1.12417	1.02059	0.998017	1.15222	1.10576	1.10857
predictions_baselineLDMAF005_1000G_EUR_CDTS_gnomAD_ratio1to4_nearest: quin3	1	1.19049	0.818842	1.20268	1.30965	0.785367	1.06569	0.97017	0	0.299354	1.0556	1.05429	0.988052	1.10462	1.28423	1.10111	0.935222	1.11471	1.1987	1.21629	1.03035	1.05228	1.04469	0.971463	0.947757	1.05497	0.615125	0.618142	0.635614	0.608358	0.680998	0.60665	0.632128	0.626493	1.12066	0.995346	1.14826	1.15541	1.07626	0.989987	1.08185	0.979399	0.820064	0.953037	1.20985	1.0697	1.0027	1.0027	1.01592
predictions_baselineLDMAF005_1000G_EUR_CDTS_gnomAD_ratio1to4_nearest: quin4	1	1.27207	1.51528	1.38903	1.20339	0.471353	1.09041	1.1482	0	0.359326	1.17034	1.05622	1.15435	1.03108	1.28144	1.25082	0.935485	1.42996	1.32315	1.3242	0.933547	1.01157	0.986206	0.898856	0.948024	0.940403	0.423018	0.445422	0.447087	0.468771	0.427525	0.436684	0.406482	0.399821	1.31314	1.23846	1.34002	0.977932	1.3526	1.4854	0.967034	0.734756	1.04401	1.22568	1.35714	1.02466	1.12371	1.01227	1.38317
predictions_baselineLDMAF005_1000G_EUR_CDTS_gnomAD_ratio1to4_nearest: quin5 (highest)	1	1.29913	1.92374	1.40389	1.23316	0.549603	1.11419	0.974699	0	0.265068	1.15435	1.13601	1.5168	1.06173	1.18924	1.19109	1.2537	1.50572	1.26839	1.3494	0.992735	1.0759	0.946486	1.03594	0.947491	1.02597	0.322259	0.301662	0.287251	0.343378	0.327585	0.283401	0.242624	0.286235	1.05632	1.15889	1.09054	1.35056	0.882834	1.25963	1.19661	0.881212	1.78873	1.04634	1.16631	0.960643	1.12308	0.881758	0.980369
predictions_baselineLDMAF005_1000G_EUR_CTCF_DEEPSEA_MAX_ALL_ratio1to4_nearest: quin1 (lowest)	1	0.561401	0.492552	0.446051	0.488548	1.35426	0.676925	0.770402	4.30714	2.8125	0.629056	0.620194	0.634272	0.879678	0.56308	0.672093	0.85236	0.324173	0.680121	0.591099	0.890742	0.815193	0.929518	0.925232	1.05288	0.892161	2.62685	2.56695	2.53727	2.5826	2.27099	2.39297	2.39913	2.4697	0.609902	0.608459	0.518029	0.962317	0.802325	0.586477	0.576914	0.392754	0.373703	0.59716	0.537149	0.790676	0.64224	0.623625	0.686071
predictions_baselineLDMAF005_1000G_EUR_CTCF_DEEPSEA_MAX_ALL_ratio1to4_nearest: quin2	1	0.932925	0.942729	0.998721	0.899492	1.10075	0.855145	1.09628	0.535775	1.08745	1.00365	1.02344	0.98721	1.08028	0.957151	0.838064	0.787323	1.06486	1.04379	0.775885	0.844639	0.933758	0.882452	0.834778	0.58981	0.847797	0.737206	0.742019	0.738026	0.804286	0.787311	0.735043	0.737371	0.805993	0.673153	1.08153	0.977122	0.943167	1.18798	0.991103	1.17525	1.07855	0.820988	0.971149	1.01222	1.20703	1.18973	1.17114	1.08063
predictions_baselineLDMAF005_1000G_EUR_CTCF_DEEPSEA_MAX_ALL_ratio1to4_nearest: quin3	1	1.23	1.39321	1.25066	0.990686	0.880354	1.35156	0.975797	0.104149	0.496491	1.13794	1.06831	1.19604	1.00608	1.21268	1.11594	0.999831	1.41373	1.19371	1.23587	0.971435	0.991625	0.947552	0.947976	1.0511	0.976846	0.509091	0.536566	0.546102	0.521474	0.587465	0.561767	0.562052	0.553255	1.24979	1.14804	1.05346	1.1386	0.828589	1.0809	0.921503	1.17627	1.11921	1.11565	1.19357	0.916361	1.12435	0.994256	1.17212
predictions_baselineLDMAF005_1000G_EUR_CTCF_DEEPSEA_MAX_ALL_ratio1to4_nearest: quin4	1	1.18261	0.942198	1.26074	1.15801	0.754377	0.968619	1.03799	0.0446228	0.367985	1.09514	1.15175	1.12733	1.02853	1.16183	1.21642	0.957016	1.30265	1.13931	1.26521	1.18781	1.12125	1.13021	1.19881	1.20459	1.14891	0.577005	0.580384	0.580796	0.550451	0.630064	0.606991	0.5986	0.553099	1.28147	1.11736	1.34039	1.06713	1.1597	1.17064	1.12852	1.02895	1.71564	1.1494	1.08947	1.06123	0.966107	1.09616	1.09414
predictions_baselineLDMAF005_1000G_EUR_CTCF_DEEPSEA_MAX_ALL_ratio1to4_nearest: quin5 (highest)	1	1.09217	1.22826	1.04278	1.46193	0.911026	1.14705	1.11906	0.0148659	0.239483	1.13344	1.13551	1.05444	1.00523	1.10438	1.15669	1.40283	0.893472	0.942554	1.131	1.10501	1.1377	1.10999	1.0929	1.10145	1.13391	0.553021	0.577128	0.600786	0.54432	0.726588	0.705868	0.7055	0.620824	1.1847	1.0439	1.10999	0.888779	1.02106	1.16999	1.19694	1.32219	0.969167	1.16577	1.16664	1.02437	1.07698	1.11411	0.966534
predictions_baselineLDMAF005_1000G_EUR_DNase_DEEPSEA_MAX_ALL_ratio1to4_nearest: quin1 (lowest)	1	0.418309	0.205462	0.265142	0.458531	2.00215	0.669525	0.737529	4.92375	3.45091	0.603723	0.650539	0.513478	0.82652	0.395868	0.456703	0.618659	0.307458	0.480037	0.390789	0.884254	0.754391	0.937121	0.910026	1.1312	0.900372	2.68621	2.64336	2.61879	2.68192	2.36507	2.44404	2.46132	2.64036	0.642727	0.651786	0.307327	0.695792	0.775533	0.451646	0.623771	0.638946	0.2993	0.674699	0.451021	0.818864	0.587056	0.745468	0.594795
predictions_baselineLDMAF005_1000G_EUR_DNase_DEEPSEA_MAX_ALL_ratio1to4_nearest: quin2	1	0.872521	0.778338	0.952946	0.746615	0.942971	1.00118	1.23983	0.059497	0.718854	1.04203	0.955548	0.746341	0.997277	1.04186	0.841068	0.914482	1.00466	0.957101	0.819972	0.918869	0.974253	0.908088	0.899109	0.948291	0.911945	0.615472	0.586246	0.601124	0.62035	0.615809	0.638191	0.62966	0.624009	1.08925	0.971616	0.880829	1.06713	0.88358	1.12562	0.967306	1.02895	1.1189	1.01317	1.04624	0.85261	1.17977	0.947529	1.19297
predictions_baselineLDMAF005_1000G_EUR_DNase_DEEPSEA_MAX_ALL_ratio1to4_nearest: quin3	1	1.15908	0.860268	1.31291	1.00564	0.817242	0.813966	0.989939	0	0.265291	1.09278	1.00645	0.797139	1.01148	1.34494	1.04265	0.850681	1.30265	1.23342	1.14277	1.19528	1.12125	1.12368	1.15021	0.97392	1.17763	0.452727	0.457272	0.453021	0.445603	0.538833	0.499208	0.494128	0.448152	0.864995	1.08092	1.14891	1.06713	0.938804	1.12562	0.875182	0.783961	0.596746	1.12385	1.18459	0.952384	1.14261	0.984686	1.15767
predictions_baselineLDMAF005_1000G_EUR_DNase_DEEPSEA_MAX_ALL_ratio1to4_nearest: quin4	1	1.25104	1.31088	1.33899	1.00564	0.597215	1.09071	0.9563	0.0148743	0.299523	1.10576	1.15585	1.33638	1.06547	1.25023	1.2616	1.02082	1.32819	1.25544	1.19842	0.963691	0.953743	0.973418	0.963909	0.948291	0.95503	0.553333	0.597971	0.5837	0.576663	0.655723	0.6155	0.607071	0.592809	0.993142	1.08092	1.07231	1.06713	1.35298	1.12562	1.08246	1.32293	1.26809	1.05574	1.15865	1.09751	1.00327	1.01255	0.95296
predictions_baselineLDMAF005_1000G_EUR_DNase_DEEPSEA_MAX_ALL_ratio1to4_nearest: quin5 (highest)	1	1.29699	1.84188	1.12763	1.78123	0.64382	1.42324	1.07553	0.0148617	0.273618	1.15435	1.23034	1.60465	1.09863	0.965269	1.39597	1.59368	1.05485	1.07233	1.44579	1.03752	1.19544	1.05745	1.0764	0.998706	1.05467	0.697734	0.720474	0.748595	0.680936	0.828932	0.807694	0.812507	0.700001	1.40843	1.2135	1.58798	1.10178	1.04837	1.16966	1.44974	1.2239	1.7142	1.13141	1.15767	1.27784	1.08595	1.30871	1.10027
predictions_baselineLDMAF005_1000G_EUR_EDS_cont_ratio1to4_nearest: quin1 (lowest)	1	0.662298	0.410576	0.547263	0.687214	1.24438	0.6608	0.919927	1.93802	1.44953	0.748693	0.744607	0.411218	0.871383	0.889158	1.11467	1.10838	0.213332	0.778647	0.907352	0.808632	0.846258	0.864303	0.828073	0.950431	0.80605	2.20943	2.23864	2.24111	2.1338	2.14019	2.18896	2.21869	2.22023	0.706401	0.712097	0.786859	0.802157	0.719529	0.812275	0.854074	0.638405	0.373808	0.708261	0.797285	0.6909	0.698284	0.716905	0.67919
predictions_baselineLDMAF005_1000G_EUR_EDS_cont_ratio1to4_nearest: quin2	1	0.82189	0.737996	0.65962	0.609997	0.990957	0.912412	0.93787	1.77153	1.38753	0.859843	0.761634	0.617914	1.05499	1.03326	1.05048	1.02168	0.400499	0.869734	0.772391	1.06918	0.875858	1.00039	1.07011	1.00039	1.06364	1.4304	1.39938	1.40962	1.47203	1.35821	1.40521	1.38755	1.42792	0.929854	0.850882	0.881574	0.801028	1.10541	0.991382	1.01422	0.93174	0.59725	0.945858	0.830777	1.01673	1.0506	0.87395	1.05267
predictions_baselineLDMAF005_1000G_EUR_EDS_cont_ratio1to4_nearest: quin3	1	0.968755	0.696408	0.904255	0.761852	1.17871	0.976759	0.965911	0.580096	0.984146	0.965327	0.932563	0.842076	1.0058	0.975555	0.924479	0.680544	0.613012	0.945087	0.857075	1.05334	1.01527	1.01262	1.06111	1.28147	1.01247	0.665775	0.662458	0.665011	0.672774	0.672829	0.652374	0.649425	0.629682	0.897032	0.953398	0.976572	1.10271	0.74552	0.405223	0.806088	0.930953	0.895119	0.911004	0.890602	0.925173	1.07758	1.06829	0.981196
predictions_baselineLDMAF005_1000G_EUR_EDS_cont_ratio1to4_nearest: quin4	1	1.16698	1.22826	1.24265	1.24873	0.942441	1.03315	1.12386	0.371647	0.786874	1.14288	1.18146	1.29853	0.996716	1.02234	0.920486	0.892712	1.48061	1.11065	1.01234	1.08261	1.1377	1.09693	1.05242	0.768452	1.09802	0.408112	0.42186	0.417938	0.43662	0.481543	0.459239	0.46563	0.450735	1.15268	1.24418	1.07171	1.24429	1.29703	1.39498	1.05883	0.979399	1.34192	1.17428	1.0975	1.18754	1.08626	1.1791	1.12174
predictions_baselineLDMAF005_1000G_EUR_EDS_cont_ratio1to4_nearest: quin5 (highest)	1	1.37896	1.92482	1.64459	1.69084	0.644182	1.4159	1.05211	0.342012	0.393547	1.28241	1.37875	1.82822	1.07085	1.07944	0.990235	1.29692	2.28964	1.29513	1.45031	0.985825	1.12435	1.02539	0.987932	0.999268	1.01937	0.2899	0.281319	0.269994	0.288251	0.35057	0.297739	0.282279	0.275054	1.31314	1.23846	1.28259	1.04905	1.13177	1.39537	1.26635	1.5185	1.78973	1.25973	1.38307	1.17881	1.08657	1.16086	1.1644
predictions_baselineLDMAF005_1000G_EUR_EigenALL_ratio1to4_nearest: quin1 (lowest)	1	0.349367	0.16423	0.179516	0.305428	1.9217	0.554746	0.693558	3.83131	2.48736	0.541708	0.622014	0.36618	0.797344	0.370219	0.717566	0.660765	0.0682661	0.373269	0.371865	0.876018	0.777735	0.962519	0.884901	0.976118	0.906807	2.67207	2.63819	2.61657	2.63295	2.42879	2.48177	2.46206	2.61254	0.642183	0.602544	0.479792	0.695203	0.747203	0.361011	0.577077	0.441973	0.299046	0.733861	0.467971	0.763627	0.707595	0.735526	0.608441
predictions_baselineLDMAF005_1000G_EUR_EigenALL_ratio1to4_nearest: quin2	1	0.759606	0.327906	0.622895	0.853755	0.691902	0.773703	1.20206	0.416714	0.505194	0.957605	0.750742	0.437891	0.906867	1.22882	1.26927	0.936276	0.281122	0.811389	0.738762	0.852114	0.923497	0.804012	0.842883	0.820605	0.819058	0.97998	0.985448	0.99372	1.00244	1.05831	1.0529	1.07639	1.03303	1.02576	0.874947	0.862166	0.800802	0.607803	0.810902	0.783498	0.490251	0.671717	0.860404	0.830543	0.798638	1.00383	0.910883	1.01
predictions_baselineLDMAF005_1000G_EUR_EigenALL_ratio1to4_nearest: quin3	1	1.00297	0.737373	1.10423	0.990407	0.911539	0.9442	1.01877	0.312359	0.65895	1.01725	0.960474	0.736572	1.20469	1.26917	1.13648	1.40362	0.876947	1.13531	1.19471	1.24757	1.10074	1.13674	1.22311	1.28147	1.19199	0.62139	0.639008	0.641779	0.623262	0.758358	0.692083	0.683308	0.638191	0.929069	0.983761	1.07231	1.04935	1.21492	1.44079	1.10549	0.636968	1.04431	0.970602	1.17594	1.03402	1.059	0.975397	0.981196
predictions_baselineLDMAF005_1000G_EUR_EigenALL_ratio1to4_nearest: quin4	1	1.31947	1.67957	1.49202	1.32562	0.801526	1.30234	1.09566	0.297485	0.667507	1.17775	1.16981	1.16836	1.0058	1.25338	0.969661	1.04208	1.75389	1.33153	1.46927	1.01598	1.08706	1.02568	0.972009	0.99955	1.04838	0.408342	0.410372	0.418173	0.404829	0.4419	0.442479	0.460245	0.405606	1.08925	1.1963	1.2255	1.13828	1.21492	1.12562	1.10549	1.76391	0.969712	1.20048	1.21917	1.20635	1.28195	1.14261	1.24238
predictions_baselineLDMAF005_1000G_EUR_EigenALL_ratio1to4_nearest: quin5 (highest)	1	1.56666	2.08805	1.59894	1.52285	0.675416	1.42364	0.989382	0.148659	0.684238	1.30446	1.49569	2.28853	1.08474	0.87719	0.906591	0.956477	2.0167	1.34679	1.2237	1.00795	1.11037	1.07081	1.0767	0.922142	1.03344	0.322349	0.331043	0.33377	0.340564	0.31628	0.334508	0.321708	0.314664	1.31277	1.34129	1.35878	1.31539	1.21424	1.25998	1.42712	1.66498	2.01288	1.23384	1.30491	1.19661	0.946995	1.23481	1.15702
predictions_baselineLDMAF005_1000G_EUR_EigenPCALL_ratio1to4_nearest: quin1 (lowest)	1	0.396521	0.246346	0.223088	0.290157	1.62242	0.513956	0.655027	4.42762	2.70179	0.573643	0.505181	0.393594	0.831516	0.471475	0.661832	0.51156	0.127999	0.43548	0.461113	0.778683	0.705786	0.831564	0.787481	1.02749	0.798853	2.81739	2.7557	2.70971	2.77306	2.48308	2.46187	2.46206	2.72625	0.545855	0.645148	0.364642	0.802157	0.498135	0.586643	0.461661	0.441973	0.149523	0.554662	0.571965	0.599992	0.633111	0.577248	0.65089
predictions_baselineLDMAF005_1000G_EUR_EigenPCALL_ratio1to4_nearest: quin2	1	0.733723	0.409767	0.638375	0.655377	1.21049	0.871188	1.05751	0.327326	0.701936	0.925463	0.766132	0.420179	0.974821	1.14005	1.18547	0.936012	0.459888	0.787127	0.697729	0.934072	0.981366	0.914878	0.947976	0.871648	0.955298	0.908668	0.938258	0.961488	0.949723	1.03234	1.05828	1.06197	0.975999	0.769101	0.826106	0.900231	0.711624	0.718111	0.900749	0.806315	0.294068	0.5223	0.851645	0.813011	0.834705	0.966379	0.817706	0.939107
predictions_baselineLDMAF005_1000G_EUR_EigenPCALL_ratio1to4_nearest: quin3	1	0.900829	0.655812	0.958702	1.06719	0.943502	0.822568	1.25976	0.208357	0.59082	1.02609	0.979907	0.625559	1.02627	1.0993	1.07801	1.10651	0.792253	1.00973	0.980066	1.18847	1.06715	1.14392	1.12655	1.17962	1.13519	0.589172	0.580711	0.607274	0.579902	0.67606	0.692473	0.72042	0.618685	1.2822	0.935707	1.18787	1.03214	1.21561	1.03615	1.22134	1.22563	1.34343	1.2182	0.994922	1.0346	1.26408	1.06889	1.15126
predictions_baselineLDMAF005_1000G_EUR_EigenPCALL_ratio1to4_nearest: quin4	1	1.30628	1.26956	1.41337	1.37095	0.597047	1.39149	1.09055	0.0446102	0.521878	1.16798	1.21872	1.21686	1.05665	1.25619	1.09794	1.42449	1.35335	1.32715	1.41322	1.06051	1.09701	1.05805	1.07701	1.07614	1.09116	0.443725	0.471795	0.464506	0.454213	0.558633	0.521752	0.513748	0.456533	1.34517	1.22025	1.14858	1.13796	1.40781	1.21533	1.19728	1.22459	1.11858	1.1661	1.23612	1.34203	1.06799	1.30016	1.02326
predictions_baselineLDMAF005_1000G_EUR_EigenPCALL_ratio1to4_nearest: quin5 (highest)	1	1.6607	2.41558	1.76404	1.61422	0.628294	1.39923	0.936551	0	0.48752	1.30564	1.52851	2.34125	1.1103	1.0318	0.976062	1.02024	2.26346	1.43885	1.4462	1.03781	1.14795	1.05122	1.06051	0.845297	1.01908	0.245459	0.257803	0.261211	0.247418	0.253593	0.269307	0.245514	0.226785	1.05662	1.37164	1.39705	1.31539	1.15905	1.25998	1.31203	1.81189	1.86378	1.20832	1.38268	1.18754	1.06769	1.23481	1.23462
predictions_baselineLDMAF005_1000G_EUR_Greene_thyroid_sample_nearest: quin1 (lowest)	1	0.584477	0.533147	0.45786	0.442372	1.52619	0.741543	0.798617	4.02057	2.49312	0.728946	0.864579	0.882144	0.861867	0.388766	0.431446	0.702602	0.494372	0.607382	0.378875	1.05452	0.831615	0.954894	1.07042	1.10331	1.01362	1.9581	1.92799	1.88099	1.98269	1.71251	1.76623	1.75542	1.91389	0.577313	0.723454	0.728462	0.783448	0.801647	0.585982	0.830054	0.932002	0.373387	0.681892	0.554008	0.82633	0.697497	0.771897	0.699625
predictions_baselineLDMAF005_1000G_EUR_Greene_thyroid_sample_nearest: quin2	1	0.971988	0.902249	0.957502	0.97627	1.11711	1.0512	1.0536	0.550968	1.12233	0.985318	0.971419	1.10121	0.981334	0.850227	0.800263	1.00068	0.920554	0.908066	0.705748	0.904946	0.968507	1.0203	0.908231	0.795409	0.948917	0.773169	0.75711	0.758793	0.728931	0.747796	0.78657	0.797149	0.729778	1.34706	1.16725	0.977672	1.06834	1.07808	0.856435	0.991453	1.07916	1.6429	1.12512	0.995482	0.971618	1.0323	1.0881	1.06711
predictions_baselineLDMAF005_1000G_EUR_Greene_thyroid_sample_nearest: quin3	1	1.12028	1.47433	1.16303	1.03583	0.926994	1.07413	1.04251	0.193311	0.641654	1.11843	1.04556	1.14068	1.05949	1.08259	1.02498	0.82918	1.20014	1.10896	1.00891	1.07545	1.10384	1.16255	1.07701	1.07614	1.08398	0.591633	0.609524	0.635793	0.591059	0.646988	0.65219	0.67747	0.586971	1.05692	1.00777	0.880581	1.17352	1.04896	1.17031	0.990059	1.17561	0.894867	1.04693	1.00273	1.15161	1.0587	1.21658	1.02326
predictions_baselineLDMAF005_1000G_EUR_Greene_thyroid_sample_nearest: quin4	1	1.15513	1.10637	1.20021	1.29551	0.660266	1.09102	0.951762	0.208298	0.41945	1.06948	1.06749	1.05143	1.06861	1.3169	1.34192	1.0211	1.2434	1.1877	1.32123	0.949018	1.06343	0.934483	0.956078	1.10238	0.93375	0.843552	0.838568	0.845296	0.833193	0.90116	0.879534	0.878383	0.888045	0.92933	1.07515	1.13008	0.978482	1.07717	0.900749	0.944541	1.12726	1.11921	1.10714	1.18492	1.03431	0.984964	0.947795	1.12269
predictions_baselineLDMAF005_1000G_EUR_Greene_thyroid_sample_nearest: quin5 (highest)	1	1.16764	0.983164	1.22074	1.24944	0.770093	1.04188	1.15333	0.0297485	0.325196	1.0975	1.05077	0.824492	1.02853	1.36073	1.40062	1.44616	1.14088	1.18737	1.58429	1.01598	1.03237	0.927687	0.98821	0.922661	1.01966	0.834438	0.867644	0.879906	0.864995	0.992137	0.916159	0.892253	0.882122	1.08925	1.02627	1.28295	0.995993	0.994027	1.48582	1.24368	0.685965	0.969712	1.03871	1.26241	1.01588	1.22621	0.975397	1.08708
predictions_baselineLDMAF005_1000G_EUR_H3K27ac_DEEPSEA_MAX_ALL_ratio1to4_nearest: quin1 (lowest)	1	0.405438	0.205462	0.226766	0.382109	2.06521	0.734844	0.800195	4.98343	3.67411	0.623847	0.702418	0.488	0.82082	0.294526	0.369546	0.618659	0.273296	0.423798	0.30891	0.906735	0.744104	0.891248	0.958778	1.10549	0.907575	2.7337	2.67864	2.65083	2.70822	2.36507	2.48672	2.49531	2.70864	0.546318	0.621329	0.403366	0.767155	0.803231	0.451646	0.600668	0.786395	0.523774	0.631996	0.346939	0.855258	0.577737	0.764104	0.573552
predictions_baselineLDMAF005_1000G_EUR_H3K27ac_DEEPSEA_MAX_ALL_ratio1to4_nearest: quin2	1	0.881075	0.573512	0.860781	0.838037	1.17871	0.984898	1.1341	0	0.701739	1.03259	0.965399	0.933903	0.991594	0.808227	0.858445	0.808147	0.911004	0.864995	0.79771	1.06081	1.04604	1.12368	1.01251	0.948291	1.0771	0.639144	0.633146	0.641779	0.672774	0.738401	0.717611	0.728485	0.635355	1.2174	1.04449	0.938275	1.20942	1.24253	0.990545	1.08246	1.07795	0.820526	1.13237	1.03759	1.01588	1.10545	1.059	1.14355
predictions_baselineLDMAF005_1000G_EUR_H3K27ac_DEEPSEA_MAX_ALL_ratio1to4_nearest: quin3	1	1.18047	1.35185	1.31117	0.853274	0.597215	1.05816	1.03319	0	0.30808	1.1211	1.02615	1.02573	0.985912	1.28811	1.20599	0.871948	1.36225	1.23342	1.12422	1.06081	1.09048	1.03875	1.02061	1.1277	1.06992	0.446809	0.477791	0.476253	0.457253	0.590151	0.550263	0.547776	0.487862	0.961105	1.11129	0.957423	1.03156	0.469402	1.21567	1.17459	1.12694	0.820526	1.01317	1.25376	0.725626	1.08687	0.910371	1.17179
predictions_baselineLDMAF005_1000G_EUR_H3K27ac_DEEPSEA_MAX_ALL_ratio1to4_nearest: quin4	1	1.3152	1.43378	1.41377	1.27991	0.53435	1.05002	1.06683	0.0148743	0.188271	1.11402	1.14518	1.14296	1.07683	1.43018	1.25117	1.08462	1.44739	1.3055	1.36909	1.12057	1.08022	1.03875	1.11781	0.845773	1.0771	0.5918	0.57159	0.56918	0.550451	0.61866	0.589973	0.570365	0.550263	1.05722	1.12343	1.53188	0.92485	1.13209	1.57587	1.10549	0.979951	1.71564	1.08128	1.29699	1.161	1.22621	1.08687	1.10826
predictions_baselineLDMAF005_1000G_EUR_H3K27ac_DEEPSEA_MAX_ALL_ratio1to4_nearest: quin5 (highest)	1	1.2158	1.43257	1.18496	1.64421	0.628117	1.17112	0.965096	0.0148617	0.136809	1.10718	1.1598	1.40748	1.12418	1.17662	1.31263	1.61493	1.00381	1.17036	1.3976	0.850916	1.03833	0.907322	0.890257	0.973099	0.868128	0.594257	0.644327	0.667352	0.616917	0.692201	0.660325	0.662983	0.623483	1.21637	1.09821	1.16707	1.06623	1.35184	0.764775	1.03553	1.02808	1.11795	1.13992	1.06264	1.24159	1.00242	1.17877	1.00153
predictions_baselineLDMAF005_1000G_EUR_H3K4me1_DEEPSEA_MAX_ALL_ratio1to4_nearest: quin1 (lowest)	1	0.381841	0.205462	0.273863	0.427962	1.86027	0.571545	0.756811	4.95359	3.3479	0.603723	0.653833	0.437044	0.85502	0.45604	0.428812	0.575993	0.315998	0.457943	0.357293	0.801823	0.723529	0.838822	0.836899	0.951236	0.828342	2.62981	2.56691	2.5314	2.61765	2.31074	2.35584	2.37918	2.58915	0.674863	0.651786	0.384159	0.749314	0.747836	0.541975	0.554463	0.638946	0.224475	0.69178	0.433674	0.800667	0.615011	0.661602	0.63728
predictions_baselineLDMAF005_1000G_EUR_H3K4me1_DEEPSEA_MAX_ALL_ratio1to4_nearest: quin2	1	0.868	0.655258	0.968324	0.685474	1.17838	0.789324	1.19624	0.0297401	0.538989	1.01461	0.844487	0.492212	1.03676	1.27197	0.952015	0.552787	1.07247	1.01488	0.771521	1.03064	0.994484	0.960081	0.996029	1.153	0.990654	0.618257	0.606594	0.632889	0.643468	0.612786	0.609656	0.587141	0.635176	0.960835	1.02598	0.823152	0.995712	0.745311	1.03528	0.920985	0.832724	0.820295	1.0214	1.20154	0.779828	1.17015	1.02156	1.19969
predictions_baselineLDMAF005_1000G_EUR_H3K4me1_DEEPSEA_MAX_ALL_ratio1to4_nearest: quin3	1	1.09738	0.86051	1.27327	0.838273	0.801751	0.895614	0.995024	0	0.42801	1.08364	0.998517	0.727008	0.971979	1.34532	1.05685	1.06365	1.20934	1.23777	1.28041	1.08352	1.13182	1.11092	1.07761	1.02547	1.08459	0.550529	0.574683	0.563531	0.568086	0.6445	0.624185	0.643959	0.581627	1.21774	1.1116	1.20669	0.996273	1.02193	1.12594	0.875428	0.73517	1.19383	1.12417	1.24546	1.01616	1.1801	1.08718	1.20036
predictions_baselineLDMAF005_1000G_EUR_H3K4me1_DEEPSEA_MAX_ALL_ratio1to4_nearest: quin4	1	1.1951	0.90098	1.13869	1.44711	0.644182	1.05786	1.06172	0	0.44488	1.09365	1.1744	1.36335	0.985634	0.9595	1.18481	1.2544	1.15759	1.00888	1.12761	1.10532	1.07309	1.13642	1.06891	0.922402	1.11269	0.621215	0.65055	0.653211	0.617264	0.721092	0.728751	0.680293	0.615327	1.05692	1.0017	1.2443	0.995712	1.04896	1.21533	1.26635	1.17561	1.04401	0.970329	1.0373	1.07906	0.975123	0.854393	0.860952
predictions_baselineLDMAF005_1000G_EUR_H3K4me1_DEEPSEA_MAX_ALL_ratio1to4_nearest: quin5 (highest)	1	1.45552	2.37464	1.34345	1.59899	0.518342	1.68396	0.989382	0.0297318	0.248036	1.20303	1.3275	1.97806	1.15006	0.965541	1.37552	1.55162	1.24235	1.27875	1.46103	0.978082	1.0762	0.953282	1.02004	0.947757	0.983199	0.585552	0.606423	0.624004	0.558874	0.715191	0.686024	0.713966	0.583971	1.08864	1.20777	1.33964	1.26207	1.43501	1.07999	1.38109	1.61601	1.71468	1.1913	1.08022	1.32352	1.05841	1.37407	1.10058
predictions_baselineLDMAF005_1000G_EUR_H3K4me2_DEEPSEA_MAX_ALL_ratio1to4_nearest: quin1 (lowest)	1	0.390421	0.246554	0.242465	0.397393	2.04945	0.775669	0.824297	4.96851	3.58826	0.628582	0.687595	0.525237	0.83222	0.345197	0.435785	0.575993	0.273296	0.443883	0.346128	0.944203	0.75782	0.930568	0.983153	1.07978	0.943589	2.76932	2.71393	2.69452	2.74035	2.43657	2.54078	2.55195	2.75132	0.674863	0.676152	0.403366	0.731473	0.775533	0.406481	0.646873	0.884695	0.448949	0.70032	0.381633	0.955342	0.652284	0.875924	0.644361
predictions_baselineLDMAF005_1000G_EUR_H3K4me2_DEEPSEA_MAX_ALL_ratio1to4_nearest: quin2	1	1.00483	0.737165	1.02743	0.761638	0.958418	0.92766	1.10016	0.0148701	0.641654	1.04174	0.912604	0.748084	1.0254	1.25934	1.07362	0.978007	0.902236	1.09095	1.046	0.836458	0.909047	0.84252	0.850269	0.819913	0.818366	0.831245	0.843957	0.833208	0.86184	0.923454	0.904559	0.886357	0.788299	1.02489	1.0017	0.957154	1.03127	1.02135	1.21533	1.17426	0.587805	0.820295	0.97884	1.13239	0.870506	1.09585	0.900827	1.12206
predictions_baselineLDMAF005_1000G_EUR_H3K4me2_DEEPSEA_MAX_ALL_ratio1to4_nearest: quin3	1	1.16155	1.10637	1.26805	0.883997	0.707428	0.903756	1.01425	0	0.256806	1.07302	0.997696	0.728962	0.991873	1.31058	1.11594	0.872193	1.3967	1.2578	1.22474	1.10594	1.13866	1.09132	1.05331	1.07674	1.08459	0.52685	0.54243	0.557721	0.530213	0.576058	0.533395	0.530984	0.550418	0.865238	1.02048	1.14923	1.03185	0.77335	1.0809	0.829353	0.686159	1.11921	1.01346	1.21087	0.816559	1.11505	0.901335	1.18624
predictions_baselineLDMAF005_1000G_EUR_H3K4me2_DEEPSEA_MAX_ALL_ratio1to4_nearest: quin4	1	1.16764	0.901233	1.20857	1.41704	0.612931	0.95234	1.1341	0.0148743	0.325196	1.11166	1.12055	1.14491	1.0541	1.16183	1.16081	1.04208	0.98763	1.10127	1.21697	1.09816	1.08022	1.05835	1.06111	1.10207	1.09146	0.500071	0.521759	0.528524	0.495115	0.610107	0.589973	0.604248	0.541754	1.40962	1.16594	1.1872	1.10271	1.18731	1.44079	1.28974	1.61692	1.34268	1.19197	1.25376	1.14286	1.1519	1.14261	0.988255
predictions_baselineLDMAF005_1000G_EUR_H3K4me2_DEEPSEA_MAX_ALL_ratio1to4_nearest: quin5 (highest)	1	1.27349	2.0056	1.25099	1.53764	0.675226	1.4395	0.926684	0.0148617	0.196663	1.14374	1.28037	1.85061	1.09579	0.921106	1.21192	1.52993	1.43766	1.10434	1.16405	1.01513	1.11347	1.07704	1.05212	0.921883	1.06184	0.378432	0.383667	0.391706	0.378298	0.458619	0.436438	0.431644	0.37409	1.02431	1.13462	1.301	1.10178	1.24149	0.854749	1.05854	1.2239	1.26702	1.1144	1.01944	1.2144	0.983856	1.17877	1.05795
predictions_baselineLDMAF005_1000G_EUR_H3K4me3_DEEPSEA_MAX_ALL_ratio1to4_nearest: quin1 (lowest)	1	0.392567	0.164369	0.287818	0.397393	2.04945	0.64503	0.805015	4.96851	3.55393	0.620296	0.696653	0.535036	0.863571	0.34203	0.345142	0.575993	0.315998	0.467985	0.316353	0.944203	0.785252	0.950228	0.975028	1.15691	0.943589	2.61497	2.54927	2.51392	2.59428	2.30216	2.37575	2.37068	2.57492	0.707	0.639603	0.345743	0.66011	0.720138	0.406481	0.53136	0.933844	0.2993	0.649077	0.329592	0.909849	0.652284	0.875924	0.623118
predictions_baselineLDMAF005_1000G_EUR_H3K4me3_DEEPSEA_MAX_ALL_ratio1to4_nearest: quin2	1	0.99014	0.819303	1.1564	0.990407	0.880107	0.95234	1.08605	0.0148743	0.496352	1.04793	0.9301	0.588085	1.04274	1.38283	0.917528	0.574209	1.22602	1.13731	1.00549	0.896457	0.967416	0.921154	0.866708	0.794514	0.868861	0.429055	0.448478	0.473349	0.474728	0.473261	0.482189	0.505422	0.459498	0.961105	1.00198	0.976572	1.10271	0.938804	1.21567	1.0364	0.783961	0.969712	1.11534	1.2797	0.816329	1.06829	0.947529	1.18591
predictions_baselineLDMAF005_1000G_EUR_H3K4me3_DEEPSEA_MAX_ALL_ratio1to4_nearest: quin3	1	1.13952	0.941933	1.30385	0.853034	0.769877	0.89511	1.09055	0	0.367881	1.09955	0.99139	0.863324	0.994156	1.33825	1.19523	1.16936	1.36186	1.28312	1.26114	1.07545	1.05258	1.0058	1.06081	0.999268	1.0768	0.630089	0.64762	0.644502	0.652203	0.735343	0.657861	0.666179	0.663532	1.02489	1.11097	1.20601	1.1913	0.855727	1.26034	1.10518	0.78374	1.3423	1.03842	1.2707	0.897709	1.11443	0.891541	1.19969
predictions_baselineLDMAF005_1000G_EUR_H3K4me3_DEEPSEA_MAX_ALL_ratio1to4_nearest: quin4	1	1.2596	0.942198	1.20162	1.31039	0.628648	1.05002	1.02358	0.0148743	0.393658	1.0916	1.18048	1.31293	0.991594	1.04817	1.20599	1.16969	1.13237	1.11729	1.18729	1.14298	1.14517	1.13674	1.15021	1.17896	1.14173	0.630267	0.627283	0.62726	0.588313	0.684233	0.677901	0.655072	0.612664	1.08925	1.16594	1.14891	0.960421	1.24253	1.17064	1.01337	1.37193	0.895119	1.00466	1.09812	1.04309	1.12403	1.01255	0.967078
predictions_baselineLDMAF005_1000G_EUR_H3K4me3_DEEPSEA_MAX_ALL_ratio1to4_nearest: quin5 (highest)	1	1.21614	2.12899	1.048	1.4467	0.675416	1.45618	0.994185	0.0148659	0.196718	1.13934	1.20033	1.69883	1.10746	0.886656	1.33384	1.50911	0.961547	0.992584	1.22741	0.94075	1.04887	0.985929	0.947176	0.870912	0.968845	0.700888	0.732395	0.745903	0.695682	0.80922	0.810756	0.807091	0.694529	1.21672	1.08031	1.3205	1.08431	1.24184	0.944988	1.31203	1.12631	1.49103	1.1913	1.01973	1.33259	1.03984	1.27194	1.02297
predictions_baselineLDMAF005_1000G_EUR_H3K9ac_DEEPSEA_MAX_ALL_ratio1to4_nearest: quin1 (lowest)	1	0.416046	0.205404	0.296456	0.427841	1.98583	0.636685	0.799969	4.95219	3.50143	0.615387	0.713745	0.501577	0.849081	0.37676	0.3555	0.618484	0.375676	0.471869	0.312543	0.936445	0.761034	0.930305	0.96663	1.10518	0.914519	2.56082	2.49564	2.45788	2.53513	2.2672	2.33242	2.32471	2.52584	0.578291	0.669871	0.403253	0.766939	0.664555	0.451518	0.600499	0.786173	0.374019	0.66597	0.355512	0.864113	0.642784	0.819783	0.714968
predictions_baselineLDMAF005_1000G_EUR_H3K9ac_DEEPSEA_MAX_ALL_ratio1to4_nearest: quin2	1	0.945497	0.655627	1.12542	0.823032	1.03756	0.952608	1.07193	0.0297569	0.539292	1.05531	0.942679	0.766094	1.02314	1.14952	0.74744	0.616917	1.30302	1.07754	0.883295	0.98638	1.02582	1.03251	0.931771	0.846011	1.04867	0.452854	0.460333	0.473482	0.495254	0.464839	0.485162	0.491442	0.47665	1.1857	1.08123	0.842769	1.12081	1.16003	1.12594	0.898466	1.02924	0.969985	1.12417	1.18492	0.843778	1.16151	0.938503	1.10151
predictions_baselineLDMAF005_1000G_EUR_H3K9ac_DEEPSEA_MAX_ALL_ratio1to4_nearest: quin3	1	1.12273	1.18799	1.299	1.00564	0.66008	0.927921	1.07163	0	0.299523	1.08216	1.03436	0.986655	0.994435	1.32915	1.18862	0.893215	1.34522	1.25544	1.20584	1.06081	1.01186	0.986484	1.08541	1.20459	0.990933	0.541497	0.54814	0.557564	0.570838	0.61866	0.5843	0.592953	0.570118	0.929069	0.971616	1.14891	0.92485	0.938804	0.765421	0.990337	0.783961	1.04431	1.06426	1.24511	0.934243	0.92895	0.891792	1.11532
predictions_baselineLDMAF005_1000G_EUR_H3K9ac_DEEPSEA_MAX_ALL_ratio1to4_nearest: quin4	1	1.28312	1.22895	1.22074	1.21896	0.628648	1.09885	0.985133	0.0148743	0.419332	1.13054	1.13122	1.19766	1.03137	1.20918	1.30678	1.27602	1.10683	1.17735	1.25779	0.978632	1.0563	1.00608	0.980109	0.948291	0.990933	0.665775	0.700564	0.696955	0.664036	0.761209	0.711938	0.700249	0.675065	1.12129	1.14165	1.3021	1.08492	0.938804	1.39577	1.22065	1.22494	1.26809	1.01317	1.21917	1.00681	1.28195	1.09616	0.974137
predictions_baselineLDMAF005_1000G_EUR_H3K9ac_DEEPSEA_MAX_ALL_ratio1to4_nearest: quin5 (highest)	1	1.23076	1.71908	1.05639	1.52242	0.690929	1.38257	1.07073	0.0148617	0.247966	1.11544	1.17702	1.54608	1.10147	0.933724	1.39944	1.59368	0.867701	1.01631	1.33828	1.03752	1.14421	1.0444	1.03594	0.896275	1.05467	0.783473	0.799551	0.818231	0.739136	0.8916	0.88988	0.894322	0.756682	1.18436	1.13462	1.301	1.10178	1.29666	1.25963	1.28865	1.17495	1.34155	1.13141	0.993523	1.35034	0.983856	1.25302	1.09322
predictions_baselineLDMAF005_1000G_EUR_havrilla_ccr_ratio1to4_nearest: quin1 (lowest)	1	0.532003	0.410924	0.350615	0.366825	0.81978	0.61237	0.766452	1.44728	1.68254	0.638052	0.667009	0.460562	0.900621	0.798069	0.951754	0.895989	0.0768644	0.713025	0.398233	0.666937	0.798968	0.714309	0.690645	0.745563	0.698688	1.86996	1.84653	1.81771	1.89897	1.65584	1.68152	1.66259	1.7242	0.61059	0.682243	0.55703	0.731473	0.941719	0.451646	0.623771	0.589796	0.2993	0.751563	0.633164	0.755175	0.810696	0.615011	0.665604
predictions_baselineLDMAF005_1000G_EUR_havrilla_ccr_ratio1to4_nearest: quin2	1	0.915807	1.10668	0.863006	0.655562	1.02213	0.952876	0.764509	1.13108	1.34433	0.826539	0.961015	0.985256	0.92961	0.87502	1.05367	0.85116	0.306678	1.1079	0.842708	0.81474	0.933758	0.875916	0.842883	0.71803	0.811873	1.15762	1.14676	1.17096	1.17437	1.10965	1.14372	1.1442	1.19764	0.737263	0.80811	0.843007	1.08553	0.939332	0.630702	0.852631	0.980503	1.11953	0.920035	0.899755	0.998298	0.771462	0.892294	0.847553
predictions_baselineLDMAF005_1000G_EUR_havrilla_ccr_ratio1to4_nearest: quin3	1	0.737793	0.450617	0.572115	0.731378	1.71306	0.895362	1.28308	1.69566	1.06117	0.968867	0.994953	0.720942	0.991594	0.704042	0.93143	1.06335	0.459759	0.588677	0.486047	1.16539	1.0392	1.14328	1.14211	1.15333	1.16327	1.18064	1.16956	1.18192	1.14459	1.29719	1.30191	1.33556	1.27071	1.24944	1.10521	0.785087	0.871493	1.24253	0.675371	0.806088	1.12694	0.522153	1.0302	0.778196	1.22449	1.04971	1.28195	0.95296
predictions_baselineLDMAF005_1000G_EUR_havrilla_ccr_ratio1to4_nearest: quin4	1	1.24606	1.26921	1.17661	1.21828	0.942441	1.36669	1.06142	0.594635	0.615814	1.24313	1.1913	1.3532	1.02795	0.978162	1.04553	1.02024	1.07217	0.990582	1.24595	1.26927	1.15478	1.20793	1.24671	1.17829	1.25591	0.544149	0.582987	0.577567	0.515212	0.678149	0.637832	0.651882	0.575467	1.12066	1.10459	1.20567	1.13764	1.02106	1.16999	1.31203	1.32219	1.34192	1.17428	1.11479	1.02437	1.01199	1.10483	1.07236
predictions_baselineLDMAF005_1000G_EUR_havrilla_ccr_ratio1to4_nearest: quin5 (highest)	1	1.56622	1.76002	2.0346	2.02482	0.502494	1.17112	1.12354	0.133755	0.29927	1.32178	1.18441	1.47776	1.14973	1.64348	1.01746	1.1687	3.07949	1.59849	2.0241	1.08231	1.07248	1.05745	1.0764	1.20357	1.06902	0.251303	0.257731	0.255335	0.270628	0.262068	0.238057	0.208769	0.235223	1.28039	1.29844	1.60711	1.17286	0.855246	2.06939	1.40371	0.979124	1.7142	1.12291	1.57236	0.996894	1.35512	1.10452	1.45997
predictions_baselineLDMAF005_1000G_EUR_inweb_closeness_centrality_ratio1to4_nearest: quin1 (lowest)	1	0.572276	0.369518	0.404347	0.412328	1.51216	0.70159	0.765803	3.57788	2.35013	0.669447	0.695241	0.708861	0.831516	0.550582	0.658349	0.8526	0.341331	0.620108	0.483425	0.943404	0.770883	0.877398	0.957966	0.976118	0.9212	2.20053	2.16813	2.12178	2.14256	1.96589	2.01839	2.04606	2.09515	0.545855	0.699925	0.748475	0.766506	0.747203	0.586643	0.669409	0.589297	0.523331	0.716794	0.632628	0.881807	0.800699	0.893804	0.672115
predictions_baselineLDMAF005_1000G_EUR_inweb_closeness_centrality_ratio1to4_nearest: quin2	1	0.940954	1.02413	0.82948	0.777089	1.2573	1.16397	0.961105	0.743713	1.00982	0.986569	0.976892	1.05504	0.997277	0.824013	0.879298	0.978283	0.706666	0.885018	0.712374	0.94875	0.974253	0.973418	0.972009	0.871402	0.940668	0.893618	0.911613	0.920561	0.902857	0.85244	0.890632	0.914842	0.90765	1.18536	1.0202	0.957423	1.20942	1.18731	0.720396	1.17459	1.32293	1.26809	0.996144	0.942482	0.934243	0.836055	0.863923	1.03767
predictions_baselineLDMAF005_1000G_EUR_inweb_closeness_centrality_ratio1to4_nearest: quin3	1	1.06345	0.860753	1.08398	1.12818	0.801977	1.03432	1.03858	0.386948	0.676446	1.05207	1.10311	1.19247	1.10018	1.03612	0.893703	1.00011	0.988186	1.07184	0.972641	0.994133	1.11504	1.07855	0.972557	1.00011	1.04178	0.627661	0.642301	0.645047	0.66441	0.667502	0.675445	0.663917	0.661255	0.961647	1.0147	0.747211	0.996554	0.911705	0.720802	0.852631	1.1766	0.970259	1.11597	0.960316	0.95292	1.06889	1.06889	1.00294
predictions_baselineLDMAF005_1000G_EUR_inweb_closeness_centrality_ratio1to4_nearest: quin4	1	1.20579	1.51528	1.28472	1.44711	0.691318	1.09854	1.06172	0.223051	0.530434	1.13494	1.10957	1.12701	1.04528	1.30037	1.18481	0.935485	1.45549	1.20705	1.34645	1.02317	1.02866	1.06458	1.03652	1.22987	1.01219	0.653755	0.662272	0.688049	0.655115	0.778095	0.771286	0.731103	0.686217	1.24909	1.22025	1.28259	1.22686	1.13177	1.44039	1.08216	1.22459	1.04401	1.07247	1.1929	1.16974	1.18872	1.18872	1.15029
predictions_baselineLDMAF005_1000G_EUR_inweb_closeness_centrality_ratio1to4_nearest: quin5 (highest)	1	1.21648	1.22861	1.39599	1.23385	0.738453	1.0009	1.17222	0.0743503	0.436324	1.15618	1.11449	0.916061	1.0254	1.28775	1.38285	1.23314	1.50656	1.21506	1.48369	1.09038	1.11068	1.0058	1.06081	0.922402	1.08398	0.627131	0.618316	0.627083	0.637645	0.738193	0.646519	0.646419	0.65219	1.05692	1.04419	1.26344	0.800126	1.02135	1.53041	1.2203	0.685772	1.19316	1.098	1.2707	1.06093	1.10514	0.984409	1.13617
predictions_baselineLDMAF005_1000G_EUR_LIMBR_ratio1to4_nearest: quin1 (lowest)	1	0.982416	0.860995	0.78493	1.03699	0.89658	1.01832	0.952298	0.0744341	0.625246	0.950788	0.817504	0.883851	1.03793	1.09329	1.42963	1.38352	0.417541	0.935866	1.23657	0.942075	1.03666	0.980779	0.956617	0.974743	0.97021	1.67029	1.73676	1.7613	1.62943	1.78336	1.72599	1.71819	1.65218	1.09017	1.02106	1.09238	0.907831	1.18831	1.08151	0.968124	0.784623	0.59725	0.945858	1.15097	1.04397	1.0506	0.948329	0.939636
predictions_baselineLDMAF005_1000G_EUR_LIMBR_ratio1to4_nearest: quin2	1	1.02921	0.901741	0.911724	0.808018	1.0693	1.01803	1.04339	0.476244	0.873386	0.976497	0.894483	0.975481	0.960881	0.979264	1.18233	1.02139	0.638914	0.95163	1.14341	0.964234	0.988483	1.00011	0.915824	0.923181	0.948383	0.855632	0.853469	0.865873	0.859654	0.95276	0.953569	0.977511	0.879781	1.12192	0.966087	0.938803	0.943167	0.773568	1.0812	1.24438	1.12758	0.746353	0.945592	0.917058	0.971071	1.0596	0.938767	0.91112
predictions_baselineLDMAF005_1000G_EUR_LIMBR_ratio1to4_nearest: quin3	1	0.933188	0.942995	0.979857	0.869245	0.849391	0.912412	0.928251	1.51846	1.09632	0.970867	0.985934	0.962068	0.892905	1.06485	0.963523	0.851399	0.903252	1.04809	0.9135	1.04675	0.940863	0.941548	1.07822	1.17995	1.0277	0.885488	0.877179	0.854491	0.915279	0.85316	0.899901	0.876052	0.922611	0.73747	0.929893	0.804915	0.854429	1.10541	0.766068	0.82982	1.02982	1.04519	0.996986	0.787508	1.08936	0.892545	1.10638	0.911376
predictions_baselineLDMAF005_1000G_EUR_LIMBR_ratio1to4_nearest: quin4	1	1.01823	1.31125	1.18108	1.23455	1.08472	0.993318	1.05271	1.27955	1.24979	1.014	1.06749	1.11787	1.03166	0.956882	0.761346	0.872193	1.33708	1.09957	0.935254	0.963963	1.00872	0.973692	0.964181	1.12801	1.01276	0.887949	0.862024	0.851105	0.865238	0.798496	0.77172	0.788002	0.825627	1.12161	1.02048	1.05346	1.17418	0.994307	1.03586	0.921503	0.686159	0.969985	1.05604	1.03789	0.943579	1.0593	1.01284	1.08033
predictions_baselineLDMAF005_1000G_EUR_LIMBR_ratio1to4_nearest: quin5 (highest)	1	1.0369	0.982887	1.14217	1.05106	1.09982	1.05786	1.02329	1.65058	1.15498	1.08775	1.23431	1.0606	1.07653	0.905843	0.663631	0.871702	1.70233	0.964839	0.771521	1.08291	1.02524	1.10377	1.08511	0.79429	1.0409	0.701085	0.671063	0.667727	0.730817	0.612786	0.649354	0.640774	0.720245	0.928807	1.06241	1.1103	1.12018	0.938539	1.03528	1.03611	1.37154	1.64059	1.05545	1.10646	0.952116	0.937975	0.993696	1.15734
predictions_baselineLDMAF005_1000G_EUR_ncER_ratio1to4_nearest: quin1 (lowest)	1	0.460692	0.246276	0.287494	0.351144	1.25978	0.709548	0.717437	2.83169	2.15225	0.568751	0.624307	0.29756	0.817047	0.718085	0.929787	0.894978	0.0426543	0.603883	0.464701	0.711096	0.715863	0.759325	0.72233	0.616322	0.72668	2.48454	2.44654	2.42961	2.44836	2.29956	2.33329	2.35103	2.37592	0.674102	0.596289	0.479657	0.588083	0.663993	0.406023	0.553838	0.68732	0.298962	0.656876	0.49383	0.754323	0.679472	0.68878	0.523395
predictions_baselineLDMAF005_1000G_EUR_ncER_ratio1to4_nearest: quin2	1	0.927289	0.779435	0.86896	1.03758	1.07021	0.904775	1.02502	0.804341	0.848415	0.972596	1.00047	1.04478	0.953158	0.872598	1.07892	1.12874	0.630928	0.878245	0.940024	1.03986	1.04751	1.03367	1.05449	1.05229	1.07143	0.805982	0.85419	0.878238	0.8108	0.899321	0.91745	0.907649	0.880525	0.898296	0.863524	0.977948	0.943964	1.02308	0.811588	0.991733	1.12853	0.821682	1.00607	0.848563	0.971892	0.976772	0.976772	0.947235
predictions_baselineLDMAF005_1000G_EUR_ncER_ratio1to4_nearest: quin3	1	0.9324	0.655442	0.798179	0.914222	1.39874	1.04188	1.09566	1.14532	1.30078	1.01961	1.00562	1.03941	1.05978	0.801913	0.889724	0.914482	0.63004	0.856986	0.860785	1.04587	1.06655	1.12368	1.01251	1.3071	1.00529	0.923208	0.899888	0.894426	0.949456	0.975031	0.955869	0.934607	0.987069	0.800921	1.11129	0.938275	1.19163	1.27015	0.765421	1.0364	1.27394	0.745933	1.02169	0.907895	1.09751	0.966107	1.03113	1.05884
predictions_baselineLDMAF005_1000G_EUR_ncER_ratio1to4_nearest: quin4	1	1.17159	1.22861	1.46552	1.11199	0.691318	1.07413	1.17702	0.223051	0.427769	1.18921	1.071	0.998096	1.13618	1.30669	0.958964	0.850441	1.80447	1.30313	1.34274	1.09038	0.994484	0.973144	1.1013	0.922402	1.08398	0.464432	0.480587	0.461603	0.480418	0.456027	0.470711	0.48552	0.453697	1.28111	1.18382	1.49316	1.04905	1.02135	1.62044	1.15123	0.734756	1.41687	1.11503	1.409	1.03373	1.28159	1.09585	1.24203
predictions_baselineLDMAF005_1000G_EUR_ncER_ratio1to4_nearest: quin5 (highest)	1	1.50639	2.08746	1.57764	1.58332	0.581008	1.26871	0.984302	0	0.273618	1.24868	1.2976	1.61831	1.03334	1.29964	1.14247	1.2112	1.88852	1.35642	1.39018	1.11216	1.17495	1.10967	1.10877	1.10114	1.11207	0.325215	0.322163	0.339479	0.314278	0.373162	0.325912	0.324439	0.306073	1.34441	1.24383	1.10967	1.22617	1.02078	1.39459	1.26564	1.17495	1.7142	1.19947	1.3391	1.1419	1.09524	1.20662	1.22722
predictions_baselineLDMAF005_1000G_EUR_pLI_ratio1to4_nearest: quin1 (lowest)	1	0.413785	0.205346	0.174337	0.305515	1.55985	0.538582	0.717842	3.95169	2.37653	0.570256	0.684738	0.475972	0.828902	0.496929	0.703831	0.916804	0.0341427	0.423559	0.386849	0.763924	0.719694	0.772852	0.763341	0.925004	0.741488	3.12374	3.14732	3.14135	3.10087	3.02684	3.06825	3.18177	3.24456	0.706601	0.578362	0.403139	0.534922	0.581322	0.541669	0.484881	0.638586	0.224348	0.606033	0.442098	0.754749	0.717108	0.726421	0.530767
predictions_baselineLDMAF005_1000G_EUR_pLI_ratio1to4_nearest: quin2	1	0.849954	0.492136	0.47701	0.716948	1.10137	1.02675	1.10652	0.595641	1.04523	0.941604	0.803763	0.784346	0.907378	0.856549	1.17604	1.08584	0.238662	0.667518	0.683461	1.06948	1.03353	1.07916	1.10285	1.05199	1.07831	1.00127	0.991873	0.976837	0.982599	1.06461	1.07337	0.975235	0.948428	1.02633	1.01527	0.824312	0.961504	0.939862	0.811359	1.01451	1.07916	0.597419	0.954649	0.779073	1.0261	1.0323	1.0695	0.989369
predictions_baselineLDMAF005_1000G_EUR_pLI_ratio1to4_nearest: quin3	1	0.953517	0.860026	0.855324	0.929198	1.11554	1.03345	1.17702	0.342012	0.744318	1.06416	1.00124	0.992237	1.0396	1.02578	1.0493	1.10557	0.468141	0.924804	0.845706	1.02317	1.02524	1.05805	0.971736	0.999268	1.00501	0.502888	0.492308	0.490634	0.512445	0.532981	0.504738	0.499634	0.439519	0.992863	1.17775	0.880581	1.1024	1.21458	0.900242	1.10518	1.32256	1.19316	1.17461	0.976794	1.16067	1.10514	1.17943	1.2138
predictions_baselineLDMAF005_1000G_EUR_pLI_ratio1to4_nearest: quin4	1	1.21614	1.14638	1.36083	1.24873	0.659709	1.08197	1.04221	0.0743294	0.530284	1.13816	1.15028	1.29657	1.11882	1.1454	1.02816	0.935222	1.31894	1.22672	1.19404	1.20954	1.1582	1.14916	1.23052	1.22952	1.2272	0.224757	0.222648	0.226383	0.238686	0.230799	0.192767	0.186252	0.215446	1.24873	1.08638	1.14826	1.11986	1.10385	1.21498	1.10487	1.02837	0.670962	1.08068	1.158	1.08783	0.965564	0.965564	1.01592
predictions_baselineLDMAF005_1000G_EUR_pLI_ratio1to4_nearest: quin5 (highest)	1	1.56452	2.29276	2.12902	1.79696	0.565465	1.31788	0.955762	0.0445976	0.307907	1.28441	1.35868	1.44888	1.10462	1.47355	1.04206	0.956477	2.9357	1.75503	1.88747	0.933284	1.06253	0.940223	0.930985	0.794067	0.947316	0.153781	0.152338	0.171238	0.171737	0.151016	0.167254	0.163676	0.158749	1.0246	1.14101	1.74153	1.27984	1.15905	1.52998	1.28902	0.930429	2.31109	1.18279	1.64193	0.969979	1.1791	1.05841	1.24873
predictions_baselineLDMAF005_1000G_EUR_ReMM_ratio1to4_nearest: quin1 (lowest)	1	0.33045	0.20552	0.225085	0.137598	1.48233	0.490034	0.646123	2.49242	2.2755	0.513902	0.622717	0.266613	0.8182	0.554371	0.767198	0.576155	0.0512574	0.502272	0.31272	0.667126	0.651703	0.753842	0.62582	0.462894	0.670066	2.30396	2.24999	2.2349	2.3057	2.06251	2.14305	2.13337	2.2512	0.707199	0.554479	0.307414	0.660297	0.526403	0.271064	0.415965	0.589963	0.224538	0.657804	0.407769	0.618872	0.67111	0.643147	0.474554
predictions_baselineLDMAF005_1000G_EUR_ReMM_ratio1to4_nearest: quin2	1	0.720888	0.450744	0.681861	0.746825	0.911796	0.789769	1.03348	1.57711	0.992983	0.894772	0.87206	0.502261	1.00608	0.978988	0.938645	1.0211	0.417306	0.841204	0.779378	0.934072	0.919817	0.921413	0.923669	0.948558	0.962481	1.09514	1.11418	1.10382	1.08373	1.11219	1.11502	1.12693	1.13204	0.705009	0.898998	0.766154	0.693833	0.994307	1.03586	0.806315	0.784181	0.596914	0.885711	0.804362	0.880069	0.919919	0.892043	0.833193
predictions_baselineLDMAF005_1000G_EUR_ReMM_ratio1to4_nearest: quin3	1	0.985586	0.778119	0.964847	1.08153	0.958418	0.911385	1.13379	0.565063	0.598877	1.0323	0.974976	0.941453	1.05096	1.06997	1.21955	1.12683	0.680932	1.01688	1.16841	1.09038	1.1346	1.07111	1.08511	0.999268	1.06962	0.798705	0.849818	0.856433	0.800696	0.920604	0.887545	0.877888	0.836505	0.992863	1.00777	0.918868	1.08462	0.993748	0.85523	0.89796	0.881707	0.96944	0.970329	1.01137	1.06093	0.975123	1.02156	1.25614
predictions_baselineLDMAF005_1000G_EUR_ReMM_ratio1to4_nearest: quin4	1	1.23324	0.900726	1.36605	1.46193	0.895319	1.26094	1.21031	0.356781	0.641473	1.262	1.17325	1.23799	1.02795	1.16433	0.87533	0.871457	1.7444	1.11065	1.15696	1.13487	1.08645	1.0904	1.19004	1.38321	1.16979	0.363752	0.331043	0.339574	0.331831	0.381815	0.360021	0.364038	0.323168	1.15268	1.21991	1.37791	1.24429	1.32462	1.30498	1.17393	1.4691	1.71468	1.18279	1.25306	1.16035	1.23481	1.26266	1.24168
predictions_baselineLDMAF005_1000G_EUR_ReMM_ratio1to4_nearest: quin5 (highest)	1	1.72696	2.66124	1.75883	1.56853	0.753953	1.54566	0.974973	0.0148659	0.496072	1.29503	1.35539	2.04835	1.0961	1.23059	1.19837	1.40283	2.10179	1.5269	1.57969	1.1722	1.20603	1.16222	1.17385	1.20391	1.12673	0.4436	0.459944	0.47018	0.483193	0.527133	0.498927	0.502316	0.462074	1.44085	1.31701	1.6267	1.31539	1.15905	1.52998	1.70334	1.27322	1.49103	1.30192	1.52095	1.2782	1.19767	1.1791	1.19229
predictions_baselineLDMAF005_1000G_EUR_SkinSunExposed_closeness_centrality_ratio1to4_nearest: quin1 (lowest)	1	0.62586	0.287403	0.587349	0.549771	1.19713	0.734222	0.881396	2.95175	1.70684	0.735682	0.677963	0.554165	0.840059	0.835365	0.902182	1.1297	0.435197	0.802729	0.784636	0.846069	0.815423	0.864303	0.868664	0.873369	0.863625	2.21536	2.18576	2.17999	2.17758	2.01733	2.10368	2.11681	2.18328	0.674292	0.821651	0.729284	0.802157	0.553484	0.541516	0.577077	0.687513	0.523331	0.86186	0.788618	0.763627	0.837941	0.81001	0.70749
predictions_baselineLDMAF005_1000G_EUR_SkinSunExposed_closeness_centrality_ratio1to4_nearest: quin2	1	0.921707	0.696408	0.733838	0.716141	1.17871	0.927921	0.946689	0.907329	1.12107	0.900421	0.882487	0.820584	1.0399	0.95977	1.0496	0.914482	0.595984	0.866997	0.805131	0.94128	0.881956	0.940753	0.923409	0.99955	0.926307	1.16289	1.14904	1.15578	1.1475	1.21166	1.19413	1.16614	1.16009	1.02518	0.880527	0.765938	0.835922	1.10447	0.85547	0.82912	0.783961	0.44756	0.936546	0.847369	1.08844	0.873213	0.92895	1.02355
predictions_baselineLDMAF005_1000G_EUR_SkinSunExposed_closeness_centrality_ratio1to4_nearest: quin3	1	0.985586	1.10575	0.912693	0.944431	0.864147	1.00903	1.01849	0.535322	0.898315	1.01225	0.944611	0.99419	1.00836	1.01947	1.091	0.807919	0.791584	0.948825	0.845706	1.04557	1.11068	1.01233	1.02842	0.973646	1.03373	0.674462	0.697437	0.699662	0.730817	0.695441	0.69756	0.688761	0.706067	0.960835	0.989555	0.99544	0.853468	1.13177	1.21533	1.10518	1.07764	1.3423	1.05545	0.855775	0.970252	1.133	0.919401	1.00915
predictions_baselineLDMAF005_1000G_EUR_SkinSunExposed_closeness_centrality_ratio1to4_nearest: quin4	1	1.16402	1.31162	1.25971	1.2044	0.880602	1.25421	1.01935	0.28277	0.727822	1.13236	1.18772	1.2257	1.06607	1.03612	0.963252	1.12779	1.25227	1.1099	1.18796	0.964234	1.03979	1.03933	0.948243	0.846249	0.991491	0.497392	0.522053	0.528822	0.480823	0.559105	0.516517	0.533958	0.496651	1.12192	1.12406	1.1304	1.40585	1.13272	1.03615	1.06003	1.32368	1.11953	1.09041	1.06413	1.04367	1.03171	1.20831	1.09476
predictions_baselineLDMAF005_1000G_EUR_SkinSunExposed_closeness_centrality_ratio1to4_nearest: quin5 (highest)	1	1.302	1.59719	1.50551	1.58421	0.879859	1.07413	1.13379	0.327141	0.547544	1.21871	1.30653	1.40437	1.04528	1.14887	0.993709	1.02053	1.92363	1.2711	1.37613	1.20241	1.15169	1.14295	1.23087	1.30674	1.18448	0.452599	0.448352	0.438377	0.465859	0.51873	0.49056	0.496811	0.456533	1.21706	1.18382	1.3783	1.1024	1.07656	1.35036	1.42753	1.12663	1.56602	1.05545	1.44358	1.13347	1.12371	1.133	1.1644
predictions_baselineLDMAF005_1000G_EUR_Testis_closeness_centrality_ratio1to4_nearest: quin1 (lowest)	1	0.599633	0.28716	0.478886	0.549306	1.62105	0.692846	0.842152	4.21535	2.46812	0.68779	0.79659	0.682827	0.86211	0.534308	0.421126	0.7028	0.434829	0.603543	0.382697	0.957568	0.838696	0.922452	0.973379	1.10362	0.927612	2.08607	2.0753	2.02693	2.06783	1.84432	1.92579	1.9284	2.08486	0.64164	0.73582	0.728667	0.890532	0.746571	0.541059	0.899479	1.1776	0.522889	0.69061	0.519529	0.844729	0.697694	0.855838	0.721029
predictions_baselineLDMAF005_1000G_EUR_Testis_closeness_centrality_ratio1to4_nearest: quin2	1	0.920346	1.14799	0.9085	0.777746	1.05387	1.0509	0.957108	0.431718	0.925022	1.04291	1.01716	1.18108	1.02087	0.802591	0.813951	0.702405	1.00551	0.903802	0.72783	1.02432	0.964813	0.980779	0.989045	0.872139	1.04926	0.669299	0.648349	0.671386	0.641278	0.699078	0.709701	0.712145	0.627376	1.18637	1.06968	0.78575	1.05024	1.0225	0.901256	0.852871	1.17693	1.26916	1.03959	0.900009	1.04397	1.02271	1.12498	1.0668
predictions_baselineLDMAF005_1000G_EUR_Testis_closeness_centrality_ratio1to4_nearest: quin3	1	1.10807	1.02442	1.10107	1.06689	0.801751	1.0666	1.15846	0.178541	0.719057	1.04115	1.06503	1.13742	1.05156	1.05794	1.02903	1.08492	1.15824	1.07354	1.02804	1.04616	1.12156	1.12399	1.06951	0.999831	1.02713	0.636364	0.639188	0.662294	0.646744	0.670166	0.683766	0.72869	0.644046	0.865238	0.990112	0.996	1.01406	1.13241	0.900749	0.875428	0.882204	1.19383	1.11565	0.925449	0.979871	0.929211	1.0593	0.953229
predictions_baselineLDMAF005_1000G_EUR_Testis_closeness_centrality_ratio1to4_nearest: quin4	1	1.15695	1.51571	1.22944	1.29515	0.86439	1.17211	0.970717	0.163617	0.470678	1.05974	1.09264	1.05308	1.00296	1.18393	1.29288	1.04208	1.15791	1.15333	1.191	0.978632	0.998182	1.01262	0.980109	1.10207	1.00529	0.727914	0.759189	0.763747	0.681511	0.738401	0.754484	0.756721	0.711938	1.05722	1.11129	1.16806	1.08492	0.994027	1.21567	1.0364	0.783961	0.745933	1.12385	1.23647	1.04309	1.06829	1.04042	1.20002
predictions_baselineLDMAF005_1000G_EUR_Testis_closeness_centrality_ratio1to4_nearest: quin5 (highest)	1	1.21434	1.02384	1.28125	1.31002	0.659894	1.01717	1.07133	0.0148701	0.419214	1.16798	1.02832	0.94536	1.06233	1.42031	1.44192	1.46701	1.2427	1.2651	1.66916	0.993294	1.0765	0.960081	0.987932	0.922402	0.990654	0.881533	0.879122	0.876755	0.963747	1.04886	0.927244	0.875066	0.932915	1.24909	1.09276	1.32087	0.960151	1.10416	1.44039	1.33543	0.979675	1.26773	1.02991	1.41765	1.08813	1.28159	0.919401	1.05855
predictions_baselineLDMAF005_Backgrd_Selection_Stat_nearest: quin1 (lowest)	1	0.63854	0.656736	0.294463	0.610685	1.37001	0.888974	0.823367	3.2937	1.97218	0.748482	0.788814	0.65189	0.831281	0.474505	0.999433	0.980214	0.136494	0.513601	0.628275	0.905712	0.866571	0.883697	0.933348	0.770402	0.899356	2.87293	2.93114	2.94172	2.72559	3.01371	3.19441	3.24222	2.90453	0.834602	0.797081	0.729078	0.873214	0.91299	0.49625	0.715373	0.68732	0.523184	0.733654	0.56314	0.954264	0.77255	0.995938	0.65778
predictions_baselineLDMAF005_Backgrd_Selection_Stat_nearest: quin2	1	0.912041	0.861238	0.612801	0.686439	1.21151	1.15713	0.976622	1.1615	1.37936	0.891984	1.001	1.08752	0.950045	0.701674	0.929001	1.14971	0.34947	0.779774	0.728035	1.13679	1.04722	1.1511	1.07852	1.15463	1.09988	1.28565	1.26772	1.25593	1.29167	1.20446	1.15004	1.16746	1.26078	0.86597	0.87544	0.843482	0.658808	1.02279	0.540906	1.17591	1.66779	1.12016	0.954649	0.640571	1.14415	0.948596	1.0974	0.770295
predictions_baselineLDMAF005_Backgrd_Selection_Stat_nearest: quin3	1	1.00083	0.901233	0.859042	0.898985	1.13157	0.984898	1.0428	0.505725	0.932799	1.03731	1.04257	1.24455	0.971705	0.912413	1.04612	0.871948	0.689638	0.915052	0.912729	0.851634	0.926395	0.842758	0.915309	0.871402	0.883223	0.571087	0.54814	0.543044	0.632	0.510323	0.448152	0.434832	0.581463	1.31351	1.03841	0.899978	0.853708	1.04925	0.94552	1.01337	1.17594	0.671339	1.19197	0.968422	0.988665	0.947529	1.00327	1.00943
predictions_baselineLDMAF005_Backgrd_Selection_Stat_nearest: quin4	1	1.116	1.1467	1.21345	1.23385	0.848435	0.943934	1.13379	0.0446102	0.44488	1.08067	1.08413	1.15045	1.10777	1.24356	1.0771	1.21188	0.995864	1.147	1.07197	1.15013	1.12777	1.18214	1.15799	1.25549	1.14858	0.215946	0.210989	0.214834	0.267869	0.219463	0.164465	0.135494	0.192821	1.08895	1.12311	1.03373	1.33354	1.02135	1.30535	1.01308	0.78374	0.894867	1.06396	1.17561	0.943048	1.07728	0.928688	1.2138
predictions_baselineLDMAF005_Backgrd_Selection_Stat_nearest: quin5 (highest)	1	1.33156	1.43297	2.01779	1.56853	0.439806	1.02502	1.023	0	0.273695	1.24077	1.083	0.865034	1.1387	1.66603	0.948274	0.786437	2.82507	1.64297	1.65756	0.955683	1.03179	0.940223	0.914794	0.947757	0.968845	0.0591467	0.0468733	0.0493399	0.0873241	0.0569873	0.0481918	0.025398	0.0652006	0.896527	1.16528	1.49274	1.27984	0.993468	1.70998	1.08185	0.68558	1.78923	1.05515	1.65058	0.969979	1.25338	0.974848	1.3475
predictions_baselineLDMAF005_BivFlnk_nearest: quin1 (lowest)	1	0.518985	0.287565	0.484793	0.473681	1.56029	0.612197	0.819245	4.72845	2.98652	0.694677	0.642946	0.413409	0.911764	0.696531	0.564618	0.469195	0.563513	0.63853	0.49486	0.831563	0.785031	0.871342	0.852909	1.05377	0.849711	2.35014	2.27518	2.23364	2.33945	2.02704	2.06504	2.08403	2.28975	0.610418	0.663781	0.518468	0.784774	0.692245	0.541822	0.53121	0.638766	0.299215	0.683047	0.580959	0.682194	0.670731	0.633469	0.778678
predictions_baselineLDMAF005_BivFlnk_nearest: quin2	1	0.985586	0.655258	1.21345	0.731172	1.05269	0.764912	1.07133	0.118961	0.675875	1.03112	0.898652	0.541043	1.01688	1.43294	0.95549	0.82918	1.28526	1.21105	0.994075	1.08291	1.04233	1.03192	1.06081	1.02489	1.08398	0.594591	0.594872	0.600955	0.605617	0.632737	0.589807	0.581495	0.612491	1.12097	1.07455	0.842295	0.906809	0.966144	1.21533	0.851911	0.734756	0.894867	1.15759	1.16697	0.979319	1.17943	1.09585	1.15734
predictions_baselineLDMAF005_BivFlnk_nearest: quin3	1	1.03106	0.901487	1.0715	1.11262	0.801751	0.887472	1.11039	0.0595138	0.42801	1.04823	1.02808	0.820815	0.949243	1.22531	1.04294	0.999831	1.03901	1.10959	1.15793	0.95649	0.991625	0.954087	0.939874	0.922921	0.926568	0.748837	0.774063	0.772676	0.789494	0.82131	0.797255	0.7993	0.785906	1.08956	1.0873	1.01515	1.04964	1.07717	1.17097	0.875428	1.22528	0.820757	0.987908	1.15897	1.00709	1.3009	0.994256	1.22861
predictions_baselineLDMAF005_BivFlnk_nearest: quin4	1	1.00939	0.655442	1.03815	1.34086	0.848674	1.00932	0.99955	0.0743713	0.316638	1.04203	1.18376	1.20938	1.09956	0.947141	1.13996	1.38236	0.834377	0.93908	1.03888	1.13551	1.17936	1.18247	1.15021	1.1277	1.09864	0.62139	0.636077	0.673723	0.59705	0.769762	0.751648	0.725662	0.65521	1.08925	1.02627	1.1872	0.907065	1.10447	0.810446	1.24368	1.02895	0.596746	1.06426	1.02895	1.17914	1.07758	1.18906	0.896489
predictions_baselineLDMAF005_BivFlnk_nearest: quin5 (highest)	1	1.45338	2.49747	1.19051	1.3401	0.738245	1.72464	0.998987	0.0297318	0.598708	1.18298	1.24545	2.01321	1.02227	0.697335	1.29563	1.31781	1.27639	1.10065	1.3127	0.993014	1.00104	0.959811	0.995749	0.870912	1.04061	0.689059	0.723607	0.722684	0.672395	0.752232	0.799417	0.812735	0.660511	1.08864	1.14708	1.43533	1.35094	1.15905	1.25998	1.49618	1.37116	2.38564	1.1062	1.06294	1.15128	0.770594	1.08626	0.938314
predictions_baselineLDMAF005_BLUEPRINT_DNA_methylation_MaxCPP_nearest: quin1 (lowest)	1	0.695806	0.369102	0.651101	0.625423	1.03844	0.62746	0.952567	3.05266	1.69635	0.785655	0.65994	0.58288	0.887467	0.875513	0.828098	0.553566	0.468801	0.86597	0.687176	0.942341	0.817926	0.935273	0.973105	1.20594	0.963295	1.68557	1.61106	1.56701	1.76984	1.39284	1.36017	1.33989	1.65549	0.54524	0.796407	0.690122	0.872476	0.691075	0.811359	0.507255	0.53958	0.672096	0.81827	0.78773	0.726444	1.0137	0.706797	0.911633
predictions_baselineLDMAF005_BLUEPRINT_DNA_methylation_MaxCPP_nearest: quin2	1	0.926506	0.573835	0.970882	0.701299	1.02213	0.985453	0.932797	1.0269	1.22445	0.961147	0.884627	0.887512	0.986467	1.06771	0.893703	0.957555	0.954111	1.00572	0.987491	0.82969	0.944019	0.823622	0.802359	0.743674	0.862166	1.11321	1.1145	1.09251	1.13941	1.06116	0.979111	0.963385	1.10398	0.929592	1.0147	0.804688	0.818598	0.911705	1.12625	1.01394	0.637327	0.895623	0.868922	0.882452	0.925694	1.0503	0.920178	1.01706
predictions_baselineLDMAF005_BLUEPRINT_DNA_methylation_MaxCPP_nearest: quin3	1	1.0714	1.55668	1.08685	0.929459	0.817242	1.16397	1.08124	0.371856	0.949915	1.01017	1.03025	1.10583	1.0399	1.00713	1.07393	0.850681	1.15791	1.10327	0.979514	1.00104	0.963998	1.01915	1.00441	0.897032	0.990933	0.908413	0.917475	0.929273	0.88247	0.946522	0.958705	0.954372	0.86794	1.2174	0.983761	0.689345	1.15606	0.911192	0.990545	0.760026	1.02895	0.820526	1.03871	0.951129	0.952384	0.780318	0.91966	0.868253
predictions_baselineLDMAF005_BLUEPRINT_DNA_methylation_MaxCPP_nearest: quin4	1	1.14839	1.55668	1.15466	1.38657	1.0687	1.14769	1.00436	0.342108	0.727412	1.0798	1.11152	1.15859	1.02001	1.05133	1.16081	1.19095	1.20048	1.0392	1.20213	1.12057	1.10074	1.04528	1.09351	1.07644	1.09146	0.754545	0.800226	0.830538	0.719373	0.909459	0.958705	0.948725	0.811212	1.24944	1.10521	1.37869	1.17385	1.1597	0.990545	1.3358	1.42093	1.26809	1.10683	1.17594	1.21542	1.07758	1.14261	1.08002
predictions_baselineLDMAF005_BLUEPRINT_DNA_methylation_MaxCPP_nearest: quin5 (highest)	1	1.1576	0.942729	1.13618	1.35686	1.05358	1.07504	1.02896	0.208357	0.402443	1.16306	1.31339	1.2648	1.06607	0.998217	1.04323	1.44697	1.2182	0.985688	1.14341	1.10625	1.17318	1.1766	1.12655	1.07704	1.09208	0.538841	0.557248	0.581123	0.489566	0.690323	0.743557	0.793875	0.561925	1.05781	1.09976	1.43694	0.978758	1.32612	1.0812	1.38264	1.3727	1.34343	1.16708	1.20256	1.17981	1.07819	1.31056	1.12301
predictions_baselineLDMAF005_BLUEPRINT_H3K27acQTL_MaxCPP_nearest: quin1 (lowest)	1	0.74761	0.287241	0.74553	0.625775	0.944566	0.627814	0.991613	2.6223	1.59444	0.806194	0.6488	0.628222	0.956273	1.01516	0.884267	0.702999	0.545821	0.956714	0.791627	0.860558	0.862902	0.876903	0.90063	1.05259	0.870331	1.75469	1.70005	1.67843	1.82627	1.52499	1.4206	1.39155	1.72461	0.770185	0.845519	0.67133	0.962046	0.58083	1.03732	0.738242	0.343563	0.523036	0.869902	0.857464	0.699596	0.949131	0.781638	1.01114
predictions_baselineLDMAF005_BLUEPRINT_H3K27acQTL_MaxCPP_nearest: quin2	1	0.949508	0.819303	0.932078	0.579007	0.770093	0.911641	0.831356	1.07095	1.18097	0.89216	0.8045	0.81863	0.903516	1.0608	1.01137	0.829414	0.817349	1.06322	0.975804	0.844164	0.905885	0.875423	0.842408	0.871402	0.868861	1.13921	1.1168	1.10642	1.15333	1.0349	1.01543	0.979785	1.10053	0.672774	0.874454	0.804235	0.782566	1.07686	1.17064	0.806088	1.02895	1.1189	0.808835	0.812783	0.897962	0.863923	0.696712	0.804722
predictions_baselineLDMAF005_BLUEPRINT_H3K27acQTL_MaxCPP_nearest: quin3	1	0.984279	1.35261	1.0544	1.14342	1.10075	1.17277	1.01454	0.684601	0.933324	1.0379	1.04315	0.99503	1.00921	0.985582	1.04671	1.00011	1.07337	1.01774	1.0209	1.02403	0.971382	0.941282	0.988766	0.974469	1.02741	0.89116	0.900395	0.912363	0.87131	0.947055	0.953569	0.95491	0.910999	1.02576	1.03292	0.938803	0.978758	0.911705	0.720802	0.921763	0.833427	0.746353	1.00522	1.01222	1.09813	1.01313	1.14325	1.01
predictions_baselineLDMAF005_BLUEPRINT_H3K27acQTL_MaxCPP_nearest: quin4	1	1.14165	1.31052	1.08132	1.29478	1.00555	1.24502	1.17702	0.460972	0.812761	1.09719	1.15963	1.16217	1.09357	0.978437	1.091	1.27566	1.21717	0.956832	1.07568	1.1576	1.06967	1.10377	1.14989	1.153	1.11987	0.772081	0.811722	0.804176	0.724994	0.900653	0.952764	0.979509	0.791135	1.40922	1.11097	1.1103	1.08462	1.07656	1.03528	1.26635	1.27358	1.41687	1.14056	1.15832	1.08813	0.956549	1.09585	1.07266
predictions_baselineLDMAF005_BLUEPRINT_H3K27acQTL_MaxCPP_nearest: quin5 (highest)	1	1.17652	1.2293	1.1863	1.35648	1.17905	1.04217	0.98541	0.163663	0.479371	1.16627	1.3434	1.39539	1.03735	0.96004	0.966457	1.19129	1.3456	1.00544	1.13567	1.11341	1.18995	1.20241	1.11813	0.948558	1.11332	0.443975	0.472061	0.499625	0.425336	0.593168	0.658232	0.694798	0.473813	1.12161	1.1359	1.47485	1.19197	1.35336	1.03586	1.26707	1.51935	1.19383	1.17527	1.15897	1.21577	1.21727	1.28231	1.10151
predictions_baselineLDMAF005_BLUEPRINT_H3K4me1QTL_MaxCPP_nearest: quin1 (lowest)	1	0.710592	0.409998	0.704871	0.426998	0.802203	0.63543	0.889774	2.42655	1.48175	0.770079	0.616209	0.662888	0.898592	0.9669	0.939174	0.72369	0.460147	0.93787	0.828092	0.874784	0.838224	0.895778	0.916082	1.02605	0.898343	1.77986	1.71329	1.69154	1.84222	1.50088	1.40237	1.36777	1.72883	0.705406	0.747561	0.651598	0.765426	0.607974	1.08151	0.645416	0.392312	0.373281	0.698742	0.744238	0.644537	0.91114	0.641517	0.911376
predictions_baselineLDMAF005_BLUEPRINT_H3K4me1QTL_MaxCPP_nearest: quin2	1	0.960742	0.901741	0.969142	0.823263	0.833427	0.936588	0.937606	1.14596	1.26727	0.954063	0.873949	0.803452	1.00637	1.07087	1.01889	0.808602	1.10745	1.0518	0.961504	0.956759	0.926917	0.928209	0.923929	1.00011	0.962752	1.13393	1.1145	1.10704	1.12484	1.10965	1.09547	1.03401	1.09547	0.673153	0.923555	0.708892	0.925371	0.911705	0.765852	0.806542	0.637327	1.04489	0.911517	0.882452	0.907543	0.948062	0.827231	0.939371
predictions_baselineLDMAF005_BLUEPRINT_H3K4me1QTL_MaxCPP_nearest: quin3	1	1.03748	1.10637	1.02279	1.02117	1.17905	1.08288	1.08635	0.714165	0.924501	1.014	1.04204	1.03188	0.963453	1.0832	0.966457	0.957285	1.01346	0.991419	0.961233	0.993853	0.998463	1.03904	1.01279	0.922921	0.991212	0.813954	0.832704	0.845296	0.836106	0.878346	0.896557	0.88968	0.86251	1.1857	1.00834	1.05346	1.01406	0.966688	0.810674	0.898466	0.784181	0.746143	1.02197	1.09843	1.04338	0.938503	0.994256	0.939107
predictions_baselineLDMAF005_BLUEPRINT_H3K4me1QTL_MaxCPP_nearest: quin4	1	1.14444	1.27028	1.06802	1.24979	1.13188	1.22129	1.10558	0.446353	0.85602	1.10725	1.16357	1.19995	1.13113	0.918986	1.05685	1.04238	0.962359	0.975396	1.05773	1.091	1.10446	1.01944	1.07761	1.10238	1.07022	0.760677	0.818044	0.819153	0.734142	0.86979	0.936278	0.985709	0.768883	1.50616	1.19664	1.05346	1.3165	1.4086	1.03586	1.01365	1.96045	1.11921	1.25192	1.04654	1.26113	1.07788	1.23585	1.11563
predictions_baselineLDMAF005_BLUEPRINT_H3K4me1QTL_MaxCPP_nearest: quin5 (highest)	1	1.14658	1.31125	1.235	1.47841	1.05328	1.12359	0.980604	0.267812	0.470811	1.15447	1.30398	1.30158	1.0004	0.96004	1.0186	1.46784	1.45631	1.04349	1.19134	1.08352	1.13182	1.11746	1.06951	0.948558	1.0774	0.512051	0.521906	0.537387	0.463208	0.641649	0.66958	0.723042	0.544743	0.92933	1.12375	1.53231	0.978482	1.10479	1.30609	1.63567	1.22528	1.71613	1.11565	1.22817	1.14318	1.12435	1.3009	1.09445
predictions_baselineLDMAF005_Coding_UCSC_nearest: quin1 (lowest)	1	0.873332	1.15091	0.834036	0.489238	0.394236	0.890229	0.66541	0.64176	1.28802	0.734145	0.728151	0.821405	0.974998	1.19744	1.16126	0.810885	0.136686	1.33203	0.953051	0.674621	0.847214	0.707956	0.666457	0.565759	0.677271	1.44592	1.39999	1.37532	1.48746	1.30731	1.26079	1.22392	1.32909	0.482181	0.725088	0.710894	0.785218	0.886574	0.587305	0.739493	0.884944	0.523922	0.820119	0.858917	0.764489	0.810925	0.661789	0.729538
predictions_baselineLDMAF005_Coding_UCSC_nearest: quin2	1	0.602896	0.368583	0.446785	0.396052	1.35121	0.724225	0.619739	4.01492	2.15596	0.611123	0.791963	0.759803	0.83225	0.492375	0.830407	0.892963	0.280885	0.748651	0.560095	0.657217	0.697164	0.679241	0.66402	0.614934	0.646079	2.43753	2.4	2.39221	2.46614	2.18323	2.26565	2.28646	2.46981	0.768668	0.625302	0.459434	0.817907	0.745311	0.315085	0.506542	0.734756	0.447434	0.689444	0.518651	0.707286	0.752237	0.752237	0.733926
predictions_baselineLDMAF005_Coding_UCSC_nearest: quin3	1	1.02251	0.778557	1.03497	0.91448	0.911796	0.92004	1.19691	0.28269	0.736177	1.07892	1.0445	1.0866	0.994715	0.988462	1.09856	0.893466	1.03049	0.92933	0.942677	1.12089	1.09763	1.12399	1.16674	0.999831	1.12768	0.559408	0.604004	0.604198	0.53604	0.684425	0.689441	0.686325	0.57879	1.08956	1.12375	1.05346	1.10302	0.939068	1.12594	0.967578	0.931215	1.0446	1.10714	1.02924	1.07967	1.10576	1.11505	1.09445
predictions_baselineLDMAF005_Coding_UCSC_nearest: quin4	1	1.18869	1.1467	1.25691	1.69084	1.19409	1.17178	1.22987	0.0446102	0.419214	1.25528	1.18671	1.15826	1.06801	1.16781	0.889474	1.1481	1.68531	0.968842	1.25743	1.23975	1.11068	1.1952	1.23087	1.56296	1.23473	0.352022	0.383883	0.397733	0.34066	0.481678	0.470711	0.462938	0.396985	1.34517	1.2506	1.45487	1.06683	1.46302	1.17031	1.35845	1.42053	1.71516	1.12354	1.05459	1.28762	1.17943	1.18872	1.15029
predictions_baselineLDMAF005_Coding_UCSC_nearest: quin5 (highest)	1	1.31195	1.55536	1.42648	1.50719	1.14631	1.29311	1.28679	0.0148617	0.401877	1.31942	1.24756	1.17323	1.12986	1.15454	1.02093	1.2537	1.863	1.02231	1.28638	1.30623	1.24668	1.29244	1.27064	1.25478	1.31295	0.206955	0.213799	0.232122	0.171689	0.344676	0.314576	0.341366	0.226721	1.3124	1.27417	1.32013	1.22617	0.9656	1.79947	1.42672	1.02808	1.26702	1.25902	1.5378	1.16002	1.15093	1.28087	1.2907
predictions_baselineLDMAF005_Conserved_LindbladToh_nearest: quin1 (lowest)	1	0.474619	0.452527	0.398162	0.397843	1.45202	0.498624	0.554979	2.38997	2.09695	0.509597	0.663641	0.415956	0.836014	0.72922	0.809731	0.790216	0.256504	0.70981	0.577532	0.59267	0.655689	0.695434	0.577544	0.463287	0.5841	2.26432	2.26073	2.21055	2.26964	1.98982	2.05657	2.04727	2.19899	0.321727	0.536654	0.442282	0.625135	0.582308	0.31651	0.624476	0.541258	0.599276	0.58996	0.512314	0.610288	0.625035	0.466444	0.503312
predictions_baselineLDMAF005_Conserved_LindbladToh_nearest: quin2	1	0.739724	0.655258	0.582385	0.685474	0.738453	0.903248	0.783081	1.30857	1.15498	0.776291	0.879776	0.673862	0.968592	0.918468	1.14659	0.999268	0.144698	0.812706	0.793777	0.933547	0.987649	0.914363	0.939345	0.922402	0.933225	1.43175	1.40659	1.42255	1.41796	1.46214	1.48019	1.48197	1.43482	0.832724	0.789216	0.516863	0.764565	0.966144	0.450121	0.736788	0.78374	0.522006	0.885212	0.786621	0.879574	0.817246	0.919401	0.783325
predictions_baselineLDMAF005_Conserved_LindbladToh_nearest: quin3	1	1.06011	0.941668	1.00976	0.776652	0.958148	1.12264	1.21511	1.10008	0.778321	1.06975	1.02803	1.06811	1.10178	0.981317	1.11153	0.935222	0.536083	1.06863	1.11246	0.993014	0.987371	0.940223	0.955272	0.922142	1.00473	0.786651	0.826142	0.830071	0.820846	0.945989	0.921314	0.911505	0.841939	1.0246	1.09852	1.14826	0.92433	0.965872	1.03499	0.966762	1.17528	1.11827	0.936019	1.01973	0.960913	1.0027	1.08626	1.02297
predictions_baselineLDMAF005_Conserved_LindbladToh_nearest: quin4	1	1.23538	1.22826	1.35041	1.37056	0.942441	1.19586	1.16709	0.193256	0.470414	1.24313	1.17325	1.2751	0.991036	1.18957	1.04553	0.935222	1.31894	1.14467	1.33124	1.26927	1.20261	1.24057	1.28719	1.38321	1.28462	0.343051	0.336902	0.356989	0.311456	0.396062	0.37703	0.378148	0.343012	1.37681	1.18956	1.3205	1.26207	1.46261	1.61998	1.38109	1.4691	1.34192	1.25086	1.18392	1.28726	1.27194	1.25338	1.31223
predictions_baselineLDMAF005_Conserved_LindbladToh_nearest: quin5 (highest)	1	1.48758	1.71957	1.65629	1.7665	0.911026	1.27721	1.27755	0.0148659	0.504625	1.39882	1.25366	1.56409	1.10178	1.18011	0.88575	1.33907	2.73998	1.26274	1.18291	1.20954	1.16503	1.20793	1.23861	1.30637	1.19132	0.180397	0.175775	0.18575	0.186291	0.210853	0.170089	0.186252	0.187098	1.44085	1.38377	1.56929	1.42205	1.02106	1.57498	1.28902	1.02837	1.41647	1.33595	1.49502	1.26007	1.28123	1.27194	1.37572
predictions_baselineLDMAF005_Conserved_Mammal_phastCons46way_nearest: quin1 (lowest)	1	0.435839	0.205636	0.322979	0.336541	1.29383	0.400421	0.57412	2.35943	2.00185	0.502344	0.654387	0.304033	0.832925	0.722675	0.903712	0.725939	0.0683819	0.679456	0.454445	0.600002	0.696687	0.721473	0.577381	0.463156	0.619981	2.332	2.31895	2.28864	2.35379	2.07799	2.1585	2.15725	2.30088	0.482454	0.445053	0.36526	0.499966	0.443538	0.271217	0.485566	0.590296	0.44933	0.606889	0.442722	0.573691	0.643511	0.494291	0.460648
predictions_baselineLDMAF005_Conserved_Mammal_phastCons46way_nearest: quin2	1	0.696965	0.409536	0.611939	0.685474	1.03698	0.92766	0.893577	0.907074	1.00953	0.825842	0.844487	0.621125	1.00552	0.886906	1.091	0.935485	0.212791	0.788685	0.82716	1.06798	1.01157	0.992737	1.05271	0.999268	1.05526	1.21581	1.2337	1.22223	1.18212	1.31963	1.33557	1.31824	1.22498	0.768668	0.88635	0.631721	0.746784	1.02135	0.810218	0.759812	0.832724	0.298289	0.893724	0.80391	0.979319	0.835819	0.993696	0.81861
predictions_baselineLDMAF005_Conserved_Mammal_phastCons46way_nearest: quin3	1	1.08393	1.06479	1.13522	0.974896	0.769877	1.07413	1.153	1.32344	0.941092	1.03938	1.02422	1.08209	1.01404	1.14256	1.10837	0.935485	0.774561	1.18703	1.28711	0.926078	0.953474	0.875176	0.906954	0.973646	0.911689	0.819412	0.811722	0.836111	0.841459	0.892102	0.847847	0.84966	0.836505	0.960835	1.05633	1.12944	1.01349	1.02135	0.990266	0.967034	0.979675	1.19316	0.953305	1.07188	0.952116	1.15157	0.993696	1.07972
predictions_baselineLDMAF005_Conserved_Mammal_phastCons46way_nearest: quin4	1	1.20365	1.31052	1.18911	1.32525	0.958418	1.15551	1.08574	0.356882	0.521878	1.21045	1.18015	1.28131	1.01404	1.04156	0.979811	1.08431	1.07247	1.02289	1.0831	1.28456	1.22004	1.28664	1.30375	1.22987	1.30651	0.402311	0.410257	0.420959	0.401804	0.447476	0.442355	0.440356	0.422506	1.50531	1.26275	1.22516	1.17352	1.43541	1.35036	1.42753	1.42053	1.41687	1.1661	1.12374	1.15161	1.18872	1.133	1.23497
predictions_baselineLDMAF005_Conserved_Mammal_phastCons46way_nearest: quin5 (highest)	1	1.5769	2.0056	1.73749	1.67466	0.942176	1.4395	1.2916	0.0594468	0.530135	1.41965	1.29514	1.70811	1.1327	1.20501	0.916754	1.31744	2.86681	1.32041	1.3457	1.11963	1.11688	1.12273	1.15733	1.33161	1.10489	0.23652	0.231372	0.237925	0.226979	0.267765	0.221053	0.239802	0.221053	1.28039	1.34698	1.64538	1.56381	1.07595	1.57454	1.35769	1.17495	1.63967	1.37811	1.55508	1.34128	1.17877	1.38297	1.40355
predictions_baselineLDMAF005_Conserved_Primate_phastCons46way_nearest: quin1 (lowest)	1	0.330263	0.123242	0.237165	0.275041	1.40269	0.506083	0.607205	2.16285	2.12832	0.49231	0.662704	0.266463	0.800643	0.655372	0.857383	0.682465	0.0512285	0.548172	0.334868	0.6218	0.713041	0.733762	0.609221	0.56544	0.633683	2.41246	2.38394	2.3443	2.38618	2.19858	2.24993	2.25109	2.37793	0.642545	0.487179	0.345645	0.659924	0.553796	0.316063	0.508114	0.393087	0.374019	0.589128	0.42488	0.664002	0.614837	0.614837	0.424733
predictions_baselineLDMAF005_Conserved_Primate_phastCons46way_nearest: quin2	1	0.809276	0.656181	0.635433	0.793219	1.19578	0.798585	0.938134	1.4891	0.976687	0.818735	0.86951	0.63178	0.964267	0.86287	1.13081	1.14971	0.18752	0.823874	0.86547	0.897467	0.947973	0.89603	0.883904	0.744093	0.891407	1.24418	1.28239	1.30826	1.27709	1.35288	1.36869	1.37381	1.30906	0.833897	0.826804	0.728462	0.765642	0.967505	0.676133	0.576426	0.88295	0.298709	0.809747	0.770417	0.898974	0.957896	0.855597	0.833897
predictions_baselineLDMAF005_Conserved_Primate_phastCons46way_nearest: quin3	1	1.04302	0.900726	0.881153	0.822337	0.801075	1.04129	0.998987	1.14467	0.966486	1.00371	1.04772	1.08764	0.951281	0.924521	1.16363	1.10526	0.433972	0.968569	1.03829	1.13487	1.0557	1.04469	1.14956	1.20391	1.11238	0.937475	0.937466	0.922946	0.919814	1.01437	0.986514	0.979233	0.929818	0.896527	0.952862	0.899471	0.835452	1.02106	0.899989	1.10487	1.07734	1.26737	1.04664	0.993802	0.924653	0.984133	0.928427	0.966534
predictions_baselineLDMAF005_Conserved_Primate_phastCons46way_nearest: quin4	1	1.26352	1.35147	1.21171	1.31002	0.754165	1.40776	1.22506	0.178441	0.624543	1.25174	1.13747	1.40046	1.12482	1.13625	1.08057	1.19062	1.14907	1.10496	1.31678	1.21734	1.17561	1.16255	1.22277	1.33236	1.22755	0.304691	0.293041	0.313542	0.30572	0.304968	0.300574	0.31333	0.289232	1.28111	1.27489	1.28259	1.35132	1.43541	1.57542	1.4045	1.46951	1.19316	1.27675	1.1151	1.3783	1.04942	1.36517	1.24203
predictions_baselineLDMAF005_Conserved_Primate_phastCons46way_nearest: quin5 (highest)	1	1.55126	1.96467	2.03112	1.79645	0.847958	1.24432	1.22918	0.0297234	0.30782	1.43144	1.28119	1.6105	1.15825	1.41951	0.767434	0.871212	3.17306	1.55248	1.44208	1.12709	1.10664	1.16189	1.13305	1.15235	1.13359	0.106434	0.108364	0.116061	0.116399	0.133882	0.0991905	0.0874573	0.0991905	1.34441	1.45619	1.74104	1.3861	1.02078	1.52955	1.40371	1.17495	1.86326	1.27603	1.69331	1.13283	1.39225	1.23446	1.5305
predictions_baselineLDMAF005_Conserved_Vertebrate_phastCons46way_nearest: quin1 (lowest)	1	0.405323	0.246485	0.245884	0.320881	1.26084	0.563221	0.68913	1.90928	2.06825	0.562132	0.67176	0.299771	0.897518	0.6807	0.850412	0.725119	0.0768427	0.554195	0.379517	0.651766	0.699329	0.733762	0.633589	0.56544	0.648085	2.3353	2.30751	2.26567	2.34237	2.13854	2.2158	2.16331	2.26984	0.738927	0.621153	0.38405	0.535073	0.553796	0.361215	0.508114	0.638766	0.299215	0.683047	0.450893	0.664002	0.791836	0.670731	0.552153
predictions_baselineLDMAF005_Conserved_Vertebrate_phastCons46way_nearest: quin2	1	0.753187	0.491859	0.661174	0.594579	1.03785	0.74927	0.918373	1.62221	1.01895	0.805286	0.827951	0.676386	1.0348	0.919244	1.16842	1.00011	0.136302	0.913564	0.835283	0.94181	0.950859	0.908599	0.940138	0.923181	0.905274	1.21091	1.21421	1.22036	1.20352	1.24087	1.24305	1.2685	1.25156	0.609043	0.814186	0.651414	0.871984	1.04984	0.810902	0.714366	0.588302	0.149271	0.920035	0.761331	0.943845	0.929473	0.882999	0.882868
predictions_baselineLDMAF005_Conserved_Vertebrate_phastCons46way_nearest: quin3	1	1.01124	0.860026	1.01179	1.11199	0.817012	1.04158	1.09535	0.743503	0.727207	1.0382	1.01109	0.890669	0.965751	1.09837	1.08752	1.06305	0.791584	0.994865	1.17583	1.02317	1.03549	1.02539	1.01222	0.896779	1.08398	0.704043	0.741393	0.763532	0.722082	0.783796	0.765614	0.796027	0.745765	1.153	1.01991	0.976297	0.92459	1.02135	1.1253	1.05913	1.12663	1.41687	0.944794	1.01137	0.970252	0.86368	0.993696	1.01621
predictions_baselineLDMAF005_Conserved_Vertebrate_phastCons46way_nearest: quin4	1	1.25283	1.22861	1.34209	1.21862	0.989841	1.2206	1.09535	0.594803	0.718652	1.20573	1.12927	1.38483	0.951549	1.12362	0.948541	0.892963	1.30228	1.12898	1.17583	1.23975	1.19953	1.22786	1.23896	1.53734	1.23473	0.520637	0.524543	0.534182	0.506622	0.567183	0.550108	0.541976	0.513245	1.34517	1.26882	1.26344	1.1913	1.26979	1.17031	1.4045	1.56748	1.56602	1.20014	1.23612	1.22415	1.19801	1.22587	1.24909
predictions_baselineLDMAF005_Conserved_Vertebrate_phastCons46way_nearest: quin5 (highest)	1	1.57521	2.16993	1.73624	1.75127	0.895319	1.42364	1.20071	0.133793	0.470414	1.38702	1.35868	1.74569	1.15006	1.17695	0.9448	1.31781	2.68893	1.40683	1.43136	1.14234	1.11378	1.10346	1.17385	1.07583	1.12673	0.233629	0.216789	0.220578	0.229953	0.273539	0.22962	0.234226	0.22395	1.15268	1.27453	1.72239	1.47537	1.10385	1.52998	1.31203	1.07734	1.56558	1.25086	1.53823	1.19661	1.21624	1.22552	1.29812
predictions_baselineLDMAF005_CpG_Content_50kb_nearest: quin1 (lowest)	1	0.584477	0.492136	0.626728	0.549152	1.41605	0.586716	0.76494	4.22905	2.70731	0.687596	0.763492	0.661119	0.841956	0.502551	0.497555	0.574857	0.63075	0.733669	0.546026	0.822679	0.790548	0.784844	0.843358	1.07765	0.833897	1.99069	1.93092	1.88681	2.02643	1.62688	1.65265	1.63105	1.90821	0.641459	0.705215	0.632611	0.730031	0.774004	0.721208	0.668655	0.833897	0.597419	0.698939	0.562664	0.762766	0.604498	0.725397	0.671358
predictions_baselineLDMAF005_CpG_Content_50kb_nearest: quin2	1	0.943624	0.983717	1.00394	0.960474	1.0064	0.838857	0.956839	0.386948	0.864823	1.0072	0.929802	0.893377	1.10018	1.03612	0.91109	0.766044	1.08189	0.975671	0.794447	0.919386	0.899554	0.908599	0.932034	0.794961	0.919644	0.677992	0.665764	0.679914	0.699379	0.68747	0.647065	0.661091	0.686797	0.929592	0.862795	0.977122	1.10333	1.1051	1.30645	0.852631	0.833427	0.970259	0.902998	1.05548	0.889392	0.938767	0.780757	1.08769
predictions_baselineLDMAF005_CpG_Content_50kb_nearest: quin3	1	1.12059	0.983164	1.17031	1.1123	0.880107	1.22909	1.07644	0.237988	0.58193	1.05619	1.00973	1.13123	1.01432	1.2818	0.990513	0.78688	1.02169	1.18136	1.03146	1.05334	1.05971	1.09101	1.02061	0.871402	1.09146	0.671693	0.662458	0.670819	0.643649	0.724146	0.675065	0.638131	0.652374	1.05722	1.09307	1.1872	0.960421	0.966415	0.810446	0.852151	0.930953	0.895119	1.09831	1.14135	0.961454	1.07758	0.984686	0.896489
predictions_baselineLDMAF005_CpG_Content_50kb_nearest: quin4	1	1.26316	1.27135	1.11244	1.06779	0.72376	1.15713	1.13057	0.104237	0.471209	1.12118	1.11606	1.2127	1.01547	1.15049	1.29782	1.4052	1.12512	1.08647	1.21091	1.08444	1.08829	1.0857	1.04609	0.94936	1.03518	0.870926	0.883295	0.87799	0.833897	0.921901	0.914352	0.913046	0.843362	1.25085	1.11254	1.05435	1.05053	1.13336	1.30719	1.42954	1.17727	1.12016	1.25298	1.16861	1.22587	1.1811	1.3113	1.16604
predictions_baselineLDMAF005_CpG_Content_50kb_nearest: quin5 (highest)	1	1.0879	1.26921	1.08623	1.30965	0.973856	1.18772	1.07103	0.0445976	0.376331	1.12755	1.18064	1.10131	1.02795	1.02865	1.30257	1.4666	1.14024	1.0226	1.41653	1.11994	1.16161	1.12957	1.15766	1.30637	1.11955	0.789608	0.858367	0.885215	0.79756	1.04002	1.11125	1.15702	0.909974	1.12066	1.22597	1.14826	1.15541	1.02106	0.854989	1.19694	1.22425	1.41647	1.04664	1.07158	1.16035	1.19767	1.19767	1.17818
predictions_baselineLDMAF005_CTCF_Hoffman_nearest: quin1 (lowest)	1	0.745258	0.492275	0.672181	0.457755	0.84987	0.529823	0.827716	3.24716	1.48258	0.72797	0.542569	0.588914	0.990146	1.03384	1.00235	0.830582	0.434829	0.960455	0.780257	0.755581	0.80104	0.817776	0.770592	0.718637	0.762224	2.23719	2.18391	2.15197	2.21949	2.01277	1.98828	1.96233	2.1019	0.48123	0.79055	0.517737	0.783668	0.497714	0.856676	0.553525	0.490666	0.746984	0.73324	0.787952	0.617651	0.762812	0.660484	0.791718
predictions_baselineLDMAF005_CTCF_Hoffman_nearest: quin2	1	1.01153	0.983164	1.06598	0.914222	0.958688	1.01746	0.994744	0.550347	0.761643	0.981848	0.857859	0.793231	1.0541	1.29127	1.17819	0.893215	0.902489	1.14532	1.191	0.94875	1.00502	0.901555	0.939609	0.97392	0.940668	0.935044	0.961444	0.978641	0.940718	0.960777	0.961542	0.945902	0.97856	1.05722	0.91089	1.14891	1.01378	1.21492	1.17064	0.921244	0.636968	0.522153	0.962088	1.10677	1.10658	1.17977	1.08687	1.07296
predictions_baselineLDMAF005_CTCF_Hoffman_nearest: quin3	1	1.0265	0.696408	0.888605	1.06659	1.24158	1.13955	0.927467	0.505725	1.12963	0.988929	1.03518	1.0863	0.968864	0.950298	1.02179	1.04208	0.859919	0.963108	0.990645	0.903928	0.96058	0.888489	0.899109	0.922661	0.919126	0.961674	0.984894	0.987353	0.955281	1.02635	1.0438	1.07579	0.94736	1.18536	1.00198	0.938275	1.01378	1.04925	0.900495	1.05943	1.42093	0.596746	1.07277	0.856016	1.15193	1.18906	0.993976	0.931784
predictions_baselineLDMAF005_CTCF_Hoffman_nearest: quin4	1	1.07261	1.4354	1.00799	1.00678	1.10137	1.10009	1.04397	0.372275	0.93385	1.04321	1.23441	1.31441	0.969956	0.733281	0.935959	1.21359	0.980219	0.902052	0.921187	1.17419	1.10198	1.16419	1.15962	1.33423	1.14301	0.592467	0.60158	0.607616	0.621049	0.665024	0.687184	0.692558	0.658788	0.898043	1.01527	1.03518	1.12175	1.16101	0.811359	1.17591	1.03011	1.34419	1.15922	0.995482	1.08967	0.902097	1.2555	0.996436
predictions_baselineLDMAF005_CTCF_Hoffman_nearest: quin5 (highest)	1	1.14379	1.39242	1.36469	1.55374	0.848435	1.21247	1.20585	0.327141	0.692986	1.25764	1.32951	1.21686	1.01688	0.991062	0.861678	1.02053	1.82149	1.02889	1.11648	1.21734	1.13118	1.22786	1.23087	1.05051	1.23473	0.275109	0.269597	0.2758	0.264958	0.33632	0.320424	0.324621	0.314753	1.3772	1.28096	1.35916	1.06683	1.07656	1.26034	1.28938	1.42053	1.78973	1.07247	1.25341	1.03373	0.965836	1.00298	1.20674
predictions_baselineLDMAF005_DGF_ENCODE_nearest: quin1 (lowest)	1	0.510407	0.451889	0.347028	0.458401	1.30813	0.595872	0.679492	4.16163	2.69473	0.634322	0.549921	0.495699	0.897518	0.585719	0.697059	0.618484	0.332985	0.580299	0.535788	0.741665	0.719897	0.805828	0.779802	1.00237	0.741697	2.49554	2.44273	2.42584	2.46212	2.17285	2.24993	2.25675	2.39215	0.610418	0.651602	0.53767	0.784774	0.636865	0.632126	0.739075	0.638766	0.448823	0.640356	0.641656	0.709482	0.624153	0.670731	0.651258
predictions_baselineLDMAF005_DGF_ENCODE_nearest: quin2	1	0.818597	0.450363	0.799468	0.715738	1.44508	1.00061	1.11906	0.475708	1.08623	0.968322	0.837686	0.714678	0.945602	0.911899	1.00732	0.786437	0.655213	0.858505	0.808386	1.03035	0.932707	0.959811	1.02004	0.819682	1.01908	0.999579	1.02535	1.02163	1.04207	1.05996	1.07439	1.04978	1.03471	1.1847	0.965	0.74637	0.942106	0.82789	0.854989	0.805635	0.58764	0.521859	0.893472	0.864176	0.933718	1.09554	0.95628	0.966534
predictions_baselineLDMAF005_DGF_ENCODE_nearest: quin3	1	1.06315	1.10637	0.979306	0.990686	1.05328	0.985176	1.28344	0.238055	0.530732	1.1226	0.958281	0.918531	1.07713	1.12742	1.01513	0.936012	0.962359	0.975396	0.957522	1.05363	1.05659	1.09785	1.06951	1.0511	1.0774	0.621565	0.647984	0.650674	0.643831	0.698684	0.663906	0.66373	0.64972	1.1857	1.12982	1.14923	1.12081	1.02193	1.30609	1.24403	0.980227	1.11921	1.17527	1.09843	0.961725	1.05001	1.07788	1.21448
predictions_baselineLDMAF005_DGF_ENCODE_nearest: quin4	1	1.19724	1.22861	1.29342	1.14246	0.70703	1.05786	1.00407	0.10409	0.384992	1.08775	1.19574	1.21295	1.05096	1.04787	1.0632	1.16936	1.33633	1.20305	1.17212	1.09785	1.1346	1.07764	1.1175	1.12738	1.09833	0.46739	0.454213	0.470312	0.442566	0.555782	0.530259	0.539153	0.487725	0.960835	1.03205	1.47402	1.01349	1.21458	0.945254	0.89796	1.42053	1.19316	1.098	1.17561	1.14254	0.993696	1.10514	1.09383
predictions_baselineLDMAF005_DGF_ENCODE_nearest: quin5 (highest)	1	1.40929	1.7615	1.57897	1.69131	0.487202	1.35932	0.91305	0.0297485	0.30808	1.18601	1.45713	1.6568	1.02853	1.326	1.21642	1.48869	1.71132	1.38159	1.52493	1.07575	1.15543	1.05835	1.01251	0.99955	1.06274	0.420178	0.433822	0.435597	0.413567	0.516025	0.485026	0.494128	0.439643	1.05722	1.22059	1.09146	1.13828	1.29776	1.26069	1.31277	1.37193	1.71564	1.19197	1.21917	1.2517	1.2355	1.18906	1.07296
predictions_baselineLDMAF005_DHS_peaks_Trynka_nearest: quin1 (lowest)	1	0.490967	0.205346	0.350417	0.381893	1.59137	0.579383	0.737113	4.7122	2.97709	0.601016	0.55635	0.530817	0.843144	0.601379	0.780486	0.660952	0.25607	0.564076	0.610031	0.891244	0.791663	0.923493	0.917633	1.07917	0.914261	2.85082	2.79468	2.7687	2.8118	2.51237	2.55072	2.53919	2.72987	0.385418	0.596626	0.59511	0.695399	0.664368	0.451391	0.646508	0.343854	0.448696	0.520676	0.502778	0.754749	0.689168	0.651916	0.643997
predictions_baselineLDMAF005_DHS_peaks_Trynka_nearest: quin2	1	0.895793	0.614304	0.857062	0.959663	1.0684	1.00903	1.09535	0.223051	0.769984	0.983931	0.832177	0.687534	1.07653	1.02262	1.06667	1.19062	0.706467	0.960835	1.02004	0.955952	1.00474	0.979675	0.939345	0.819913	0.969118	0.875617	0.905495	0.923206	0.946277	0.949105	1.00948	0.9908	0.935751	1.47328	1.06241	0.880581	1.13796	1.04896	1.08029	1.08216	0.78374	0.298289	1.05545	1.0373	0.970252	1.133	0.928688	0.931521
predictions_baselineLDMAF005_DHS_peaks_Trynka_nearest: quin3	1	1.11266	1.27063	1.13618	0.960474	0.943502	1.07504	1.04339	0.0297653	0.548007	1.08159	1.00126	0.821046	1.06607	1.25725	1.07105	0.85116	1.15004	1.12793	1.17682	0.94181	1.05689	0.908599	0.956348	0.769317	0.919644	0.603976	0.615905	0.61599	0.562418	0.715996	0.649903	0.641315	0.604495	0.961647	1.00862	0.977122	0.871984	0.828823	1.03615	0.944807	0.735377	0.895623	0.996705	1.11604	1.02552	1.04101	1.17114	1.22895
predictions_baselineLDMAF005_DHS_peaks_Trynka_nearest: quin4	1	1.15448	1.18766	1.27951	1.26432	0.659894	1.13109	1.10016	0.0297401	0.402103	1.14792	1.17194	1.28327	1.00836	1.07628	0.997184	1.19062	1.3108	1.19704	1.16099	1.15013	1.03549	1.10377	1.1094	1.20425	1.14141	0.378645	0.401466	0.412249	0.398892	0.475978	0.436684	0.482697	0.411163	0.960835	1.15347	1.01458	1.1024	1.46302	1.17031	1.05913	1.76341	1.49145	1.11503	1.06324	1.14254	1.06799	1.06799	1.15734
predictions_baselineLDMAF005_DHS_peaks_Trynka_nearest: quin5 (highest)	1	1.34476	1.72005	1.37512	1.43188	0.738453	1.20433	1.02329	0.0148701	0.307994	1.18449	1.43702	1.67586	1.00552	1.04156	1.08405	1.10557	1.57466	1.149	1.03117	1.06051	1.11068	1.08417	1.07701	1.12738	1.05526	0.295817	0.28718	0.28451	0.285339	0.35057	0.357287	0.350026	0.323259	1.21706	1.17775	1.53145	1.1913	0.993748	1.26034	1.26635	1.37154	1.86431	1.3108	1.27934	1.10627	1.06799	1.17943	1.03738
predictions_baselineLDMAF005_DHS_Trynka_nearest: quin1 (lowest)	1	0.549009	0.410808	0.387137	0.458401	1.49725	0.710149	0.756597	4.23621	2.7548	0.60947	0.548274	0.619134	0.831985	0.550892	0.8295	0.746446	0.256142	0.604394	0.710664	0.786614	0.719897	0.838585	0.820417	1.05377	0.806505	2.73293	2.69846	2.67047	2.71037	2.46161	2.50877	2.4946	2.62255	0.546164	0.663781	0.53767	0.784774	0.803004	0.49667	0.669787	0.442222	0.299215	0.657432	0.572288	0.764058	0.577574	0.577574	0.57339
predictions_baselineLDMAF005_DHS_Trynka_nearest: quin2	1	0.925724	0.860026	0.827508	0.807336	1.03698	0.919522	0.999268	0.624543	1.0352	0.966235	0.853514	0.748084	0.991315	1.05103	1.15006	1.08431	0.629863	0.926805	0.997785	1.09785	1.01157	1.03846	1.06081	1.10176	1.09833	1.05902	1.07253	1.07998	1.06857	1.13722	1.13708	1.13194	1.09738	1.08895	0.898492	1.01458	0.92459	0.772915	1.30535	1.2203	0.734756	0.894867	0.953305	0.994082	0.970252	1.08657	1.00298	1.03738
predictions_baselineLDMAF005_DHS_Trynka_nearest: quin3	1	1.07201	1.31162	1.11182	1.05195	1.17938	1.21349	1.03858	0.148826	0.530882	1.08277	1.03412	0.950068	1.10587	1.02665	1.01194	1.14907	1.23523	1.08386	1.14712	1.00161	1.11504	0.993576	0.996871	0.846249	0.998676	0.601015	0.601241	0.604368	0.600301	0.727407	0.669769	0.686518	0.601657	1.2822	1.07546	0.996281	1.15671	1.02221	0.946053	0.990895	0.882452	1.04489	0.988186	1.05548	0.961996	1.0503	1.10607	1.08063
predictions_baselineLDMAF005_DHS_Trynka_nearest: quin4	1	1.24855	1.02384	1.31254	1.32525	0.644182	1.17178	1.12418	0	0.453435	1.13848	1.20559	1.25592	1.0112	1.18675	1.12227	1.23314	1.1661	1.21706	1.17212	1.06798	1.04916	1.08417	1.07701	1.10176	1.06962	0.399352	0.439561	0.441281	0.404715	0.447476	0.433848	0.43471	0.442355	0.896779	1.17775	1.22516	0.977932	1.325	1.26034	1.10518	1.42053	1.41687	1.20014	1.02001	1.16974	1.19801	1.20729	1.1644
predictions_baselineLDMAF005_DHS_Trynka_nearest: quin5 (highest)	1	1.20332	1.39203	1.3591	1.35533	0.644001	0.984344	1.08064	0	0.23093	1.20185	1.35703	1.42545	1.05919	1.18326	0.88575	0.786437	1.71036	1.16669	0.971547	1.04528	1.10353	1.04469	1.04432	0.896527	1.02626	0.212928	0.193352	0.208969	0.221221	0.230799	0.255133	0.256802	0.240959	1.1847	1.18349	1.22481	1.15541	1.07626	0.989987	1.0128	1.51807	1.34192	1.19981	1.35676	1.13315	1.08626	1.10483	1.14291
predictions_baselineLDMAF005_DNA_DIS_nearest: quin1 (lowest)	1	0.599971	0.492552	0.529685	0.595418	1.60622	0.717704	0.852257	4.5456	2.82965	0.753211	0.857085	0.781094	0.879678	0.531446	0.393505	0.617961	0.716592	0.621939	0.405219	1.01051	0.832319	0.981885	1.03886	0.950163	1.02886	2.08132	2.00305	1.96406	2.06316	1.76823	1.83025	1.82198	2.0093	0.770402	0.778827	0.61396	0.926676	0.691659	0.812046	0.692297	0.932791	0.672665	0.844555	0.745078	0.845205	0.707395	0.819089	0.700217
predictions_baselineLDMAF005_DNA_DIS_nearest: quin2	1	0.932137	0.860026	0.98397	0.868267	1.25694	1.03345	1.11937	0.327141	0.838427	1.02876	1.01765	1.14459	1.04244	0.820625	0.649733	0.871702	1.14907	0.912793	0.656535	1.05304	1.02866	1.05152	1.01222	1.12738	1.09116	0.650796	0.671063	0.67063	0.666761	0.68689	0.680546	0.702875	0.666368	1.08895	1.05633	1.05287	1.12018	0.966144	0.765206	1.08216	1.17561	0.820295	1.06396	0.933573	0.988387	1.08657	1.06799	1.08677
predictions_baselineLDMAF005_DNA_DIS_nearest: quin3	1	1.00269	0.45049	1.13695	0.974896	0.8013	0.968346	0.984856	0.0594803	0.57321	1.03348	0.990569	1.02544	1.00836	1.21516	1.18133	1.1481	1.20866	1.20505	1.16841	0.903673	0.956892	0.888239	0.923149	0.896779	0.875796	0.727709	0.72088	0.7345	0.73664	0.752444	0.694724	0.69723	0.757107	1.12097	1.06241	0.918868	0.871248	1.18698	1.03528	0.828886	0.979675	1.04401	1.07247	1.14103	1.06093	1.04942	0.947262	1.115
predictions_baselineLDMAF005_DNA_DIS_nearest: quin4	1	1.25424	1.35299	1.22874	1.46399	0.755015	1.12422	1.04849	0.0595473	0.325471	1.10551	1.05084	1.07744	0.998119	1.26708	1.27658	1.19196	1.00551	1.15029	1.48165	0.979459	1.03666	1.04616	0.989045	0.872139	0.941463	0.713721	0.765698	0.805082	0.705406	0.86172	0.871513	0.8704	0.738089	0.961918	1.08791	1.36069	1.10364	1.21595	1.12657	1.17558	1.32405	0.895876	1.1248	1.09905	1.03489	1.0506	1.02271	1.05974
predictions_baselineLDMAF005_DNA_DIS_nearest: quin5 (highest)	1	1.21041	1.84343	1.11989	1.09707	0.581499	1.15583	0.994744	0.0148743	0.436447	1.07862	1.08361	0.971025	1.07115	1.16498	1.49793	1.16969	0.919518	1.10928	1.28747	1.05334	1.14517	1.03221	1.03681	1.15333	1.06274	0.82852	0.841263	0.827634	0.830046	0.932267	0.924669	0.909195	0.831067	1.05722	1.01412	1.05317	0.978207	0.938804	1.26069	1.22065	0.58797	1.56646	0.893975	1.08083	1.0703	1.10545	1.14261	1.03767
predictions_baselineLDMAF005_Enhancer_Andersson_nearest: quin1 (lowest)	1	0.503405	0.205172	0.362314	0.366307	1.40111	0.562586	0.799067	4.38043	2.58882	0.627696	0.505719	0.49514	0.853815	0.686258	0.685829	0.511272	0.179098	0.603713	0.542617	0.748311	0.73963	0.752566	0.778923	1.07826	0.755246	2.66464	2.60734	2.586	2.63438	2.37602	2.33263	2.36734	2.56561	0.60973	0.723862	0.632968	0.890783	0.663806	0.721615	0.530611	0.490804	0.373597	0.656691	0.606287	0.699596	0.735112	0.614144	0.685878
predictions_baselineLDMAF005_Enhancer_Andersson_nearest: quin2	1	0.782923	0.655627	0.71665	0.701101	0.911796	0.863046	1.05271	0.267812	0.975863	0.954974	0.788303	0.631246	1.03166	0.972672	1.11594	0.829647	0.638734	0.83119	0.883295	0.98638	0.971108	1.03251	0.972283	1.02547	1.03431	1.03594	1.05261	1.06606	1.06625	1.13215	1.15191	1.10998	1.06963	0.92933	0.947592	0.785308	0.942901	1.10479	0.765636	0.875428	0.73517	0.671528	0.970875	0.882204	0.907288	0.938503	0.864166	0.910863
predictions_baselineLDMAF005_Enhancer_Andersson_nearest: quin3	1	1.03048	1.02384	1.04829	0.807336	0.895571	1.01717	0.999268	0.163571	0.564655	0.994549	0.982362	0.93364	1.03392	1.18044	1.15354	1.08431	0.876701	1.07694	1.02375	1.11279	1.10043	1.14295	1.13369	0.79429	1.11987	0.573884	0.594872	0.595148	0.585236	0.641287	0.649354	0.632305	0.615327	0.832724	0.934917	0.938011	0.995712	0.993748	1.03528	0.944009	0.832724	1.19316	0.995864	1.0373	0.888642	1.06799	0.845106	1.0656
predictions_baselineLDMAF005_Enhancer_Andersson_nearest: quin4	1	1.27884	1.51571	1.38247	1.53894	1.08442	1.20467	1.12449	0.118994	0.556256	1.20725	1.19608	1.27581	1.00864	1.0608	1.01832	1.19095	1.48145	1.25144	1.22439	1.01598	0.984509	0.953819	1.00441	0.97392	0.983752	0.423137	0.436753	0.444309	0.419391	0.490367	0.485026	0.48001	0.416952	1.53777	1.18416	1.24465	0.995993	0.828356	1.30572	1.4049	1.27394	1.1189	1.1494	1.23647	1.00681	0.873213	1.11474	1.19297
predictions_baselineLDMAF005_Enhancer_Andersson_nearest: quin5 (highest)	1	1.40367	1.59854	1.48938	1.58554	0.707627	1.35194	1.02415	0.0744131	0.316817	1.21501	1.52695	1.6636	1.07175	1.0993	1.02585	1.38313	1.82303	1.23612	1.32532	1.13615	1.20397	1.11777	1.11034	1.12833	1.10645	0.304948	0.310885	0.310901	0.297236	0.362277	0.383131	0.412476	0.334884	1.08987	1.20913	1.39862	1.17451	1.409	1.1713	1.24438	1.66685	1.64198	1.22671	1.23716	1.49745	1.38491	1.56151	1.1442
predictions_baselineLDMAF005_Enhancer_Hoffman_nearest: quin1 (lowest)	1	0.471539	0.205288	0.470577	0.305428	1.49641	0.473165	0.736905	4.5767	2.65032	0.624502	0.502713	0.330933	0.879926	0.81638	0.717566	0.404985	0.298664	0.716435	0.609859	0.831094	0.777735	0.825016	0.852428	1.10455	0.863625	2.49413	2.46191	2.42156	2.50159	2.21449	2.24582	2.21303	2.43629	0.513746	0.60863	0.498984	0.766506	0.470461	0.676896	0.484745	0.441973	0.44857	0.588795	0.76262	0.57272	0.726216	0.567938	0.672115
predictions_baselineLDMAF005_Enhancer_Hoffman_nearest: quin2	1	0.938815	0.655442	1.02946	0.761852	0.958688	0.813966	1.0476	0.20824	0.761643	1.00545	0.797111	0.480628	0.971705	1.38283	1.01137	0.829414	1.01317	1.05321	0.957252	0.956221	0.96058	0.99955	0.972009	0.97392	0.933487	0.751586	0.735739	0.755035	0.748497	0.778314	0.728956	0.765192	0.757321	1.02518	1.03234	0.957423	0.889279	0.717909	1.03557	0.852151	0.881956	0.44756	1.01317	1.00301	0.789118	1.09616	0.891792	1.12943
predictions_baselineLDMAF005_Enhancer_Hoffman_nearest: quin3	1	1.00297	0.942198	1.08858	1.20373	0.911539	0.879083	1.1341	0.163617	0.462121	1.0798	1.08443	0.799093	1.03137	1.18708	0.983562	1.14842	1.09831	1.01917	1.06114	1.08322	1.07681	1.05181	1.06921	0.99955	1.05556	0.597718	0.612627	0.609836	0.588313	0.664276	0.65521	0.640954	0.612664	1.28147	1.01412	0.957423	1.19163	1.27015	1.30572	0.944275	0.636968	1.1189	1.08128	1.17594	1.2517	1.22621	1.13332	1.12238
predictions_baselineLDMAF005_Enhancer_Hoffman_nearest: quin4	1	1.12122	1.35261	1.22143	1.46358	0.801977	1.26236	1.09147	0.0297653	0.470943	1.10756	1.27232	1.44465	1.06322	0.953992	1.08496	1.12779	1.22671	1.11791	1.12485	0.994133	1.05347	0.993576	0.972557	1.07704	0.977122	0.476667	0.504456	0.520105	0.486652	0.624714	0.607333	0.630014	0.527869	1.08987	1.17267	1.22619	0.943167	1.29849	0.991103	1.22134	1.7649	1.04489	1.13301	1.04683	1.19796	1.08748	1.19902	1.08063
predictions_baselineLDMAF005_Enhancer_Hoffman_nearest: quin5 (highest)	1	1.46407	1.84239	1.18877	1.26396	0.832489	1.57007	0.989382	0.0297318	0.658579	1.1818	1.34227	1.94291	1.05351	0.65947	1.20184	1.48785	1.36148	1.09264	1.24595	1.13487	1.13086	1.12957	1.13337	0.845297	1.16979	0.683144	0.688452	0.696563	0.678217	0.720889	0.765399	0.753474	0.669015	1.08864	1.17135	1.35878	1.20874	1.24184	0.989987	1.49618	1.27322	1.93833	1.18279	1.01109	1.18754	0.863437	1.20695	0.994754
predictions_baselineLDMAF005_FetalDHS_Trynka_nearest: quin1 (lowest)	1	0.503831	0.369623	0.322523	0.458272	1.62288	0.701788	0.741931	4.68238	3.11437	0.590368	0.575279	0.607207	0.860235	0.471608	0.7108	0.639631	0.307284	0.531958	0.598872	0.801371	0.726548	0.877646	0.860789	0.950699	0.820676	2.89828	2.85051	2.83857	2.86728	2.54952	2.63318	2.6411	2.78674	0.449655	0.627066	0.518321	0.766722	0.802778	0.451391	0.600329	0.392976	0.299131	0.597497	0.494109	0.763842	0.586724	0.568098	0.594459
predictions_baselineLDMAF005_FetalDHS_Trynka_nearest: quin2	1	0.947903	0.942729	0.842127	0.853755	1.21083	1.08318	1.03858	0.238122	0.959012	1.02255	0.92816	1.01262	1.04048	0.830795	1.09192	1.14907	0.74114	0.937606	0.972641	1.07635	1.02953	1.05241	1.0455	1.20526	1.08489	0.870436	0.891596	0.894929	0.906279	0.981286	0.984787	0.988812	0.908161	1.21809	1.02685	1.0346	0.996554	0.884077	1.03615	1.22134	1.02953	0.820988	0.96263	0.960316	1.12535	0.920178	1.11537	0.939371
predictions_baselineLDMAF005_FetalDHS_Trynka_nearest: quin3	1	1.21469	1.55668	1.17379	1.09707	0.880107	1.35118	0.99955	0.0743713	0.564814	1.15768	1.18294	1.36178	1.02569	0.956613	0.993989	1.14842	1.14088	1.06723	1.22439	1.18781	1.17252	1.13021	1.13401	1.07644	1.19917	0.494153	0.521759	0.508196	0.498027	0.61866	0.595645	0.578835	0.521899	1.24944	1.11736	1.34039	1.13828	1.32537	1.12562	1.35883	1.22494	1.71564	1.16643	1.11541	1.17007	1.13332	1.25408	1.09414
predictions_baselineLDMAF005_FetalDHS_Trynka_nearest: quin4	1	1.27207	1.31052	1.39772	1.56897	0.612759	1.13923	1.09535	0.0148701	0.230995	1.12314	1.27124	1.37116	0.974273	1.13625	1.10489	1.40323	1.40442	1.28312	1.16841	0.993294	1.05942	1.0058	1.04462	0.691801	0.969118	0.411185	0.413187	0.415152	0.372688	0.50733	0.462204	0.465761	0.422506	1.12097	1.16561	1.1103	1.1024	0.993748	1.1253	0.944009	1.42053	1.11858	1.08098	1.20154	1.06093	1.23516	1.19801	1.12912
predictions_baselineLDMAF005_FetalDHS_Trynka_nearest: quin5 (highest)	1	1.06011	0.818842	1.26177	1.02031	0.675416	0.724022	1.12386	0	0.136848	1.10514	1.04116	0.646335	1.09894	1.60292	1.09764	0.658907	1.40403	1.17869	1.03459	0.94075	1.01129	0.933694	0.914794	1.07583	0.925786	0.331221	0.328113	0.348281	0.360939	0.347623	0.328838	0.330174	0.365691	0.960565	1.06211	0.99516	0.995432	0.993468	1.25998	0.874689	0.930429	1.04372	1.1913	1.22713	0.879326	1.1234	0.863437	1.24168
predictions_baselineLDMAF005_GERP.NS_nearest: quin1 (lowest)	1	0.40352	0.246694	0.277509	0.290567	1.32501	0.482003	0.62219	1.92582	2.03564	0.510493	0.647611	0.341205	0.818432	0.70029	0.903456	0.661699	0.0598172	0.633042	0.443145	0.599833	0.658749	0.695042	0.577218	0.36013	0.58377	2.34025	2.32712	2.288	2.35897	2.03162	2.1465	2.10563	2.26038	0.64309	0.530256	0.288282	0.624781	0.471126	0.225951	0.462314	0.59013	0.299469	0.589627	0.399205	0.591736	0.689947	0.559417	0.481772
predictions_baselineLDMAF005_GERP.NS_nearest: quin2	1	0.827379	0.409536	0.747539	0.807336	0.848435	0.886973	1.09055	1.01116	0.812761	0.933201	0.841204	0.599639	1.02256	0.994218	1.14311	0.978007	0.289396	0.904786	1.04971	0.993294	0.997901	0.973144	0.979834	1.02489	1.00501	1.09156	1.09597	1.09159	1.07439	1.21702	1.20513	1.21098	1.12574	0.896779	0.898492	0.823152	0.871248	1.04896	1.1253	0.851911	0.636789	0.67115	0.876701	0.90764	0.997455	0.965836	1.01227	0.966806
predictions_baselineLDMAF005_GERP.NS_nearest: quin3	1	1.10776	1.14702	1.1251	0.731378	0.66008	1.06629	0.8698	0.773461	0.949915	0.968867	1.03518	1.07653	1.06831	1.18393	1.15386	0.850681	0.791807	1.19337	1.20955	1.10563	1.11783	1.08448	1.08541	1.15333	1.113	0.810766	0.817813	0.850866	0.838783	0.880949	0.83674	0.8499	0.83674	0.640737	0.971616	0.976572	0.871493	1.02164	0.990545	0.875182	1.02895	1.1189	1.09831	0.951129	0.907032	0.91966	0.92895	1.01649
predictions_baselineLDMAF005_GERP.NS_nearest: quin4	1	1.29095	1.51486	1.37126	1.38579	0.989563	1.20399	1.09024	1.01088	0.709897	1.17119	1.15684	1.4274	0.988197	1.10438	0.9448	1.29656	1.33595	1.27675	1.23854	1.01541	1.00787	0.979399	1.02004	0.896527	0.983199	0.582595	0.582987	0.589176	0.585071	0.609764	0.586806	0.59262	0.575467	1.56892	1.20777	1.33964	1.26207	1.32462	0.989987	1.38109	1.51807	1.41647	1.11471	1.32219	1.29633	1.26266	1.2998	1.10763
predictions_baselineLDMAF005_GERP.NS_nearest: quin5 (highest)	1	1.36789	1.67863	1.47554	1.78173	1.17805	1.35856	1.32558	0.282452	0.496072	1.41415	1.31765	1.55237	1.10178	1.01603	0.854488	1.21154	2.51874	0.990582	1.05684	1.2842	1.21628	1.26669	1.33576	1.56252	1.31332	0.180397	0.181634	0.18575	0.148451	0.264991	0.22962	0.245514	0.206941	1.24873	1.38984	1.56929	1.36872	1.13145	1.66498	1.42712	1.22425	1.49103	1.31894	1.41725	1.20567	1.16053	1.19767	1.42511
predictions_baselineLDMAF005_GERP.RSsup4_nearest: quin1 (lowest)	1	0.386349	0.123347	0.256565	0.229395	1.43543	0.416647	0.583604	2.16469	2.07859	0.48562	0.613006	0.317673	0.79847	0.62424	0.882527	0.683044	0.0769079	0.562704	0.506451	0.577339	0.689628	0.708156	0.552828	0.385854	0.605392	2.41153	2.37125	2.33754	2.41743	2.16325	2.24614	2.21049	2.3714	0.578781	0.451023	0.365157	0.696185	0.471126	0.451901	0.531661	0.491775	0.299469	0.478538	0.477311	0.582633	0.661976	0.559417	0.488857
predictions_baselineLDMAF005_GERP.RSsup4_nearest: quin2	1	0.884854	0.7779	0.835965	0.898479	0.565465	1.04942	0.974973	0.877087	0.855297	0.9294	0.859018	0.634619	1.07623	1.21797	1.22616	1.12652	0.374408	1.04461	1.16808	0.910885	0.87121	0.894518	0.882412	1.0246	0.911432	0.999579	1.01071	1.01292	1.00423	1.03147	1.02904	1.0385	1.03471	0.928546	0.934654	0.861196	0.622145	0.938275	1.03499	0.759599	0.979399	0.820064	1.03813	0.829609	0.897457	0.946995	0.984133	0.818379
predictions_baselineLDMAF005_GERP.RSsup4_nearest: quin3	1	1.0439	0.61465	1.04193	0.990686	1.00612	0.993318	0.937342	1.16052	0.85602	0.979764	1.06585	1.10224	0.943559	1.01688	1.05337	0.957285	0.621701	1.09957	1.12453	1.02374	1.07027	0.986761	1.0209	1.12801	0.991212	0.810994	0.829772	0.836581	0.809886	0.898308	0.853999	0.892505	0.817115	0.38455	1.02048	1.05346	0.925111	0.939068	0.900749	0.967578	1.17627	1.19383	1.04752	0.968694	1.05245	0.901335	1.01284	0.988534
predictions_baselineLDMAF005_GERP.RSsup4_nearest: quin4	1	1.47476	2.29276	1.51551	1.32488	0.863904	1.37483	1.023	0.50544	0.727003	1.22072	1.26186	1.55042	1.10178	1.12646	1.04901	0.935222	1.53167	1.3648	1.42765	1.13487	1.17186	1.1361	1.18195	0.922142	1.14826	0.455429	0.477522	0.499203	0.456996	0.527133	0.52444	0.505138	0.436561	1.50488	1.26239	1.45446	1.40427	1.35222	1.43998	1.33505	1.37116	1.41647	1.09769	1.42589	1.15128	1.2998	1.1234	1.24873
predictions_baselineLDMAF005_GERP.RSsup4_nearest: quin5 (highest)	1	1.20759	1.18732	1.34693	1.5533	1.13093	1.16332	1.47927	0.297318	0.48752	1.38231	1.19869	1.39226	1.07907	1.01287	0.788491	1.29656	2.3911	0.926545	0.771304	1.3514	1.19578	1.27322	1.36005	1.5369	1.34203	0.328264	0.316395	0.319258	0.317277	0.384664	0.351517	0.358394	0.345847	1.60094	1.32915	1.26309	1.35094	1.29703	1.16999	1.40411	0.979399	1.26737	1.33595	1.29626	1.31446	1.18839	1.31837	1.45333
predictions_baselineLDMAF005_GTEx_eQTL_MaxCPP_nearest: quin1 (lowest)	1	0.661924	0.164138	0.672371	0.549461	0.944566	0.448438	0.89534	2.89049	1.49157	0.737632	0.685804	0.410986	0.89366	1.01832	0.818121	0.575181	0.537293	0.866458	0.624382	0.770761	0.784145	0.831095	0.770809	0.872876	0.805596	1.69837	1.6149	1.59116	1.77084	1.47359	1.38935	1.3661	1.75018	0.770185	0.760359	0.498702	0.730442	0.525513	0.856918	0.461401	0.392643	0.448317	0.767561	0.892109	0.599654	0.809553	0.483871	0.947502
predictions_baselineLDMAF005_GTEx_eQTL_MaxCPP_nearest: quin2	1	0.923846	0.860268	1.0225	0.8228	1.14728	0.862803	1.0428	0.684216	0.941357	0.996009	0.958011	0.703358	0.966023	1.11763	1.01484	0.808147	1.15791	1.01317	0.975804	0.993573	0.96058	0.966885	0.980109	1.25584	0.976572	0.893618	0.902819	0.900234	0.958193	0.82393	0.76583	0.782134	0.955869	0.993142	0.941253	1.09146	1.06713	1.02164	1.08059	0.875182	0.636968	0.820526	0.970602	0.916542	0.988665	1.16119	1.06829	0.910607
predictions_baselineLDMAF005_GTEx_eQTL_MaxCPP_nearest: quin3	1	0.997679	1.18933	1.07066	0.97627	1.11711	1.05935	0.962189	0.595641	0.96812	1.0184	0.996896	0.89388	0.992712	1.15681	1.0473	1.02197	1.03989	0.98023	1.09577	0.860073	0.982196	0.876409	0.843358	0.564484	0.833897	0.873888	0.892098	0.912877	0.883464	0.859109	0.894475	0.876298	0.874598	0.962189	0.917996	1.05435	0.765642	0.82929	1.12689	1.1298	0.981055	1.26951	0.903507	0.969513	0.980699	0.929997	0.976496	0.996436
predictions_baselineLDMAF005_GTEx_eQTL_MaxCPP_nearest: quin4	1	1.07935	1.02355	0.968051	1.32488	0.942441	1.2528	1.07583	0.594635	0.923721	1.07329	1.03295	1.17551	1.06487	0.87088	1.0629	1.23279	0.92751	0.98658	1.01975	1.06021	1.01812	1.03816	1.03623	1.10145	1.06932	0.919731	0.943325	0.943262	0.864508	1.00013	1.07723	1.13444	0.878791	1.21672	1.22597	1.07171	1.17319	1.26943	0.854989	1.33505	1.37116	1.04372	1.24235	1.07158	1.23287	1.10483	1.21624	0.924204
predictions_baselineLDMAF005_GTEx_eQTL_MaxCPP_nearest: quin5 (highest)	1	1.33658	1.7615	1.26596	1.32562	0.848674	1.3756	1.02358	0.237988	0.676065	1.17421	1.32578	1.81505	1.08251	0.836641	1.05655	1.36109	1.33671	1.15333	1.28376	1.3148	1.25456	1.287	1.36891	1.20459	1.31406	0.615472	0.647802	0.653395	0.524239	0.843887	0.873613	0.841429	0.541754	1.05722	1.15379	1.28295	1.26278	1.35298	1.08059	1.19762	1.61692	1.41727	1.11534	1.15	1.19728	0.993976	1.25408	1.2212
predictions_baselineLDMAF005_H3K27ac_Hnisz_nearest: quin1 (lowest)	1	0.422241	0.16423	0.223088	0.259614	1.77994	0.53843	0.693558	4.72578	3.13064	0.565364	0.564421	0.436674	0.780258	0.38604	0.529466	0.4263	0.170665	0.443508	0.334679	0.801145	0.709212	0.78573	0.811836	1.02749	0.827641	2.7996	2.72632	2.68351	2.75555	2.45737	2.50736	2.52432	2.71488	0.38531	0.499077	0.268683	0.837809	0.719529	0.406137	0.438578	0.638405	0.299046	0.537596	0.433307	0.654537	0.512075	0.577248	0.509393
predictions_baselineLDMAF005_H3K27ac_Hnisz_nearest: quin2	1	0.844482	0.696212	0.671047	0.624543	1.20981	0.943934	1.08574	0.178441	0.846983	0.932021	0.819046	0.736365	0.965751	0.98475	1.16743	0.914224	0.459629	0.820713	0.752975	0.926078	0.936387	0.986206	0.939345	1.153	0.954761	1.04423	1.07253	1.0974	1.1035	1.12867	1.12857	1.09242	1.0832	0.896779	0.898492	0.976297	1.01349	0.745311	1.08029	0.851911	0.538821	0.596578	0.970329	0.80391	0.788896	0.975123	0.835819	0.995034
predictions_baselineLDMAF005_H3K27ac_Hnisz_nearest: quin3	1	0.981586	1.26992	1.01381	1.00564	0.801526	1.01746	1.01397	0.0743713	0.487794	1.05974	0.946518	0.935857	1.08251	1.04817	1.14343	1.14842	0.98763	0.99114	1.0834	0.911398	1.00502	0.953819	0.882909	0.768884	0.940668	0.65098	0.659527	0.662107	0.632	0.729848	0.692083	0.680484	0.638191	1.31351	1.05663	1.09146	0.835922	0.994027	1.12562	1.26671	1.02895	0.745933	1.0302	1.14135	1.01588	1.09616	1.02184	1.08708
predictions_baselineLDMAF005_H3K27ac_Hnisz_nearest: quin4	1	1.2628	1.31199	1.40626	1.21999	0.770744	1.28715	1.13987	0.0297736	0.308341	1.21299	1.17408	1.18108	1.08059	1.226	1.01918	1.06425	1.53382	1.32063	1.26256	1.23367	1.1393	1.18347	1.26468	1.103	1.193	0.287265	0.31684	0.33424	0.294405	0.425153	0.428659	0.440852	0.326462	1.25049	1.22162	1.28403	1.22824	1.13304	1.26176	1.15253	1.37309	1.64244	1.18445	1.35001	1.18014	1.07849	1.07849	1.17278
predictions_baselineLDMAF005_H3K27ac_Hnisz_nearest: quin5 (highest)	1	1.48758	1.5558	1.6841	1.88833	0.439806	1.21213	1.06623	0	0.23093	1.22898	1.49487	1.70859	1.09042	1.35365	1.13932	1.44534	1.84651	1.42284	1.56486	1.12741	1.20944	1.0904	1.10099	0.947757	1.08367	0.2218	0.228507	0.226383	0.21831	0.262142	0.246629	0.265268	0.240959	1.15268	1.32308	1.37791	1.08431	1.40741	1.12499	1.28902	1.42013	1.71468	1.27639	1.27034	1.35978	1.33693	1.48548	1.23462
predictions_baselineLDMAF005_H3K27ac_PGC2_nearest: quin1 (lowest)	1	0.493111	0.533899	0.240585	0.458272	1.84346	0.856834	0.741931	4.89114	3.56908	0.606932	0.667455	0.622877	0.789023	0.215231	0.682925	0.554347	0.19632	0.443633	0.457523	0.861286	0.736829	0.838348	0.885151	1.02778	0.892665	2.97838	2.94161	2.90262	2.93152	2.66957	2.77821	2.78547	2.91754	0.54601	0.58445	0.479927	0.891537	0.775096	0.406252	0.808136	0.687707	0.373913	0.503605	0.372749	0.836589	0.447028	0.642603	0.474152
predictions_baselineLDMAF005_H3K27ac_PGC2_nearest: quin2	1	0.740349	0.860753	0.697713	0.777527	1.47815	0.96102	1.03858	0.119061	0.847698	1.0072	0.986478	1.03804	0.983624	0.442248	0.977162	1.14907	0.690027	0.671149	0.746186	0.979184	0.995324	1.01319	0.964452	1.15398	1.04178	0.725363	0.742019	0.740932	0.751833	0.85292	0.845725	0.844728	0.769099	0.897537	0.917479	0.977122	0.960962	0.801195	1.12625	1.19829	1.07855	0.820988	0.894479	0.847846	0.862166	0.752873	0.873704	0.769861
predictions_baselineLDMAF005_H3K27ac_PGC2_nearest: quin3	1	1.02008	0.860268	0.907733	0.959933	0.66008	0.9442	1.21099	0	0.248176	1.07272	0.958832	0.783463	0.940452	1.13973	1.09478	0.829414	0.808835	0.909046	0.949832	1.09069	0.991345	1.09754	1.07731	0.922661	1.06274	0.612513	0.624352	0.635971	0.6087	0.70704	0.663719	0.655072	0.621173	1.44166	1.087	1.03402	1.03156	1.02164	1.08059	1.10549	1.02895	0.969712	1.21751	1.11541	1.00681	1.28195	1.04971	1.24944
predictions_baselineLDMAF005_H3K27ac_PGC2_nearest: quin4	1	1.26102	1.18732	1.373	1.27919	0.722538	0.984344	1.09504	0	0.188165	1.12283	1.10597	1.12279	1.05351	1.48302	1.06637	1.16903	1.36148	1.32678	1.27933	0.978082	1.0352	0.992458	1.01194	0.998987	0.940139	0.449515	0.457015	0.467278	0.465728	0.507187	0.479083	0.468452	0.450735	0.992584	1.1228	1.33964	1.08431	1.04866	1.12499	0.736581	1.02837	1.71468	1.23384	1.31355	1.12409	1.1791	1.14197	1.32634
predictions_baselineLDMAF005_H3K27ac_PGC2_nearest: quin5 (highest)	1	1.48372	1.55624	1.77845	1.52328	0.298524	1.25315	0.912793	0	0.153997	1.18921	1.28027	1.43171	1.23275	1.717	1.17786	1.29692	1.94066	1.64743	1.5653	1.09038	1.24054	1.05805	1.06081	0.896779	1.06244	0.239611	0.240293	0.258381	0.247488	0.267916	0.238191	0.251229	0.246698	1.12097	1.28703	1.16773	1.03127	1.3526	1.26034	1.15123	1.17561	1.11858	1.14907	1.34849	1.16974	1.33731	1.29088	1.17852
predictions_baselineLDMAF005_H3K4me1_peaks_Trynka_nearest: quin1 (lowest)	1	0.413668	0.451634	0.311975	0.3207	1.60667	0.62001	0.679108	4.78541	3.00199	0.605578	0.559484	0.45234	0.805887	0.639181	0.602616	0.55419	0.221865	0.539835	0.464832	0.801145	0.671525	0.825016	0.819954	1.02749	0.820444	2.75808	2.70869	2.66896	2.79933	2.50023	2.46471	2.48187	2.71488	0.706401	0.657321	0.383833	0.730854	0.66418	0.541516	0.484745	0.491081	0.224285	0.554662	0.519968	0.763627	0.651732	0.661043	0.594291
predictions_baselineLDMAF005_H3K4me1_peaks_Trynka_nearest: quin2	1	0.853514	0.36879	0.824495	0.594412	1.10044	0.708349	1.07674	0.148784	0.778978	0.962057	0.826076	0.596068	1.06008	1.05162	0.931692	0.765828	0.681316	0.923322	0.894429	0.949018	0.930075	0.895274	0.923669	0.922921	0.976846	0.808034	0.779927	0.795914	0.774927	0.807051	0.822789	0.788002	0.754697	0.865238	0.947592	0.976846	1.06744	0.911448	1.03586	0.921503	0.784181	0.596914	0.970875	1.07248	0.825632	1.12435	0.761953	1.08739
predictions_baselineLDMAF005_H3K4me1_peaks_Trynka_nearest: quin3	1	1.02436	1.02413	1.0225	0.944696	0.817242	1.09885	1.08124	0.0297485	0.522025	1.06682	1.00152	0.892874	0.980229	1.06396	1.14691	0.978283	1.05574	1.02318	0.960963	1.08322	1.09732	1.13674	1.11781	0.97392	1.08428	0.612513	0.644871	0.670819	0.623262	0.712742	0.743139	0.720015	0.669392	1.12129	0.995906	1.1872	0.818137	1.10447	1.03557	1.22065	0.832958	1.26809	1.0898	1.09812	1.03402	0.956818	1.08687	1.03061
predictions_baselineLDMAF005_H3K4me1_peaks_Trynka_nearest: quin4	1	1.29167	1.63861	1.28161	1.08183	0.770093	1.17211	1.14852	0.0148743	0.453563	1.1034	1.16488	1.30512	1.07399	1.02923	1.18862	1.14842	1.3963	1.14932	1.17616	1.06828	1.0939	1.07795	1.02061	1.07644	1.0771	0.491194	0.527622	0.519812	0.492202	0.593002	0.572954	0.573188	0.524735	1.12129	1.09914	1.16806	1.12049	0.717909	0.990545	1.15155	1.22494	1.41727	1.09831	1.11541	0.988665	0.993976	1.07758	1.01649
predictions_baselineLDMAF005_H3K4me1_peaks_Trynka_nearest: quin5 (highest)	1	1.41531	1.51528	1.55766	2.05642	0.70703	1.39963	1.01368	0.0297401	0.248106	1.26118	1.44687	1.75204	1.07937	1.21516	1.12922	1.55206	1.64275	1.36318	1.50224	1.09785	1.20637	1.06458	1.1175	0.999268	1.0409	0.334273	0.342857	0.348379	0.314455	0.390473	0.399821	0.440356	0.340273	1.18503	1.29917	1.28259	1.26242	1.60104	1.39537	1.2203	1.66545	1.49145	1.28526	1.1929	1.38737	1.2723	1.41161	1.27026
predictions_baselineLDMAF005_H3K4me1_Trynka_nearest: quin1 (lowest)	1	0.418073	0.246415	0.31032	0.274963	1.57561	0.48962	0.631123	4.78676	2.96851	0.572622	0.532483	0.32515	0.828902	0.715325	0.648082	0.490384	0.221928	0.578128	0.450084	0.718987	0.685423	0.759753	0.730858	0.950699	0.719891	2.72029	2.70652	2.68136	2.75341	2.43805	2.45404	2.4571	2.70996	0.449655	0.596626	0.345548	0.748891	0.470594	0.361113	0.415613	0.49122	0.373913	0.640175	0.598132	0.581975	0.735734	0.577411	0.658151
predictions_baselineLDMAF005_H3K4me1_Trynka_nearest: quin2	1	0.868733	0.573835	0.894325	0.716544	1.17938	0.781847	1.12993	0.133944	0.796323	0.985943	0.800846	0.46135	0.975096	1.19091	0.966729	0.766044	0.758177	0.921578	0.86127	0.994133	0.981643	0.993576	0.972557	0.974469	1.02741	0.814183	0.771348	0.784516	0.815943	0.838657	0.797479	0.7967	0.797479	1.02576	0.947859	1.01544	0.818598	0.828823	1.3515	0.875675	0.784402	0.522447	0.88596	1.02953	0.825864	1.03171	0.836525	1.08769
predictions_baselineLDMAF005_H3K4me1_Trynka_nearest: quin3	1	0.925724	0.778119	0.971801	0.868267	0.958418	1.03345	1.04251	0.0446102	0.633098	1.01697	0.99139	0.800821	1.00268	0.918468	1.15701	0.935485	1.04693	1.00287	1.05342	0.985825	0.943222	0.992737	0.95554	0.896779	0.997833	0.689253	0.709158	0.714178	0.672585	0.780946	0.802477	0.779091	0.706067	1.05692	0.940988	1.2443	1.04905	0.966144	0.85523	1.2203	0.587805	1.19316	0.970329	0.994082	0.897709	0.910114	0.872967	0.931521
predictions_baselineLDMAF005_H3K4me1_Trynka_nearest: quin4	1	1.22538	1.26992	1.11467	1.20373	0.754377	1.07443	1.1341	0.0148743	0.3851	1.11992	1.17391	1.31098	1.08536	1.00397	1.11563	1.25475	1.09831	1.05321	1.14648	1.18034	1.17594	1.14981	1.21501	1.20459	1.18481	0.538538	0.577452	0.572084	0.544626	0.61866	0.621173	0.626836	0.555936	0.993142	1.10521	0.976572	1.15606	1.10447	1.21567	1.19762	1.12694	1.19349	1.17494	1.05489	1.23356	1.04971	1.26337	1.1012
predictions_baselineLDMAF005_H3K4me1_Trynka_nearest: quin5 (highest)	1	1.56025	2.12899	1.70669	1.93402	0.53405	1.61888	1.06142	0.0297318	0.222377	1.30328	1.49979	2.09912	1.10746	1.17064	1.11153	1.55162	1.87204	1.44285	1.48699	1.11994	1.21286	1.10346	1.12528	0.973372	1.06932	0.242501	0.240226	0.252504	0.21831	0.327677	0.328838	0.344284	0.235289	1.47287	1.40805	1.41619	1.22651	1.62818	1.21498	1.28902	2.00777	1.71468	1.32744	1.32219	1.4595	1.27194	1.44835	1.22051
predictions_baselineLDMAF005_H3K4me3_peaks_Trynka_nearest: quin1 (lowest)	1	0.411641	0.328553	0.287656	0.381893	1.67015	0.75075	0.804561	4.74202	3.33743	0.644791	0.637004	0.534734	0.820356	0.487434	0.540068	0.554347	0.332891	0.481773	0.412887	0.831329	0.733402	0.844898	0.844547	1.05348	0.827874	2.70249	2.65362	2.62604	2.67749	2.37803	2.45119	2.44011	2.61328	0.867192	0.748826	0.345548	0.802384	0.775096	0.451391	0.669598	0.785951	0.149565	0.725532	0.494109	0.918429	0.717108	0.726421	0.672305
predictions_baselineLDMAF005_H3K4me3_peaks_Trynka_nearest: quin2	1	0.952183	0.6968	1.00046	1.11293	1.10075	1.10762	1.12513	0.253005	0.993263	1.0072	1.05137	1.15533	0.960881	0.783411	1.1093	1.17034	0.937073	1.01774	1.13599	1.23332	1.14924	1.20929	1.23191	1.25655	1.23577	0.908924	0.903328	0.906552	0.926678	0.978433	0.945055	0.969036	0.916675	0.705208	0.966087	1.09208	0.960962	1.07747	0.901002	1.03698	1.27465	0.970259	1.01374	0.882452	1.01645	0.948062	1.15255	1.02413
predictions_baselineLDMAF005_H3K4me3_peaks_Trynka_nearest: quin3	1	1.30915	1.27028	1.3011	1.29551	0.707428	0.993318	0.999831	0	0.385209	1.09781	1.08227	1.12764	1.06008	1.16215	1.14376	1.19129	1.32005	1.29185	1.32494	0.874292	1.01214	0.882204	0.875055	0.640917	0.869106	0.636364	0.668509	0.668103	0.632178	0.735757	0.726325	0.706095	0.635534	1.1857	1.09338	1.16838	1.01406	1.02193	0.765636	1.03669	0.784181	1.11921	0.945326	1.08978	1.04338	1.18939	1.05001	1.00972
predictions_baselineLDMAF005_H3K4me3_peaks_Trynka_nearest: quin4	1	1.15202	1.5558	1.24265	0.974622	0.76966	1.01688	1.07583	0	0.153954	1.11811	1.07316	0.95681	1.09042	1.36312	1.16711	0.956477	1.33595	1.1947	1.10133	1.06768	1.08645	1.0904	1.06861	1.0246	1.09802	0.431771	0.442367	0.461473	0.451174	0.512886	0.504596	0.491028	0.496092	1.37681	1.10459	1.12912	1.03098	0.938275	1.48498	1.08185	0.930429	1.19282	1.11471	1.37404	0.933718	1.11411	1.08626	1.2699
predictions_baselineLDMAF005_H3K4me3_peaks_Trynka_nearest: quin5 (highest)	1	1.17339	1.14638	1.16618	1.23351	0.753953	1.13078	0.994185	0.0148659	0.136848	1.13108	1.1552	1.22433	1.06771	1.20219	1.03859	1.12652	1.07217	1.0126	1.02346	0.993014	1.01812	0.97287	0.979558	1.0246	0.968845	0.325307	0.336902	0.342477	0.317277	0.398911	0.37703	0.397902	0.343012	0.864508	1.08638	1.26309	1.19096	1.18664	1.39498	1.17393	1.22425	1.56558	1.19981	1.158	1.08783	1.03055	0.984133	1.02297
predictions_baselineLDMAF005_H3K4me3_Trynka_nearest: quin1 (lowest)	1	0.369074	0.123312	0.209381	0.35164	2.14465	0.718717	0.863104	4.96991	3.72667	0.618103	0.700969	0.560672	0.801095	0.237588	0.362675	0.640173	0.247744	0.371681	0.253154	0.974453	0.799194	0.976716	1.00781	1.23438	0.972676	2.78792	2.74117	2.70985	2.76158	2.49447	2.57565	2.60084	2.75779	0.578618	0.65197	0.365054	0.660297	0.831163	0.271064	0.623947	1.03244	0.37423	0.640718	0.23425	0.928308	0.605863	0.894814	0.566631
predictions_baselineLDMAF005_H3K4me3_Trynka_nearest: quin2	1	0.992558	0.98344	0.96539	0.990686	1.069	1.19687	1.06713	0.0148784	0.710496	1.04941	0.996875	0.955663	0.974821	0.934776	1.25848	1.04238	0.885711	1.0455	1.16164	0.904182	0.919817	0.908343	0.891259	0.640917	0.912202	0.88203	0.917734	0.938249	0.911851	0.969602	0.998696	0.988534	0.871022	1.1857	1.09338	1.03431	1.17418	0.939068	1.0809	1.33618	0.931215	0.820757	1.02197	1.11573	1.02524	0.994256	0.975672	1.10151
predictions_baselineLDMAF005_H3K4me3_Trynka_nearest: quin3	1	1.20973	1.35109	1.37648	0.928936	0.486928	0.919264	0.989382	0	0.188165	1.08509	0.965677	0.673672	1.02795	1.58084	1.19142	0.892712	1.36148	1.37681	1.36832	1.06768	1.0967	1.01205	1.02813	1.10145	1.01191	0.490917	0.480451	0.499203	0.480282	0.572722	0.535779	0.516426	0.513101	0.864508	0.916446	1.12912	0.959881	1.02106	1.39498	1.12789	0.63661	1.26737	1.07217	1.2617	0.897457	1.11411	0.974848	1.1288
predictions_baselineLDMAF005_H3K4me3_Trynka_nearest: quin4	1	1.25069	0.982887	1.20997	1.35571	0.659894	0.943934	1.09055	0.0148701	0.239551	1.13376	1.08659	1.03911	1.09925	1.30984	1.18481	1.08431	1.20014	1.11497	1.16841	1.03064	1.14144	1.05152	1.01222	0.999268	1.06244	0.505846	0.521612	0.508053	0.509534	0.581434	0.541601	0.533508	0.524588	1.21706	1.1474	1.30173	1.06683	1.10416	1.08029	0.805862	1.32256	1.3423	1.1661	1.38307	1.01559	1.3466	1.0587	1.2138
predictions_baselineLDMAF005_H3K4me3_Trynka_nearest: quin5 (highest)	1	1.17553	1.5558	1.2357	1.37056	0.644001	1.22026	0.989382	0.0148659	0.145401	1.11221	1.24873	1.76912	1.0961	0.933987	1.00038	1.33907	1.30192	1.08864	1.04571	1.02288	1.04204	1.05122	1.06051	1.0246	1.04061	0.340093	0.345691	0.351184	0.343475	0.387514	0.354351	0.36686	0.340177	1.15268	1.18956	1.1674	1.13764	1.10385	1.16999	1.10487	1.07734	1.19282	1.09769	1.00244	1.13315	0.937711	1.09554	0.987699
predictions_baselineLDMAF005_H3K9ac_peaks_Trynka_nearest: quin1 (lowest)	1	0.400695	0.123138	0.256131	0.381678	1.7007	0.619835	0.813737	4.84367	3.52419	0.611319	0.635	0.491365	0.817047	0.389094	0.484046	0.554034	0.255926	0.441376	0.416372	0.875771	0.811768	0.916426	0.917116	1.00152	0.906551	2.79881	2.73436	2.70312	2.76353	2.43953	2.53791	2.55756	2.7198	0.609902	0.638882	0.402911	0.837572	0.746992	0.406023	0.599991	0.834602	0.298962	0.631284	0.415857	0.917911	0.614317	0.763242	0.523395
predictions_baselineLDMAF005_H3K9ac_peaks_Trynka_nearest: quin2	1	0.987252	1.14864	0.964737	0.946028	1.10168	1.24712	0.996146	0.134057	0.839845	1.01868	0.998821	1.13478	0.953158	0.847305	1.15201	1.10744	0.844079	1.02863	1.09608	1.06978	1.00986	1.04021	1.07072	1.02662	1.07862	0.918582	0.93051	0.936399	0.918712	1.03636	1.00834	0.989648	0.889046	0.994542	0.94866	0.977948	0.926154	0.857174	1.03703	1.31462	1.12853	1.04578	1.02313	0.848563	0.899227	1.01398	0.939561	1.02499
predictions_baselineLDMAF005_H3K9ac_peaks_Trynka_nearest: quin3	1	1.29595	1.35185	1.23292	1.20373	0.817242	1.18025	1.0476	0	0.359427	1.11048	1.11645	1.25041	1.08536	1.16814	1.20599	1.38236	1.25157	1.24143	1.29489	1.01598	1.08706	1.01262	1.00441	0.948291	1.01247	0.633226	0.688839	0.679531	0.652387	0.758358	0.72612	0.736956	0.658046	1.05722	1.20237	1.37869	0.995993	1.49104	0.94552	1.15155	1.37193	0.745933	1.0898	1.13271	1.19728	1.09616	1.16119	1.08002
predictions_baselineLDMAF005_H3K9ac_peaks_Trynka_nearest: quin4	1	1.18622	1.31015	1.3	1.14213	0.659709	0.821643	1.07583	0.0148659	0.136848	1.12283	1.11336	1.06811	1.04783	1.22428	1.13237	1.06275	1.39552	1.21071	1.16437	1.07514	1.10695	1.0904	1.03623	1.07583	1.06932	0.416984	0.398423	0.423742	0.424977	0.484392	0.464909	0.43741	0.45357	1.08864	1.02569	1.3205	1.08431	0.938275	1.34998	0.851671	0.783519	0.969167	1.14875	1.24441	0.888392	1.06769	0.882006	1.24168
predictions_baselineLDMAF005_H3K9ac_peaks_Trynka_nearest: quin5 (highest)	1	1.12851	1.06449	1.24439	1.32488	0.722538	1.13078	1.06623	0.0148659	0.145401	1.1358	1.13551	1.05444	1.0961	1.36943	1.02469	0.892712	1.25086	1.07663	1.02717	0.963149	0.983955	0.940223	0.971463	0.947757	0.932962	0.236587	0.251944	0.261211	0.244507	0.284936	0.266472	0.2822	0.283481	1.24873	1.18349	0.918609	1.15541	0.965872	1.25998	1.08185	0.881459	1.93833	1.1062	1.35676	1.09689	1.20695	1.25338	1.1288
predictions_baselineLDMAF005_H3K9ac_Trynka_nearest: quin1 (lowest)	1	0.379803	0.164416	0.205892	0.336351	2.01849	0.767721	0.838995	4.98484	3.78677	0.621655	0.687789	0.525385	0.801095	0.247091	0.362675	0.554816	0.230658	0.379718	0.294106	0.959461	0.795764	0.970161	0.991558	1.20867	0.951061	2.82948	2.7794	2.75065	2.79957	2.47731	2.58988	2.61784	2.79194	0.578618	0.627597	0.46112	0.624605	0.803458	0.271064	0.577729	0.835781	0.37423	0.632175	0.23425	0.882803	0.596542	0.820246	0.552465
predictions_baselineLDMAF005_H3K9ac_Trynka_nearest: quin2	1	0.977584	1.02442	0.883636	0.929721	1.21049	1.05845	1.0479	0	0.650575	1.00455	0.999338	0.992796	0.912296	0.833719	1.20981	1.08492	0.740931	0.967385	1.03917	0.949018	0.974528	0.927948	0.980385	0.717827	0.991212	0.861311	0.85616	0.877249	0.862325	0.995268	0.998696	0.988534	0.851162	1.05751	0.965815	0.900231	1.22755	1.04955	1.0809	1.33618	1.07825	0.671528	0.902744	0.985993	1.12504	0.873458	1.04072	0.981473
predictions_baselineLDMAF005_H3K9ac_Trynka_nearest: quin3	1	1.17767	0.941668	1.17487	1.02031	0.659709	0.992479	1.14307	0	0.290801	1.10278	0.985368	0.790832	1.07623	1.41991	1.17753	1.06275	1.18279	1.15668	1.25337	1.05274	1.06595	1.07734	1.01194	1.10145	1.01191	0.638784	0.667945	0.664637	0.643287	0.757931	0.694529	0.67728	0.652006	1.05662	1.15314	1.24395	0.977657	0.993468	1.25998	1.12789	0.979399	1.26737	1.16577	1.41725	0.924653	1.36479	1.15125	1.19229
predictions_baselineLDMAF005_H3K9ac_Trynka_nearest: quin4	1	1.18228	1.18766	1.34731	1.06629	0.612759	0.984621	1.0377	0.0297401	0.162552	1.13376	1.0751	0.955126	1.10493	1.34456	1.13616	0.935485	1.33633	1.27511	1.14615	1.03064	1.12093	1.05152	0.979834	0.973646	1.03373	0.414143	0.410257	0.415152	0.416362	0.484528	0.431012	0.437533	0.428177	1.153	1.07455	1.2443	1.03127	0.800519	1.30535	0.89796	0.979675	1.26773	1.22568	1.21883	0.897709	1.15157	0.854393	1.19969
predictions_baselineLDMAF005_H3K9ac_Trynka_nearest: quin5 (highest)	1	1.28026	1.67863	1.38517	1.64467	0.502635	1.19586	0.931748	0	0.119742	1.1358	1.2512	1.73397	1.10462	1.15171	1.11153	1.36032	1.50614	1.21872	1.26449	1.00795	1.04204	0.97287	1.03623	0.998987	1.01191	0.263203	0.292958	0.298942	0.285259	0.290635	0.291986	0.285022	0.283481	1.15268	1.17742	1.14826	1.13764	1.35222	1.07999	1.05883	1.12631	1.41647	1.07217	1.14071	1.16941	1.01199	1.13268	1.07236
predictions_baselineLDMAF005_Intron_UCSC_nearest: quin1 (lowest)	1	0.570616	0.534201	0.223277	0.275118	0.993195	0.710349	0.612197	4.62534	2.6354	0.556372	0.603602	0.838811	0.83222	0.459207	0.892487	0.831989	0.034162	0.702982	0.610376	0.636962	0.696097	0.720862	0.674394	0.796981	0.662674	3.79334	3.71658	3.67912	3.81838	3.28594	3.35166	3.31386	3.63334	0.578454	0.639603	0.595446	0.570906	0.692441	0.541975	0.623771	0.589796	0.523774	0.606375	0.485715	0.746076	0.605692	0.624329	0.552309
predictions_baselineLDMAF005_Intron_UCSC_nearest: quin2	1	0.834497	0.819764	0.595057	0.670807	1.39953	0.944732	0.903948	0.372066	1.23302	0.866686	0.909268	0.996985	0.832953	0.789729	1.19624	1.12779	0.230009	0.869489	0.850133	1.00161	0.913236	1.00011	0.980662	1.07704	0.977122	1.01551	1.06464	1.09251	1.00536	1.24087	1.19764	1.2346	1.1352	0.576988	0.856719	0.651414	1.17451	0.994587	0.675752	0.921763	0.980503	0.597082	0.945592	0.726725	0.93477	0.882999	1.01313	0.72042
predictions_baselineLDMAF005_Intron_UCSC_nearest: quin3	1	0.93615	0.941668	0.844655	1.02031	1.41366	1.15518	1.13827	0	0.667132	1.04852	1.07234	1.11107	1.01375	0.763597	0.9448	1.40283	0.4595	0.810477	0.912216	0.993014	1.01812	0.998987	0.987654	0.768452	1.02626	0.121251	0.128902	0.145117	0.0931457	0.302033	0.274977	0.285022	0.116227	1.31277	1.00748	0.976022	0.871003	0.855486	0.539993	1.17393	1.07734	1.04372	1.05515	0.777758	1.08783	1.10483	1.07698	1.02297
predictions_baselineLDMAF005_Intron_UCSC_nearest: quin4	1	1.19724	1.35147	1.32471	1.29478	0.8013	1.11482	1.16741	0.0148701	0.307994	1.20691	1.18671	1.10748	1.1589	1.25934	1.01803	0.999268	1.34484	1.13298	1.10906	1.26216	1.26788	1.15602	1.29565	1.20425	1.25626	0.0473307	0.0527473	0.0493538	0.0524092	0.105456	0.119096	0.112912	0.0623834	1.50531	1.19597	1.2443	1.24464	1.26979	1.53041	1.10518	1.37154	1.26773	1.1661	1.30527	1.13347	1.133	1.07728	1.32671
predictions_baselineLDMAF005_Intron_UCSC_nearest: quin5 (highest)	1	1.4598	1.35109	2.0091	1.73605	0.392684	1.07383	1.17669	0	0.162507	1.3198	1.22658	0.945094	1.16142	1.72598	0.948274	0.637651	2.92719	1.48287	1.51665	1.10501	1.10353	1.12304	1.06051	1.15268	1.07649	0.0325307	0.0468733	0.0435352	0.0407512	0.0740835	0.0652006	0.062084	0.0623658	1.0246	1.2988	1.53102	1.13764	1.18664	1.70998	1.17393	0.979399	1.56558	1.22533	1.70243	1.09689	1.27194	1.20695	1.37572
predictions_baselineLDMAF005_M-CAP_rankscore_nearest: quin1 (lowest)	1	0.420217	0.328553	0.355647	0.259687	1.292	0.595704	0.717842	2.16224	2.07624	0.602199	0.647703	0.346696	0.871629	0.699499	0.797907	0.660952	0.170713	0.606231	0.416607	0.778903	0.709413	0.831799	0.722738	0.693753	0.741488	1.80661	1.76908	1.75555	1.83366	1.59202	1.66636	1.64184	1.77157	0.738719	0.578362	0.479927	0.695399	0.69205	0.406252	0.484881	0.589464	0.299131	0.716997	0.554789	0.691095	0.726421	0.661229	0.643997
predictions_baselineLDMAF005_M-CAP_rankscore_nearest: quin2	1	0.840916	0.532847	0.911724	0.73179	0.849152	0.74927	1.00973	1.35432	0.856261	0.898566	0.854236	0.715483	0.986467	1.02665	0.991071	0.893718	0.792253	1.05981	0.894681	0.926861	1.02611	1.01972	0.923929	0.974469	0.984306	1.09841	1.08517	1.07217	1.10152	1.09824	1.06993	1.06792	1.10682	0.576988	0.862795	0.708892	0.836393	0.994587	0.810902	0.806542	0.784402	0.671717	0.826328	0.899755	0.825864	0.966652	0.808641	0.932308
predictions_baselineLDMAF005_M-CAP_rankscore_nearest: quin3	1	1.21648	1.35147	1.26734	1.46234	1.03698	1.17178	1.06172	1.20448	0.923981	1.18685	1.19984	1.55086	1.00836	1.07312	0.865152	1.08431	1.57466	1.07894	1.05342	1.12026	1.03208	1.03192	1.14989	1.153	1.11269	0.67742	0.682785	0.685146	0.692966	0.712542	0.694724	0.694407	0.686217	1.24909	1.20204	1.18687	1.13796	1.15937	1.17031	1.12821	1.27358	1.11858	1.14907	1.0373	1.22415	1.22587	1.17015	1.24909
predictions_baselineLDMAF005_M-CAP_rankscore_nearest: quin4	1	1.04545	0.655258	1.10045	1.17292	1.02126	1.06599	1.09055	0.267661	0.650209	1.09365	1.07018	0.906295	1.08221	1.12362	1.00066	0.999268	1.11503	1.0369	1.10164	1.07545	1.16194	1.09724	1.1013	1.02489	1.09116	0.659671	0.679854	0.673534	0.669673	0.743893	0.720245	0.72828	0.689053	1.12097	1.12919	1.18687	1.1024	1.18698	1.1253	1.05913	1.27358	1.78973	1.14056	1.1151	1.16974	1.01227	1.24444	1.14323
predictions_baselineLDMAF005_M-CAP_rankscore_nearest: quin5 (highest)	1	1.47517	2.12959	1.36295	1.37095	0.8013	1.4159	1.11937	0.0148701	0.496212	1.21753	1.22693	1.47859	1.05096	1.07628	1.34463	1.36071	1.34484	1.21706	1.53191	1.09785	1.06967	1.01886	1.1013	1.153	1.06962	0.760249	0.785349	0.815789	0.704612	0.85505	0.850683	0.86942	0.748601	1.31314	1.22632	1.43573	1.22686	0.966144	1.4854	1.51962	1.07764	1.11858	1.1661	1.39171	1.08813	1.06799	1.11443	1.03032
predictions_baselineLDMAF005_MAF_Adj_ASMC_nearest: quin1 (lowest)	1	1.02707	0.983717	1.19359	0.853755	0.629002	0.895866	0.95203	0.431596	0.933324	0.958786	0.742528	1.03608	0.997838	1.26357	1.10583	0.914997	1.10745	1.25214	1.33274	0.979184	1.02611	0.954356	0.988766	1.0514	0.998676	0.772734	0.730288	0.697348	0.824685	0.667502	0.595981	0.508532	0.604495	0.641098	0.990391	1.09208	1.04994	0.939332	1.12625	0.875675	0.686352	0.746353	0.894479	1.09874	0.93477	1.13396	0.827231	1.0665
predictions_baselineLDMAF005_MAF_Adj_ASMC_nearest: quin2	1	1.06683	0.778119	1.09523	1.12722	0.785588	1.0009	0.965639	0.817854	1.00098	0.975673	0.851052	0.978564	1.05665	1.22147	1.14311	0.892963	1.0214	1.18503	1.18696	0.836458	0.902212	0.927426	0.834073	0.922402	0.861438	1.06198	1.08132	1.08869	1.05983	1.04031	0.969778	0.934344	0.944258	1.08895	0.977413	0.918868	0.92459	0.966144	0.945254	0.828886	0.636789	0.894867	0.944794	1.05459	0.879574	0.956549	0.928688	0.938578
predictions_baselineLDMAF005_MAF_Adj_ASMC_nearest: quin3	1	1.02037	1.2293	0.963651	0.990686	0.958957	0.968892	0.975797	0.996855	1.07858	0.995109	0.973883	0.930257	1.04019	1.06741	1.05337	1.14874	0.919776	1.01545	0.998347	0.874292	0.977947	0.875669	0.891259	0.794738	0.897837	1.18097	1.16403	1.16192	1.12452	1.13786	1.18595	1.20884	1.17177	1.44206	1.1359	0.689539	1.01406	1.24288	0.810674	1.01365	1.07825	0.820757	1.1412	0.9168	1.29742	1.01284	1.20797	1.05208
predictions_baselineLDMAF005_MAF_Adj_ASMC_nearest: quin4	1	0.933977	1.23103	0.867463	0.992083	1.32239	1.09256	0.972359	1.13236	1.01153	1.00006	1.12492	0.953096	0.956273	0.806432	0.94345	0.937332	0.904016	0.812304	0.721012	1.07009	0.993022	1.01433	1.06291	1.15528	1.06454	1.07297	1.10694	1.11411	1.09401	1.1823	1.17626	1.24448	1.1791	0.770185	0.815105	0.997404	0.872968	0.857416	1.08242	0.992012	1.12885	1.49439	0.878431	0.987382	0.835881	0.921216	0.8933	0.869722
predictions_baselineLDMAF005_MAF_Adj_ASMC_nearest: quin5 (highest)	1	0.951647	0.778338	0.87991	1.03612	1.30444	1.04188	1.1341	1.62129	0.975588	1.07036	1.30772	1.10193	0.948976	0.640899	0.75418	1.10588	1.04723	0.734845	0.760608	1.2401	1.10074	1.2282	1.22311	1.07644	1.17763	0.911372	0.917475	0.937985	0.897032	0.97218	1.07216	1.10402	1.10053	1.05722	1.08092	1.3021	1.13828	0.994027	1.03557	1.28974	1.46993	1.04431	1.14088	0.942482	1.05216	0.975397	1.14261	1.07296
predictions_baselineLDMAF005_MAF_Adj_LLD_AFR_nearest: quin1 (lowest)	1	0.897055	1.35337	0.560574	0.716948	1.08564	1.27122	0.899646	0.833897	1.19944	0.882533	0.825131	0.974075	0.950045	0.692192	1.3013	1.1923	0.213091	0.771756	0.962046	0.942341	1.00615	0.974515	0.964996	0.923701	0.93454	2.08845	2.13634	2.16009	1.87481	2.26622	2.39663	2.40558	1.87698	0.962189	0.87544	0.747632	0.908087	0.967505	0.721208	0.968396	1.07916	0.672096	0.792699	0.744448	1.14415	0.892797	1.0602	0.798562
predictions_baselineLDMAF005_MAF_Adj_LLD_AFR_nearest: quin2	1	1.00624	0.697192	0.78341	1.03729	0.912566	1.08379	0.904457	0.833897	1.0795	0.883714	0.867045	1.09535	1.04391	0.922923	1.1482	1.04326	0.494372	0.966198	0.939759	1.07696	1.02669	1.00068	1.03798	1.28292	1.12145	1.05755	1.08871	1.09603	1.14296	1.00182	0.908673	0.946968	1.06769	1.09048	1.02743	0.900992	0.694419	0.995148	0.540906	0.991453	1.17727	0.896128	1.03136	0.805042	0.971618	0.929997	0.995096	0.876298
predictions_baselineLDMAF005_MAF_Adj_LLD_AFR_nearest: quin3	1	0.97358	0.737788	0.988281	0.823263	1.16365	0.847001	1.01935	0.967371	1.06176	1.00129	0.94623	0.993075	0.938139	1.10246	1.08148	1.08523	0.707064	1.01374	0.935517	1.00161	0.978222	1.06548	0.996871	0.871893	0.998676	0.737206	0.69216	0.685725	0.804286	0.636124	0.635713	0.630014	0.820183	1.02576	1.02077	1.14955	1.2101	1.13272	1.0812	1.01394	1.12758	0.820988	0.979667	1.01222	0.961996	1.0503	1.02242	0.946434
predictions_baselineLDMAF005_MAF_Adj_LLD_AFR_nearest: quin4	1	1.03903	0.941933	1.23779	1.14246	0.97413	0.878835	1.06653	0.921944	0.829872	1.11843	1.08659	0.976611	0.988475	1.15834	0.865152	0.871702	1.35335	1.12097	1.13132	1.00076	1.02866	0.973144	1.02842	0.999268	0.983475	0.520637	0.495239	0.473215	0.559031	0.52158	0.493396	0.457292	0.578464	0.864752	1.04419	1.18687	1.01349	0.938539	1.26034	1.05913	0.78374	1.41687	1.098	1.18425	0.970252	1.04942	0.984409	1.08677
predictions_baselineLDMAF005_MAF_Adj_LLD_AFR_nearest: quin5 (highest)	1	1.08393	1.26956	1.42902	1.27955	0.864147	0.919522	1.10976	1.4424	0.829872	1.11371	1.27453	0.960985	1.07937	1.12362	0.604564	0.807919	2.23005	1.12698	1.03117	0.978357	0.960309	0.986206	0.971736	0.922402	0.961939	0.59755	0.589012	0.586439	0.620175	0.575734	0.567122	0.561736	0.657861	1.05692	1.03205	1.01458	1.17352	0.966144	1.39537	0.967034	0.832724	1.19316	1.098	1.25341	0.952116	1.07728	0.937975	1.29143
predictions_baselineLDMAF005_MAF_Adj_Predicted_Allele_Age_nearest: quin1 (lowest)	1	0.94817	0.860995	1.11387	0.884495	0.707826	0.84724	0.995585	0.684794	1.0278	0.941339	0.661397	0.924915	1.00665	1.2734	1.10962	0.979109	1.01403	1.2024	1.28113	0.934599	0.923757	0.889239	0.94851	1.02605	0.955837	1.00987	0.959322	0.927152	1.00856	0.904521	0.780671	0.672582	0.823253	0.673342	0.978515	1.05406	1.05024	0.884327	1.2167	0.783719	0.490389	0.821219	0.928816	1.1077	0.953189	1.11568	0.892545	1.0668
predictions_baselineLDMAF005_MAF_Adj_Predicted_Allele_Age_nearest: quin2	1	1.00939	1.06509	1.08511	0.959933	0.722945	0.968619	0.893828	0.788335	1.01838	0.948805	0.820918	0.926088	1.02285	1.16183	1.19209	0.935749	0.98763	1.19137	1.21326	0.844164	0.926395	0.86889	0.858608	0.99955	0.825777	1.15993	1.19301	1.21096	1.19119	1.11473	1.10903	1.13226	1.13173	1.18536	0.971616	0.99572	0.818137	0.966415	0.765421	1.01337	0.930953	1.04431	0.970602	1.06353	0.825399	0.845344	0.817476	0.896489
predictions_baselineLDMAF005_MAF_Adj_Predicted_Allele_Age_nearest: quin3	1	1.00596	0.942995	0.925904	0.991244	1.17971	1.09164	0.971537	0.863436	1.10489	1.02165	1.01469	0.940558	1.00665	1.0459	1.02266	1.10682	0.809518	0.953902	0.972915	1.05423	1.06061	1.06578	1.07011	1.00039	1.07082	1.12537	1.13828	1.14513	1.08726	1.16703	1.17526	1.23212	1.13268	1.1543	1.0636	0.958232	1.10364	1.13304	0.946319	0.968124	0.980779	0.821219	0.88621	0.995202	1.12567	1.0413	1.0413	1.01029
predictions_baselineLDMAF005_MAF_Adj_Predicted_Allele_Age_nearest: quin4	1	1.13438	1.51699	0.95027	1.05224	1.19544	1.12422	1.0052	0.848549	1.0535	1.03583	1.17983	1.14783	1.04646	0.824709	0.946131	1.04296	1.06516	0.931858	0.813238	0.957029	1.0435	1.02655	0.907975	0.846488	0.998957	0.897334	0.929985	0.932965	0.89196	0.961588	1.05603	1.07387	0.976548	1.02605	0.966359	0.78575	0.961233	0.994867	0.991382	1.10643	1.1279	0.970532	1.03107	0.934624	1.01673	1.01341	1.11568	0.98909
predictions_baselineLDMAF005_MAF_Adj_Predicted_Allele_Age_nearest: quin5 (highest)	1	0.902206	0.614304	0.924862	1.11199	1.19409	0.968346	1.13379	1.81415	0.79565	1.05236	1.32295	1.0606	0.917464	0.694375	0.729647	0.935485	1.12354	0.720626	0.719592	1.20988	1.04575	1.14949	1.21467	1.12738	1.14858	0.807579	0.779488	0.783854	0.821077	0.8522	0.879039	0.88918	0.935751	0.960835	1.01991	1.20601	1.06683	1.02135	1.08029	1.12821	1.46951	1.3423	1.18312	0.898996	1.07906	0.984409	1.133	1.03738
predictions_baselineLDMAF005_MetaLR_rankscore_nearest: quin1 (lowest)	1	0.477565	0.164092	0.323901	0.320429	1.02299	0.627637	0.726657	2.4875	1.9625	0.608611	0.679856	0.395218	0.924706	0.698711	0.9049	0.617613	0.0767345	0.621589	0.416137	0.605961	0.705189	0.745812	0.584028	0.590309	0.625599	2.43869	2.38351	2.341	2.42073	2.20119	2.21267	2.2055	2.37174	0.769968	0.559466	0.479386	0.569941	0.553016	0.405794	0.484335	0.588799	0.224095	0.630928	0.476234	0.581319	0.762812	0.50234	0.508962
predictions_baselineLDMAF005_MetaLR_rankscore_nearest: quin2	1	0.672635	0.615517	0.513859	0.412096	1.18071	0.709348	0.972359	1.65383	1.18297	0.835746	0.860955	0.55581	0.959119	0.815919	1.03048	1.02254	0.272911	0.730071	0.613232	1.07009	0.900569	0.988152	1.07913	0.975568	1.07173	1.27749	1.33597	1.33518	1.28948	1.3308	1.44049	1.44812	1.37514	0.738094	0.912431	0.709692	0.766074	0.995709	0.676514	0.784382	0.687126	0.597756	0.989301	0.710222	0.917652	0.967742	1.0701	1.01114
predictions_baselineLDMAF005_MetaLR_rankscore_nearest: quin3	1	1.07171	0.73758	1.08193	1.18882	0.817472	0.887472	1.1152	0.47611	0.744737	0.980944	0.950069	0.930257	0.969137	1.16215	1.11247	1.08492	0.76648	1.11159	1.33237	0.896709	1.02924	0.914878	0.891259	0.846011	0.876289	0.621565	0.62746	0.630341	0.626351	0.738609	0.638371	0.643959	0.584464	0.92933	1.02656	0.881077	1.03185	0.994307	1.0809	1.01365	1.02924	1.34306	0.902744	1.06383	1.11596	0.994256	1.01284	1.02384
predictions_baselineLDMAF005_MetaLR_rankscore_nearest: quin4	1	1.19724	1.47433	1.36643	1.38618	1.09982	1.27757	1.01368	0.386622	0.68443	1.18095	1.20969	1.38288	0.985634	1.08575	0.962439	1.04179	1.6768	1.20905	1.14244	1.27709	1.17219	1.16908	1.25516	1.35798	1.29216	0.502888	0.50696	0.531279	0.486241	0.578584	0.555779	0.558913	0.521752	0.928807	1.15954	1.20601	1.20908	1.325	1.08029	1.26635	1.17561	1.19316	1.08949	1.10646	1.16974	1.17015	1.15157	1.03032
predictions_baselineLDMAF005_MetaLR_rankscore_nearest: quin5 (highest)	1	1.57904	2.0056	1.71142	1.68988	0.879364	1.49643	1.17156	0	0.427528	1.39253	1.29842	1.73349	1.16109	1.23655	0.989678	1.23245	2.20328	1.32641	1.49398	1.14948	1.19203	1.18148	1.18971	1.22918	1.13359	0.162608	0.149367	0.165387	0.180419	0.153822	0.155871	0.146703	0.150203	1.6325	1.34091	1.72191	1.42165	1.13113	1.75448	1.44974	1.51764	1.63967	1.38662	1.64147	1.2144	1.10452	1.26231	1.42471
predictions_baselineLDMAF005_MetaSVM_rankscore_nearest: quin1 (lowest)	1	0.519956	0.245929	0.365386	0.304912	0.896327	0.618962	0.774126	2.20263	1.8324	0.630531	0.675175	0.433982	0.972253	0.754981	0.952819	0.744765	0.102226	0.649112	0.42321	0.597975	0.697753	0.725572	0.591639	0.666742	0.603516	2.31524	2.25539	2.20827	2.28173	2.10235	2.10012	2.08216	2.21081	0.705208	0.607602	0.459822	0.60505	0.580176	0.360401	0.460881	0.637327	0.149271	0.630395	0.458529	0.598979	0.808641	0.520505	0.536784
predictions_baselineLDMAF005_MetaSVM_rankscore_nearest: quin2	1	0.811646	0.57432	0.75751	0.747667	0.960039	0.790659	1.06352	0.908608	0.994102	0.937143	0.838516	0.622175	1.02713	1.037	1.04412	1.06485	0.451881	0.926368	0.958601	1.0623	0.96878	1.02058	1.04638	0.923961	1.07862	1.00155	1.04205	1.03818	1.04412	1.00496	0.977099	1.00944	1.08219	0.80205	0.924336	0.786193	0.81929	0.829523	1.12721	0.991733	0.539732	0.821682	0.989022	0.87454	0.971892	0.930259	1.01398	1.05327
predictions_baselineLDMAF005_MetaSVM_rankscore_nearest: quin3	1	0.925148	0.57432	0.98041	0.930769	1.05447	0.774357	0.895088	1.22141	0.874125	0.8816	0.954429	0.733697	0.879182	1.05913	1.06152	0.894473	0.775871	1.05069	1.11465	0.987492	1.00986	0.974789	1.01394	0.949627	0.963566	0.891914	0.915833	0.930583	0.892463	1.02494	1.07935	1.05185	0.908929	0.834132	0.906092	0.786193	0.890532	1.02308	0.856676	0.738034	0.932265	0.896381	0.937866	0.969787	0.93556	1.01398	1.02328	0.947235
predictions_baselineLDMAF005_MetaSVM_rankscore_nearest: quin4	1	1.21828	1.43297	1.45816	1.52285	0.863904	1.18772	1.09504	0.535172	0.778321	1.15939	1.13387	1.24971	1.02795	1.27161	0.920486	0.892712	1.7444	1.20071	1.2237	1.23194	1.16845	1.1361	1.21433	1.40883	1.21285	0.476131	0.471663	0.478887	0.486104	0.487241	0.450735	0.46563	0.484753	1.08864	1.15314	1.14826	1.20874	1.10385	1.39498	1.15091	1.42013	1.34192	1.08919	1.20985	1.12409	1.21624	1.1791	1.22051
predictions_baselineLDMAF005_MetaSVM_rankscore_nearest: quin5 (highest)	1	1.52392	2.16993	1.4373	1.49239	1.22517	1.62702	1.17189	0.133793	0.521731	1.39056	1.39724	1.95853	1.09326	0.87719	1.02122	1.40283	1.92309	1.17269	1.27933	1.11994	1.15478	1.14263	1.13337	1.05022	1.14108	0.316435	0.316395	0.345379	0.296902	0.381815	0.394039	0.392258	0.314664	1.56892	1.40805	1.81808	1.47537	1.46261	1.25998	1.65731	1.4691	1.78923	1.35297	1.48638	1.36885	1.03055	1.26266	1.24168
predictions_baselineLDMAF005_MPC_rankscore_nearest: quin1 (lowest)	1	0.504978	0.286918	0.353206	0.426877	1.74548	0.635251	0.879907	4.43502	2.71435	0.700197	0.747456	0.437891	0.943824	0.518062	0.420771	0.617091	0.417424	0.538923	0.289565	0.926861	0.868771	0.875916	0.932034	1.02576	0.905274	2.14056	2.10874	2.05718	2.16516	1.85417	1.91565	1.89569	2.15121	0.480823	0.771654	0.478981	0.836393	0.773568	0.360401	0.691322	0.784402	0.447812	0.74114	0.57965	0.798638	0.706399	0.910883	0.896994
predictions_baselineLDMAF005_MPC_rankscore_nearest: quin2	1	0.727715	0.573997	0.736198	0.762496	1.21117	0.79836	1.20721	0.28285	0.762287	0.975591	0.926778	0.680487	0.895748	0.897385	0.845257	0.744975	0.664657	0.759514	0.542159	1.0617	0.947706	1.0854	1.07011	0.820836	1.0852	0.950641	0.962256	0.996907	0.924024	1.05004	1.06455	1.10213	1.03049	1.25049	1.01498	0.900738	1.05024	1.0225	1.12657	0.82982	0.93174	0.895876	1.14185	1.04713	0.989501	1.19936	0.929735	1.01735
predictions_baselineLDMAF005_MPC_rankscore_nearest: quin3	1	0.865672	0.533598	0.890359	0.839691	0.96058	0.799261	1.09782	0.149036	0.565929	1.01571	0.950032	0.749772	0.939461	1.09769	0.992469	1.06545	0.844555	0.888771	0.86992	0.958109	0.965901	1.03425	0.925232	0.950163	0.978499	0.744175	0.751876	0.765254	0.735384	0.81413	0.815656	0.879869	0.7645	1.0914	0.997872	0.920941	0.819752	0.968323	1.03761	0.761527	1.22736	0.672665	0.904271	1.00499	0.945176	1.03317	1.02386	1.02557
predictions_baselineLDMAF005_MPC_rankscore_nearest: quin4	1	1.20118	1.18732	1.31912	1.38579	0.581172	1.2284	0.984579	0.133793	0.419096	1.08509	1.13305	1.19894	1.08758	1.17379	1.22268	1.2753	1.3785	1.20271	1.20887	1.14234	1.13086	1.10999	1.16576	1.15268	1.12673	0.582595	0.600564	0.600786	0.587982	0.686697	0.680355	0.654704	0.561293	1.0246	1.0439	1.30136	0.995432	1.07626	1.16999	1.21996	0.930429	1.56558	1.12322	1.01973	1.00624	1.03984	0.965564	0.924204
predictions_baselineLDMAF005_MPC_rankscore_nearest: quin5 (highest)	1	1.69918	2.41558	1.69974	1.58376	0.502635	1.53753	0.830889	0	0.538837	1.22308	1.24217	1.93119	1.13302	1.31263	1.51793	1.29656	1.69334	1.60895	2.08771	0.910885	1.08645	0.894518	0.906698	1.05022	0.904256	0.582595	0.577128	0.580469	0.587982	0.595517	0.52444	0.468452	0.493257	1.15268	1.17135	1.39705	1.29762	1.15905	1.30498	1.49618	1.12631	1.41647	1.08919	1.34811	1.26007	1.02127	1.16982	1.13585
predictions_baselineLDMAF005_MVP_rankscore_nearest: quin1 (lowest)	1	0.467516	0.328646	0.446428	0.336161	0.945633	0.563221	0.780693	1.64079	1.86228	0.640239	0.63883	0.352672	0.877573	0.842169	0.94103	0.661138	0.1793	0.738927	0.621366	0.67424	0.740465	0.812379	0.666081	0.591142	0.698491	1.98516	1.93125	1.88127	2.00357	1.75829	1.78345	1.72442	1.88869	0.7068	0.596794	0.480063	0.731267	0.609176	0.677278	0.554306	0.343951	0.374019	0.640356	0.546275	0.664002	0.698679	0.558943	0.622942
predictions_baselineLDMAF005_MVP_rankscore_nearest: quin2	1	0.701833	0.368894	0.549818	0.564088	1.22655	0.724837	0.884715	1.4585	1.00183	0.789935	0.847664	0.592326	0.98931	0.833954	1.08148	1.00011	0.272603	0.745276	0.686789	0.949285	0.851669	0.836696	0.90772	0.871893	0.941198	1.36191	1.39312	1.3976	1.36088	1.42058	1.43887	1.45779	1.42752	0.833427	0.826339	0.49814	0.676233	0.911705	0.585652	0.553058	0.931477	0.373176	0.860404	0.700771	0.844015	0.948062	0.948062	0.776924
predictions_baselineLDMAF005_MVP_rankscore_nearest: quin3	1	1.11386	0.982887	1.36991	1.21862	0.675606	0.935797	1.01368	1.145	0.79565	1.05118	0.970873	0.867231	0.971432	1.35719	1.01803	0.956746	1.37889	1.32515	1.39096	1.0157	1.05258	1.04499	1.02842	1.25549	1.01219	0.739541	0.741393	0.749016	0.73664	0.723942	0.703231	0.700052	0.72308	0.992863	1.03812	1.12944	1.03127	1.02135	1.08029	1.05913	0.930691	0.894867	1.0214	1.20154	0.93398	1.15157	0.975123	1.18557
predictions_baselineLDMAF005_MVP_rankscore_nearest: quin4	1	1.2571	1.43338	1.26386	1.43188	0.942706	1.16364	1.20585	0.267661	0.615987	1.21871	1.22857	1.26764	1.06801	1.06681	0.952015	1.16936	1.54912	1.06893	0.990366	1.20988	1.21662	1.18214	1.21467	1.12738	1.20601	0.363854	0.354579	0.374508	0.375599	0.410424	0.408328	0.420596	0.416834	1.12097	1.21418	1.35916	1.29798	1.26979	1.44039	1.28938	1.37154	1.56602	1.21717	1.33121	1.27856	1.0587	1.37446	1.20674
predictions_baselineLDMAF005_MVP_rankscore_nearest: quin5 (highest)	1	1.45766	1.88334	1.36779	1.4467	1.20947	1.61075	1.11426	0.490574	0.727003	1.29857	1.31273	1.91752	1.09326	0.899278	1.00732	1.21154	1.61676	1.12066	1.30899	1.14981	1.1377	1.12304	1.18195	1.15268	1.14108	0.553021	0.582987	0.600786	0.526855	0.689546	0.669015	0.699856	0.547118	1.34479	1.32308	1.53102	1.26207	1.18664	1.21498	1.54222	1.42013	1.78923	1.25937	1.21849	1.2782	1.14197	1.14197	1.2064
predictions_baselineLDMAF005_non_synonymous_nearest: quin1 (lowest)	1	1.03183	1.31496	1.02568	0.779502	0.394125	0.938967	0.790554	0.552056	1.07305	0.846396	0.806175	0.950522	0.897771	1.33012	1.25157	0.874656	0.452646	1.35374	1.4515	0.547038	0.761249	0.629116	0.520015	0.462763	0.576238	1.15463	1.11733	1.10694	1.13938	1.09817	1.01859	0.963001	1.0385	0.899818	0.858895	1.07564	0.713633	0.720138	0.858127	0.8779	0.688096	0.598599	0.768644	0.99745	0.809766	0.829333	0.726831	0.828464
predictions_baselineLDMAF005_non_synonymous_nearest: quin2	1	1.17981	1.14638	1.29131	0.898479	0.47122	1.18772	0.917339	0.0594635	0.658579	0.991911	0.987829	1.03296	1.14438	1.42938	1.19142	0.722672	0.680741	1.51489	1.46474	0.955683	0.93954	0.953282	0.930985	0.922142	0.932962	0.777779	0.788057	0.79234	0.803381	0.803521	0.8306	0.807091	0.805086	0.832489	0.971069	1.05257	1.10209	1.04866	1.25998	1.12789	1.37116	1.41647	1.21682	1.158	0.997174	1.18839	1.03055	0.966534
predictions_baselineLDMAF005_non_synonymous_nearest: quin3	1	0.759392	0.49172	0.673164	0.762066	1.24193	0.651356	0.855625	1.36882	1.54084	0.802698	0.903264	0.918531	0.90377	0.650553	0.886498	1.17002	0.493954	0.729043	0.731131	0.889237	0.936914	0.934483	0.899362	0.846011	0.919385	1.64863	1.64488	1.62669	1.67221	1.52855	1.58883	1.64097	1.6399	0.640917	0.807883	0.804462	0.818367	0.77335	0.765636	0.76024	0.882204	0.895371	0.664283	0.778415	0.898215	0.88275	0.892043	0.847314
predictions_baselineLDMAF005_non_synonymous_nearest: quin4	1	0.872275	0.90098	0.855324	0.868267	1.27265	0.935797	0.98966	2.70635	1.09509	0.980392	1.07346	1.00786	0.962911	0.669125	0.885999	0.978007	1.06396	0.676588	0.589769	1.09038	1.09701	1.10377	1.12559	1.07614	1.08398	1.14185	1.1663	1.16997	1.13553	1.19992	1.21364	1.21945	1.2023	1.12097	0.965271	0.784866	0.977932	1.04896	0.810218	0.89796	0.78374	0.894867	0.995864	0.700179	1.03373	0.937975	1.09585	1.05149
predictions_baselineLDMAF005_non_synonymous_nearest: quin5 (highest)	1	1.15662	1.1467	1.15434	1.69084	1.61831	1.2857	1.44606	0.312271	0.633098	1.37798	1.22857	1.0899	1.09073	0.921625	0.785239	1.2544	2.30666	0.726631	0.764103	1.51608	1.26446	1.37808	1.52239	1.69107	1.48598	0.278068	0.284249	0.304832	0.250399	0.370522	0.34878	0.369786	0.314753	1.50531	1.3963	1.28259	1.38689	1.40781	1.30535	1.33543	1.27358	1.19316	1.35335	1.36578	1.26042	1.16086	1.25373	1.30554
predictions_baselineLDMAF005_Nucleotide_Diversity_10kb_nearest: quin1 (lowest)	1	1.04972	0.696212	1.26386	0.990129	0.455641	0.846286	1.01849	0.565063	0.710097	1.03938	0.844487	1.0606	1.02256	1.39506	1.17438	1.02053	1.35335	1.31314	1.42806	0.836458	0.960309	0.881707	0.825976	0.922402	0.804009	0.769123	0.72381	0.705468	0.876398	0.701141	0.60682	0.573027	0.72308	0.576501	1.08062	0.976297	1.08462	1.04896	1.21533	0.851911	0.636789	1.26773	0.995864	1.1929	0.961184	1.18872	0.86368	1.17852
predictions_baselineLDMAF005_Nucleotide_Diversity_10kb_nearest: quin2	1	1.04663	1.14799	1.07906	1.02174	0.943768	0.977584	0.952298	0.93787	1.0278	0.976772	0.863514	0.960113	1.06637	1.16281	0.956566	1.02168	1.09924	1.09017	0.991482	0.904691	0.954549	0.935009	0.940403	1.17995	0.941463	0.992102	0.98866	0.988187	1.00273	0.947322	0.928289	0.898659	0.968032	1.34668	0.929893	0.82408	0.87223	1.0225	0.856193	0.875921	0.93174	0.671907	0.979943	0.951932	0.989501	1.03201	0.901843	1.03854
predictions_baselineLDMAF005_Nucleotide_Diversity_10kb_nearest: quin3	1	0.964749	0.98344	0.874939	1.09738	1.1476	1.02589	1.04309	1.11588	1.33539	0.995109	0.922972	0.957618	0.983347	0.953724	1.00817	1.0211	0.740931	0.967385	0.820203	1.01627	0.998463	0.999831	1.029	0.974194	1.09177	1.1129	1.11711	1.12125	1.06917	1.0466	1.07246	1.06762	1.05828	1.24979	1.1116	1.14923	0.853948	0.994307	1.26105	0.990616	0.882204	0.746143	1.01346	0.985993	1.02524	0.966379	1.06859	0.783766
predictions_baselineLDMAF005_Nucleotide_Diversity_10kb_nearest: quin4	1	0.978135	1.31199	0.878913	0.914995	1.16398	1.07534	0.942679	1.08674	1.06206	0.956694	1.07795	0.985533	0.952621	0.859467	1.02266	0.979109	0.809518	0.835666	0.984055	1.0617	1.01613	1.06578	1.02147	0.820836	1.03489	1.21125	1.23802	1.24977	1.17471	1.26119	1.26043	1.3056	1.22352	0.993982	0.93597	0.977397	1.03244	0.884327	0.630879	1.08338	1.27501	1.11984	0.877688	0.848085	0.980423	0.892545	1.07849	1.00322
predictions_baselineLDMAF005_Nucleotide_Diversity_10kb_nearest: quin5 (highest)	1	0.960742	0.860753	0.903024	0.97572	1.28945	1.07504	1.04339	1.29479	0.864823	1.03199	1.29121	1.03608	0.975096	0.628624	0.838064	0.957555	0.996705	0.793359	0.775885	1.181	1.07057	1.11777	1.18328	1.10269	1.128	0.914845	0.932656	0.935608	0.877138	1.04404	1.13236	1.1555	1.02736	0.833427	0.941783	1.07292	1.15671	1.04984	1.03615	1.19829	1.27465	1.19416	1.13301	1.02088	1.04367	0.920178	1.08748	0.995875
predictions_baselineLDMAF005_Polyphen2_HDIV_rankscore_nearest: quin1 (lowest)	1	0.556331	0.286918	0.447162	0.396386	0.754802	0.659683	0.923181	1.54779	1.48989	0.710824	0.639855	0.500447	0.94951	0.827636	0.994549	0.702207	0.127783	0.731252	0.586555	0.620399	0.752479	0.764792	0.632162	0.666742	0.63944	2.00141	1.95623	1.92352	2.0282	1.85417	1.81916	1.76009	1.91565	0.833427	0.723046	0.5173	0.747415	0.718313	0.540601	0.576102	0.441226	0.373176	0.74114	0.588302	0.698808	0.817936	0.613452	0.748672
predictions_baselineLDMAF005_Polyphen2_HDIV_rankscore_nearest: quin2	1	0.827103	0.451506	0.730059	0.79389	0.929086	0.823728	0.876332	1.31152	1.09756	0.83007	0.885051	0.665594	0.936615	1.00595	1.06908	1.21461	0.469197	0.928896	0.940554	0.853315	0.863146	0.864059	0.860303	0.667682	0.856187	1.2393	1.24823	1.25118	1.21689	1.2769	1.2988	1.34668	1.23911	0.609902	0.845757	0.61396	0.677186	0.940657	0.676705	0.692297	0.981885	0.597924	0.89574	0.771069	0.899735	0.958707	1.06109	0.841675
predictions_baselineLDMAF005_Polyphen2_HDIV_rankscore_nearest: quin3	1	0.900829	0.6968	1.08746	0.808018	1.17938	0.732982	0.937606	1.29479	1.07889	0.948159	0.966765	0.707664	1.00921	1.08351	0.966729	0.787323	1.05634	1.05581	1.11	1.08383	0.971382	1.01319	1.02929	1.07704	1.06334	0.858593	0.876932	0.857156	0.859654	0.850067	0.885457	0.87863	0.905323	0.993702	0.899251	0.823848	0.88978	0.911705	1.1713	0.829587	0.784402	0.895623	0.817809	1.02953	0.93477	0.929473	0.910883	1.03119
predictions_baselineLDMAF005_Polyphen2_HDIV_rankscore_nearest: quin4	1	1.2849	1.55624	1.35079	1.52328	0.989841	1.24502	1.13379	0.312271	0.538989	1.18095	1.16784	1.33405	0.991315	1.16781	0.990235	1.06305	1.6087	1.19904	1.09793	1.13519	1.1927	1.10377	1.14989	1.33236	1.11987	0.414143	0.404396	0.429668	0.41345	0.456027	0.439519	0.443178	0.436684	1.28111	1.34167	1.49316	1.2802	1.3526	1.03528	1.28938	1.46951	1.64059	1.36186	1.29663	1.32389	1.30945	1.26302	1.23497
predictions_baselineLDMAF005_Polyphen2_HDIV_rankscore_nearest: quin5 (highest)	1	1.42987	2.00616	1.38343	1.47716	1.14664	1.53753	1.12866	0.535172	0.795427	1.32923	1.3398	1.7906	1.11314	0.915055	0.979536	1.23279	1.73589	1.08464	1.26449	1.3066	1.21969	1.25363	1.32767	1.25514	1.3205	0.48796	0.515606	0.539836	0.483193	0.564174	0.558458	0.572866	0.504596	1.28075	1.18956	1.55015	1.40427	1.07626	1.57498	1.61127	1.32219	1.49103	1.18279	1.31355	1.14222	0.984133	1.15125	1.14291
predictions_baselineLDMAF005_Polyphen2_HVAR_rankscore_nearest: quin1 (lowest)	1	0.565049	0.286998	0.438586	0.381248	0.692097	0.659869	0.942679	1.45891	1.52457	0.714567	0.640035	0.516232	0.97537	0.821549	0.998307	0.76626	0.110776	0.733462	0.571866	0.665434	0.800589	0.791162	0.680982	0.743883	0.675554	2.04047	2.00079	1.96475	2.04918	1.89464	1.8509	1.8171	1.93039	0.73747	0.735405	0.574939	0.747626	0.829056	0.585817	0.645416	0.44135	0.373281	0.775433	0.562505	0.771629	0.846058	0.706598	0.741818
predictions_baselineLDMAF005_Polyphen2_HVAR_rankscore_nearest: quin2	1	0.792595	0.574482	0.778626	0.763141	0.944566	0.750115	0.89534	1.02806	0.951521	0.862935	0.878223	0.62235	0.990425	1.06576	1.10359	1.02254	0.511707	0.952703	0.966305	0.920423	0.859478	0.922712	0.892516	0.718839	0.978223	1.04333	1.05409	1.05593	1.06776	1.02523	1.04556	1.04649	1.07966	0.834367	0.845519	0.537064	0.694811	0.829757	0.99222	0.553681	0.736206	0.448317	0.861374	0.822819	0.81771	0.921216	0.837469	0.93336
predictions_baselineLDMAF005_Polyphen2_HVAR_rankscore_nearest: quin3	1	0.917947	0.532847	0.977842	1.00621	1.24228	0.798135	0.894331	1.74127	1.18164	0.87377	0.974157	0.727212	0.912553	1.01085	0.942387	0.957555	0.971149	0.975671	1.03946	0.994133	0.933758	0.954356	0.988766	1.0514	0.926829	1.04215	1.07343	1.06346	1.0345	1.11536	1.15791	1.16397	1.09831	0.865482	0.862795	0.957962	0.925371	0.74594	0.946053	0.898719	1.02953	1.34343	0.894479	0.98627	0.95292	0.975946	1.01313	0.882868
predictions_baselineLDMAF005_Polyphen2_HVAR_rankscore_nearest: quin4	1	1.36614	1.31052	1.47248	1.38618	0.911283	1.23688	1.11457	0.237921	0.538989	1.23404	1.17194	1.35944	1.04244	1.23094	0.993709	1.2544	1.70233	1.29713	1.27227	1.13519	1.24054	1.12989	1.12559	1.22987	1.13423	0.42006	0.392674	0.420959	0.381422	0.438926	0.41967	0.437533	0.405492	1.28111	1.37202	1.41659	1.20908	1.49062	0.900242	1.3124	1.37154	1.19316	1.2427	1.23612	1.28762	1.24444	1.2723	1.2632
predictions_baselineLDMAF005_Polyphen2_HVAR_rankscore_nearest: quin5 (highest)	1	1.3572	2.29276	1.33129	1.46193	1.20947	1.5538	1.15268	0.535172	0.80398	1.3139	1.33488	1.77303	1.07907	0.87088	0.962168	0.998987	1.70185	1.04061	1.14954	1.2842	1.16503	1.2014	1.31147	1.25514	1.28462	0.455429	0.480451	0.496301	0.468639	0.527133	0.527275	0.53618	0.487587	1.28075	1.18349	1.51188	1.42205	1.10385	1.57498	1.58825	1.42013	1.64013	1.22533	1.39132	1.16941	1.01199	1.16982	1.17818
predictions_baselineLDMAF005_PrimateAI_rankscore_nearest: quin1 (lowest)	1	0.37477	0.164092	0.2734	0.274653	1.4794	0.603183	0.784405	4.28982	2.87947	0.609793	0.674923	0.389349	0.893408	0.474238	0.532499	0.553722	0.153469	0.501281	0.36412	0.845353	0.746268	0.909367	0.86793	0.846965	0.834132	2.58981	2.55083	2.53875	2.56948	2.28684	2.38594	2.41191	2.56204	0.673722	0.699333	0.402684	0.712426	0.69127	0.360706	0.438208	0.637866	0	0.707662	0.493552	0.799313	0.744207	0.800022	0.636202
predictions_baselineLDMAF005_PrimateAI_rankscore_nearest: quin2	1	0.777162	0.574159	0.710292	0.655931	1.32165	0.76599	1.22679	0.684987	1.02809	0.977048	0.880194	0.586792	1.01262	1.04619	0.845495	0.723893	0.622226	0.805833	0.612886	1.03209	1.07802	1.01376	1.01365	1.05199	1.07113	0.853152	0.868622	0.875083	0.883464	0.921901	0.920032	0.907393	0.894475	1.09048	1.01527	0.728462	0.836864	0.995148	0.90151	1.01451	1.03011	1.26951	0.988743	0.986826	0.926216	1.0416	0.985796	1.15898
predictions_baselineLDMAF005_PrimateAI_rankscore_nearest: quin3	1	1.05002	0.696408	1.08163	1.03612	0.958688	1.12327	1.1341	0.0148743	0.487794	1.12228	1.06966	1.01596	0.997277	1.105	1.00789	1.14842	1.24305	0.967112	0.875626	1.10563	1.06655	1.03875	1.09351	1.05081	1.04838	0.476399	0.474859	0.493676	0.498027	0.604405	0.547426	0.578835	0.538917	1.15333	1.10521	1.16806	1.20942	1.07686	1.26069	1.15155	1.27394	0.820526	1.07277	1.20188	1.02495	1.29124	1.10545	1.14355
predictions_baselineLDMAF005_PrimateAI_rankscore_nearest: quin4	1	1.17899	1.06569	1.16575	1.49407	0.770527	1.09947	1.04339	0	0.274003	1.13826	1.1064	1.2218	1.05185	1.07719	1.15451	1.10651	1.10745	1.09588	1.21023	1.0913	1.02269	1.13738	1.12655	1.20526	1.13519	0.485549	0.492724	0.493955	0.477909	0.547694	0.547735	0.514182	0.482461	1.08987	1.13014	1.22619	0.871984	1.13272	1.03615	1.01394	0.980503	0.895623	1.07337	0.98627	1.17981	0.985241	1.06889	1.05238
predictions_baselineLDMAF005_PrimateAI_rankscore_nearest: quin5 (highest)	1	1.6175	2.49677	1.76702	1.53764	0.471088	1.40697	0.811449	0.0148617	0.333472	1.15199	1.26807	1.78424	1.0447	1.29649	1.45847	1.46619	1.87151	1.6285	1.93513	0.925558	1.08614	0.900794	0.89835	0.845059	0.911176	0.597213	0.615039	0.600617	0.573267	0.640927	0.600811	0.589632	0.524293	0.992304	1.04967	1.47319	1.36833	1.10354	1.43958	1.3807	1.07704	2.01232	1.15693	1.33046	1.0694	0.937447	1.03955	1.00858
predictions_baselineLDMAF005_Promoter_UCSC_nearest: quin1 (lowest)	1	0.495675	0.41104	0.432722	0.519815	1.78195	0.85756	0.800421	4.4774	3.26298	0.672572	0.721561	0.762593	0.795393	0.402315	0.575399	0.640173	0.461317	0.578618	0.550982	0.891999	0.799194	0.8915	0.926538	1.18295	0.893421	2.55336	2.51764	2.47966	2.53657	2.23987	2.30528	2.33169	2.4988	0.482181	0.65197	0.518761	0.606759	0.664931	0.632483	0.785711	0.983272	0.74846	0.58946	0.503204	0.928308	0.587221	0.876172	0.623294
predictions_baselineLDMAF005_Promoter_UCSC_nearest: quin2	1	0.919827	1.31125	0.704474	0.91448	1.38341	1.24572	1.02387	0.535624	1.28403	1.00691	1.08145	1.16868	0.923664	0.508442	0.931692	1.38275	0.76648	0.761089	0.883295	1.18814	1.07027	1.18934	1.16674	0.974194	1.18514	1.14545	1.15523	1.17644	1.17113	1.27474	1.29944	1.28509	1.17744	1.02547	0.965815	1.01515	1.19197	1.24288	0.630524	1.35922	1.17627	0.895371	0.962359	0.726521	1.21577	0.984964	1.13364	0.88968
predictions_baselineLDMAF005_Promoter_UCSC_nearest: quin3	1	1.21828	1.14638	1.24439	1.12691	0.691123	1.09824	1.08064	0	0.171059	1.12401	1.06987	1.09935	1.13302	1.26214	1.26437	1.10526	1.25086	1.18069	1.29045	1.01541	1.04545	0.998987	0.979558	1.0246	0.968845	0.591467	0.585916	0.586274	0.555963	0.666751	0.643502	0.640594	0.589641	1.24873	1.13494	1.43533	1.10209	1.07626	1.25998	1.03582	0.832489	1.11827	1.22533	1.27898	0.969979	1.14197	1.10483	1.11469
predictions_baselineLDMAF005_Promoter_UCSC_nearest: quin4	1	1.15021	1.06479	1.31254	1.14246	0.581335	0.748638	0.951227	0	0.136886	1.04292	1.04391	0.972705	1.13902	1.45819	1.0771	0.956746	1.25973	1.27711	1.23518	0.978357	1.06283	0.973144	1.01222	0.973646	0.997833	0.375687	0.386814	0.39483	0.346483	0.424675	0.391314	0.395191	0.357287	0.928807	1.08669	1.09116	0.995712	1.04896	0.810218	0.944009	0.685772	1.11858	1.12354	1.24476	0.906777	1.10514	0.872967	1.18557
predictions_baselineLDMAF005_Promoter_UCSC_nearest: quin5 (highest)	1	1.214	1.06449	1.30348	1.29442	0.565465	1.04942	1.14307	0	0.153954	1.15231	1.08218	0.995863	1.00807	1.36627	1.14974	0.913967	1.25937	1.20071	1.03829	0.925818	1.02154	0.946753	0.914794	0.845297	0.954492	0.340093	0.360339	0.368598	0.395869	0.398911	0.365691	0.35275	0.382699	1.31277	1.15921	0.937747	1.10209	0.965872	1.66498	0.874689	1.32219	1.11827	1.09769	1.24441	0.979044	1.1791	1.01199	1.18524
predictions_baselineLDMAF005_PromoterFlanking_Hoffman_nearest: quin1 (lowest)	1	0.633005	0.657664	0.303603	0.428083	1.64002	0.996403	0.795599	4.43262	3.21146	0.692701	0.66555	0.825325	0.832455	0.446665	0.809045	0.768207	0.170858	0.544463	0.562151	0.847025	0.758034	0.871834	0.869646	1.02865	0.871806	2.98981	2.95293	2.93713	2.97199	2.75479	2.81187	2.81616	2.88017	0.803635	0.792113	0.634041	0.767372	0.692636	0.587305	0.80882	0.884944	0.673614	0.640718	0.442472	0.828197	0.652468	0.820246	0.63746
predictions_baselineLDMAF005_PromoterFlanking_Hoffman_nearest: quin2	1	0.977309	0.901233	0.744272	0.944696	1.14728	1.11513	0.965911	0.342108	0.838663	0.961786	0.953907	1.03159	0.960341	0.921884	1.18514	1.36109	0.425703	0.877009	1.0463	1.04587	1.0016	1.05181	1.08541	0.871402	1.02684	1.1333	1.15784	1.15578	1.12129	1.21736	1.18845	1.17179	1.12889	1.08925	0.971616	0.842532	0.889279	1.02164	0.630347	1.08246	0.734963	0.820526	1.01317	0.786843	1.07937	0.984686	1.06829	0.847076
predictions_baselineLDMAF005_PromoterFlanking_Hoffman_nearest: quin3	1	1.02193	0.90098	1.04308	1.15769	0.738453	1.00903	1.07614	0.10409	0.487657	1.10427	1.09316	1.08599	1.01404	1.10784	1.091	1.1481	1.08098	1.08494	1.26485	1.13519	1.1346	1.08417	1.13369	1.25549	1.11269	0.511763	0.536264	0.537085	0.500799	0.607085	0.592642	0.587141	0.5813	0.928807	1.15954	1.22516	0.906809	1.02135	0.945254	0.89796	1.32256	1.11858	1.04693	1.0373	1.13347	1.2723	1.24444	1.03032
predictions_baselineLDMAF005_PromoterFlanking_Hoffman_nearest: quin4	1	1.0989	1.18766	1.28646	1.24909	0.895571	0.960209	1.02809	0.0892204	0.265217	1.09129	1.20887	1.17779	1.09073	1.111	1.01803	0.914224	1.43847	1.155	1.01262	0.993294	1.09017	1.02539	0.95554	0.845535	0.990654	0.254402	0.243224	0.243866	0.276604	0.270766	0.269383	0.290748	0.266547	0.992863	0.965271	0.899724	1.17352	1.13177	1.21533	1.05913	1.17561	1.19316	1.02991	1.29663	1.00652	0.910114	0.900827	1.07972
predictions_baselineLDMAF005_PromoterFlanking_Hoffman_nearest: quin5 (highest)	1	1.26744	1.35109	1.61979	1.21828	0.581172	0.919264	1.13347	0.0445976	0.205271	1.14878	1.07726	0.878703	1.10178	1.41045	0.896171	0.807692	1.88055	1.33679	1.11246	0.978082	1.0147	0.966341	0.955272	0.998987	0.997552	0.118293	0.117183	0.133508	0.136808	0.156715	0.144575	0.1411	0.150245	1.1847	1.11066	1.39705	1.26207	1.13145	1.61998	1.15091	0.881459	1.19282	1.26788	1.43453	0.951848	1.1791	0.965564	1.40394
predictions_baselineLDMAF005_PROVEAN_converted_rankscore_nearest: quin1 (lowest)	1	0.622488	0.286837	0.554882	0.502964	0.628825	0.724633	0.946955	0.981977	1.35251	0.729511	0.660204	0.584342	1.00324	0.950566	1.06727	0.744555	0.204395	0.853221	0.738554	0.582861	0.765944	0.712298	0.58337	0.589644	0.588981	1.82326	1.78562	1.7574	1.85575	1.64832	1.63423	1.58448	1.71651	0.833193	0.722843	0.593769	0.764995	0.828589	0.585487	0.529864	0.490113	0.373071	0.749447	0.64003	0.753049	0.83629	0.631864	0.727278
predictions_baselineLDMAF005_PROVEAN_converted_rankscore_nearest: quin2	1	0.853995	0.491997	0.800594	0.838745	0.755015	0.733188	0.923441	0.908096	0.890762	0.895276	0.898022	0.674621	0.989589	1.03958	1.09918	1.10682	0.494232	0.949894	0.939494	0.986936	0.930599	0.961163	0.972831	0.949092	1.01333	1.02764	1.00626	0.988187	1.01147	1.1014	1.02765	1.02583	1.03332	0.73747	0.984592	0.709092	0.747626	0.829056	1.2167	0.875921	0.93174	0.671907	0.88621	0.830777	0.880565	0.948329	1.00411	0.967896
predictions_baselineLDMAF005_PROVEAN_converted_rankscore_nearest: quin3	1	1.11146	1.18966	1.26078	1.05284	1.03873	0.994437	0.875839	1.26609	0.985533	0.977323	0.971692	0.946958	0.973075	1.22353	1.06848	1.15004	1.23628	1.2111	1.23355	0.935125	0.961933	0.935536	0.940933	1.12929	0.934803	0.877098	0.898221	0.913135	0.889546	0.850786	0.894727	0.899166	0.872004	0.994542	0.936498	1.0163	0.943964	0.940127	0.991941	0.738034	1.07946	0.971079	1.02313	1.02174	0.999142	1.0698	0.986074	1.01085
predictions_baselineLDMAF005_PROVEAN_converted_rankscore_nearest: quin4	1	1.22572	1.2293	1.25762	1.23455	1.00612	1.18058	1.09116	0.505867	0.650575	1.15683	1.15946	1.35044	1.05156	1.11163	0.994269	1.0211	1.42225	1.1196	1.16164	1.16572	1.15576	1.15013	1.19105	1.02547	1.1205	0.624524	0.650916	0.682627	0.614698	0.701536	0.743348	0.751286	0.697952	1.31388	1.17234	1.245	1.33429	1.51908	0.765636	1.31314	1.42133	1.34306	1.30302	1.23682	1.32464	1.26373	1.2916	1.14387
predictions_baselineLDMAF005_PROVEAN_converted_rankscore_nearest: quin5 (highest)	1	1.18622	1.80145	1.12621	1.37056	1.57073	1.36669	1.16228	1.33793	1.12044	1.24077	1.31027	1.44303	0.982517	0.675247	0.771124	0.977732	1.64229	0.866509	0.927048	1.329	1.18553	1.24057	1.31147	1.30637	1.34203	0.647656	0.659156	0.658832	0.628733	0.698094	0.700198	0.739364	0.680355	1.12066	1.18349	1.43533	1.20874	0.883083	1.43998	1.54222	1.07734	1.64013	1.03813	1.27034	1.0425	0.882006	1.08626	1.14996
predictions_baselineLDMAF005_Recomb_Rate_10kb_nearest: quin1 (lowest)	1	1.03563	0.942729	1.27363	1.0367	0.739077	0.838857	1.00492	0.952488	0.916199	1.03672	0.864092	0.854279	1.0348	1.32674	1.03976	0.914997	1.51635	1.26216	1.26963	0.867063	0.920076	0.875916	0.850987	0.974469	0.88372	0.683914	0.665764	0.653763	0.813029	0.66465	0.578953	0.553735	0.700987	0.673153	1.05115	0.996281	1.01435	0.607803	1.12625	0.806542	0.735377	0.970259	0.988186	1.1593	0.844015	1.14325	0.873704	1.15126
predictions_baselineLDMAF005_Recomb_Rate_10kb_nearest: quin2	1	0.861586	0.532397	1.02395	0.898732	0.895571	0.724225	1.01849	1.7398	1.1892	0.961516	0.856797	0.791055	0.977113	1.08259	0.889474	0.82918	1.07247	1.0329	0.908763	0.96342	0.977397	0.966613	0.947443	1.12738	0.961939	1.1034	1.07253	1.05094	1.153	0.940555	0.93008	0.894825	1.11723	1.08895	0.892421	0.899724	0.853468	1.29739	1.08029	0.713763	0.685772	0.820295	0.842654	1.05459	0.915845	1.01227	0.780098	1.01621
predictions_baselineLDMAF005_Recomb_Rate_10kb_nearest: quin3	1	0.937204	1.02471	0.876925	0.990965	1.0064	0.969165	0.990496	1.30967	1.20733	0.955243	0.9643	0.907061	0.966567	1.00454	0.886748	1.00011	0.74114	0.907554	0.928093	0.949285	0.916656	0.967429	0.980662	0.923181	0.991491	1.13097	1.12329	1.10704	1.13649	1.0526	1.04439	1.03967	1.14655	1.02576	0.899251	0.938803	0.907576	0.939332	1.57675	0.967851	0.882452	0.970259	0.96263	0.934361	1.0346	0.938767	1.0596	0.946434
predictions_baselineLDMAF005_Recomb_Rate_10kb_nearest: quin4	1	0.969028	0.86051	0.796664	1.03641	1.36769	1.11545	0.98541	0.654651	0.941622	0.946711	1.0716	1.10028	1.01745	0.840035	1.0638	1.06365	0.681316	0.809158	0.816492	1.02374	1.00188	0.980227	1.0209	0.871648	0.991212	1.10106	1.09072	1.11254	1.04877	1.16923	1.14339	1.13823	1.07246	1.1857	1.00226	0.900231	1.15639	1.04955	0.450374	1.26707	1.12726	0.820757	1.15824	0.864906	1.05245	0.966379	0.994256	0.868497
predictions_baselineLDMAF005_Recomb_Rate_10kb_nearest: quin5 (highest)	1	1.19679	1.64045	1.02888	1.03729	0.991236	1.35271	1.00068	0.342493	0.745367	1.09992	1.24345	1.34767	1.00409	0.745924	1.12037	1.1923	0.988743	0.988248	1.07719	1.19662	1.18411	1.20997	1.20016	1.10331	1.17177	0.980532	1.04763	1.07568	0.848475	1.17307	1.30338	1.37381	0.962626	1.02633	1.15509	1.26522	1.06834	1.10572	0.766284	1.24508	1.56969	1.41887	1.04841	0.986826	1.15323	0.939296	1.2927	1.01764
predictions_baselineLDMAF005_Repressed_Hoffman_nearest: quin1 (lowest)	1	1.04604	0.73758	1.02975	0.762066	0.660266	0.773485	1.05271	0.0297569	0.479371	0.967959	0.675806	0.898988	1.06008	1.37374	1.29324	1.12747	0.783513	1.13362	1.22474	0.919127	0.991625	0.967157	0.899362	0.897284	0.919385	1.33784	1.33409	1.32459	1.36341	1.36315	1.23418	1.19189	1.31079	0.961376	1.02656	0.996	0.996273	1.10479	1.0809	0.875428	0.539125	0.596914	0.860161	1.21952	0.934506	1.08718	0.826998	1.12269
predictions_baselineLDMAF005_Repressed_Hoffman_nearest: quin2	1	0.992279	1.02413	1.13901	1.18849	0.707229	0.903502	0.946689	0.401605	0.487794	1.04439	0.979355	0.74048	1.01432	1.37967	1.15039	1.02082	1.08128	1.16534	1.21326	1.09816	1.13492	1.06488	1.10971	1.17896	1.10582	0.71016	0.732808	0.763747	0.73976	0.792569	0.79703	0.807546	0.740302	1.08925	1.07485	1.12976	0.942636	0.74552	1.39577	1.17459	0.783961	0.969712	1.03871	1.25376	0.934243	1.17048	1.02184	1.08708
predictions_baselineLDMAF005_Repressed_Hoffman_nearest: quin3	1	1.0295	1.35299	0.981598	1.11324	1.02242	1.27086	1.06292	0.893209	0.822242	1.02992	1.04016	1.02464	1.02656	1.00482	1.14092	1.1281	0.945858	0.991978	0.972915	0.927122	0.988762	0.895778	0.916082	0.949092	0.905529	0.956564	0.956389	0.967842	0.90362	0.995829	1.04184	1.04278	0.94816	1.1543	1.01498	0.919903	0.890031	1.13304	0.856193	0.991174	1.42213	0.970532	1.10776	0.830777	1.1529	1.15287	1.23655	1.01735
predictions_baselineLDMAF005_Repressed_Hoffman_nearest: quin4	1	0.994977	0.778776	0.894325	1.11293	1.16365	1.20535	1.01935	1.08643	1.45564	0.991847	1.07929	1.05759	0.958039	0.748663	0.900658	0.957555	1.02226	0.905551	0.813009	0.896962	0.885873	0.888989	0.883406	1.00011	0.890905	0.908924	0.90626	0.886213	0.894623	0.86433	0.930865	0.963385	0.908161	0.993702	0.960011	0.996281	1.13892	1.18798	0.855952	1.03698	1.07855	1.34343	1.11597	0.761331	1.15258	0.910883	1.12466	0.875805
predictions_baselineLDMAF005_Repressed_Hoffman_nearest: quin5 (highest)	1	0.937204	1.10668	0.955222	0.823263	1.4467	0.847001	0.918373	2.58958	1.75533	0.96587	1.2255	1.27849	0.940981	0.492791	0.514662	0.766044	1.16708	0.803376	0.775885	1.15858	0.998745	1.18314	1.19138	0.974469	1.17829	1.08656	1.0705	1.05764	1.09861	0.984138	0.996139	0.994462	1.09263	0.801372	0.923555	0.957962	1.03214	0.828823	0.810902	0.921763	1.1766	1.11953	0.877441	0.934361	0.825864	0.678515	0.790052	0.896994
predictions_baselineLDMAF005_REVEL_rankscore_nearest: quin1 (lowest)	1	0.507976	0.287403	0.407833	0.3207	0.913596	0.562904	0.838049	1.47587	1.70684	0.637513	0.654103	0.399469	0.919793	0.806887	0.975332	0.72471	0.153599	0.704394	0.568954	0.688835	0.760605	0.779182	0.69006	0.539434	0.705294	1.99887	1.95073	1.9064	2.01996	1.77159	1.79665	1.74325	1.90468	0.802729	0.620803	0.518175	0.677377	0.525809	0.541516	0.461661	0.392865	0.299046	0.648528	0.580631	0.636355	0.81932	0.60518	0.65089
predictions_baselineLDMAF005_REVEL_rankscore_nearest: quin2	1	0.749541	0.492275	0.712234	0.671374	1.00725	0.806961	0.842152	1.44484	1.04552	0.839056	0.815498	0.577175	0.97592	0.964284	1.04412	0.851879	0.349568	0.926368	0.895438	0.830391	0.825003	0.85703	0.778703	0.795634	0.862895	1.27416	1.30624	1.30282	1.27745	1.31615	1.29238	1.30068	1.32647	0.769968	0.820956	0.651965	0.748047	0.995428	0.856676	0.738034	0.735999	0.522889	0.861131	0.72734	0.835646	0.846535	0.855838	0.791718
predictions_baselineLDMAF005_REVEL_rankscore_nearest: quin3	1	1.06225	0.696016	1.26003	1.21828	0.785367	0.854183	0.960565	1.02575	0.752662	0.986013	1.00752	0.845507	0.999555	1.28108	1.06985	1.0415	1.31043	1.1907	1.23112	1.07514	1.00445	1.0251	1.0767	1.17829	1.03344	0.762992	0.761691	0.772024	0.753898	0.80922	0.822095	0.849421	0.759729	1.05662	1.00748	0.880334	0.995432	0.965872	0.989987	0.943744	1.02837	1.04372	0.987074	1.10615	0.969979	1.10483	1.06769	1.1288
predictions_baselineLDMAF005_REVEL_rankscore_nearest: quin4	1	1.27848	1.43338	1.33862	1.24909	1.0684	1.14737	1.18183	0.594803	0.761429	1.19039	1.11531	1.22467	1.04528	1.1615	0.979811	1.06305	1.65977	1.12097	1.15728	1.18	1.23029	1.13642	1.18228	1.35798	1.15576	0.49993	0.492308	0.519666	0.50371	0.547232	0.53593	0.508103	0.530259	0.992863	1.18382	1.3783	1.12018	1.07656	1.26034	1.05913	1.27358	1.41687	1.18312	1.31392	1.16974	1.23516	1.12371	1.24909
predictions_baselineLDMAF005_REVEL_rankscore_nearest: quin5 (highest)	1	1.39995	2.08805	1.27915	1.53808	1.22517	1.62702	1.17669	0.460842	0.735556	1.34574	1.40626	1.95072	1.05919	0.785685	0.930906	1.31781	1.52316	1.05662	1.14583	1.22447	1.1787	1.2014	1.271	1.12706	1.24156	0.467259	0.49217	0.502106	0.448264	0.558476	0.555623	0.601086	0.481918	1.37681	1.36557	1.56929	1.4576	1.43501	1.34998	1.79542	1.56704	1.71468	1.31894	1.27034	1.38698	0.993417	1.34622	1.17818
predictions_baselineLDMAF005_RNA_DIS_nearest: quin1 (lowest)	1	0.748275	0.655258	0.700601	0.77687	1.30408	0.919522	0.912793	3.89596	2.24151	0.855336	0.930659	0.9395	0.937347	0.634406	0.448211	0.786658	0.876701	0.726631	0.482201	1.06051	0.915882	1.03846	1.05271	0.948024	1.0768	1.67136	1.61465	1.57932	1.68001	1.41938	1.50287	1.48479	1.6163	1.05692	0.947059	0.765723	1.12018	0.855727	0.765206	0.874935	1.02866	0.745723	0.995864	0.933573	0.924913	0.807959	0.928688	0.797439
predictions_baselineLDMAF005_RNA_DIS_nearest: quin2	1	0.938815	0.778338	1.02598	0.914222	1.24158	0.887222	1.06683	0.639593	0.864337	1.02669	1.08115	1.141	1.0058	0.87137	0.663818	0.893215	1.17494	0.997147	0.704953	1.01598	0.957161	0.973418	1.01251	1.07644	1.04838	0.5918	0.59504	0.577892	0.629087	0.601554	0.564445	0.570365	0.643864	0.832958	1.00805	0.899978	0.907065	1.04925	0.94552	0.875182	1.27394	1.19349	1.02169	0.804136	1.08844	0.993976	1.21692	1.11532
predictions_baselineLDMAF005_RNA_DIS_nearest: quin3	1	0.978962	0.943792	1.08694	1.12945	0.976052	1.04364	0.94829	0.342686	0.857226	1.04025	0.989235	1.09401	1.03881	1.13533	1.22544	0.916029	1.21104	1.08909	1.10382	0.965322	1.02042	0.96852	0.957426	0.821531	0.935067	0.773605	0.751664	0.782492	0.761433	0.831035	0.787014	0.840024	0.77849	1.059	0.991508	0.9015	0.926415	1.02337	0.947119	0.853592	0.981608	1.12079	1.04047	1.06533	0.963081	1.05149	0.995657	1.03942
predictions_baselineLDMAF005_RNA_DIS_nearest: quin4	1	1.17044	1.02471	1.12052	1.21965	0.786252	1.09133	1.05781	0.0595305	0.436693	1.03672	0.960194	0.967662	0.960881	1.22566	1.19624	1.29802	0.920035	1.12392	1.38471	0.949285	1.02269	1.02626	0.956348	0.948825	0.89809	0.982941	1.03531	1.06636	0.955819	1.09539	1.09547	1.06792	0.973435	1.08987	1.10584	1.30283	1.12112	1.32612	0.946053	1.03698	1.1766	0.895623	1.08189	1.13335	1.02552	0.994536	0.86441	1.00294
predictions_baselineLDMAF005_RNA_DIS_nearest: quin5 (highest)	1	1.16369	1.59809	1.06628	0.960204	0.691707	1.05845	1.01425	0.0595138	0.599214	1.04115	1.03875	0.857947	1.05724	1.13373	1.46707	1.1062	0.817579	1.06352	1.32494	1.0088	1.08395	0.993296	1.0209	1.20492	1.04149	0.979704	1.00276	0.993441	0.973029	1.0523	1.04977	1.03655	0.987347	0.961376	0.947592	1.13008	0.925111	0.74573	1.39616	1.35922	0.539125	1.0446	0.860161	1.06383	0.998017	1.15222	0.994256	1.04502
predictions_baselineLDMAF005_SIFT4G_converted_rankscore_nearest: quin1 (lowest)	1	0.584312	0.286998	0.504722	0.442248	0.786474	0.700602	0.841678	2.03949	1.713	0.681497	0.643322	0.594449	0.966839	0.837348	1.00874	0.808829	0.213031	0.789574	0.634994	0.650481	0.759533	0.784623	0.648554	0.641278	0.668367	2.06713	2.01252	1.96184	2.08707	1.89464	1.86793	1.81427	1.93606	0.769534	0.66855	0.517445	0.836629	0.801421	0.585817	0.645416	0.490389	0.447938	0.715785	0.553852	0.762551	0.87395	0.641517	0.713558
predictions_baselineLDMAF005_SIFT4G_converted_rankscore_nearest: quin2	1	0.822122	0.451125	0.713774	0.747456	0.975502	0.76599	0.995865	1.11683	0.788204	0.862448	0.855539	0.606352	0.878934	0.995619	1.14472	1.08584	0.426182	0.886015	0.99919	0.785284	0.835038	0.811006	0.794702	0.641459	0.769198	1.1405	1.17381	1.19488	1.12547	1.19876	1.21819	1.24943	1.18128	0.769751	0.905837	0.728462	0.712225	0.774004	0.856435	0.668655	0.588633	0.672096	0.963172	0.848324	0.862652	0.929997	0.939296	0.883365
predictions_baselineLDMAF005_SIFT4G_converted_rankscore_nearest: quin3	1	1.19544	1.26992	1.3929	1.2342	0.785809	1.05816	0.941883	0.535473	0.667507	1.08334	1.03354	1.04136	1.00864	1.326	1.00789	1.04208	1.62618	1.28948	1.35796	1.1131	1.10757	1.03221	1.10161	1.40962	1.06992	0.662816	0.703495	0.728899	0.672774	0.749805	0.737466	0.728485	0.689247	1.28147	1.18416	1.2638	1.08492	1.1597	1.03557	1.17459	1.27394	0.895119	1.18345	1.17594	1.03402	1.21692	0.993976	1.17179
predictions_baselineLDMAF005_SIFT4G_converted_rankscore_nearest: quin4	1	1.16336	1.10606	1.14423	1.2342	0.99012	1.00932	1.10047	0.386731	0.718854	1.13054	1.13205	1.05113	1.06263	1.18077	1.09478	0.99955	1.19197	1.04921	1.05372	1.2401	1.20671	1.20207	1.20691	1.23021	1.25662	0.574046	0.551071	0.566276	0.556276	0.593002	0.624009	0.635307	0.606991	1.15333	1.06878	1.34039	1.19163	1.27015	1.26069	1.22065	1.02895	1.64105	1.01317	1.19323	1.17914	1.14261	1.20763	1.11532
predictions_baselineLDMAF005_SIFT4G_converted_rankscore_nearest: quin5 (highest)	1	1.23428	1.88493	1.2437	1.34124	1.46202	1.46555	1.12	0.922463	1.11283	1.24182	1.33519	1.70612	1.08282	0.660027	0.743963	1.06365	1.54148	0.98541	0.953811	1.21056	1.09079	1.16974	1.24776	1.07674	1.23542	0.556448	0.560023	0.549007	0.559346	0.564651	0.553255	0.573349	0.587301	1.02547	1.17234	1.14923	1.17418	0.994307	1.26105	1.2901	1.61737	1.34306	1.12417	1.22817	1.16133	0.83629	1.21727	1.11563
predictions_baselineLDMAF005_SuperEnhancer_Hnisz_nearest: quin1 (lowest)	1	0.465109	0.205288	0.313718	0.442871	1.51216	0.530272	0.722456	4.65124	3.15637	0.618588	0.652457	0.36618	0.805887	0.446161	0.539916	0.404985	0.341331	0.489664	0.405333	0.778683	0.681803	0.78573	0.803717	1.02749	0.791657	2.48227	2.4296	2.37499	2.48116	2.13162	2.20886	2.18756	2.41639	0.38531	0.67558	0.498984	0.909112	0.608832	0.541516	0.507828	0.589297	0.44857	0.622928	0.580631	0.6909	0.586559	0.595869	0.629666
predictions_baselineLDMAF005_SuperEnhancer_Hnisz_nearest: quin2	1	0.825241	0.573351	0.818816	0.792103	1.47691	0.77305	1.10016	0.327141	0.821317	0.979212	0.850232	0.710973	0.920304	0.956343	0.889474	0.956746	0.800096	0.872758	0.719592	0.926078	0.929552	0.933957	0.906954	0.922402	0.933225	0.96732	0.958243	0.96385	0.998686	1.00611	0.941422	0.93999	1.00948	0.832724	0.849925	0.938011	0.977932	0.883331	1.1253	1.01308	0.587805	0.67115	0.953305	0.994082	0.843303	1.07728	0.798672	1.07266
predictions_baselineLDMAF005_SuperEnhancer_Hnisz_nearest: quin3	1	1.06285	0.901233	1.11641	0.8228	0.86439	1.05816	1.11008	0.0297485	0.564814	1.07744	0.967041	1.05894	1.09672	1.12394	1.04612	1.02082	1.18345	1.09126	1.09453	1.05334	1.0939	1.13021	1.07731	0.99955	1.0771	0.736791	0.741601	0.789882	0.748497	0.769762	0.743139	0.784957	0.762993	1.18536	1.09914	1.01487	0.907065	1.04925	0.900495	0.990337	1.12694	1.49187	1.07277	0.899249	1.02495	0.891792	1.10545	1.03061
predictions_baselineLDMAF005_SuperEnhancer_Hnisz_nearest: quin4	1	1.18722	1.51614	1.23848	1.15834	0.581663	1.29457	1.04309	0	0.325288	1.10253	1.15782	1.2664	1.04587	1.16531	1.18895	1.31893	1.14972	1.21774	1.22474	1.07605	1.07711	1.04557	1.07761	0.897284	1.07022	0.52981	0.545362	0.546102	0.509821	0.673018	0.689441	0.666554	0.536232	1.47411	1.0873	1.26415	0.960692	1.07717	1.12594	1.19795	1.12726	0.895371	1.15824	1.15897	1.08875	1.26373	1.09647	0.995595
predictions_baselineLDMAF005_SuperEnhancer_Hnisz_nearest: quin5 (highest)	1	1.45848	1.80247	1.51115	1.78273	0.565783	1.34304	1.02358	0	0.136925	1.22141	1.37175	1.59623	1.13082	1.30705	1.33459	1.29729	1.52402	1.32753	1.55461	1.16539	1.21696	1.10408	1.13401	1.15333	1.12737	0.287023	0.328298	0.32815	0.265032	0.421943	0.419788	0.423538	0.277968	1.12129	1.28739	1.28295	1.24499	1.38059	1.30572	1.28974	1.56792	1.49187	1.19197	1.36617	1.35148	1.17977	1.40271	1.27061
predictions_baselineLDMAF005_synonymous_nearest: quin1 (lowest)	1	0.673775	0.739872	0.519964	0.473949	0.709625	0.637045	0.800421	1.43277	1.5628	0.724672	0.732269	0.701821	0.94649	0.810966	0.976434	0.832224	0.187944	0.827744	0.606825	0.652134	0.795764	0.707956	0.682712	0.77149	0.684476	1.54389	1.5147	1.50936	1.54006	1.38168	1.37463	1.33725	1.36894	0.610763	0.731181	0.672467	0.803063	0.803458	0.632483	0.80882	0.835781	0.972999	0.820119	0.806861	0.791792	0.76432	0.680431	0.786201
predictions_baselineLDMAF005_synonymous_nearest: quin2	1	0.991999	0.778119	0.989185	0.746405	0.785588	1.09041	0.93201	0.0743503	0.769984	0.949718	0.99139	0.914108	1.00552	1.12994	1.0354	0.935485	0.493676	1.21305	0.856834	0.866331	0.936387	0.868645	0.866465	0.819913	0.868617	0.846035	0.832235	0.824498	0.870575	0.835099	0.782628	0.79885	0.845011	0.864752	0.977413	0.899724	1.1024	1.18698	0.720193	1.05913	0.930691	0.820295	1.07247	0.985438	1.03373	1.07728	0.928688	0.966806
predictions_baselineLDMAF005_synonymous_nearest: quin3	1	0.770088	0.73758	0.669685	0.80779	1.5249	0.66764	0.730646	2.23177	1.56652	0.749578	0.891768	0.875536	0.929348	0.625289	0.997745	0.936012	0.451372	0.755081	0.75711	0.934072	0.950592	0.993296	0.899362	0.692191	0.93375	1.64567	1.65954	1.63831	1.68095	1.54281	1.64274	1.66639	1.74204	0.769101	0.680322	0.651231	0.729414	0.607632	0.855711	0.598977	0.784181	0.596914	0.706865	0.64003	0.780267	0.864166	0.901335	0.7414
predictions_baselineLDMAF005_synonymous_nearest: quin4	1	1.11172	1.1467	0.992662	1.18815	1.22552	1.20433	1.16741	1.18961	0.752873	1.15264	1.11367	1.18951	1.02256	0.950031	1.06667	1.06305	1.05545	0.866753	1.02375	1.28456	1.17561	1.22133	1.29565	1.22987	1.26344	0.801663	0.802931	0.818692	0.757022	0.934855	0.893217	0.900471	0.830833	1.12097	1.22025	0.957154	1.15574	1.18698	0.945254	0.89796	0.930691	1.19316	1.01289	1.04595	1.15161	1.11443	1.22587	1.04443
predictions_baselineLDMAF005_synonymous_nearest: quin5 (highest)	1	1.45084	1.59629	1.8261	1.78123	0.753741	1.39884	1.36842	0.0743085	0.350573	1.42201	1.26971	1.31768	1.09579	1.4826	0.923699	1.23245	2.80727	1.33641	1.75348	1.26145	1.14079	1.20759	1.25445	1.48526	1.24838	0.165564	0.193298	0.211812	0.154229	0.307645	0.308907	0.299048	0.215385	1.6325	1.38945	1.81757	1.2084	1.2139	1.84446	1.63383	1.51764	1.41608	1.38662	1.52052	1.24159	1.17877	1.26231	1.45997
predictions_baselineLDMAF005_TFBS_ENCODE_nearest: quin1 (lowest)	1	0.495116	0.451634	0.348575	0.381786	1.74843	0.734222	0.775436	4.68105	3.32792	0.602029	0.642584	0.638367	0.837211	0.401861	0.578233	0.76734	0.307198	0.549869	0.479706	0.883505	0.79144	0.916685	0.901138	1.07887	0.9212	2.77291	2.72045	2.70388	2.7322	2.40593	2.54147	2.55545	2.66087	0.545855	0.602544	0.441408	0.855634	0.940922	0.451264	0.60016	0.736622	0.373808	0.631462	0.415975	0.863625	0.493454	0.688974	0.544767
predictions_baselineLDMAF005_TFBS_ENCODE_nearest: quin2	1	0.94817	1.02499	0.823219	0.884495	1.38419	1.15681	1.0533	0.28285	0.993542	1.06299	1.09603	1.22801	0.992432	0.628801	0.935696	1.02168	0.911773	0.803602	0.932068	1.07666	1.01955	1.09193	1.07011	1.00039	1.07082	0.743336	0.771565	0.773111	0.804513	0.864574	0.823253	0.847792	0.845963	0.833662	1.0636	1.14988	0.961233	0.829056	0.811131	1.22168	1.17693	1.1945	0.894731	0.900009	1.09844	0.976221	1.17147	0.953766
predictions_baselineLDMAF005_TFBS_ENCODE_nearest: quin3	1	1.11877	1.31125	1.1202	1.24979	0.754589	1.13173	1.11039	0.0446353	0.342408	1.13086	1.08556	1.20386	1.03735	1.00425	1.10204	1.19129	1.22637	1.0495	1.09855	1.12089	1.0395	1.05864	1.11813	1.20492	1.09177	0.559408	0.568819	0.572245	0.506907	0.655907	0.638371	0.643959	0.52772	1.28183	1.10552	1.245	1.08523	1.18764	1.30609	1.17492	1.32331	1.0446	1.1923	1.18492	1.16133	1.18939	1.19868	1.17212
predictions_baselineLDMAF005_TFBS_ENCODE_nearest: quin4	1	1.21187	1.02355	1.31217	1.21828	0.628294	0.976209	0.965368	0	0.128295	1.0898	1.05511	0.902135	1.04499	1.41045	1.14627	0.786437	1.19981	1.25474	1.19775	0.970616	1.06595	0.992458	1.00384	0.691607	0.976022	0.458387	0.477522	0.493399	0.47155	0.572722	0.527275	0.513604	0.501762	1.37681	1.20777	1.12912	1.10209	0.938275	1.25998	0.966762	0.832489	1.04372	1.13173	1.23577	0.924653	1.20695	1.02127	1.11469
predictions_baselineLDMAF005_TFBS_ENCODE_nearest: quin5 (highest)	1	1.22469	1.18732	1.39385	1.26396	0.486928	1.00061	1.09504	0	0.213824	1.11339	1.11992	1.02711	1.08758	1.55244	1.23658	1.23279	1.35297	1.34079	1.29045	0.948217	1.08303	0.940223	0.906698	1.0246	0.940139	0.470216	0.465803	0.461473	0.489015	0.504338	0.473413	0.443054	0.467744	0.960565	1.01962	1.03344	0.995432	1.10385	1.16999	1.03582	0.930429	1.34192	1.14875	1.2617	0.951848	1.13268	0.919143	1.21346
predictions_baselineLDMAF005_Transcr_Hoffman_nearest: quin1 (lowest)	1	0.679444	0.985382	0.205659	0.290157	1.54366	0.946331	0.683925	4.44253	3.32792	0.639878	0.71581	0.879223	0.780258	0.325919	0.741949	0.8526	0.102399	0.573951	0.52433	0.733759	0.719491	0.811921	0.755007	0.899056	0.78446	3.55585	3.55773	3.49846	3.53493	3.22315	3.35167	3.34218	3.4398	0.77062	0.663407	0.4606	0.766506	0.8579	0.361011	0.623243	0.883946	0.299046	0.665595	0.329313	0.899988	0.502765	0.800699	0.502318
predictions_baselineLDMAF005_Transcr_Hoffman_nearest: quin2	1	0.871118	0.819995	0.631773	0.716746	1.30555	1.26271	1.0052	0.521039	0.967847	0.943701	1.02537	1.18694	0.921341	0.676198	1.00526	1.31967	0.289722	0.77755	0.776104	0.934599	0.940863	0.941548	0.964724	0.769534	0.898343	1.03356	1.04733	1.0841	1.03771	1.20983	1.20649	1.22365	1.08726	0.865726	1.02106	0.82408	0.907831	1.13304	0.540754	1.33693	1.22597	1.04519	0.95438	0.718276	1.28	1.0413	1.29233	0.854857
predictions_baselineLDMAF005_Transcr_Hoffman_nearest: quin3	1	0.968755	0.696408	0.859042	1.1123	1.10013	0.895362	0.99955	0.0446228	0.359427	1.02551	1.09757	1.30121	1.02285	0.887156	1.18862	1.16969	0.63004	0.879011	0.905309	1.21022	1.1315	1.13674	1.19071	1.17896	1.16327	0.278146	0.255017	0.293302	0.294157	0.404838	0.32335	0.341654	0.317678	0.993142	0.916962	0.880829	0.995993	1.02164	0.85547	0.760026	1.17594	0.820526	1.03871	1.00301	0.970525	1.01255	1.04042	1.01649
predictions_baselineLDMAF005_Transcr_Hoffman_nearest: quin4	1	1.14165	1.1467	1.23779	1.46234	0.644182	0.968346	1.22506	0	0.196774	1.1491	1.09151	0.976611	1.10209	1.26881	1.10489	1.16936	1.13205	1.13899	1.17954	1.12772	1.15169	1.14295	1.14989	0.999268	1.14858	0.0857868	0.0879122	0.0754822	0.0815254	0.114007	0.0765614	0.0564558	0.102082	1.21706	1.2506	1.30173	1.12018	1.18698	1.57542	1.19728	1.12663	1.49145	1.26824	1.22748	1.05186	1.25373	0.947262	1.28437
predictions_baselineLDMAF005_Transcr_Hoffman_nearest: quin5 (highest)	1	1.33797	1.35109	2.06297	1.41625	0.408391	0.927399	1.08544	0	0.153954	1.24077	1.06905	0.656098	1.17277	1.83958	0.958694	0.488866	2.84209	1.62896	1.61306	0.993014	1.0557	0.966341	0.93908	1.15268	1.00473	0.053232	0.0585916	0.0551446	0.058216	0.0541379	0.0481918	0.04233	0.059531	1.15268	1.14708	1.53102	1.20874	0.800294	1.66498	1.08185	0.58764	1.34192	1.07217	1.71971	0.797739	1.18839	0.919143	1.34045
[truncated: 155 more rows]
[truncated: 116 more columns]

## Sheet: Supplementary Data 9B
GENE score (predictions*: boosted; others: published or baseline-LD): excess overlap s.e.	Universe	MGI_essential	Haploinsufficient	highPLI_Exac	Kinase_Uniprot	LoF_twohits	OMIM_autosomaldominant	OMIM_recessive	Olfactory	eQTL_deficient	Genes_clinvar_pathovariant_04022020	GWAS_nearest	high_EDS	Greene_thyroid	InWeb	Sonawane_testis	Saha_skinsun	highPhi	highShet_Cassa	MissenseZ_Samocha	Autosomal_dominant	TF	Hart2017_nonessential	Hart2017_essential	ClinGen	GPCRs_UniProt_Guide	Genes_withSNPs_r01_100kb	Genes_withSNPs_r03_100kb	Genes_withSNPs_r05_100kb	Genes_withSNPs_allSNPs_100kb	Genes_withSNPs_r01_10kb	Genes_withSNPs_r03_10kb	Genes_withSNPs_r05_10kb	Genes_withSNPs_all_SNPs_10kb	Microalbumin_Disorder_genes	Renal_Disorder_genes	Psychiatric_Disorder_genes	Female_Reproductive_Disorder_genes	Monogenic_Diabetes_genes	Autism_genes	Neurologic_Disorder_genes	Monogenic_AMD_genes	Positive_Mood_Disorder_genes	Cardiovascular_Disease_genes	Education_and_Development_Disorder_genes	MODY_genes	Hematologic_Disorder_genes	Immune_Dysregulation_genes	Growth_Defect_genes
[truncated: 1,015 more rows]
[truncated: 116 more columns]

[truncated: 2 more sheets: Supplementary Data 9C, Supplementary Data 9D]
