# Supplementary material for: Improving the informativeness of Mendelian disease-derived pathogenicity scores for common disease
Source: Nat Commun. 2020 Dec 7;11:6258. doi: 10.1038/s41467-020-20087-2 (PMC7721881; doi:10.1038/s41467-020-20087-2)
Supplement: Supplementary file 13 — Supplementary Dataset 10 [file 41467_2020_20087_MOESM13_ESM.xlsx]

## Sheet: Supplementary Data 10A
Supplementary Data 10. Odds ratios for fold overlaps by gene quintiles from boosted scores and corresponding gene quintiles from published scores in 165 reference gene sets. We computed the significance of the association between gene score quintiles from each of 82 published-boosted score pairs using Fisher's exact test. We report the odds ratios and p-value for (A) fifth quintile (top 20%) gene…
Reference gene sets: odd ratios between 5th quintile gene annotations p-val is a Fisher's exact test p-value (two-sided)	(CADD) OR	(CADD) pval	(NCBoost) OR	(NCBoost) pval	(CCR) OR	(CCR) pval	(CDTS) OR	(CDTS) pval	(CTCF_DEEPSEA) OR	(CTCF_DEEPSEA) pval	(DNase_DEEPSEA) OR	(DNase_DEEPSEA) pval	(EDS) OR	(EDS) pval	(Eigen) OR	(Eigen) pval	(EigenPC) OR	(EigenPC) pval	(Greene_thyroid) OR	(Greene_thyroid) pval	(H3K27ac_DEEPSEA) OR	(H3K27ac_DEEPSEA) pval	(H3K4me1_DEEPSEA) OR	(H3K4me1_DEEPSEA) pval	(H3K4me2_DEEPSEA) OR	(H3K4me2_DEEPSEA) pval	(H3K4me3_DEEPSEA) OR	(H3K4me3_DEEPSEA) pval	(H3K9ac_DEEPSEA) OR	(H3K9ac_DEEPSEA) pval	(inweb_closeness_centrality) OR	(inweb_closeness_centrality) pval	(LIMBR) OR	(LIMBR) pval	(ncER) OR	(ncER) pval	(pLI) OR	(pLI) pval	(ReMM) OR	(ReMM) pval	(SkinSunExposed_closeness_centrality) OR	(SkinSunExposed_closeness_centrality) pval	(Testis_closeness_centrality) OR	(Testis_closeness_centrality) pval	(DNA_DIS) OR	(DNA_DIS) pval	(M-CAP) OR	(M-CAP) pval	(MetaLR) OR
Universe		1		1		1		1		1		1		1		1		1		1		1		1		1		1		1		1		1		1		1		1		1		1		1		1
TF	0.861873	0.0706056	1.09718	0.27561	0.921248	0.409624	1.01494	0.895942	1	1	1.14719	0.1018	1.05329	0.57535	1.06309	0.478108	1.11489	0.198325	1.09348	0.323657	1.09799	0.299517	1.02868	0.768582	1.09542	0.295387	1.07628	0.415452	1.15398	0.0947403	1.10463	0.273734	0.991207	0.927464	0.967494	0.709773	1.02863	0.766282	1.04553	0.602971	1.0473	0.736179	1.17362	0.0806081	0.985319	0.889523	0.737811	0.0458072	0.91185
STRING_900cutoff	1.55542	1.25e-05	1.08219	0.405633	1.43555	0.00154928	0.941364	0.559983	1.02396	0.845705	0.708916	0.00017832	0.957214	0.684106	0.697634	0.000131559	0.767494	0.00377099	0.860528	0.116026	0.707476	0.00010799	0.73168	0.000814297	0.66526	5.46e-06	0.59602	1.72e-08	0.563912	2.62e-10	0.705153	0.000119067	1.42732	0.00301021	0.921376	0.379386	0.681501	3.32e-06	0.954051	0.612549	1.04953	0.745111	1.0652	0.536481	1.50803	0.405186	1.16378	0.505818	1.36412
STRING_400cutoff	1.51489	6.42e-07	1.06038	0.436335	1.84815	2.71e-11	0.973807	0.753046	1.07282	0.401375	0.564361	3.33e-15	1.12386	0.162737	0.599075	7.57e-12	0.628442	8.71e-11	0.981195	0.821071	0.587734	3.41e-14	0.559032	2.32e-15	0.490185	5.8e-23	0.472114	7.33e-25	0.452392	1.55e-28	0.796228	0.00213042	1.58133	3.71e-06	0.963014	0.622318	0.571174	5.58e-18	0.988432	0.88048	1.02851	0.833414	1.10894	0.182553	1.78521	0.0846684	1.17868	0.357933	1.40418
Sonawane_testis	1.10596	0.303455	0.955177	0.603663	1.32117	0.0112257	0.8464	0.0426575	1.21903	0.022045	1.10443	0.207325	0.907584	0.283645	0.722125	0.000138661	0.728827	0.000134245	1.36364	0.000192372	1.09998	0.239665	1.08235	0.319669	1.00319	1	1.17218	0.0485766	1.21351	0.014366	1.38014	0.00013166	1.02487	0.865414	1.16585	0.0880803	0.865603	0.087318	1.079	0.370212	0.933748	0.550321	0.435477	7.55e-36	1.14109	0.707933	1.18545	0.328863	1.19862
Saha_skinsun	1.03981	0.921371	0.792081	0.268085	1.07762	0.819387	0.752024	0.125051	1.14054	0.526129	1.77812	0.00352928	1.03863	0.923543	0.676763	0.0448976	0.733825	0.107878	1.48189	0.0518132	2.48335	1.39e-05	1.59927	0.0158856	2.27586	9.77e-05	2.24361	0.000137314	2.16751	0.000153544	1.17069	0.479601	1.06266	0.904348	1.41329	0.114934	0.768088	0.195867	1.12057	0.588376	0.77335	0.338272	1.37614	0.104941	0.630796	0.331169	1.04616	1	1.20681
Renal_Disorder_genes	1	1	1.0272	0.806342	1.05008	0.723196	1.24638	0.0593697	0.910111	0.415943	1.19438	0.108612	1.11191	0.355844	1.11678	0.289739	1.20056	0.0768782	0.859592	0.179421	1.09521	0.440976	0.953955	0.682319	1.07278	0.551882	1.03672	0.784051	1.10556	0.384913	0.843067	0.132833	0.927811	0.52561	0.46697	2e-17	0.992049	0.95759	0.881878	0.193859	1.41037	0.0366183	1.11024	0.387887	0.503546	0.0226458	0.621279	0.00634578	0.625843
Psychiatric_Disorder_genes	1.64723	0.00745075	0.919149	0.624175	1.60346	0.029883	0.84132	0.395987	0.825726	0.326533	1.78428	0.00183895	1.28141	0.211352	0.820838	0.227138	1.33223	0.129135	1.09693	0.645007	0.967699	0.92786	1.19019	0.374308	1.06372	0.792222	1.19341	0.370639	1.03089	0.930544	1.0379	0.85275	1.56325	0.0505782	0.477851	6.24e-06	0.94403	0.710062	0.94281	0.702834	1.51765	0.144075	1.20521	0.351795	1.21104	1	0.680389	0.163771	1.01906
Positive_Mood_Disorder_genes	2.00623	0.0794456	1.06673	0.881714	1.8705	0.182267	1.47522	0.258565	0.56362	0.131517	1.53681	0.254597	1.86209	0.0907937	1.28608	0.46937	2.50709	0.0164122	0.803677	0.699767	0.881854	0.859734	1.77424	0.131517	1.0628	1	1.431	0.390385	1.12564	0.86384	1.04107	1	1.71388	0.210448	0.734055	0.3195	1.26379	0.418725	0.798641	0.459927	1.49754	0.507866	1.20948	0.710231	0.259762	0.0557291	0.757704	0.722495	0.759301
OMIM_recessive	0.83715	0.0662039	0.827839	0.0564884	0.896668	0.320589	0.983883	0.915605	1.02829	0.809535	1.06041	0.586655	1.01935	0.876938	1.11884	0.298148	0.9047	0.333476	1.15942	0.15737	0.989557	0.95915	0.955368	0.687075	0.891795	0.28422	1	1	1.16585	0.142732	1.11751	0.27129	0.843758	0.0986027	0.345457	3.88e-36	2.04151	6.65e-09	0.847588	0.0944715	1.35675	0.0354565	1.06693	0.536037	1.83058	0.21509	0.449248	1.09e-07	0.455447
OMIM_autosomaldominant	1.19698	0.133878	1.21645	0.090295	0.964799	0.832532	0.923326	0.529396	1.03062	0.853902	1.97091	1.72e-07	1.27894	0.0470207	1.04912	0.697312	1.75409	1.02e-05	0.834041	0.162834	1.62535	0.000404889	1.83303	2.51e-07	1.95059	2.12e-07	1.95224	1.75e-07	1.65016	7.73e-05	0.862088	0.265129	1.37892	0.0312605	0.426682	1.14e-17	0.663694	9.84e-05	1.03414	0.790562	0.957035	0.7964	1.12689	0.409414	0.866895	0.67248	0.568988	0.00246689	0.756046
Olfactory	0.102377	4.35e-17		1	0.139712	3.5e-09		1	0.0830752	0.00339122	inf	1	1.22446	0.629593	10.0113	0.0116585		1	0.0748071	2.08e-06	inf	1	inf	0.49993	inf	1	inf	1	inf	1	0.247682	0.00422298	0.504081	3.91e-08	0	0.000980028	2.93153	0.624998	0.0906275	0.00339122	0.599739	0.175009	0.141932	0.0535464	0.0436497	0.0823833	inf	1	0
Neurologic_Disorder_genes	0.982769	1	0.931825	0.715422	1.11887	0.662641	0.92919	0.762047	1.10796	0.685798	1.43962	0.079064	1.18076	0.464236	1.05025	0.854592	1.54715	0.0479582	1.34173	0.199328	1.07235	0.829337	1.36988	0.138039	1	1	1.27102	0.272539	1.33867	0.185782	1.10091	0.674634	1.29883	0.339248	0.471674	8.24e-06	0.766623	0.152021	1.05805	0.800701	1.70954	0.085414	1.42048	0.115897	0.466209	0.100463	0.502173	0.0130158	0.813682
Monogenic_Diabetes_genes	1.24002	0.382801	1.19895	0.455099	0.651946	0.124179	0.857386	0.61468	0.948178	0.908285	0.842762	0.507913	1.05771	0.906732	1.07256	0.827403	1.13514	0.651146	0.889907	0.634322	1.53868	0.0731359	1.16141	0.535646	1.18657	0.507913	1.25321	0.371427	1.34745	0.221556	0.80027	0.355484	0.823906	0.455795	0.398268	2.05e-06	1.2852	0.295373	1.10621	0.736114	1.54806	0.321632	1.00362	1	0.766278	0.667985	0.526443	0.0769634	0.603064
Monogenic_AMD_genes	1.6733	0.0802298	1.196	0.594878	0.80974	0.592503	1.03056	1	0.869979	0.692805	1.79128	0.107163	1.32153	0.397796	1.54853	0.139332	2.4786	0.00307781	0.712267	0.371142	1.9145	0.109385	1.78485	0.0639703	2.09101	0.0464625	1.77424	0.131517	1.71914	0.142236	0.788506	0.577688	1.36266	0.362412	0.446909	0.00154234	0.660901	0.188101	0.837282	0.510102	2.73949	0.1159	1.31414	0.487421	0.239198	0.101277	0.413669	0.0500086	0.87603
MohammadiVg.WHLBLD	1.25203	0.0190413	0.849183	0.0414856	1.86413	7.52e-11	0.818794	0.0175954	1.41025	7.91e-05	0.683634	2.62e-07	1.05707	0.540554	0.328502	1.46e-35	0.350884	1.18e-40	1.46218	2.63e-07	0.821554	0.00507055	0.477728	1.4e-22	0.403808	9.76e-30	0.516826	3.49e-18	0.565454	1.35e-14	1.14769	0.0706791	0.799284	0.0766545	1.23992	0.0129405	0.59789	6.73e-12	1.25096	0.00656754	0.750265	0.0139441	1.29342	0.000296529	1.53573	0.193272	1.9102	0.000160792	1.79898
MohammadiVg.VAGINA	1.14243	0.116549	1.02639	0.757779	1.71155	1.04e-09	0.879918	0.124896	1.15719	0.0800061	0.656651	1.54e-08	1.05441	0.548585	0.534184	2.18e-14	0.511374	1.08e-18	1.30365	0.000731161	0.783695	0.000631927	0.63063	9.94e-10	0.567345	1.04e-13	0.559727	1.93e-14	0.557951	3.25e-15	1.21318	0.0150349	0.881445	0.232693	1.15341	0.0714194	0.725599	8.79e-06	1.14288	0.0826867	1.01242	0.955624	1.25734	0.00368876	1.00824	1	1.14515	0.422479	1.48146
MohammadiVg.UTERUS	1.3962	0.000170533	1.08183	0.307772	1.70874	1.99e-09	0.986813	0.899577	1.13596	0.124621	0.625847	1.95e-10	1.05115	0.567208	0.665674	2.02e-07	0.685711	3.1e-07	1.31029	0.00107782	0.723524	4.28e-06	0.620336	1.33e-10	0.601044	5.52e-12	0.530011	2.33e-17	0.543088	6.68e-17	1.21441	0.0154335	1.08454	0.424419	1.21193	0.0139099	0.779414	0.000332484	1.13354	0.100262	1.16192	0.200262	1.24458	0.00679834	0.867335	0.588222	1.01212	1	1.78226
MohammadiVg.THYROID	1.20004	0.0504624	0.885565	0.130878	2.18233	7.56e-16	0.915745	0.29138	1.22731	0.0198981	0.631756	5.29e-10	0.995816	0.965676	0.36608	8.6e-31	0.365575	1.65e-37	1.52335	1.65e-08	0.769007	0.000207451	0.443771	1.08e-26	0.428695	1.97e-27	0.527432	6.44e-17	0.555203	2.5e-15	1.23992	0.00504507	0.837743	0.144905	1.12168	0.177952	0.62729	2.16e-10	1.26101	0.00319262	0.78274	0.0264607	1.34821	2.84e-05	1.13939	0.791333	1.51864	0.0116294	1.73678
MohammadiVg.TESTIS	1.15358	0.108828	1.08336	0.315588	1.67405	1.42e-08	1.06408	0.466289	1.09165	0.325701	0.586601	9e-12	1.14963	0.117939	0.540065	2.33e-13	0.569209	9.69e-13	1.1551	0.0743741	0.675052	1.23e-07	0.51741	2.34e-16	0.464166	1.89e-22	0.431485	2.46e-25	0.459475	2.65e-23	1.19423	0.0268771	0.866687	0.138988	1.06037	0.505843	0.713028	3.19e-06	1.16207	0.0657909	1.09586	0.433355	1.21823	0.0138721	1.92648	0.08813	1.19472	0.304352	1.54608
MohammadiVg.STMACH	1.38135	0.00023597	1.00142	1	2.06483	5.4e-15	0.996636	0.968261	1.25139	0.00791406	0.601827	7.59e-12	1.14218	0.127687	0.484122	7.35e-19	0.527974	1.28e-17	1.36156	8.75e-05	0.748842	3.98e-05	0.507071	2.18e-19	0.493179	3.01e-21	0.50319	4.15e-20	0.516136	1.37e-19	1.21242	0.0142791	0.971785	0.792845	1.25051	0.00617652	0.749192	5.01e-05	1.21001	0.0134893	0.953629	0.691642	1.30621	0.000426538	1.22911	0.585012	1.99212	0.000164108	1.75897
MohammadiVg.SPLEEN	1.26643	0.00835805	0.95957	0.612334	2.26337	3.8e-18	0.94234	0.501194	1.35096	0.000418804	0.603483	1.64e-11	1.22492	0.0167471	0.448951	1.56e-21	0.447477	3.54e-25	1.4908	2.56e-07	0.714541	1.4e-06	0.490974	4.74e-20	0.439476	2.35e-26	0.459702	4.75e-24	0.461475	2.8e-24	1.12667	0.130877	0.795434	0.0420085	1.19518	0.0327548	0.675612	6.44e-08	1.17874	0.0385442	0.844573	0.127588	1.32205	0.000194896	1.8478	0.0760203	1.53866	0.0104034	1.7325
MohammadiVg.SNTTRM	1.24501	0.0133162	0.925016	0.316073	1.62287	8.8e-08	0.960861	0.645726	1.04912	0.590638	0.683026	3.41e-07	1.20252	0.0326465	0.592059	1.59e-10	0.559189	2e-14	1.46017	3.06e-06	0.741559	2.33e-05	0.601252	8.26e-12	0.529281	2.16e-17	0.532051	4.65e-17	0.559571	2.82e-15	1.12839	0.134776	1.05332	0.637578	1.18618	0.0363309	0.72261	6.04e-06	1.14213	0.0906142	1.12997	0.298928	1.25603	0.00396139	1.68232	0.135277	1.41043	0.0416173	1.55935
MohammadiVg.SLVRYG	1.12021	0.191837	1.02109	0.816446	1.68631	6.92e-09	0.919251	0.333917	1.16686	0.0654598	0.608416	3.92e-11	1.05394	0.551769	0.562073	1.32e-12	0.56366	2.59e-14	1.41603	1.58e-05	0.684001	1e-07	0.587883	1.31e-12	0.531174	3.09e-17	0.500243	6.96e-20	0.505472	3.87e-20	1.27846	0.00253139	0.987342	0.91876	1.22566	0.0129218	0.660931	1.08e-08	1.11368	0.169182	0.909556	0.377362	1.26888	0.00230802	0.9777	0.891973	1.41761	0.039991	1.57198
MohammadiVg.SKINS	1.27289	0.00719099	0.879046	0.103312	1.99165	4.29e-13	0.916244	0.290202	1.3491	0.000467659	0.688421	4.08e-07	1.05738	0.524057	0.425972	3.61e-25	0.424502	2.02e-29	1.39558	4.75e-06	0.798838	0.00148866	0.501911	5.99e-20	0.470732	3.02e-22	0.57116	1.08e-13	0.561446	3.9e-15	1.18024	0.0313142	0.921884	0.503612	1.06404	0.466456	0.614174	1.39e-11	1.29121	0.000986184	0.74874	0.00905268	1.39729	2.87e-06	1.10415	0.795866	1.69955	0.00116827	1.65845
MohammadiVg.SKINNS	1.23887	0.0183654	0.936283	0.415711	2.06422	1.84e-14	0.915745	0.29138	1.32246	0.00113517	0.634774	1.16e-09	1.07891	0.374003	0.416609	9.47e-26	0.44139	5.63e-27	1.38401	1.74e-05	0.673738	1.84e-08	0.488469	7.01e-21	0.441792	4.33e-27	0.452338	2.35e-25	0.486957	1.1e-22	1.10315	0.217212	0.902631	0.387914	1.14817	0.100098	0.642551	7.27e-10	1.26308	0.00289613	0.892504	0.310736	1.24165	0.00332431	1.04823	1	1.95134	0.000162278	1.93032
MohammadiVg.PTTARY	1.21167	0.0337525	0.975966	0.781998	1.78911	3.08e-10	0.918286	0.304131	1.12883	0.17048	0.614878	1.16e-10	1.14305	0.125243	0.543566	4.88e-13	0.504167	3.78e-18	1.35837	7.51e-05	0.718344	6.14e-06	0.566469	1.11e-13	0.494972	3.1e-19	0.52431	4.68e-17	0.570177	5.62e-14	1.22081	0.0120703	0.96086	0.70722	1.10045	0.251168	0.703583	1.54e-06	1.15769	0.0692685	0.932289	0.540753	1.35254	7.34e-05	1.28679	0.501488	1.31512	0.111195	1.60998
MohammadiVg.PRSTTE	1.13139	0.166532	1.03066	0.723959	1.82547	2.89e-11	0.877599	0.113231	1.2199	0.0164178	0.694736	6.8e-07	1.19527	0.0430635	0.468275	4.78e-19	0.450187	6.37e-25	1.5199	3.52e-08	0.808863	0.00226408	0.556243	9.8e-16	0.526165	3.49e-17	0.53383	1.05e-16	0.594725	7.89e-13	1.2559	0.0032732	0.819935	0.0906455	1.03703	0.656135	0.655819	8.56e-09	1.21492	0.0112362	0.966839	0.780995	1.25976	0.00154658	1.12279	0.790717	1.36276	0.0513362	1.4331
MohammadiVg.PNCREAS	1.10141	0.302338	0.871072	0.085304	1.88546	1.03e-11	0.883335	0.145058	1.30779	0.00142527	0.551741	9.88e-16	1.05678	0.537825	0.391929	6.34e-26	0.386589	4.32e-33	1.45415	1.05e-06	0.674687	1.95e-08	0.409686	2.67e-32	0.41059	1.48e-31	0.450868	2.6e-26	0.4575	4.76e-26	1.20992	0.0143602	0.898029	0.363874	1.21169	0.0214761	0.72707	1.28e-05	1.23567	0.0092594	0.865114	0.204524	1.3505	8.97e-05	1.34893	0.357523	1.39157	0.0508697	1.57824
MohammadiVg.OVARY	1.12136	0.205282	1.07745	0.338308	2.11749	1.52e-16	0.962488	0.674215	1.09107	0.327165	0.569589	4.63e-14	1.11332	0.200181	0.521967	5.43e-15	0.534428	8.96e-17	1.36622	7.91e-05	0.679054	5.64e-08	0.49137	8.36e-21	0.501668	1.16e-19	0.469923	6e-23	0.501618	1.02e-20	1.22158	0.0123003	1.07076	0.514727	1.15906	0.0615567	0.692953	2.82e-07	1.19572	0.0216	0.961397	0.739151	1.23523	0.00690427	1.31002	0.424669	1.0237	0.938165	1.64157
MohammadiVg.NERVET	1.14781	0.143803	0.897109	0.179657	2.23986	2.72e-17	0.961221	0.634308	1.49123	5.46e-06	0.646002	2.38e-09	1.02789	0.764039	0.36793	1.92e-30	0.369527	2.3e-37	1.4134	3.04e-06	0.796201	0.00107364	0.49437	7.09e-21	0.460039	7.34e-24	0.541132	2.19e-16	0.562875	3.86e-15	1.17346	0.0398563	0.902295	0.427814	1.1021	0.252576	0.648038	2.23e-09	1.30128	0.000717101	0.706742	0.00148028	1.34015	3.43e-05	2.0786	0.0355734	1.47611	0.01854	1.67642
MohammadiVg.MSCLSK	1.22194	0.0318885	1.00747	0.935763	2.12584	1.61e-15	0.946743	0.510524	1.28483	0.004358	0.480031	3.28e-22	1.06522	0.484294	0.354998	7.84e-33	0.326261	4.04e-46	1.39405	1.05e-05	0.614406	4.47e-12	0.369291	5.97e-36	0.306007	2.28e-48	0.358247	1.89e-39	0.440402	3e-28	1.22589	0.00865807	0.783059	0.0384286	1.15044	0.0956881	0.664217	9.94e-09	1.22324	0.0124302	0.877938	0.267942	1.36293	2.2e-05	2.67083	0.00562135	1.57014	0.00919668	1.81019
MohammadiVg.LUNG	1.31178	0.00324849	0.971721	0.747841	2.02194	1.76e-13	0.897119	0.182855	1.33826	0.000651815	0.64052	1.19e-09	0.986641	0.895655	0.405364	4.21e-25	0.4108	1.28e-30	1.26642	0.00152393	0.720104	2.82e-06	0.490717	3.16e-21	0.447103	7.32e-26	0.517147	1.13e-18	0.523145	1.35e-18	1.0749	0.358829	0.875257	0.274319	1.10925	0.222563	0.649947	3.13e-09	1.1881	0.0324999	0.74604	0.00762139	1.25995	0.00145194	1.39956	0.345465	1.73326	0.00148088	1.89094
MohammadiVg.LIVER	1.07134	0.457112	0.87151	0.0998598	1.7202	8.47e-09	0.764693	0.00169653	1.24351	0.00998783	0.561481	1.68e-14	1.03966	0.684915	0.481434	1.76e-17	0.389372	5.53e-34	1.4768	7.05e-07	0.65234	1.07e-09	0.444358	3.25e-26	0.405473	9.3e-32	0.452192	1.89e-25	0.483365	1.18e-22	1.25805	0.00332134	0.914999	0.423732	1.1409	0.121823	0.71429	9.68e-06	1.21775	0.0177895	0.945084	0.60689	1.20725	0.0135288	1.24828	0.586317	1.25775	0.173838	1.41645
MohammadiVg.LCL	0.919365	0.371011	0.960282	0.625728	1.77686	1.48e-10	0.975615	0.794602	1.21681	0.0337326	0.302816	2.16e-50	1.13467	0.169021	0.428405	6.63e-21	0.351803	1.46e-40	1.45207	6.04e-06	0.360581	7.89e-44	0.245256	3.04e-59	0.209415	5.78e-79	0.207271	1.61e-81	0.243542	3.33e-71	1.23486	0.00821232	0.880053	0.166153	1.42054	3.18e-05	0.817601	0.00479402	1.14165	0.117059	1.19974	0.155164	1.27019	0.00299989	2.64633	0.0156888	1.33772	0.0963052	1.78577
MohammadiVg.KDNCTX	0.794089	0.0341318	0.875453	0.228742	0.743831	0.0203885	0.617897	5.53e-05	1.16988	0.102489	1.4732	6.36e-05	1.0792	0.577465	0.694188	0.0014777	0.661429	7.29e-05	1.40821	0.00208057	1.77098	6.71e-09	1.1076	0.278068	1.38383	0.00140926	1.60106	4.57e-06	1.51029	3.73e-05	1.09434	0.418405	0.857746	0.368921	0.987881	0.914759	0.975429	0.826137	0.968273	0.757221	0.946288	0.708091	1.21071	0.101253	0.593655	0.0837276	0.656652	0.00954886	0.696773
MohammadiVg.HRTLV	1.14492	0.129327	0.955501	0.576988	2.14314	1.23e-15	0.994481	0.966708	1.18019	0.0535964	0.608222	1.4e-11	1.02583	0.797768	0.497818	1.27e-16	0.478754	3.4e-21	1.35651	6.78e-05	0.702483	6.94e-07	0.490432	2.55e-21	0.459871	5.91e-24	0.501207	1.31e-19	0.532558	1.61e-17	1.19908	0.0207892	0.917562	0.44563	1.07525	0.376043	0.712412	2.07e-06	1.13522	0.110816	0.92793	0.498227	1.28762	0.000749972	1.29066	0.501862	1.3716	0.0593829	1.65625
MohammadiVg.HRTAA	1.19224	0.0492947	1.04917	0.561476	2.08361	2.23e-15	0.932523	0.413656	1.11661	0.198263	0.605182	1.27e-11	1.11814	0.192038	0.524932	5.11e-15	0.499586	2.03e-19	1.46876	9.55e-07	0.714755	2.38e-06	0.540187	1.46e-16	0.505883	2.25e-19	0.517206	3.08e-18	0.538097	4.64e-17	1.24792	0.00550436	1.04875	0.667297	1.19186	0.0286465	0.714822	2.75e-06	1.21871	0.0106075	0.992066	0.955184	1.32779	0.000164301	1.66811	0.116973	1.44272	0.0285299	1.75621
MohammadiVg.Geuvadis	0.981412	0.945416	1.09232	0.496892	1.80008	8.68e-06	1.18914	0.210201	1.13024	0.432406	0.323044	3.15e-19	1.13739	0.335811	0.529484	1.14e-06	0.393228	7.87e-15	1.25403	0.0904028	0.366052	2.73e-18	0.276265	4.73e-20	0.23079	1.88e-29	0.207986	1.6e-32	0.223097	9.3e-31	1.03342	0.800616	0.896718	0.445103	1.11388	0.437119	0.858826	0.15595	1.10544	0.455779	1.62676	0.0142272	1.11993	0.363446	inf	0.00619198	1.06438	0.89783	1.69233
MohammadiVg.FIBRBLS	1.11072	0.261407	1.10691	0.219015	2.20691	5e-18	1.09871	0.270603	1.25385	0.0144308	0.3908	2.14e-31	1.19145	0.04753	0.457473	2.24e-18	0.393168	1.15e-32	1.38511	4.74e-05	0.485508	9.08e-23	0.326851	1.37e-41	0.300881	1.32e-49	0.287286	8.72e-52	0.316434	4.77e-47	1.22356	0.0111505	0.840893	0.0958072	1.25881	0.00701411	0.695953	3.36e-07	1.20271	0.0269401	1.05275	0.687892	1.2406	0.0052485	2.77604	0.00822559	1.31748	0.12568	1.79555
MohammadiVg.ESPMSL	1.3211	0.002287	1.03369	0.694931	2.243	9.87e-18	1.0076	0.935308	1.11307	0.228995	0.588559	1.06e-12	1.15488	0.102236	0.443416	4.31e-22	0.416956	1.09e-29	1.17452	0.0354929	0.698667	3.94e-07	0.468898	4.33e-23	0.431586	4.69e-28	0.450656	5.57e-26	0.47663	1.57e-23	1.11069	0.180543	0.923392	0.493701	1.10925	0.199164	0.699487	2.92e-07	1.27567	0.00235983	0.949823	0.657061	1.24872	0.00254358	2.54248	0.0104125	1.50676	0.0159846	1.88184
MohammadiVg.ESPMCS	1.13127	0.181053	0.940858	0.469449	2.0037	6.76e-14	1.02408	0.776503	1.18735	0.0547614	0.542944	1.95e-15	1.20391	0.032347	0.45803	8.67e-20	0.447107	1.84e-25	1.30555	0.000596776	0.607897	3e-12	0.400345	1.4e-30	0.359044	3.64e-38	0.37933	7.01e-35	0.374865	6.03e-37	1.16063	0.0558533	0.906872	0.36873	1.16479	0.0622975	0.661776	6.95e-09	1.23488	0.00832199	1.01596	0.909538	1.26498	0.00156492	1.58381	0.181842	1.3826	0.0626722	1.79996
MohammadiVg.ESPGEJ	1.25524	0.0124841	1.11426	0.187272	1.96241	5.13e-13	0.954269	0.591231	1.15064	0.102546	0.617624	1.59e-10	1.00537	0.965166	0.459713	1.02e-20	0.435728	3.54e-27	1.41167	1.08e-05	0.750981	5.05e-05	0.532051	4.65e-17	0.517579	2.72e-18	0.497741	3.07e-20	0.502731	9.88e-21	1.13454	0.115884	1.02405	0.869495	1.22053	0.0150043	0.726997	5.13e-06	1.25324	0.00494681	1.02513	0.867418	1.33219	0.000154411	2.48255	0.0141563	1.17163	0.365509	1.87975
MohammadiVg.CLNTRN	1.26491	0.00910317	0.979262	0.812178	1.90233	1.64e-12	0.996066	0.968037	1.21852	0.0198096	0.687941	5.86e-07	1.10416	0.254386	0.515126	1.28e-15	0.510035	2.17e-18	1.38921	2.63e-05	0.730134	9.53e-06	0.504864	1.2e-19	0.485257	1.59e-21	0.517194	2.21e-18	0.541106	8.65e-17	1.09327	0.258992	1.08441	0.475072	1.17961	0.044759	0.657959	5.93e-09	1.30769	0.000687619	1.05022	0.692503	1.33559	0.000138424	1.73875	0.107514	1.70479	0.0026313	1.7806
MohammadiVg.CLNSGM	1.28766	0.00449284	1.04023	0.614407	1.96249	2.83e-13	0.891507	0.172727	1.03598	0.705209	0.520317	1.16e-17	1.10485	0.248457	0.53373	2.46e-14	0.525553	1.6e-17	1.30485	0.000843393	0.679028	9.27e-08	0.493256	2.56e-19	0.457544	7.39e-25	0.464653	5.28e-23	0.429417	7.59e-29	1.09368	0.270523	1.01232	0.956717	1.11666	0.182654	0.707888	6.61e-07	1.18164	0.0353547	0.975611	0.82138	1.21708	0.0098653	1.39535	0.345147	1.06932	0.702792	1.8795
MohammadiVg.BRNSPC	1.19881	0.0370543	0.971002	0.719436	1.45576	4.03e-05	0.827308	0.0240519	1.11853	0.173931	0.711618	3.81e-06	1.0649	0.467489	0.590898	2.2e-10	0.565148	2.22e-13	1.37553	9.49e-05	0.865475	0.0443379	0.665324	2.07e-08	0.663141	2.77e-08	0.653372	1.13e-08	0.666283	2.43e-08	1.08914	0.294602	1.08409	0.485412	1.07834	0.367289	0.783566	0.000782653	1.02084	0.8165	0.983391	0.868785	1.2274	0.0126223	0.624074	0.054077	0.947942	0.708464	1.39552
MohammadiVg.BRNSNG	1.25558	0.00795378	1.03429	0.669508	1.5066	1.59e-05	0.733162	0.000313921	1.12646	0.132534	0.90027	0.157662	1.06071	0.512391	0.605963	9.67e-10	0.643191	1.45e-08	1.31898	0.000506268	0.997499	1	0.809714	0.00328287	0.742781	6.8e-05	0.816795	0.00660369	0.824876	0.00806109	1.15079	0.0829328	1.23338	0.0767088	1.09165	0.293449	0.858161	0.0369951	1.06848	0.414171	0.991168	0.957186	1.16531	0.0557712	0.698876	0.147725	1.06978	0.709312	1.27354
MohammadiVg.BRNPTM	1.28099	0.00374655	1.09108	0.283151	1.39469	0.000292733	0.849968	0.048066	1.09002	0.280504	0.881054	0.0914388	1.23666	0.0137642	0.624648	1.14e-08	0.635126	5.09e-09	1.3995	2.5e-05	0.974092	0.744405	0.865794	0.050726	0.83823	0.0203969	0.85365	0.0370341	0.845698	0.0226951	1.13833	0.105464	1.00621	1	1.0318	0.718548	0.708487	1.98e-06	1.05389	0.51504	0.974649	0.830267	1.22694	0.00950069	0.835905	0.50277	1.20191	0.270297	1.52043
MohammadiVg.BRNNCC	1.39958	0.00012372	0.962317	0.640533	1.7863	1.32e-09	0.872975	0.0936048	1.14143	0.0917396	0.894614	0.140563	1.2837	0.00350782	0.567518	4.73e-12	0.658827	9.26e-08	1.44309	2.78e-06	0.994647	0.970781	0.837443	0.0155826	0.800769	0.00392226	0.832534	0.0163208	0.850383	0.0316756	1.24844	0.0041789	1.32883	0.0171908	1.12641	0.146832	0.690314	2.42e-07	1.11325	0.163976	0.942137	0.592019	1.34154	0.000157408	0.932007	0.792271	1.22303	0.217968	1.85183
MohammadiVg.BRNHPT	1.32308	0.0014109	1.0028	1	1.60553	5.51e-07	0.911915	0.258143	1.08522	0.311712	0.92058	0.281575	1.17453	0.0586052	0.624399	8.84e-09	0.695593	4.48e-06	1.22727	0.00972105	1.04406	0.581934	0.895231	0.141797	0.875523	0.0872771	0.90415	0.197177	0.936213	0.39412	1.10024	0.225275	1.21737	0.0955513	1.13668	0.118263	0.722328	8.78e-06	1.19555	0.0205698	0.825751	0.0683995	1.06871	0.415445	0.684591	0.111957	1.26546	0.159232	1.68402
MohammadiVg.BRNHPP	1.53308	1.21e-06	1.09165	0.26103	1.45918	7.3e-05	0.857453	0.0572309	1.19964	0.018517	0.950003	0.496325	1.18088	0.0554633	0.60115	1.97e-10	0.69074	2.04e-06	1.37062	5.27e-05	1.04687	0.544282	0.869393	0.0564861	0.86204	0.0495087	0.881716	0.0961013	0.942451	0.429758	1.10077	0.218902	1.41311	0.00548423	1.12396	0.162841	0.702092	9.31e-07	1.08425	0.313446	0.880898	0.2235	1.17097	0.0430073	0.676456	0.109734	1.08515	0.612244	1.49717
MohammadiVg.BRNCTXB	1.50909	1.88e-06	1.08806	0.269573	1.8868	3.71e-11	0.821914	0.0143687	1.20892	0.0171013	0.880127	0.0901046	1.21715	0.0220549	0.70054	6.08e-06	0.821581	0.0112664	1.3924	2.88e-05	0.942658	0.441759	0.832477	0.0146894	0.80261	0.00387042	0.78662	0.00161456	0.790652	0.00169878	1.13574	0.108219	1.349	0.010048	1.07596	0.375362	0.712842	1.96e-06	1.03298	0.699614	1.05447	0.634432	1.16171	0.0540611	0.695449	0.13892	1.2263	0.230833	1.52932
MohammadiVg.BRNCTXA	1.48439	8.41e-06	1.0737	0.358856	1.77188	1.79e-09	0.83	0.0226765	1.13757	0.0999481	1.08411	0.296182	1.16491	0.0763941	0.652688	1.03e-07	0.734816	7.9e-05	1.45642	1.91e-06	1.10789	0.174395	0.918313	0.258065	0.880488	0.106264	0.935952	0.404054	1.00272	1	1.22725	0.00973466	1.1121	0.406083	1.127	0.148541	0.681199	6.86e-08	1.03274	0.700614	0.84905	0.120772	1.20686	0.0151805	0.874003	0.598367	1.25589	0.148181	1.61689
MohammadiVg.BRNCHB	1.33823	0.00122114	1.04023	0.614407	1.9168	3.21e-12	0.911915	0.258143	1.08653	0.328295	0.615731	2.92e-10	1.0558	0.525452	0.588879	2.53e-10	0.61496	2.98e-10	1.39957	2.99e-05	0.676917	9.12e-08	0.5889	9.33e-12	0.544739	1.98e-15	0.535947	4.58e-16	0.575463	1.18e-13	1.23216	0.00994195	1.23799	0.04047	1.18054	0.0435644	0.72148	3.07e-06	1.16117	0.0664871	0.849294	0.132394	1.17569	0.0395211	1.25785	0.574354	1.38091	0.0710792	2.18704
MohammadiVg.BRNCHA	1.40226	0.000202613	1.02077	0.814201	2.03462	4.95e-14	0.940789	0.469414	1.15583	0.0849328	0.747577	0.000190019	1.29669	0.00321902	0.609339	2.24e-09	0.621183	1.52e-09	1.37698	4.63e-05	0.750972	0.000116059	0.655393	4.22e-08	0.611711	2.87e-10	0.572823	1.19e-12	0.636241	2.55e-09	1.19591	0.0281197	1.12422	0.308409	1.17524	0.0493577	0.648064	7.21e-10	1.11859	0.160756	0.921467	0.441707	1.47629	6.64e-07	0.999777	1	1.98478	0.000183816	1.7731
MohammadiVg.BRNCDT	1.37929	0.000289405	1.05671	0.488764	1.64495	1.31e-07	0.841091	0.0339424	1.12642	0.137792	0.829046	0.0129148	1.21805	0.0224704	0.588346	6.35e-11	0.600278	4.46e-11	1.50735	1.61e-07	0.94991	0.495911	0.804844	0.00323058	0.684916	9.07e-07	0.718687	1.48e-05	0.796681	0.0020189	1.22958	0.0101344	1.1267	0.292085	1.04049	0.636477	0.696648	3.8e-07	1.19772	0.0209991	0.992411	0.957489	1.34914	0.000119475	1.26184	0.512307	1.23559	0.1902	1.5529
MohammadiVg.BRNAMY	1.41625	5.43e-05	0.985189	0.84951	1.51592	1.56e-05	0.755928	0.000667781	1.15798	0.0555516	0.981333	0.825787	1.13913	0.133915	0.64611	7.34e-08	0.688906	1.88e-06	1.39614	2e-05	1.13136	0.0920439	0.898395	0.143207	0.882538	0.109506	0.955346	0.570935	0.952456	0.531799	1.1381	0.101814	1.26245	0.0581881	1.12851	0.14347	0.704633	1.49e-06	1.10107	0.228565	0.946575	0.598568	1.24442	0.00477927	0.579125	0.0180305	1.2207	0.221322	1.62079
MohammadiVg.BRNACC	1.53454	4.84e-07	1.05836	0.471438	1.6362	3.01e-07	0.878451	0.119829	0.988671	0.909867	0.941005	0.423845	1.25479	0.00797546	0.679471	6.69e-07	0.766845	0.000578205	1.30474	0.000679224	0.997323	1	0.89601	0.133515	0.837959	0.019282	0.888779	0.12463	0.901618	0.166258	1.24143	0.00656016	1.24926	0.0528421	1.02519	0.77924	0.683144	8.47e-08	1.02304	0.790296	1.03645	0.791046	1.23536	0.0079599	0.716803	0.18344	1.12305	0.508825	1.57398
MohammadiVg.BREAST	1.27188	0.00728617	0.951699	0.554161	1.9168	3.21e-12	0.943037	0.490575	1.35459	0.000394837	0.692211	6.59e-07	0.966261	0.698907	0.425895	8.58e-24	0.43386	1.75e-27	1.31752	0.000247939	0.862459	0.0351688	0.515624	4.9e-19	0.507857	1.1e-18	0.562749	2.18e-14	0.590451	7.22e-13	1.15284	0.0667407	0.846912	0.169011	1.18814	0.0389547	0.611427	1.11e-11	1.20511	0.0189345	0.758198	0.0123021	1.26147	0.00138941	1.98558	0.0456562	1.43434	0.033845	1.77044
MohammadiVg.AVG	1.16664	0.0958451	0.965213	0.678868	1.65444	9.32e-08	0.859931	0.0773796	1.10519	0.293918	0.71574	3.75e-05	0.931213	0.432318	0.509048	4.72e-15	0.500304	2.38e-17	1.18693	0.0239518	0.743105	0.000139489	0.588585	1.77e-10	0.496847	1.78e-16	0.550043	7.47e-13	0.572344	1.1e-11	1.01791	0.845122	0.816954	0.0561473	0.966008	0.693966	0.541808	1.1e-15	1.09434	0.268909	0.847833	0.145694	1.14492	0.0744964	1.14548	0.778861	1.51212	0.0151276	1.66595
MohammadiVg.ARTTBL	1.37621	0.00046506	1.03096	0.723632	2.13581	1.18e-15	0.990412	0.935403	1.17584	0.0684899	0.557334	5.53e-15	1.09317	0.304553	0.414426	8.6e-26	0.432849	1.22e-28	1.26535	0.0017855	0.694494	2.17e-07	0.475012	1.42e-22	0.420286	3.2e-29	0.445192	3.68e-26	0.480861	7.02e-23	1.18576	0.0307679	1.02017	0.907806	1.17825	0.0474952	0.648504	8.27e-10	1.35312	9.45e-05	0.943755	0.613008	1.36539	2.28e-05	1.80076	0.0850522	1.71208	0.0020302	2.07258
MohammadiVg.ARTCRN	1.23263	0.0210094	1.06452	0.430586	1.6816	1.93e-08	0.884169	0.141108	1.22562	0.0161101	0.638739	1.33e-09	1.1597	0.0983233	0.532328	1.35e-14	0.517108	2.42e-18	1.3817	5.18e-05	0.759562	9.52e-05	0.591213	1.71e-12	0.551318	2.34e-15	0.54402	7.36e-16	0.504066	2.32e-20	1.17606	0.0429142	0.952034	0.639269	1.09088	0.294109	0.68921	1.74e-07	1.1516	0.0744619	0.947137	0.649666	1.26367	0.00257615	2.04142	0.05203	1.10177	0.599173	1.47515
MohammadiVg.ARTAORT	1.31858	0.00236733	1.06874	0.411035	1.95787	4e-13	0.925056	0.364355	1.25452	0.0104015	0.617767	4.16e-11	0.909695	0.27724	0.459076	1.7e-20	0.441979	4.1e-27	1.2894	0.000843401	0.727242	5.09e-06	0.528122	1.63e-17	0.488672	2.93e-21	0.489663	2.32e-21	0.524952	1.95e-18	1.21714	0.0119932	0.947614	0.648195	1.05575	0.51855	0.665477	7.37e-09	1.23055	0.00790374	0.836555	0.105374	1.2755	0.00109749	2.55751	0.0104598	1.38136	0.0525904	1.86346
MohammadiVg.ADRNLG	1.13316	0.170835	0.947747	0.509008	1.73481	5.52e-10	0.848315	0.055941	1.18123	0.0615379	0.490717	3.16e-21	1.10225	0.265191	0.500913	1.01e-16	0.537941	3.27e-16	1.46803	1.54e-06	0.548132	3.89e-17	0.402517	5.24e-31	0.369726	7.12e-37	0.362123	1.2e-38	0.386192	3.78e-36	1.21523	0.0127483	1.06181	0.599194	1.17697	0.0402569	0.752345	4.38e-05	1.26506	0.00246516	0.908985	0.402352	1.22393	0.00918986	1.63644	0.169552	1.48568	0.0218131	1.96232
MohammadiVg.ADPVSC	1.24067	0.0169053	1.08279	0.337261	1.97609	1.74e-13	0.956574	0.59269	1.27135	0.00686298	0.609072	1.93e-11	0.974428	0.762956	0.397084	4.36e-28	0.397356	1.26e-33	1.26462	0.00196798	0.730409	6.4e-06	0.471769	9.25e-23	0.427508	4.6e-28	0.460191	3.45e-24	0.49586	3.54e-21	1.03615	0.667756	0.829151	0.106471	1.13737	0.131944	0.660417	8.52e-09	1.30824	0.000786998	0.855916	0.168187	1.16832	0.0330711	1.49127	0.274206	1.5655	0.00920481	1.79711
MohammadiVg.ADPSBQ	1.25427	0.012633	1.04472	0.599599	2.0828	1.82e-14	0.920984	0.31241	1.33974	0.00102045	0.624244	1.37e-10	0.954109	0.607781	0.395599	6.89e-28	0.398109	2.87e-33	1.31267	0.000280252	0.779795	0.000398606	0.458353	8.29e-25	0.447114	2.99e-25	0.507071	2.18e-19	0.538554	3.56e-17	1.0425	0.611962	0.931692	0.587397	1.00908	0.934493	0.659435	7.99e-09	1.23105	0.00880977	0.800771	0.0449879	1.22871	0.00455226	1.71819	0.107215	1.82324	0.000470119	1.72202
MODY_genes	1.00805	1	0.959726	0.755502	0.797217	0.14061	0.967313	0.829241	0.93975	0.689474	1.52067	0.00221238	1.04507	0.790269	1.1623	0.269955	1.34768	0.0313882	0.823693	0.156945	1.85983	1.86e-05	1.34433	0.0251437	1.56141	0.0016126	1.80437	2.16e-05	1.90026	4.23e-06	0.752407	0.0309721	0.982468	0.940544	0.470787	1.84e-11	0.84492	0.227478	1.00714	1	1.36063	0.140839	1.02448	0.890675	1.03774	1	0.63261	0.045623	0.659832
MissenseZ_Samocha	2.71365	2.73e-26	1.25884	0.00135686	2.77142	2.41e-26	0.71894	1.56e-05	0.923291	0.359575	1.097	0.246452	1.24556	0.0085586	0.596905	3.8e-12	0.913182	0.232295	1.17724	0.0390051	1.04636	0.586414	1.03541	0.675338	0.892824	0.177985	0.883484	0.130056	0.876358	0.092114	1.09495	0.264811	5.66029	6.71e-26	0.896177	0.169522	0.44741	8.43e-41	1.12722	0.116684	0.951633	0.631995	1.37238	7.4e-05	0.790658	0.339311	1.71567	0.00141135	1.85075
Microalbumin_Disorder_genes	1.02251	1	0.86925	0.519575	0.907062	0.69875	1.01212	1	1.16294	0.623758	1.63753	0.0555835	1.20521	0.471326	1.17176	0.564481	0.843509	0.480273	0.816389	0.402169	1.3137	0.326134	0.971152	1	1.28255	0.425172	1.361	0.265575	1.32481	0.318854	0.661349	0.0808523	1.18752	0.661777	0.48413	0.000155556	0.866919	0.626337	0.917058	0.679705	2.72294	0.0348228	1.14883	0.625614	0.507535	0.213403	0.437909	0.0137211	0.717438
MGI_essential	1.72361	2.28e-17	1.20726	0.00125682	1.52036	1.91e-08	0.906528	0.129089	0.941291	0.384194	1.0784	0.250304	1.21162	0.00406125	0.914725	0.124738	1.34547	7.8e-07	1.04671	0.513639	1	1	1.20854	0.00257837	1.03315	0.63207	0.942177	0.369616	0.901171	0.106759	1.13259	0.0733419	1.36792	7.6e-05	0.806187	0.000351448	0.633538	2.4e-16	1.1301	0.0356236	1.17466	0.0779892	1.23727	0.00242931	0.935829	0.737068	1.02919	0.860571	1.15203
LoF_twohits	0.265906	4.27e-17	0.743508	0.168978	0.343357	1.68e-06	0.938566	0.806655	1.21179	0.378538	1.43345	0.179712	0.772537	0.276065	1.54009	0.0942703	1.60456	0.0802932	0.754603	0.16747	1.48697	0.140188	1.18025	0.607367	1.59985	0.0708384	1.39184	0.198323	2.01254	0.00889211	0.843652	0.465712	0.546074	0.000140907	0.610526	0.0243354	3.93629	6.56e-05	0.723329	0.0901738	0.864292	0.605925	0.967937	0.909935	0.522184	0.22458	0.577692	0.0891953	0.364804
Kinase_Uniprot	1.23295	0.182072	0.989423	0.947342	1.31322	0.0920988	1.08878	0.673841	1.05647	0.766985	1.51703	0.00566011	1.54006	0.00677316	0.864527	0.299697	1.62237	0.00251368	1.06164	0.740261	1.49449	0.0102785	1.34339	0.0601903	1.4349	0.0249179	1.34732	0.0705534	1.30735	0.0937441	0.923988	0.625739	1.11929	0.573717	1.00959	1	0.984464	0.947116	0.934192	0.627146	1.43619	0.106441	1.20768	0.277452	0.741676	0.545003	0.908146	0.76944	1.24136
InWeb	1.56317	1.75e-07	1.01792	0.821424	2.26847	2.76e-18	1.04575	0.599526	1.14314	0.110897	0.462879	5.98e-26	1.07717	0.395213	0.532262	6.61e-16	0.517622	1.11e-19	0.93766	0.391353	0.529818	3.81e-20	0.475435	5.26e-24	0.404458	1.5e-35	0.379956	4.91e-40	0.379804	1.01e-41	0.680691	1.19e-07	1.33921	0.00383077	0.959719	0.592975	0.571941	4.11e-18	1.05087	0.539833	1.08517	0.478874	1.23403	0.00697708	1.41643	0.286098	1.10448	0.580524	1.49459
Insulin_Disorder_genes	1.12291	0.366888	0.910841	0.443507	1.11609	0.468419	0.853687	0.237336	1.01541	0.950713	1.16811	0.212386	1.13142	0.360044	1.02672	0.859565	0.998529	1	1.06826	0.65226	1.24348	0.0925317	1.17611	0.181537	1.17935	0.210434	1.21557	0.125968	1.36067	0.0157504	0.87948	0.318454	1.16236	0.294002	0.459071	2.86e-13	0.945058	0.658797	1.10131	0.426667	1.26039	0.232589	0.987258	0.948059	0.942156	0.826375	0.549558	0.00244047	0.661328
Immune_Dysregulation_genes	0.958918	0.79565	0.95239	0.708174	0.790332	0.117163	0.873761	0.373793	1.05447	0.739677	1.57216	0.00103184	1.01331	0.946373	1.28782	0.0641261	1.35483	0.0274127	0.701799	0.00900059	1.49442	0.00527429	1.29943	0.0441586	1.45962	0.00835308	1.4921	0.00385713	1.57352	0.00130196	0.69683	0.00734274	0.932134	0.660938	0.513269	3.08e-09	0.831713	0.173583	0.960436	0.752126	1.17953	0.410773	0.848827	0.277596	1.07417	1	0.743822	0.207082	0.642558
highShet_Cassa	2.89268	4.63e-48	1.35929	1.88e-07	2.35729	3.64e-28	1.02174	0.746357	0.873598	0.0517889	0.715149	1.06e-07	1.16217	0.0237607	0.723468	2.22e-08	0.949647	0.379154	0.963081	0.576864	0.706501	1.15e-08	0.896818	0.0781236	0.683952	8.39e-10	0.585027	1.53e-17	0.516427	3.17e-27	1.08975	0.204776	2.09992	1.07e-17	1.01628	0.801551	0.291264	1.36e-132	1.24671	0.00024405	1.05033	0.606574	1.20075	0.00642976	0.966229	0.910124	2.62673	4.99e-10	2.55845
highPLI_Exac	2.4194	5.64e-49	1.48208	7.57e-14	2.14513	1.89e-31	1.10446	0.101038	0.79668	0.000223598	0.722912	3.46e-08	1.45324	2.4e-10	0.803576	3.75e-05	1.28152	4.97e-06	1.02749	0.664034	0.667047	1.36e-12	0.909361	0.0998466	0.736841	8.01e-08	0.567869	2.92e-22	0.495143	8.55e-35	1.22145	0.00114097	1.62073	1.31e-11	1.01457	0.820847	0.261412	2.84e-164	1.1512	0.00888678	1.45719	3.91e-06	1.30682	2.97e-05	0.736794	0.137782	1.91353	4.6e-07	2.32682
highPhi	1.18852	0.082218	1.24146	0.01545	1.34369	0.0029301	1.21991	0.0978807	0.613577	0.000122197	0.809126	0.0972086	1.89898	3.2e-09	0.959198	0.671014	1.99969	5.5e-11	1.13197	0.388633	0.632604	0.000155274	0.879216	0.295085	0.93039	0.546553	0.594631	1.93e-05	0.45888	7.97e-11	1.37156	0.0108003	0.876003	0.21796	1.00982	0.959325	0.698438	1.96e-06	0.934333	0.462542	1.97701	3.07e-05	1.50336	0.00370049	0.937997	0.81033	0.747347	0.154554	1.24882
high_EDS	2.35236	5.35e-51	1.45283	3.83e-12	1.40965	2.23e-06	1.10862	0.0902489	0.798924	0.000472981	3.92619	2.44e-82	0.975452	0.674361	1.51368	4.06e-15	4.51104	1.11e-132	0.827715	0.0100589	3.99846	3.64e-74	3.60431	2.93e-90	5.587	1.35e-128	5.11059	1.07e-110	4.03198	8.71e-82	0.949037	0.490558	1.25904	0.00192363	0.985888	0.815975	0.779239	1.12e-05	1.16243	0.00469172	1.34221	0.000731914	0.961693	0.591336	0.524452	0.00152488	1.26795	0.0528873	1.51159
Hematologic_Disorder_genes	0.966352	0.844487	0.901353	0.413336	1.15737	0.350139	1.10902	0.487064	1.09752	0.5395	0.794604	0.0783205	0.910276	0.497635	0.906755	0.488439	0.757744	0.0284585	1.06105	0.692578	0.781683	0.0684759	0.779118	0.0573633	0.829559	0.182657	0.811577	0.121384	0.778577	0.0662927	0.870809	0.316468	0.878335	0.414119	0.455979	8.28e-12	1.07181	0.60211	0.999708	1	1.20299	0.357876	1.12604	0.3941	1.03774	1	0.395462	4.09e-06	0.541206
Hart2017_nonessential	0.806376	0.0492068	1.1172	0.351808	0.906072	0.469785	0.926144	0.539996	0.993858	1	1.20031	0.138866	0.973834	0.857516	1.16072	0.219715	1.19217	0.153413	1.05351	0.703267	1.16478	0.254482	0.97219	0.858663	1.20518	0.12674	1.17811	0.200298	1.23182	0.0935667	1.25129	0.0859046	1.01064	0.952421	0.872918	0.241632	1.07666	0.5799	0.999704	1	1.20783	0.279119	1.17936	0.222538	0.855523	0.689094	0.70061	0.0807733	0.722227
Hart2017_essential	0.775363	0.0325478	1.08033	0.572734	0.786604	0.0910594	0.954084	0.743264	0.948757	0.713129	1.20591	0.171166	1.03931	0.784612	1.10142	0.482221	1.10395	0.477162	1.09272	0.535851	1.11466	0.482689	1.11928	0.429812	1.24714	0.111171	1.17579	0.269934	1.26443	0.0935754	1.36453	0.0302381	0.91835	0.513739	0.791887	0.0604948	1.12725	0.406211	0.985526	0.90504	1.40422	0.0648633	1.13587	0.402862	0.808633	0.516618	0.609441	0.0156314	0.633799
Haploinsufficient	2.61686	9.4e-05	1.23594	0.302675	1.59624	0.128915	1.15513	0.577841	1.11206	0.790539	2.38598	0.00148907	1.48745	0.102164	0.861197	0.443966	2.37959	0.000245316	0.944651	0.88279	1.52693	0.146348	2.16721	0.00094811	2.47028	0.000599106	2.49812	0.00034672	1.5622	0.0896176	1.41302	0.308837	1.16667	0.749644	0.675775	0.0401543	0.601398	0.00329396	1.16338	0.463366	1.15827	0.750345	0.887794	0.773927	0.943574	0.71415	1.31981	0.695185	1.17553
GWAS_nearest	1.51192	9.34e-18	1.18055	0.000601508	0.924241	0.16536	0.988041	0.81996	0.777934	2.06e-07	1.46773	6.62e-15	1.34645	2.91e-09	1.32017	5.77e-09	2.16277	4.91e-57	0.970709	0.573324	1.40112	1.2e-11	1.489	2.51e-16	1.64229	6.67e-24	1.49137	7.43e-16	1.34885	1.44e-09	1.02091	0.701692	1.36601	2.58e-09	1.00111	1	1.07514	0.131259	1.03522	0.475164	1.39883	5.66e-07	1.08198	0.131366	0.533057	0.000135671	1.02751	0.778922	1.1277
Growth_Defect_genes	1.0119	0.956642	0.902741	0.359065	1.38166	0.0145911	1.0301	0.847725	0.929244	0.585786	0.855534	0.180324	1.11049	0.400768	0.921631	0.471023	0.986651	0.91302	1.01113	0.951714	0.789331	0.045112	0.785512	0.0323856	0.820237	0.0901957	0.770189	0.0242095	0.8805	0.284114	0.971277	0.812991	0.879378	0.289188	0.50189	2.51e-12	1.19365	0.124284	0.893622	0.302778	1.3833	0.0639811	1.00786	1	1.27606	0.833853	0.471913	8.48e-05	0.677324
Greene_thyroid	1.09773	0.253064	0.928057	0.349214	1.02955	0.75798	1.05599	0.515474	1.08804	0.314007	1.02067	0.818585	1.04253	0.627244	0.934879	0.384666	1.0371	0.64648	0.998548	1	1.04134	0.621004	1.03446	0.679407	0.985621	0.879018	1.04183	0.619012	1.0297	0.730661	0.966189	0.683326	1.05064	0.561559	0.907302	0.230765	0.973759	0.732333	1.0419	0.61739	0.906034	0.339086	1.04449	0.597447	2.20974	0.022761	0.732878	0.0258038	1.05098
GPCRs_UniProt_Guide	0.751368	0.0122801	1.14669	0.272212	0.796885	0.0826928	0.942212	0.664409	1	1	1.20355	0.153424	1.05264	0.702111	1.05976	0.669594	1.10415	0.455804	1.1232	0.402589	1.11397	0.460978	1.0908	0.529837	1.23284	0.105902	1.21347	0.154077	1.31387	0.0368727	1.37447	0.0185242	0.904731	0.451088	0.834986	0.11992	1.08654	0.521228	0.961204	0.731863	1.28991	0.149625	1.13725	0.357725	0.815697	0.542077	0.68549	0.0587561	0.639635
Genes_withSNPs_r05_10kb	0.489387	1.21e-11	0.466701	0.000104494	0.321872	1.29e-14	0.2779	7.09e-27	1.40401	0.000839879	1.97368	2.16e-11	0.422286	2.03e-12	0.524255	3e-08	0.341389	3.46e-19	0.829736	0.0270599	2.0089	5.85e-10	1.56429	1.39e-05	1.2041	0.143917	2.28682	3.87e-15	2.8925	8.65e-24	0.55463	4.32e-11	0.592877	1.66e-08	0.836485	0.181796	0.589558	0.00180737	1.14904	0.237784	0.335489	2.54e-21	0.801317	0.00917168	1.45548	0.315398	1.21291	0.31848	0.197073
Genes_withSNPs_r05_100kb	0.509808	1.33e-09	0.483917	0.000639684	0.444456	3.71e-08	0.343439	7.08e-20	1.48937	0.000412964	1.55478	1.59e-05	0.427028	2.57e-11	0.551174	3.89e-07	0.338469	4.04e-20	0.896256	0.210917	1.7	1.34e-06	1.3659	0.00411322	1.01563	0.950362	1.85159	6.35e-09	2.3749	6.5e-16	0.60136	5.16e-08	0.601255	4e-08	0.990444	0.945195	0.599895	0.00246607	1.10729	0.414043	0.317666	5.45e-21	0.806574	0.0120286	1.28824	0.547288	1.07583	0.731714	0.227334
Genes_withSNPs_r03_10kb	0.509315	1.98e-10	0.466094	5.14e-05	0.386118	4.57e-11	0.32445	1.29e-22	1.44845	0.000297426	1.98478	2.14e-11	0.459187	2e-10	0.560189	6.42e-07	0.367148	1.16e-17	0.861829	0.0737451	1.92465	5.08e-09	1.44556	0.000375637	1.21233	0.128579	2.30508	2.36e-15	2.86239	2.97e-23	0.557701	6.87e-11	0.60556	6.19e-08	0.86701	0.311802	0.63416	0.00785853	1.09828	0.433315	0.338651	1.31e-20	0.855801	0.0615164	1.64497	0.196339	1.21183	0.313198	0.205763
Genes_withSNPs_r03_100kb	0.500362	9.54e-10	0.43955	0.000151486	0.453239	7.82e-08	0.364441	5.07e-18	1.44484	0.00136644	1.5503	2.68e-05	0.451905	4.66e-10	0.558759	9.51e-07	0.33503	3.66e-20	0.904562	0.256224	1.71068	1.76e-06	1.39381	0.00280845	1.0327	0.84915	1.92291	1.63e-09	2.52376	4.64e-17	0.582141	7.08e-09	0.60081	3.81e-08	0.948518	0.725457	0.55151	0.000677294	1.14472	0.282826	0.312828	4.97e-22	0.81526	0.0166629	1.30285	0.548028	1.02217	1	0.212251
Genes_withSNPs_r01_10kb	0.471293	3.06e-12	0.482482	1.64e-05	0.447788	2.02e-08	0.369905	3.16e-19	1.3781	0.00138597	1.7536	1.2e-08	0.540729	1.8e-07	0.478543	1.81e-10	0.31318	2.13e-23	0.854515	0.0536294	1.7635	1.38e-07	1.25443	0.0225237	1.11558	0.380743	2.04884	3.76e-12	2.67148	4.26e-21	0.664335	3.34e-06	0.577536	6.6e-09	0.933922	0.60421	0.515616	0.000103336	1.14944	0.225861	0.386404	5.39e-16	0.952478	0.54619	2.60336	0.015325	1.27957	0.204985	0.218344
Genes_withSNPs_r01_100kb	0.483421	2.65e-10	0.445623	0.000535409	0.450733	1.15e-07	0.405257	8.95e-15	1.37743	0.00618418	1.50881	0.0001007	0.437621	3.8e-11	0.5442	4.02e-07	0.325318	2.23e-20	0.875196	0.143257	1.59162	5.91e-05	1.31148	0.0158956	1.04217	0.79719	1.9038	6.74e-09	2.46611	5.12e-16	0.603216	6.82e-08	0.625755	3.55e-07	0.939622	0.67281	0.598707	0.00412822	1.09111	0.506789	0.331786	2.47e-19	0.84913	0.0628368	1.43029	0.365114	0.98118	0.929198	0.239964
Genes_withSNPs_allSNPs_100kb	0.545704	7.32e-08	0.494256	0.00131773	0.515143	8.29e-06	0.427333	8.16e-14	1.45457	0.00151321	1.53855	5.52e-05	0.444788	8.86e-11	0.582341	4.54e-06	0.334828	1.36e-19	0.883612	0.164738	1.59429	3.52e-05	1.296	0.022936	0.992076	1	1.78468	1.03e-07	2.17457	2.08e-12	0.614923	1.93e-07	0.652656	2.75e-06	0.867676	0.332589	0.620007	0.00499954	1.26181	0.0576727	0.369772	7.68e-16	0.895442	0.196033	1.89235	0.129231	0.899865	0.526487	0.279799
Genes_withSNPs_all_SNPs_10kb	0.440559	1.33e-13	0.41395	0.000154588	0.397965	4.23e-10	0.367462	1.74e-17	1.49337	0.000257952	1.50167	8.9e-05	0.430538	1.6e-11	0.548551	4.77e-07	0.301276	4.85e-23	0.859585	0.0757148	1.48712	0.000277608	1.24791	0.0431142	0.954844	0.756437	1.70396	5.58e-07	2.09733	4.42e-12	0.608234	4.1e-08	0.631534	2.93e-07	0.805242	0.116387	0.594614	0.00258261	1.24758	0.0733009	0.33722	1.23e-19	0.879992	0.133474	1.48485	0.298599	1.06726	0.79155	0.22407
Genes_clinvar_pathovariant_04022020	1.10824	0.0496304	0.986779	0.816292	1.0155	0.810129	1.10196	0.083572	0.928302	0.16835	1.09656	0.0909413	1.17669	0.00296874	1.05381	0.315004	1.24501	3.12e-05	0.996253	0.955336	1.01761	0.766733	1.09869	0.0802928	1.04097	0.469688	1.04402	0.437123	1.01899	0.746856	1.03967	0.48632	1.01413	0.816691	0.506122	3.33e-40	0.963719	0.486151	0.942623	0.250642	1.33337	0.00013764	1.2892	8.66e-06	0.878042	0.456053	0.590571	5.24e-08	0.749101
FinucaneSEG.Whole_Blood	0.811839	0.0212238	0.793127	0.0189913	0.658385	0.000192548	0.687505	0.000456579	1.0515	0.581992	3.35332	8.52e-33	0.875609	0.140668	0.931331	0.485426	1.26449	0.0212935	0.725248	0.000172597	4.12392	7.01e-39	1.87335	5.82e-12	3.22454	2.39e-25	3.5535	1.86e-33	3.65603	2.84e-33	0.624628	8.58e-08	0.918785	0.345238	0.820746	0.0531608	1.15358	0.220563	0.975516	0.804814	0.649378	0.000174078	0.971129	0.750815	1.07084	1	0.782043	0.138814	0.468272
FinucaneSEG.Vagina	1.07022	0.366528	0.918734	0.247309	0.907945	0.275765	0.93723	0.393353	1.10259	0.197479	1.93063	3.35e-18	0.927851	0.337503	0.915434	0.231666	1.13922	0.0816156	1.00868	0.937746	2.0124	6.68e-20	1.79053	1.9e-15	1.97908	1.06e-19	2.10369	1.02e-22	1.86391	1.61e-16	1.01289	0.876375	0.924346	0.35879	1.02354	0.787663	1.02293	0.784124	0.974883	0.723216	0.863481	0.158967	1.00093	1	1.05751	1	1.29987	0.088873	0.98229
FinucaneSEG.Uterus	1.13346	0.0798097	1.09641	0.165654	1.44592	2.27e-06	1.14112	0.0621182	1.09941	0.191449	0.651115	1.71e-10	1.18989	0.0197538	0.72293	3.15e-06	0.786007	0.000330035	1.27825	0.000495764	0.697666	3.04e-08	0.625378	6.65e-12	0.623835	2.25e-12	0.591508	5.73e-15	0.619991	6.15e-13	1.16632	0.0311493	0.790127	0.00323215	1.1583	0.0364932	0.751029	5.53e-06	1.13544	0.0590107	1.27125	0.0182372	1.16013	0.034682	0.770005	0.23806	1.42815	0.0128843	1.40232
FinucaneSEG.Thyroid	0.85024	0.0331176	0.82203	0.00783643	1.10309	0.254989	1.28548	0.00100861	1.29282	0.00068334	0.765489	0.000137552	1.06242	0.442941	0.844246	0.0275205	0.739954	3.41e-05	1.13916	0.0852411	0.798758	0.0010957	0.620154	3.44e-11	0.737091	1.4e-05	0.680054	7.28e-08	0.768272	0.000202016	1.12679	0.115843	0.755814	0.000376704	1.11364	0.161886	1.1804	0.025728	1.10002	0.208931	1.07317	0.531859	1.0574	0.463362	2.1558	0.0136297	1.10247	0.569243	0.973246
FinucaneSEG.Testis	0.458966	6.59e-11	0.757254	0.0861577	0.335792	1.58e-14	1.25443	0.149022	0.8595	0.256243	1.09141	0.604975	0.695316	0.0032222	1.99268	2.69e-06	1.70667	0.000641547	0.733333	0.0110921	1.10367	0.614805	1.3136	0.128076	1.36638	0.053338	1.48288	0.0171876	1.83503	0.000244867	0.775254	0.0351868	0.658754	1.76e-05	0.62436	0.0038587	1.41465	0.035364	0.847554	0.26749	0.817248	0.216887	0.821974	0.11039	1.4436	0.65991	0.899282	0.694171	0.703789
FinucaneSEG.Stomach	0.825395	0.0125605	0.798456	0.00487041	1.06051	0.534127	0.96985	0.686752	1.24581	0.00270198	1.10926	0.140015	0.731357	5.22e-05	0.755186	0.000220966	0.683558	3.06e-07	1.41066	2.36e-06	1.34889	1.56e-05	0.878299	0.0637124	1.02707	0.727531	1.15829	0.0358032	1.11683	0.118966	1.16691	0.0413579	0.909485	0.28028	1.20686	0.0178551	1.30263	0.00106921	1.0467	0.556414	0.879217	0.203293	1.0497	0.504066	2.02105	0.0181696	1.46591	0.00925465	0.891171
FinucaneSEG.Spleen	0.789079	0.00309688	0.66957	4.86e-07	0.815298	0.0247299	0.830012	0.0225211	1.29864	0.000463565	1.40352	2.55e-06	0.955048	0.574055	0.583897	4.76e-10	0.601146	1.33e-10	1.27153	0.000684927	1.46752	5.3e-08	0.906302	0.165979	1.05274	0.52072	1.23616	0.0036115	1.35587	3.73e-05	0.992077	0.913932	0.827032	0.0531186	1.12693	0.171808	1.04226	0.622355	1.11684	0.169846	0.740664	0.00349795	1.13783	0.0698952	3.30988	0.000394435	1.3789	0.0306007	0.865272
FinucaneSEG.Small_Intestine_Terminal_Ileum	0.735288	6.02e-05	0.677105	1.57e-06	0.975845	0.79205	0.826825	0.0149066	1.20093	0.0133045	1.29678	0.000363876	0.85032	0.0369511	0.781127	0.00298958	0.710975	1.93e-05	1.27596	0.000754337	1.3834	4.91e-06	0.982622	0.831873	1.10106	0.200709	1.22445	0.00497576	1.27599	0.000877304	1.04114	0.584308	0.883072	0.141593	1.1044	0.219317	1.23169	0.0120541	1.05626	0.493349	0.853443	0.120638	1.17476	0.0260953	1.46766	0.214936	1.10416	0.533647	0.725101
FinucaneSEG.Skin_Sun_Exposed_Lower_leg	0.942234	0.428864	0.882791	0.092486	0.959456	0.641835	0.856224	0.0373851	1.04771	0.54079	1.44823	2.11e-07	0.815667	0.00881003	0.754955	0.000121116	0.779868	0.000581936	1.02436	0.74806	1.40628	2.39e-06	1.17558	0.0218961	1.35227	2.94e-05	1.41692	1.08e-06	1.26964	0.000817048	1.0327	0.686649	0.932918	0.42266	1.02659	0.75978	0.902187	0.180048	1.03428	0.650449	0.602611	1.14e-07	0.959865	0.585115	1.55124	0.167592	1.46047	0.0115463	0.891577
FinucaneSEG.Skin_Not_Sun_Exposed_Suprapubic	0.961426	0.612221	0.896527	0.146693	0.867371	0.0951254	0.795039	0.00207618	1.0344	0.665174	1.50846	8.58e-09	0.79852	0.00412963	0.751376	9.13e-05	0.75718	0.000113561	0.984043	0.828984	1.41937	1.46e-06	1.25515	0.00131227	1.43644	6.65e-07	1.51106	8.89e-09	1.36365	1.4e-05	1.0191	0.823862	0.955032	0.608759	0.985497	0.876418	0.902335	0.1972	1.03766	0.621627	0.60408	1.64e-07	0.931208	0.341591	1.38961	0.31139	1.34766	0.0468529	0.870783
FinucaneSEG.Prostate	0.737186	0.000144652	0.735528	8.71e-05	1.05977	0.557135	0.941609	0.432702	1.35215	5.56e-05	0.923495	0.266542	0.865235	0.0751456	0.564358	7.7e-12	0.45118	8.95e-25	1.54286	1.38e-09	1.04526	0.539016	0.733127	1.77e-05	0.762062	0.000267508	0.899124	0.144727	0.995036	0.971865	1.18891	0.018292	0.715216	0.000350412	1.09391	0.288716	1.00974	0.935637	1.00265	1	0.807938	0.0440824	1.30901	0.00011132	1.15049	0.641758	1.49161	0.00773527	0.921834
FinucaneSEG.Pituitary	0.766518	0.00104592	0.784458	0.00284651	1.03574	0.742418	1.09105	0.286475	1.15235	0.0741168	1.22209	0.0113461	0.896903	0.214456	0.897096	0.205354	0.813432	0.0148771	1.25058	0.00465936	1.3515	0.000256442	0.990501	0.936427	1.28431	0.00271514	1.54942	1.05e-07	1.67614	7.47e-10	1.11521	0.171951	0.798375	0.0119599	0.916178	0.311801	1.08467	0.359043	0.937189	0.422075	0.7844	0.0223127	1.21637	0.0117667	1.04055	1	1.36222	0.0561473	1.00055
FinucaneSEG.Pancreas	0.673738	1.04e-05	0.821866	0.0630399	0.591513	5.81e-06	0.815355	0.0461739	0.900885	0.272996	3.17503	1.13e-25	0.799654	0.0294783	1.54444	3.16e-05	1.41127	0.00190204	0.782211	0.0112462	3.25835	2.63e-22	2.36922	3.01e-16	3.32938	4.81e-25	3.78093	1.14e-30	3.39436	2.82e-26	0.9203	0.402162	0.897214	0.209319	0.740164	0.00493375	1.52526	0.000669827	0.890577	0.260249	0.730749	0.0119268	0.912788	0.384078	1.09412	1	0.767807	0.108746	0.490006
FinucaneSEG.Ovary	0.997184	1	1.09504	0.215521	1.25123	0.00905245	1.14466	0.0697928	1.20979	0.0115833	0.628528	6.4e-11	0.963763	0.645433	0.769856	0.000592383	0.705414	1.12e-06	1.07004	0.369894	0.646112	4.02e-10	0.621648	1.01e-10	0.689863	1.68e-07	0.640065	3.3e-10	0.679938	3.99e-08	1.05129	0.521427	0.822254	0.0164757	1.11898	0.136462	0.799359	0.00122878	1.03772	0.634985	1.22421	0.0558191	1.01235	0.882139	1.1771	0.621206	1.15586	0.379518	1.2521
FinucaneSEG.Nerve_Tibial	1.07197	0.323711	1.09376	0.181936	1.21006	0.0162761	1.13506	0.086944	1.13082	0.0926699	0.900296	0.142254	1.23145	0.00545384	1.06342	0.3742	1.21568	0.0045216	1.11806	0.168049	0.85732	0.0276999	0.925411	0.280716	0.937695	0.360185	0.848276	0.0180529	0.83616	0.0106324	1.19623	0.0224225	0.928579	0.310433	1.14708	0.0569743	1.18224	0.0110454	1.07958	0.274769	1.20514	0.0648641	1.05461	0.510758	0.672478	0.0947324	1.2258	0.179966	1.28364
FinucaneSEG.Muscle_Skeletal	1.16442	0.0326439	1.07157	0.33395	1.39445	6.5e-05	1.04214	0.588816	1.01778	0.831409	0.653249	2.23e-10	1.03505	0.638585	0.82005	0.00429444	0.684058	8.56e-09	1.05841	0.442467	0.632432	2.04e-12	0.646735	1.1e-10	0.556223	9.29e-19	0.502521	1.43e-24	0.533207	2.85e-21	1.20025	0.0141594	1.13241	0.135373	1.0945	0.214912	0.916818	0.197823	1.09685	0.190108	1.1178	0.267151	1.08659	0.251009	1.21816	0.550306	0.911574	0.489396	1.31186
FinucaneSEG.Minor_Salivary_Gland	0.941346	0.425231	1.01183	0.90766	0.859136	0.0819541	1.08371	0.305065	1.09579	0.226239	1.3667	2.51e-05	0.86501	0.0646304	0.97416	0.739479	1.00125	1	1.05472	0.522328	1.44551	8.59e-07	1.32682	0.000138053	1.36102	2.23e-05	1.41976	1.73e-06	1.21158	0.0101151	0.946184	0.493995	0.903865	0.211414	1.04468	0.5857	1.3188	0.000674364	0.972205	0.709102	0.870255	0.184217	0.924592	0.327553	1.15809	0.686401	0.930025	0.613202	0.89956
FinucaneSEG.Lung	1.18885	0.0146063	1.04454	0.566274	0.848972	0.0522736	1.04061	0.623511	1.14329	0.0596293	1.99635	3.47e-22	1.01422	0.852336	0.948473	0.463171	1.24556	0.002062	0.973724	0.73379	2.06934	9.04e-24	1.53462	3.06e-10	1.80445	8.57e-17	1.9111	4.48e-20	1.66985	9.75e-13	0.978976	0.814332	0.95653	0.596958	1.08333	0.31678	1.06275	0.415792	1.03276	0.671126	1.00013	1	0.930957	0.361711	0.796996	0.31044	1.13886	0.404996	0.839043
FinucaneSEG.Liver	0.751623	0.000503518	0.786491	0.00691805	0.777914	0.0107479	0.893128	0.177056	1.0848	0.31287	1.54366	3.1e-08	0.727388	0.000244132	1.04635	0.627109	0.67145	1.72e-06	1.11691	0.172249	1.77889	2.54e-12	1.22344	0.0117735	1.5258	2.4e-07	1.77355	1.86e-12	1.90477	3.41e-15	0.876208	0.105969	0.966739	0.72716	0.886617	0.155113	1.4736	6.78e-05	0.981685	0.831338	1.06123	0.616492	0.980167	0.811061	1.57885	0.156842	0.797921	0.103933	0.600731
FinucaneSEG.Kidney_Cortex	0.904819	0.20576	0.702919	9.54e-06	0.898759	0.255737	0.990127	0.909437	1.17626	0.0273741	1.22395	0.00401711	0.808236	0.00831126	0.833705	0.0211923	0.64753	6.85e-09	1.29241	0.000366168	1.45141	1.77e-07	0.895548	0.123532	1.11315	0.153504	1.34685	3.59e-05	1.45388	2.96e-07	1.04619	0.572944	0.867761	0.13588	0.954728	0.590396	1.43468	0.000116812	1.03859	0.645665	0.874	0.188977	1.0699	0.333571	2.53221	0.00229046	0.949599	0.68578	0.826578
FinucaneSEG.Heart_Left_Ventricle	1.20917	0.00724819	0.948987	0.477752	1.16323	0.0852365	1.05076	0.511971	1.04547	0.550245	0.789039	0.000583238	0.984553	0.854859	1.03611	0.622658	0.803739	0.00142244	1.07288	0.355285	0.804793	0.00158501	0.778699	0.000274894	0.790442	0.000574177	0.797445	0.00111684	0.816276	0.00351923	1.1036	0.1979	1.06107	0.481218	0.995163	0.970748	1.32849	0.000175765	1.11628	0.123532	1.1821	0.106743	1.06324	0.415344	1.33109	0.332139	1.03701	0.834659	1.15823
FinucaneSEG.Heart_Atrial_Appendage	1.26147	0.000848202	1.01684	0.834237	1.03462	0.726957	1.06625	0.396268	0.935848	0.372089	1.12253	0.119246	1.01987	0.794405	1.22068	0.00412229	1.08285	0.254271	0.972644	0.749796	1.08543	0.275432	1.08408	0.263143	1.18262	0.0195957	1.19874	0.0137712	1.16757	0.0356685	1.01904	0.840589	1.11707	0.188415	0.906387	0.185725	1.36531	5.54e-05	1.07249	0.329689	1.10232	0.345487	0.98641	0.873376	0.972927	0.897055	0.898662	0.431329	1.05084
FinucaneSEG.Fallopian_Tube	0.925524	0.315582	0.99826	1	1.03325	0.733071	1.0291	0.715343	1.18768	0.0220476	1.1557	0.042317	0.869001	0.0799742	0.768315	0.000526029	0.745672	7.36e-05	1.24544	0.00358111	1.11619	0.124208	1.04487	0.565425	1.08219	0.28435	1.17463	0.0255472	1.2731	0.000714912	1.02177	0.789379	0.709807	2.74e-05	0.985533	0.875335	0.789976	0.00204271	1.08317	0.289079	1.02258	0.874456	0.994461	0.942566	1.09242	0.804995	1.07406	0.677362	1.06092
FinucaneSEG.Esophagus_Muscularis	1.30289	0.000159272	1.07352	0.292663	1.42847	1.2e-05	1.09735	0.179407	1.03353	0.655527	0.776334	0.000128795	1.12609	0.0953533	0.844585	0.0117393	0.932827	0.297468	1.17876	0.0196177	0.861003	0.0211995	0.835986	0.0067471	0.785092	0.000193661	0.755773	1.88e-05	0.698691	4.28e-08	1.22174	0.00519575	1.04944	0.570743	1.12775	0.0827768	0.93274	0.274995	1.036	0.604136	1.20685	0.0556593	1.20032	0.00839412	0.916056	0.652673	1.0849	0.594278	1.39836
FinucaneSEG.Esophagus_Mucosa	0.844864	0.0270872	0.881497	0.110752	0.89831	0.219578	0.879236	0.0904478	1.14704	0.0640808	1.50278	1.88e-08	0.860595	0.0531608	0.777029	0.00097205	0.773535	0.000621017	0.987523	0.880856	1.84637	1.69e-16	1.38054	8.02e-06	1.49725	4.49e-08	1.72541	1.11e-13	1.52882	6.16e-09	0.998705	1	0.901154	0.215677	1.18671	0.03098	1.16578	0.0610725	0.94817	0.47866	0.730613	0.00160746	0.967402	0.679992	1.11129	0.800677	1.04937	0.778706	0.90104
FinucaneSEG.Esophagus_Gastroesophageal_Junction	1.38013	5.32e-06	1.10253	0.145118	1.37006	0.000102094	1.06132	0.408451	1.02421	0.755622	0.827031	0.00451563	1.04914	0.50584	0.819487	0.00322397	0.885659	0.069633	1.11087	0.134689	0.901661	0.114973	0.815269	0.00195755	0.818831	0.00218783	0.771433	8.06e-05	0.743974	6.93e-06	1.12475	0.103314	1.07308	0.412536	1.08816	0.229006	0.872427	0.0316529	1.02562	0.71928	1.12597	0.227805	1.20359	0.00755695	1.06628	0.910012	1.07234	0.640272	1.3395
FinucaneSEG.Colon_Transverse	0.931638	0.356317	0.88819	0.120049	1.16054	0.0874901	1.02445	0.745208	1.37341	1.12e-05	1.03695	0.613537	0.79714	0.00258208	0.714461	9.2e-06	0.63775	4.27e-10	1.44403	2.7e-07	1.12732	0.0775501	0.829806	0.00632322	0.905086	0.152736	1.00887	0.920614	0.995424	0.972989	1.15256	0.0513097	0.909141	0.269818	0.999997	1	1.20372	0.0188796	1.04875	0.535145	0.898912	0.288272	1.13052	0.0801415	1.39598	0.243576	1.15593	0.318993	0.861991
FinucaneSEG.Colon_Sigmoid	1.36816	1.07e-05	1.11613	0.0985804	1.42133	2.67e-05	1.21535	0.00561972	1.04638	0.534158	0.842279	0.0106802	1.14273	0.0642587	0.871624	0.0419458	0.973177	0.69561	1.19228	0.0151325	0.879819	0.0500374	0.802295	0.000966873	0.798551	0.000630915	0.762758	3.95e-05	0.714718	3.21e-07	1.18428	0.0211376	1.09962	0.247157	1.10734	0.140507	0.844628	0.00758211	1.0678	0.336445	1.25469	0.0206264	1.10191	0.172632	1.07297	0.908544	1.27288	0.0982846	1.42924
FinucaneSEG.Cervix_Endocervix	1.0526	0.508598	1.03339	0.64527	1.15092	0.0973781	1.15586	0.0486578	1.13696	0.0824579	0.826465	0.00578323	1.00075	1	0.742117	4.35e-05	0.782756	0.000561469	1.27175	0.00103912	0.868335	0.0396292	0.798769	0.00131527	0.765849	0.000139423	0.798059	0.00113881	0.880579	0.0664183	1.19977	0.0147384	0.855016	0.0590688	1.03321	0.685037	0.819497	0.00399915	1.04604	0.534158	1.17124	0.139439	1.06555	0.375285	1.05934	0.902803	1.34215	0.0439459	1.20456
FinucaneSEG.Cervix_Ectocervix	1.08449	0.295141	1.00372	0.97122	1.07155	0.436324	1.04706	0.54783	1.13962	0.07972	1.28996	0.000340326	1.00346	0.969275	0.841969	0.0186744	0.909821	0.196097	1.09484	0.223927	1.35895	2.97e-05	1.2452	0.00190797	1.23785	0.00371689	1.3863	6.44e-06	1.36976	1.03e-05	0.984327	0.85248	0.902718	0.22949	0.984941	0.852195	0.851052	0.0259783	1.04609	0.546178	0.976587	0.836071	0.990363	0.912025	0.884887	0.608752	1.3881	0.0313792	1.17319
FinucaneSEG.Cells_Transformed_fibroblasts	1.12728	0.100639	1.10235	0.19733	1.41766	2.4e-05	1.26178	0.001659	0.932585	0.359791	0.389771	5.91e-43	0.956046	0.540126	0.797329	0.000807113	0.58574	9.39e-17	0.686748	5.3e-07	0.426887	1.03e-38	0.491137	5.35e-25	0.452052	5.39e-34	0.403373	4.98e-42	0.371872	4.78e-49	0.876858	0.0801199	1.03295	0.665238	1.15285	0.0483767	0.88396	0.0653153	1.04121	0.579884	1.29074	0.0202035	0.846958	0.0296781	2.23179	0.0153029	0.8127	0.156321	1.25553
FinucaneSEG.Cells_EBV-transformed_lymphocytes	0.901258	0.177328	0.877877	0.0873009	1.17357	0.0565092	1.1296	0.119736	1.02048	0.819395	0.406864	1.28e-39	0.888296	0.120558	0.658833	2.31e-08	0.489584	5.62e-26	0.865579	0.056299	0.459286	2.25e-33	0.432135	7.83e-32	0.368809	2.44e-48	0.347463	2.43e-54	0.353305	8.73e-53	0.866316	0.0493188	0.936126	0.373387	1.35638	5.09e-05	0.781841	0.000258274	1.15847	0.0525729	1.14896	0.209561	0.907937	0.208176	2.44207	0.00642181	1.00784	1	1.17266
FinucaneSEG.Breast_Mammary_Tissue	1.12236	0.10705	1.16414	0.0375528	1.06038	0.485824	1.14615	0.0678892	1.09936	0.204341	0.965314	0.631079	1.05723	0.474742	0.97985	0.784397	0.978137	0.761595	0.859158	0.0576021	0.951488	0.480238	1.08071	0.264966	1.00863	0.921684	0.941825	0.386431	0.842692	0.0113244	0.835063	0.0214932	1.05461	0.512721	1.25135	0.00217616	0.961626	0.565118	1.11793	0.108812	1.12565	0.271428	0.877578	0.10053	1.64405	0.12743	1.20116	0.247691	1.14775
FinucaneSEG.Brain_Substantia_nigra	1.90564	9.67e-18	1.27974	0.0004652	1.35283	0.00182733	1.01011	0.91391	0.810344	0.00250509	1.60874	6.23e-10	1.29925	0.000559628	1.36739	3.58e-06	2.30861	6.83e-28	1.03711	0.683116	1.71682	9.99e-12	1.9015	4.14e-18	2.06531	2e-21	1.95327	5.63e-18	1.98867	8.91e-19	1.064	0.465562	2.185	4.19e-17	1.00968	0.912198	0.943771	0.41265	0.913302	0.196311	1.46245	0.000243732	0.901663	0.226473	0.4973	0.0013122	1.30563	0.0832168	1.67566
FinucaneSEG.Brain_Spinal_cord_cervical_c-1	1.72797	2.06e-13	1.26833	0.000707393	1.31268	0.00361503	1.01469	0.853861	0.818378	0.00465602	1.28041	0.00112523	1.28483	0.000991905	1.38465	1.94e-06	2.16953	6.18e-25	0.951646	0.5617	1.28489	0.00111081	1.68609	1.34e-12	1.69922	4.7e-13	1.44551	8.59e-07	1.43837	1.48e-06	1.05797	0.508035	1.76435	2.22e-10	1.05991	0.44503	1.04225	0.558153	0.924853	0.264851	1.45643	0.00036572	0.929386	0.392721	0.549263	0.00839706	1.03578	0.887639	1.49602
FinucaneSEG.Brain_Putamen_basal_ganglia	1.89167	8.55e-17	1.21195	0.00653955	1.35186	0.00161664	0.882704	0.0819623	0.876917	0.0621276	2.01031	2.42e-19	1.29835	0.000583895	1.30396	9.76e-05	2.32969	1.3e-27	1.17507	0.0424598	2.24551	6.55e-23	2.0713	4.38e-23	2.55686	1.12e-31	2.60072	2.17e-32	2.72075	3.29e-36	1.04602	0.584624	1.98036	8.96e-13	1.00423	0.97068	0.863729	0.0306217	0.901171	0.135587	1.33829	0.00466965	0.953305	0.556932	0.40665	1.06e-05	1.42368	0.0200481	1.76087
FinucaneSEG.Brain_Nucleus_accumbens_basal_ganglia	1.92476	1.48e-17	1.28292	0.000442469	1.37203	0.000956245	0.881102	0.0806959	0.865506	0.0407353	2.01659	9.88e-19	1.28305	0.000980768	1.32132	4.54e-05	2.37952	2.54e-28	1.20678	0.0189938	2.05175	4.02e-18	2.13472	6.12e-24	2.42117	4.01e-28	2.53537	8.03e-31	2.55247	2.54e-31	1.04848	0.57617	2.12051	8.94e-15	0.966478	0.654308	0.850345	0.0188136	0.89242	0.106415	1.29465	0.0125697	0.920795	0.317218	0.472106	0.000385533	1.34766	0.0468529	1.77889
FinucaneSEG.Brain_Hypothalamus	1.76399	7.48e-14	1.2312	0.00347627	1.3925	0.000711154	0.965822	0.642553	0.835408	0.0109799	1.8237	4.26e-14	1.31333	0.000378513	1.3618	5.28e-06	2.54625	8.54e-33	1.05103	0.548929	1.80364	7.78e-13	2.12894	4.83e-23	2.21884	9.87e-24	2.27174	1.27e-24	2.24943	1.27e-24	1.03749	0.661154	2.37121	4.8e-20	0.977037	0.767243	0.889641	0.0928584	0.885731	0.0853169	1.39245	0.00122802	0.906642	0.237549	0.498477	0.00105623	1.35517	0.0455416	1.65213
FinucaneSEG.Brain_Hippocampus	1.98013	6.13e-20	1.24596	0.00144879	1.351	0.00156599	0.920724	0.237212	0.847133	0.0160031	2.1443	6.61e-23	1.35783	3.74e-05	1.31546	3.63e-05	2.54803	1.01e-33	1.12407	0.137312	2.24895	1.19e-23	2.2892	1.73e-29	2.59262	2.4e-34	2.61945	2.29e-34	2.61722	1.2e-34	1.11735	0.160831	2.19582	1.34e-16	1.05323	0.492695	0.864558	0.0294625	0.886337	0.0771314	1.38678	0.00114411	0.999434	1	0.428966	4.84e-05	1.54439	0.00387917	1.79022
FinucaneSEG.Brain_Frontal_Cortex_BA9	2.14916	1.84e-24	1.2811	0.000255675	1.47894	3.02e-05	0.897314	0.120393	0.819722	0.00367102	1.87287	3.22e-16	1.39568	5.28e-06	1.32824	1.35e-05	2.39459	1.27e-31	1.15601	0.0650311	1.9736	1.49e-17	2.03029	3.3e-22	2.19543	2.65e-24	2.22984	8.08e-25	2.22378	4.33e-25	1.08788	0.279743	2.45561	6.06e-22	0.962323	0.592921	0.827463	0.00361031	0.901522	0.127532	1.44253	0.000241132	0.935002	0.395796	0.454255	0.000161696	1.62998	0.00104074	1.84269
FinucaneSEG.Brain_Cortex	1.9128	4.8e-18	1.16781	0.0224443	1.43222	0.000105284	0.854092	0.0242971	0.904049	0.140816	2.18481	2.44e-24	1.35416	3.3e-05	1.26596	0.000369798	2.28381	7.73e-28	1.32633	0.00015436	2.48951	1.35e-29	2.10353	5.6e-25	2.59743	9.19e-33	2.81778	6.98e-39	2.91358	2.82e-42	1.11453	0.156237	2.34345	3.31e-18	0.928745	0.301316	0.800268	0.000676028	0.909099	0.158127	1.32436	0.00436553	1.02576	0.741817	0.458617	0.000116873	1.62458	0.000771541	1.70898
FinucaneSEG.Brain_Cerebellum	1.45945	4.64e-07	1.058	0.425133	1.43454	5.77e-05	0.826102	0.00606543	1.04816	0.51476	1.91801	5.71e-18	1.24656	0.00415891	1.08589	0.246262	1.55608	7.09e-09	1.55138	4.3e-09	2.086	8.3e-21	1.83289	2.94e-16	2.01911	3.83e-19	2.30599	1.84e-27	2.31783	3.01e-28	1.2951	0.00053959	1.4079	0.000256819	0.93164	0.343211	0.785901	0.000341968	0.94751	0.432674	1.17259	0.11392	1.17366	0.0277299	0.46988	0.000210454	1.37149	0.0238627	1.59647
FinucaneSEG.Brain_Cerebellar_Hemisphere	1.5751	1.65e-09	1.11699	0.111792	1.46296	2.05e-05	0.850806	0.0211116	0.985651	0.862248	1.67789	5.51e-12	1.21501	0.0103643	1.0965	0.187898	1.57147	2.16e-09	1.40486	7.78e-06	1.63171	2.13e-10	1.72386	2.02e-13	1.77844	3.24e-14	1.85129	2.33e-16	1.81303	1.13e-15	1.25446	0.00275808	1.43232	9.17e-05	0.955528	0.537128	0.812054	0.00175443	0.942545	0.391345	1.18284	0.100403	1.09571	0.233997	0.410026	1.3e-05	1.28706	0.0846349	1.77559
FinucaneSEG.Brain_Caudate_basal_ganglia	1.89539	2.93e-17	1.23737	0.00247164	1.34286	0.00175468	0.912874	0.204118	0.86179	0.0346937	2.02971	1.68e-19	1.30927	0.000348449	1.32133	3.92e-05	2.47478	5.05e-31	1.15605	0.0739988	2.11919	8.12e-20	2.23572	8.25e-27	2.55623	9.05e-32	2.60565	1.18e-32	2.67527	1.02e-34	1.03535	0.664574	2.09556	9.11e-15	0.987052	0.882572	0.86915	0.0388055	0.875414	0.0562497	1.25647	0.024975	0.90969	0.235635	0.419684	4.02e-05	1.52812	0.00580888	1.74206
FinucaneSEG.Brain_Anterior_cingulate_cortex_BA24	2.11279	1.45e-23	1.22939	0.00237308	1.49504	2.08e-05	0.864409	0.0375361	0.863739	0.0317452	2.05976	5.83e-21	1.35322	4.27e-05	1.30073	6.01e-05	2.35041	6.62e-30	1.20861	0.0143345	2.20104	6.4e-23	2.12765	3.06e-25	2.4462	2.42e-30	2.57251	2.2e-33	2.526	1.04e-32	1.09557	0.250255	2.47575	4.41e-21	0.970909	0.691719	0.815577	0.00188378	0.888653	0.0833756	1.3919	0.000938688	0.976218	0.758514	0.425433	3.38e-05	1.62607	0.000962328	1.82398
FinucaneSEG.Brain_Amygdala	1.97701	4.79e-20	1.28223	0.000364051	1.34228	0.0022636	0.903507	0.149022	0.851956	0.0196332	2.08942	2.08e-21	1.40527	5.07e-06	1.33951	1.09e-05	2.55098	1.81e-34	1.11417	0.180812	2.21663	1.14e-22	2.21184	7.82e-27	2.57251	2.2e-33	2.61779	1e-33	2.69652	3.05e-36	1.07342	0.368325	2.24599	2.91e-17	1.0154	0.856738	0.879137	0.0548057	0.930227	0.291057	1.45093	0.000255906	0.944685	0.476294	0.417539	2.82e-05	1.49565	0.00619232	1.73423
FinucaneSEG.Bladder	1.13613	0.0740935	1.09438	0.189657	1.21811	0.0136541	1.10559	0.164071	1.07024	0.356669	0.802266	0.00122561	1.05972	0.428768	0.879306	0.0617521	1.06949	0.326217	1.00768	0.939747	0.864937	0.0325625	0.863556	0.035962	0.885173	0.072225	0.814602	0.00283628	0.764395	8.62e-05	0.993497	0.939818	0.918427	0.258127	1.1175	0.12723	0.984678	0.819826	1.01594	0.838553	1.3383	0.003859	1.04292	0.600173	1.4118	0.259039	1.30016	0.0997347	1.31792
FinucaneSEG.Artery_Tibial	1.5417	5.25e-11	1.36928	5.63e-07	1.41633	1.07e-05	1.25797	0.000947676	0.914352	0.204165	0.843088	0.00858126	1.26815	0.000609363	1.03245	0.603344	1.39581	7.01e-08	0.782169	0.00150409	0.797909	0.000429088	1.01651	0.822832	0.907729	0.119762	0.775852	6.46e-05	0.657143	3.46e-11	0.973111	0.738085	1.26321	0.00168972	1.06888	0.304108	1.02071	0.742374	1.06238	0.339173	1.43126	0.00025748	1.00655	0.937279	0.789762	0.324055	0.883418	0.349251	1.42242
FinucaneSEG.Artery_Coronary	1.35214	9.74e-06	1.35025	8.23e-06	1.17113	0.0580125	1.1185	0.121256	0.976199	0.754793	1.17492	0.0153115	1.08706	0.253965	1.03649	0.583301	1.29001	0.000109872	0.893347	0.142091	1.28408	0.000197533	1.22504	0.00191291	1.23648	0.00106699	1.25311	0.000657912	1.0958	0.176111	0.964326	0.646595	1.19258	0.0281546	1.09192	0.21332	1.14578	0.0467031	1.03263	0.645273	1.20001	0.0711853	0.974741	0.757498	0.714088	0.133369	0.783471	0.0593185	1.17359
FinucaneSEG.Artery_Aorta	1.3976	1.03e-06	1.2516	0.000615765	1.15394	0.0801227	1.09493	0.200651	0.983984	0.838553	1.24728	0.000894563	1.18632	0.0163473	1.04551	0.496465	1.33445	1.15e-05	0.898615	0.158863	1.32268	2.56e-05	1.24955	0.000594694	1.30846	3.18e-05	1.30081	7.23e-05	1.11221	0.113907	1.00964	0.910028	1.16208	0.0654031	1.13191	0.0709618	1.08516	0.220722	1.04577	0.501464	1.26698	0.0159685	1.00377	0.969877	0.759532	0.214159	0.811613	0.0992779	1.24182
FinucaneSEG.Adrenal_Gland	1.04622	0.573054	0.808963	0.00406578	1.31971	0.00216784	1.26042	0.00178852	1.17538	0.0304602	0.47254	9.51e-29	0.876082	0.0703958	0.829018	0.0133155	0.531196	6.93e-20	1.14955	0.0623447	0.589708	4.95e-16	0.464034	3.98e-28	0.494549	3.07e-25	0.47623	1.65e-27	0.528178	8.6e-21	0.983881	0.824842	1.05188	0.555444	0.982041	0.824486	1.25635	0.00303362	1.09614	0.232005	1.10793	0.32132	0.929096	0.305284	1.95678	0.0235247	0.911677	0.515736	1.08406
FinucaneSEG.Adipose_Visceral_Omentum	1.28885	0.0003727	1.16907	0.0317656	1.00796	0.966208	0.965934	0.644794	1.11677	0.132401	1.26342	0.000633921	0.929638	0.325399	0.955088	0.505752	1.02739	0.690341	0.840639	0.0294776	1.24992	0.00101226	1.39328	5.35e-07	1.33052	1.68e-05	1.25962	0.000570486	1.11276	0.116964	0.755026	0.000345396	1.23413	0.00890966	1.11949	0.116311	0.954004	0.526262	1.16405	0.0298742	1.17124	0.139439	0.781797	0.00174805	0.852258	0.457955	0.888701	0.394275	0.996894
FinucaneSEG.Adipose_Subcutaneous	1.21928	0.00437766	1.20416	0.00793915	1.15559	0.0833771	1.11193	0.143078	1.11995	0.127515	1.03763	0.610347	1.0311	0.691615	1.04884	0.48209	1.21495	0.00331413	0.784985	0.00232264	0.958577	0.548148	1.15066	0.0370367	1.08564	0.217504	1	1	0.820497	0.00318846	0.798166	0.0036429	1.19795	0.0178423	1.20364	0.00805686	1.07046	0.306019	1.08032	0.257736	1.33189	0.00620491	0.87548	0.0997098	1.3084	0.380914	0.888701	0.394275	1.0928
Female_Reproductive_Disorder_genes	1.25988	0.187963	1.18901	0.311888	0.855303	0.421014	1.16895	0.427546	0.87544	0.55911	1.29685	0.211403	0.983979	1	1.19595	0.340935	1.30272	0.158005	0.969748	0.9219	1.15649	0.505129	1.11334	0.599602	0.953026	0.857963	1.0714	0.780769	1.1761	0.448213	0.605137	0.0132509	0.798937	0.234782	0.514443	1.05e-05	0.899469	0.563606	0.947354	0.743844	2.0236	0.031176	0.835023	0.383475	1.21104	1	0.628425	0.101192	0.995853
FDAdrug_DrugBank	1.42009	0.0367141	1.20653	0.28451	1.04996	0.85419	0.798836	0.184063	0.802277	0.18423	2.45706	9.78e-06	0.92428	0.670809	1.38676	0.0524294	1.86595	0.000744348	0.812625	0.255485	3.1237	6.64e-08	2.23836	7.73e-06	2.77429	7.68e-07	3.05022	5.09e-08	2.58474	9.26e-06	0.792229	0.186931	1.72518	0.00706821	0.662619	0.00866116	0.884253	0.479679	0.933453	0.680014	1.53384	0.124979	1.07178	0.77726	0.633688	0.381633	0.676293	0.153702	0.692101
eQTL_deficient	0.57363	0.000687837	0.932309	0.81307	0.399488	4.67e-05	0.758429	0.267219	0.44003	0.000286438	2.14364	0.0182405	0.626392	0.0191416	2.24718	4.7e-05	3.84023	5.78e-07	0.41038	5.31e-06	1.60271	0.326047	2.08025	0.0310315	2.09802	0.05702	2.30847	0.0346641	2.91564	0.0032935	0.616454	0.0115411	0.900518	0.436124	0.488961	0.00116782	0.976394	1	1.49484	0.0651934	0.840639	0.470707	0.716765	0.0964301	1.07708	1	0.754933	0.362095	0.657375
Eisenberg.housekeeping	1.11892	0.100566	0.893868	0.0748465	2.29215	1.51e-29	1.1543	0.0214071	1.25448	0.000392611	0.159404	1.15e-214	0.875743	0.0404566	0.41805	2.21e-43	0.255816	1.58e-126	1.19684	0.00189664	0.251449	5.2e-147	0.167678	6.62e-183	0.128234	2.02e-261	0.120231	1.61e-273	0.14401	2.04e-245	1.05683	0.350673	1.00979	0.915777	1.37323	2.9e-07	0.736197	1.95e-08	1.14781	0.0278873	0.993346	0.932737	1.09348	0.120437	1.90721	0.00373116	1.63118	0.000295659	1.81388
Education_and_Development_Disorder_genes	1.23813	0.0839289	1.04862	0.700809	1.24214	0.116618	1.08884	0.552996	1.03998	0.802305	0.889152	0.363675	1.16086	0.242844	0.87655	0.254411	1.0051	1	1.03826	0.802607	0.727076	0.00982017	0.753521	0.0223269	0.733278	0.0140855	0.700907	0.00434542	0.728386	0.0130944	1.00403	1	1.14857	0.363228	0.679699	0.000493481	0.792174	0.0235849	1.13455	0.285499	1.40089	0.054221	1.40378	0.00823848	1.4436	0.65991	0.696026	0.0642294	1.03003
DrugTarget_Nelson2012	1.48867	0.123005	1.43812	0.152182	1.16542	0.688044	1.2215	0.416901	0.708485	0.168734	1.26302	0.486849	0.992498	1	1.71051	0.0335013	1.52157	0.0989012	0.981599	1	1.55997	0.182501	1.23579	0.46169	2.48211	0.00307751	1.83078	0.0586087	1.40318	0.310681	0.495492	0.00709474	1.99867	0.0112492	0.758396	0.256374	1.00046	1	0.752978	0.215912	1.7541	0.135141	0.823162	0.512421	0.54579	0.315254	0.636818	0.273299	0.944587
Druggable	0.900813	0.0435565	1.10373	0.0635009	0.725447	9.29e-08	0.85617	0.00544617	0.806255	3.53e-05	2.00783	4.71e-36	1.03457	0.533131	1.24303	3.74e-05	1.56612	3.25e-16	0.806663	8.73e-05	1.89678	4.86e-29	1.7083	3.12e-23	2.14839	2.77e-42	2.15688	8.03e-43	2.06204	5.86e-38	0.810208	0.000132797	1.15471	0.00824519	0.788955	1.16e-05	1.07798	0.169524	0.926182	0.143969	0.846345	0.0197733	0.967438	0.556187	0.914532	0.640719	0.585145	3.17e-08	0.585816
Drug_chembl	1.22758	0.00701087	1.10089	0.189722	0.931059	0.396239	0.879263	0.0987536	0.890617	0.12331	1.66717	1.13e-10	1.11901	0.145871	1.08109	0.291123	1.25812	0.00253669	0.921051	0.297544	1.56042	4.17e-08	1.4679	3.8e-07	1.56449	1.71e-08	1.62937	7.85e-10	1.51906	1.45e-07	0.853887	0.0448068	1.52731	3.35e-06	0.710568	2.46e-06	0.767665	0.000222639	0.951731	0.49466	1.06971	0.561046	1.12195	0.160145	0.779221	0.294044	0.704873	0.00852204	0.715814
Disorders_of_Platelet_Function_genes	1.02039	0.943387	0.903333	0.478914	0.918873	0.617106	1.09321	0.584175	0.937148	0.713205	1.26064	0.138093	1.16424	0.335851	1.05263	0.771556	1.1444	0.36474	0.979924	0.941783	1.19503	0.281177	1.03967	0.834361	1.3035	0.0955576	1.2081	0.249526	1.20308	0.254787	0.850175	0.276436	1.09923	0.589745	0.457929	5.07e-10	1.08078	0.617465	1.07186	0.672217	1.16707	0.541247	1.00835	1	1.0104	1	0.608835	0.0403329	0.531153
ClinGen	0.657335	0.0466199	0.892732	0.604562	1.02634	1	0.834349	0.485071	1.0241	1	0.974722	1	0.787687	0.313245	0.971313	0.907024	0.782588	0.298999	0.944462	0.809808	0.949459	0.909448	1.05774	0.905816	0.835543	0.497488	0.943908	0.904503	0.831675	0.492019	1.08825	0.80147	0.750568	0.307175	0.82321	0.390158	1.08199	0.794831	1.06879	0.83302	1.40182	0.318538	0.785245	0.351398	1.01027	1	0.576203	0.11361	0.674658
Cardiovascular_Disease_genes	0.957218	0.762866	1.00063	1	0.938903	0.661222	0.967846	0.840702	1.17928	0.22289	1.01586	0.950002	1.15376	0.277311	1.02827	0.855875	1.04442	0.759733	0.968508	0.84046	1.14091	0.335996	0.91099	0.472618	1.0412	0.799433	1.0976	0.493425	1.15225	0.301965	0.868254	0.273864	1.04901	0.78022	0.482719	9.85e-12	1.09863	0.489387	1.0498	0.723001	1.39265	0.115326	0.963407	0.787203	0.405477	0.0154315	0.456725	5.11e-05	0.616541
Bone_and_Uric_Acid_Disorder_genes	1.36834	0.125485	1.05719	0.776868	1.18155	0.558395	0.753885	0.214204	1.20829	0.486365	1.169	0.526936	0.72839	0.142501	1.17492	0.481016	1.40014	0.111846	0.9304	0.741412	1.22118	0.474464	1	1	1.45105	0.107099	1.42274	0.130524	1.21899	0.43704	0.777661	0.225603	1.32562	0.259658	0.505023	6.8e-05	0.724929	0.112863	0.935167	0.71614	2.19612	0.034047	0.870318	0.526589	0.595557	0.431071	0.768879	0.463935	0.649304
Body_Mass_Disorder_genes	1.44938	0.173275	0.960043	0.90398	1.02179	1	0.471368	0.0159379	0.956251	1	1.04196	1	0.952509	0.890548	1.03216	1	1.80563	0.0432218	0.82754	0.551325	1.09586	0.880024	1.08757	0.885045	0.758709	0.449966	0.850886	0.670711	0.956251	1	0.617828	0.0940119	0.945516	0.887725	0.427842	0.000424175	0.853398	0.60461	0.685954	0.108088	2.59296	0.073508	0.969147	1	inf	1	0.712702	0.47703	0.93302
Autosomal_dominant	0.767827	0.023395	1.09106	0.498454	0.824105	0.15278	0.9257	0.565274	0.979269	0.905951	1.12589	0.379046	1.0122	0.947776	1.03023	0.85133	1.09748	0.49032	1.08407	0.557312	1.03757	0.838655	1.04984	0.750333	1.14854	0.307514	1.11928	0.429812	1.2172	0.141513	1.32701	0.0405596	0.952899	0.703761	0.817522	0.0892538	1.07345	0.599142	0.993086	0.954119	1.34817	0.0882101	1.11667	0.424449	0.776034	0.530557	0.68078	0.057491	0.636341
Autism_genes	2.21125	0.0129781	1.24649	0.44775	1.87621	0.0421443	1.0018	1	1	1	0.762971	0.364254	1.39155	0.318811	0.774909	0.318585	0.931479	0.793888	1.50931	0.164454	0.51282	0.0322313	1.14383	0.765264	0.591565	0.090751	0.597621	0.0802298	0.902457	0.794001	1.37283	0.278723	1.19269	0.626832	0.51414	0.00452435	0.7523	0.254704	1.1343	0.706711	1.06814	1	1.61123	0.115699	1.2759	1	1.03218	1	0.807088
Arrythmia_genes	0.932869	0.738969	1.01325	1	1.05739	0.836529	0.980996	0.926632	0.904845	0.612394	1.4791	0.0432371	1.11477	0.580237	0.82679	0.252198	1.2536	0.223661	1.11554	0.608201	1.57463	0.0176865	1.29939	0.135882	1.61241	0.0150149	1.65244	0.00835041	1.53223	0.0308768	0.828175	0.341528	0.996134	1	0.404536	5.18e-09	0.883166	0.523263	0.871978	0.387692	1.18148	0.679341	1.19776	0.381991	0.312482	0.0064645	0.546571	0.0220238	0.560567
[truncated: 115 more columns]

## Sheet: Supplementary Data 10B
Reference gene sets: odd ratios between 4th quintile gene annotations	(CADD) OR	(CADD) pval	(NCBoost) OR	(NCBoost) pval	(CCR) OR	(CCR) pval	(CDTS) OR	(CDTS) pval	(CTCF_DEEPSEA) OR	(CTCF_DEEPSEA) pval	(DNase_DEEPSEA) OR	(DNase_DEEPSEA) pval	(EDS) OR	(EDS) pval	(Eigen) OR	(Eigen) pval	(EigenPC) OR	(EigenPC) pval	(Greene_thyroid) OR	(Greene_thyroid) pval	(H3K27ac_DEEPSEA) OR	(H3K27ac_DEEPSEA) pval	(H3K4me1_DEEPSEA) OR	(H3K4me1_DEEPSEA) pval	(H3K4me2_DEEPSEA) OR	(H3K4me2_DEEPSEA) pval	(H3K4me3_DEEPSEA) OR	(H3K4me3_DEEPSEA) pval	(H3K9ac_DEEPSEA) OR	(H3K9ac_DEEPSEA) pval	(inweb_closeness_centrality) OR	(inweb_closeness_centrality) pval	(LIMBR) OR	(LIMBR) pval	(ncER) OR	(ncER) pval	(pLI) OR	(pLI) pval	(ReMM) OR	(ReMM) pval	(SkinSunExposed_closeness_centrality) OR	(SkinSunExposed_closeness_centrality) pval	(Testis_closeness_centrality) OR	(Testis_closeness_centrality) pval	(DNA_DIS) OR	(DNA_DIS) pval	(M-CAP) OR	(M-CAP) pval	(MetaLR) OR
Universe		1		1		1		1		1		1		1		1		1		1		1		1		1		1		1		1		1		1		1		1		1		1		1		1
TF	1.1269	0.160269	0.995336	0.966998	0.889982	0.2077	0.97532	0.79015	1.00678	0.967224	1.01188	0.929318	1.11292	0.225573	1.00893	0.933542	0.98166	0.836919	0.905212	0.248809	0.993096	0.966808	0.982854	0.867899	1.06651	0.472255	1.14972	0.103533	1.01077	0.93266	1.05372	0.588574	0.955301	0.616334	0.888996	0.185896	1.27047	0.00566236	0.940867	0.460426	0.953648	0.683733	0.930674	0.424498	0.902203	0.665368	0.979979	0.874877	0.918953
STRING_900cutoff	0.905282	0.330473	0.899327	0.274762	1.08742	0.506732	1.08026	0.457519	0.931231	0.479185	1.17187	0.095786	0.976969	0.845873	1.10197	0.297375	0.982698	0.85842	1.06572	0.535257	1.06921	0.477912	0.928802	0.455939	0.995584	1	1	1	1.09784	0.333574	1.17471	0.116159	1.32051	0.00980871	1.04096	0.694627	0.905406	0.305028	1.10347	0.319946	1.14484	0.350412	1.16994	0.136979	1.19692	0.744921	1.34737	0.185987	1.23576
STRING_400cutoff	1.06047	0.49244	0.896034	0.15155	1.23478	0.0410558	1.11482	0.171932	1.05423	0.515033	1	1	0.941908	0.486308	1.13986	0.0809654	0.979874	0.797954	1.18972	0.0298086	1.05074	0.50394	0.808346	0.00567963	0.905259	0.193248	0.817802	0.00800882	0.997214	1	1.09285	0.278663	1.47597	3.9009e-05	1.18769	0.030755	1.04215	0.617721	1.03422	0.694419	1.17624	0.166914	1.05138	0.542311	0.92285	0.693769	1.36535	0.0760359	1.19037
Sonawane_testis	0.984999	0.896263	0.792403	0.00715004	1.36535	0.00402849	1.0412	0.650842	1.22035	0.0182795	1.17332	0.0526808	0.89438	0.229775	0.915935	0.31949	0.909234	0.252552	1.24265	0.00957957	1.1391	0.115718	0.927262	0.361703	1.04496	0.621703	1.05007	0.57213	1.13279	0.123769	1.06147	0.496873	1.08199	0.486585	1.01094	0.926516	0.785548	0.00361617	0.836654	0.0456633	0.999515	1	0.525848	3.28874e-19	1.2176	0.595328	1.56087	0.0246973	1.13397
Saha_skinsun	0.91732	0.755612	0.898107	0.630829	1.18676	0.536667	0.944112	0.826143	1.18657	0.507912	1.14149	0.600033	0.996549	1	1.04166	0.918225	1.4734	0.0552356	0.78182	0.228802	0.961714	0.921371	0.935435	0.784237	0.828137	0.382924	0.915356	0.707044	1.11302	0.637046	0.772384	0.246475	0.964914	0.906492	0.716557	0.132158	0.857668	0.4693	0.691154	0.0707276	0.623232	0.0439763	0.927825	0.755013	0.782385	0.51487	0.92697	0.843026	0.740211
Renal_Disorder_genes	1.00525	1	0.881321	0.218649	0.876356	0.29308	1.06016	0.591152	1.00573	1	1.03043	0.826697	1.01483	0.915276	1.06072	0.600325	1.00915	0.958962	1.15216	0.244175	1	1	1.05312	0.690633	1.06425	0.594823	1.15188	0.212185	1.09822	0.417169	1.19367	0.119272	0.988311	0.952466	1.44915	0.00195711	1.32077	0.0176988	1.17837	0.13628	0.991945	0.94127	1.1129	0.360918	1.38045	0.579169	0.557884	0.000989047	1.01545
Psychiatric_Disorder_genes	0.982477	1	0.988446	1	1.11928	0.667243	1.09943	0.648483	1.15051	0.480637	0.820702	0.31898	0.931448	0.771442	1.20962	0.351286	0.935083	0.718133	1.06619	0.770117	1.43845	0.0460536	1.0668	0.787543	1.08928	0.711702	0.936426	0.78591	1.21847	0.31898	1.2279	0.299957	1.26089	0.333001	1.69958	0.00673617	1.47293	0.0693451	1.16429	0.432608	1.40685	0.28691	1.15902	0.492335	0.692859	0.531085	0.823416	0.593536	0.868979
Positive_Mood_Disorder_genes	0.788581	0.606721	0.798674	0.522972	1.13558	0.842872	0.924686	0.849202	2.09802	0.0570198	1.30917	0.583862	1.17886	0.719998	0.720181	0.375732	0.747879	0.403566	1.0835	1	1.92264	0.0887445	0.665347	0.309304	1.80408	0.184065	0.922816	1	1.60272	0.326046	0.986571	1	2.02386	0.234709	1.26374	0.595655	0.584924	0.223971	1.43994	0.335447	2.67675	0.26834	0.77482	0.662572	0.200547	0.0316985	0.725376	0.577018	1.17641
OMIM_recessive	1.03488	0.766567	0.724967	0.00108681	0.843349	0.12966	1.04506	0.690979	0.843712	0.0847006	0.912126	0.390345	0.969057	0.766269	0.908498	0.319703	0.932373	0.473805	0.882408	0.250164	0.971814	0.807221	1.08285	0.454531	1.09918	0.355728	0.952295	0.65644	0.936713	0.54745	1.04198	0.716798	0.883692	0.236494	1.53991	6.50161e-05	1.59463	3.10554e-05	1.15622	0.139655	1.00151	1	0.938037	0.56232	1.14912	0.861392	0.55189	0.000233132	0.90447
OMIM_autosomaldominant	1.09704	0.474066	0.911209	0.449012	1.61809	0.00149244	0.991886	0.948554	0.913094	0.520526	1.151	0.303827	0.873903	0.301233	1.19998	0.137616	1.2882	0.0349632	1.20829	0.177524	1.31445	0.0506953	1.05023	0.749419	1.0366	0.840674	1.23719	0.126107	1.33632	0.0342919	1.18397	0.227375	1.52142	0.00787966	1.28168	0.0854298	1.17681	0.216358	1.12003	0.371611	1.6911	0.00647859	1.21287	0.151637	1.02683	1	0.772247	0.233336	1.13918
Olfactory	0.710241	0.039061	1.86644	1	0.510344	0.00272367	0	0.0455303	0.33277	0.145656	inf	1	0.662268	0.141907	20.0793	2.04793e-05	inf	0.249895	0.865988	0.709131	inf	1	0	1	inf	1	inf	1	inf	1	0.435033	0.00921774	0.888212	0.469692	0.615304	0.179958	0.0774612	3.70776e-14	1.04545	1	3.39439	0.0866775	1.34149	0.63943	0.086785	0.120329	2.73592	0.498986	0.501428
Neurologic_Disorder_genes	1.20753	0.382924	0.948815	0.84955	1.15769	0.570968	0.948718	0.822469	0.857685	0.493504	1.0691	0.83302	0.928945	0.750178	0.886098	0.551474	0.878333	0.504893	0.753046	0.197574	1.24002	0.3828	1.22572	0.364797	1.56446	0.0455931	1.07409	0.8274	1.30446	0.248231	1.01502	1	1.19755	0.533642	1.97671	0.00850402	0.99737	1	0.862184	0.444216	1.0928	0.883802	0.797116	0.295615	0.37639	0.0520652	1.03944	1	1.31899
Monogenic_Diabetes_genes	0.806439	0.3828	1.02902	0.911988	1.07899	0.890954	1.0529	0.831293	1.10652	0.736113	1.32886	0.232528	0.928945	0.750178	1.09969	0.742167	1.06189	0.839715	0.88809	0.646409	0.890035	0.666351	1.34866	0.272678	1.10652	0.736113	1.1266	0.662739	0.827618	0.486364	0.911419	0.733669	1.33534	0.34813	1.15315	0.613276	1.2233	0.409544	0.959178	0.839712	1.04294	1	0.959211	0.902987	inf	0.268392	0.812072	0.534396	1.0523
Monogenic_AMD_genes	1.30221	0.459927	0.932444	0.893354	1.02157	1	0.714555	0.383205	1.0503	1	1.35268	0.380105	0.894931	0.749596	1.64055	0.0856671	0.998582	1	1.10791	0.875443	1.11174	0.871069	0.925401	0.889479	1.84115	0.0480691	1.69277	0.125142	1.47392	0.278526	1.24537	0.536512	0.602739	0.157635	1.07996	1	1.0799	0.874624	1.58343	0.150991	0.960783	0.853516	1.05007	1	0.629898	0.374566	1.31537	1	0.995747
MohammadiVg.WHLBLD	0.881385	0.142888	1.0808	0.346397	0.977855	0.828845	0.978666	0.807425	1.30213	0.00297432	0.993998	0.969058	0.789002	0.00877212	1.09292	0.307715	0.956639	0.584428	1.07925	0.348585	0.949625	0.506833	0.827731	0.0214678	0.941295	0.460022	0.848486	0.0407374	1.02097	0.817341	0.982542	0.834062	1.07528	0.543163	1.17734	0.0704864	0.936178	0.439003	0.735211	0.000367372	0.652791	0.000132367	0.934775	0.413958	2.61609	0.00764155	1.56433	0.0190171	0.945343
MohammadiVg.VAGINA	1.05725	0.517416	0.962035	0.630955	1.06264	0.577936	0.885089	0.139175	1.22012	0.0173243	0.929032	0.3572	0.973176	0.758618	1.18214	0.0362297	0.914783	0.244396	1.13678	0.122289	0.919904	0.271046	0.730468	8.97433e-05	0.824366	0.0129651	0.761703	0.00050833	0.909562	0.232959	1.15133	0.100522	1.14293	0.200019	1.0581	0.525531	1.09578	0.275249	0.899982	0.188351	0.861783	0.207591	1.04065	0.654983	1.41123	0.286151	0.979874	0.870395	1.04688
MohammadiVg.UTERUS	0.975513	0.782922	1.05806	0.492976	1.36231	0.00324194	0.990918	0.935938	1.17847	0.0449456	0.941566	0.461094	1.09766	0.302476	1.19064	0.0293388	0.828964	0.0147756	1.12237	0.156799	0.874784	0.0731974	0.739039	0.000180816	0.722807	2.45915e-05	0.732374	4.9729e-05	0.810729	0.00676568	1.08789	0.354563	1.18845	0.0925462	0.92977	0.398042	1.20258	0.0296079	0.901176	0.191156	0.909891	0.438875	1.06749	0.448263	0.882621	0.592145	1.25438	0.19971	1.10834
MohammadiVg.THYROID	0.905721	0.256351	1.06416	0.444788	1.13917	0.275423	1.03339	0.707448	1.38464	0.000133382	1.02913	0.749374	0.870866	0.131495	1.21049	0.0268029	0.886376	0.137996	1.0477	0.576116	0.943659	0.445891	0.855899	0.0643513	0.780672	0.00190613	0.684223	1.92838e-06	0.880745	0.106665	0.920669	0.33192	0.958801	0.736032	1.27235	0.00643252	0.903047	0.223243	0.775909	0.00316595	0.650107	0.000122999	0.961507	0.648102	1.50423	0.237345	1.29147	0.178223	0.975132
MohammadiVg.TESTIS	1.16159	0.0797712	1.01176	0.898001	1.01001	0.959774	1.09283	0.289841	1.24179	0.0115489	0.983847	0.871778	0.856597	0.0813623	1.21185	0.0199559	0.995362	0.968705	0.991446	0.93468	0.845539	0.0288201	0.809646	0.0118981	0.815167	0.0100079	0.852504	0.0437348	0.937652	0.433695	0.999998	1	1.1737	0.120131	1.36032	0.000165092	1.2314	0.0137731	0.999689	1	0.831343	0.10864	1.16344	0.0767245	1.26286	0.500277	1.34106	0.118931	1.12163
MohammadiVg.STMACH	0.989764	0.934001	0.981414	0.840451	1.19747	0.10799	1.02018	0.808157	1.03845	0.678824	0.963845	0.666591	0.924518	0.398543	1.12977	0.141481	0.827287	0.0150244	1.06381	0.445926	0.851627	0.0309692	0.814504	0.0124202	0.711719	1.72913e-05	0.726751	6.11662e-05	0.873056	0.0875936	0.987995	0.898492	1.07538	0.517753	1.18541	0.0536794	0.993858	0.967469	0.847158	0.0442706	0.819465	0.0809184	1.07506	0.396609	1.77869	0.0845288	1.34106	0.118931	1.09056
MohammadiVg.SPLEEN	0.96159	0.673112	0.941215	0.466053	1.25923	0.0397432	0.966639	0.683861	1.17906	0.0542884	0.996894	1	0.725704	0.000594335	1.11471	0.206295	0.832066	0.0194592	1.18339	0.0419914	1.00284	1	0.746053	0.000266383	0.814871	0.0111534	0.819715	0.0131002	1.03847	0.647544	1.04805	0.582523	0.963194	0.74601	1.16361	0.0830761	1.04349	0.619393	0.863083	0.0793397	0.826733	0.122169	0.968587	0.711275	1.51808	0.222955	1.41847	0.0584204	1.1113
MohammadiVg.SNTTRM	1.08144	0.353024	1.07938	0.369384	1.14662	0.208267	0.922351	0.342644	1.23082	0.0126154	0.946255	0.505509	0.879516	0.151643	1.15268	0.090195	0.980557	0.815986	1.05966	0.489788	0.967176	0.681691	0.696496	1.13553e-05	0.824451	0.0161651	0.773533	0.00146525	0.908895	0.239082	1.18638	0.0518308	1.03534	0.757545	1.23113	0.0154634	1.08026	0.361771	0.979468	0.8046	0.962792	0.760053	1.15671	0.0880984	1.25335	0.511789	1.37337	0.087539	1.18562
MohammadiVg.SLVRYG	0.989905	0.934458	1.03995	0.654244	0.975384	0.802351	0.993264	0.935568	1.15543	0.0780521	0.966023	0.676368	1.09911	0.307574	1.09852	0.239157	0.880119	0.0997858	1.09428	0.282871	0.943659	0.445891	0.721223	5.94099e-05	0.838941	0.0253348	0.785553	0.00190656	0.893327	0.148546	1.09276	0.308105	1.05431	0.644671	1.04829	0.592361	1.26296	0.00503015	0.93569	0.404958	0.955663	0.686424	1.09939	0.272555	2.92341	0.00432697	1.14642	0.469493	1.1547
MohammadiVg.SKINS	0.878457	0.132089	1.02792	0.746481	1.27598	0.0298753	0.896441	0.172841	1.33373	0.000700647	0.975981	0.784979	0.835104	0.0471798	1.16996	0.0715716	0.914065	0.258066	1.07004	0.422642	1.01902	0.825784	0.852812	0.0584669	0.880718	0.115547	0.790464	0.00320842	1.08631	0.308778	0.967684	0.709589	1.00213	1	1.13409	0.162055	0.883318	0.139014	0.648943	2.51625e-07	0.712447	0.00339126	0.9153	0.294631	1.8355	0.0662633	1.23191	0.277092	1.06019
MohammadiVg.SKINNS	0.97601	0.802705	0.964684	0.661002	1.26927	0.0418215	1.09611	0.269326	1.37404	0.000288793	0.978139	0.811587	0.798279	0.0139081	1.10854	0.226198	0.92563	0.340672	1.09402	0.276646	1.09422	0.253017	0.812464	0.0126154	0.867538	0.0879162	0.873936	0.10505	1.07243	0.402573	1.00414	0.96732	1.0366	0.749205	1.14535	0.121199	0.964477	0.68198	0.781304	0.00275175	0.623768	2.86292e-05	0.983026	0.867613	1.97844	0.0455603	1.22815	0.282043	0.960688
MohammadiVg.PTTARY	1.08116	0.364965	1.0135	0.902391	0.957003	0.703226	1.02478	0.774617	1.23393	0.013614	1.09697	0.254815	0.977742	0.825728	1.08609	0.335783	0.844676	0.0321118	0.932558	0.407117	0.879889	0.0897643	0.82363	0.0167948	0.830779	0.0174654	0.782266	0.0018614	0.846357	0.035573	0.923017	0.348607	1.19602	0.102656	1.1492	0.107952	1.05887	0.488058	0.914706	0.282966	0.857015	0.191162	0.985028	0.866925	3.56333	0.00164469	1.34801	0.125829	1.05466
MohammadiVg.PRSTTE	0.959395	0.647608	0.908205	0.233043	1.00296	1	0.947736	0.536014	1.31084	0.00126309	0.988172	0.907902	0.903943	0.273095	1.04561	0.597758	0.883576	0.109337	1.07981	0.354091	0.947205	0.484199	0.742493	0.000257028	0.789826	0.00228664	0.804789	0.00520381	0.927506	0.341659	0.997927	1	1.06208	0.596156	1.12395	0.193709	1.00669	0.935474	0.771551	0.0018652	0.769631	0.0249725	1.01276	0.900864	1.87707	0.0516785	0.976217	0.867573	0.954168
MohammadiVg.PNCREAS	0.972514	0.770198	1.06972	0.413262	1.14716	0.198336	1.05182	0.542917	1.14593	0.112437	0.993897	0.968796	0.832019	0.0478311	1.11611	0.188833	0.93603	0.410554	1.11996	0.168042	0.97897	0.798642	0.848944	0.0474958	0.85917	0.0563683	0.726796	5.17853e-05	0.991308	0.939195	1.02608	0.794699	1.00613	1	1.302	0.0028364	1.00498	0.966913	0.854517	0.0577698	0.855669	0.176774	1.10558	0.222558	2.65375	0.0077587	1.26721	0.19131	1.02259
MohammadiVg.OVARY	1.09982	0.265854	0.976504	0.775603	1.06554	0.595931	1.01174	0.904468	1.10842	0.221697	0.898688	0.18424	0.905814	0.268742	1.12296	0.151581	0.801585	0.00467951	1.04821	0.567694	0.87757	0.0766923	0.748257	0.000421053	0.675326	4.67112e-07	0.646032	3.13912e-08	0.757176	0.000441467	1.12614	0.173433	1.05303	0.640257	1.22284	0.0164324	1.17782	0.0458662	0.954601	0.570089	0.854368	0.163533	1.13331	0.142998	1.53647	0.223932	1.33804	0.0993483	0.982262
MohammadiVg.NERVET	0.945927	0.531913	1.00231	1	1.07982	0.506917	1.01424	0.870127	1.33262	0.000713244	1.05781	0.488864	0.69789	7.98468e-05	1.10208	0.257109	0.858576	0.0598359	1.16763	0.0538685	0.939587	0.418162	0.805575	0.00968267	0.830773	0.0204704	0.784451	0.0025743	1.09895	0.234045	0.951083	0.562627	1.10116	0.428221	1.19822	0.0387455	0.810522	0.00911539	0.768313	0.0022817	0.666364	0.000489162	0.90354	0.23763	1.60584	0.145932	1.42865	0.0515315	0.951814
MohammadiVg.MSCLSK	0.872311	0.11192	0.972585	0.745976	1.11403	0.361128	0.934027	0.411363	1.18293	0.049416	1.05033	0.556864	0.768236	0.0032138	1.20829	0.0260515	0.886004	0.14841	1.04197	0.610526	0.947522	0.485551	0.786556	0.00377772	0.796686	0.0037592	0.768472	0.00102955	0.916473	0.27766	0.860096	0.0715363	1.1432	0.234209	1.38656	0.000161358	0.961201	0.651514	0.772962	0.00222621	0.67196	0.000576982	1.00956	0.933766	2.24751	0.0228404	1.52604	0.0261552	1.01866
MohammadiVg.LUNG	0.941088	0.499023	0.940341	0.44984	1.25748	0.0546664	1.08652	0.313879	1.37523	0.000219741	1.07515	0.382656	0.885694	0.184417	1.13411	0.135471	0.870819	0.0795791	1.20386	0.0226722	0.970642	0.71288	0.808418	0.00860809	0.81818	0.0119812	0.775045	0.00152742	1.00877	0.939195	1.0177	0.86577	1.18778	0.1289	1.25626	0.00876748	0.879055	0.109361	0.772121	0.00269195	0.674874	0.000698993	1.03777	0.680002	1.93256	0.0591741	1.40006	0.0719946	0.943619
MohammadiVg.LIVER	0.971205	0.764872	1.02972	0.740961	1.0688	0.541077	1.04489	0.597999	1.11524	0.20078	0.930607	0.384449	0.881088	0.172695	1.01276	0.899374	0.880494	0.122438	1.02243	0.808612	0.963762	0.651203	0.85356	0.0591641	0.851298	0.0449017	0.786364	0.00270533	0.976264	0.78623	1.05198	0.579452	1.07867	0.49501	1.10334	0.260072	1.02048	0.833087	0.859874	0.0722361	0.825501	0.103487	1.04536	0.615348	1.76327	0.0846444	1.36413	0.0872954	0.950433
MohammadiVg.LCL	1.21606	0.0172922	0.96195	0.648591	1.08209	0.491118	1.03864	0.657252	0.989313	0.93256	0.810716	0.0108107	0.860133	0.0996369	1.09641	0.269869	0.881494	0.1292	1.02878	0.74111	0.879024	0.085079	0.580365	3.57125e-10	0.674836	6.18654e-07	0.660153	4.18882e-07	0.724511	7.27489e-05	1.01352	0.896736	1.08511	0.450087	1.42299	2.11953e-05	1.10191	0.269147	1.09377	0.279349	0.986511	0.899895	1.0061	0.965666	1.56262	0.24238	1.23877	0.23601	0.970368
MohammadiVg.KDNCTX	1.00675	1	1.02825	0.822483	1.21202	0.112764	0.756302	0.0201274	1.23146	0.0639753	0.905474	0.387416	0.860961	0.28331	0.942877	0.592752	1.05773	0.608934	1.15581	0.217438	0.931387	0.530494	0.89842	0.353974	0.9209	0.480812	0.915628	0.431294	0.968266	0.795525	1.13161	0.310765	0.67738	0.00954495	0.621483	0.000322469	1.0067	1	0.860933	0.190813	0.790936	0.128659	1.17953	0.157797	1.76208	0.27686	0.716846	0.0963139	1.06598
MohammadiVg.HRTLV	1.01775	0.866767	0.997782	1	1.05638	0.608587	0.911038	0.244736	1.19676	0.0324184	0.934238	0.40905	0.917141	0.356371	1.0895	0.316236	0.840927	0.027077	1.07524	0.376417	0.971565	0.717293	0.769632	0.00151639	0.78979	0.0024363	0.748538	0.000212003	0.909763	0.233503	0.963078	0.670871	0.951286	0.67002	1.14813	0.108501	0.940513	0.474744	0.934196	0.41083	0.913967	0.44518	1.04345	0.643876	2.03035	0.0349785	0.96394	0.811991	0.898382
MohammadiVg.HRTAA	1.0203	0.837877	0.961447	0.632975	1.03292	0.793598	0.976521	0.777572	1.19333	0.0375184	0.99397	0.968984	0.936125	0.469322	1.16311	0.0735066	0.920728	0.295821	1.00436	0.968213	0.95137	0.527036	0.747365	0.000350746	0.849103	0.0392473	0.778908	0.00148289	0.920413	0.298882	1.04938	0.586502	1.08645	0.458112	1.06455	0.469791	0.898509	0.208091	0.831852	0.0261043	0.818759	0.0788243	1.00008	1	2.20848	0.0227365	0.95434	0.750471	0.971774
MohammadiVg.Geuvadis	1.18744	0.169179	0.988645	0.950842	0.847166	0.351124	1.49534	0.00156828	1.10822	0.47192	0.782204	0.0512503	1.05867	0.726894	1.22387	0.110899	0.925003	0.536954	1.16437	0.280827	0.724851	0.00425036	0.593726	6.37176e-05	0.662819	0.000415352	0.533417	1.79692e-07	0.713827	0.00377019	1.3219	0.0413861	1.39738	0.0197987	1.40044	0.00498751	1.47101	0.0033258	1.03745	0.807678	0.93635	0.715107	1.04949	0.748318	1.5494	0.524343	1.24967	0.457587	1.01908
MohammadiVg.FIBRBLS	1.01368	0.901622	0.98468	0.868983	1.05104	0.695241	1.05211	0.547893	1.18369	0.051511	0.845663	0.0387537	0.967224	0.745026	1.09937	0.254132	0.776493	0.00176443	1.02996	0.744323	0.805607	0.00371378	0.655707	1.00721e-06	0.696665	3.69078e-06	0.663147	2.30018e-07	0.826611	0.0143706	1.05278	0.550383	1.24602	0.0278623	1.61388	8.7266e-09	1.17039	0.0685816	1.05938	0.50882	0.751373	0.0167447	1.19147	0.0424064	1.92669	0.0880582	1.60984	0.00981468	1.07977
MohammadiVg.ESPMSL	0.961366	0.672201	0.947086	0.519155	1.04207	0.746555	1.01705	0.869189	1.25227	0.00832431	0.975924	0.784726	0.959705	0.658939	1.33552	0.000564859	0.974503	0.755499	1.13971	0.115058	0.882865	0.0978352	0.805485	0.00909607	0.807764	0.00594011	0.811219	0.00971719	0.908336	0.229666	0.985258	0.864691	1.18793	0.105452	1.32397	0.00108437	0.869686	0.0939703	0.821002	0.0170176	0.873709	0.250674	1.07267	0.425232	1.2176	0.595328	1.54459	0.0202866	1.0112
MohammadiVg.ESPMCS	1.00693	0.966855	0.913947	0.264552	0.970137	0.78441	0.978666	0.807425	1.27101	0.0049462	0.959879	0.633958	0.906659	0.296274	1.12299	0.170275	0.801101	0.00589802	1.151	0.0839806	1.02473	0.768225	0.770301	0.00165718	0.815167	0.0100079	0.705753	1.6362e-05	0.947009	0.508591	1.00152	1	1.2102	0.078902	1.2833	0.00328384	0.987992	0.900472	0.82563	0.0232415	0.733914	0.00867352	1.12961	0.160068	2.93215	0.00431952	1.17336	0.380746	1.05571
MohammadiVg.ESPGEJ	1.02585	0.797822	0.937831	0.444826	1.15082	0.20417	1.01445	0.869004	1.15111	0.102045	0.896773	0.173474	0.960511	0.654171	1.22268	0.0173224	0.939811	0.436808	0.9858	0.873172	0.905144	0.186554	0.755428	0.000707329	0.755588	0.000335622	0.777751	0.00153674	0.904395	0.204702	1.01901	0.834802	1.13671	0.232223	1.23893	0.0141685	0.836852	0.0271817	0.898519	0.19889	0.768014	0.0258351	0.996275	0.966525	1.28972	0.50165	1.55328	0.023163	1.0169
MohammadiVg.CLNTRN	0.969001	0.737951	0.952965	0.574182	1.26567	0.0447902	0.958392	0.623363	1.16614	0.0691532	0.856718	0.0516576	0.960347	0.682795	1.17017	0.0618091	0.888449	0.136647	1.12575	0.159543	0.91326	0.228126	0.830774	0.0267289	0.807764	0.00594011	0.807492	0.00705131	0.860731	0.0553127	1.1078	0.240309	1.1454	0.205869	1.17179	0.0669426	1.05138	0.541774	0.76849	0.00149249	0.853954	0.174767	0.890421	0.178297	1.48298	0.235814	1.28028	0.166989	1.05789
MohammadiVg.CLNSGM	0.955655	0.616274	1.08661	0.327458	1.10654	0.364877	1.03118	0.715086	1.25464	0.00756411	1.05582	0.509097	0.93107	0.425563	1.22908	0.0141725	0.889451	0.138554	1.06267	0.468021	0.966612	0.66455	0.744938	0.00025697	0.776533	0.00159112	0.782728	0.00188504	1.0242	0.786723	1.03545	0.706097	1.07867	0.49501	1.17667	0.0494331	0.970979	0.743726	0.941333	0.46226	0.800279	0.0610501	1.0829	0.366771	1.59191	0.182297	1.38434	0.081215	0.979779
MohammadiVg.BRNSPC	1.04857	0.592698	1.06044	0.484568	1.24541	0.0306346	0.907413	0.246471	1.25731	0.00498034	0.996932	1	0.981201	0.855529	1.00809	0.93619	0.963249	0.642805	1.04378	0.624695	0.90595	0.20165	0.876092	0.108277	0.808328	0.00719019	0.772764	0.00108552	0.865531	0.065499	1.33706	0.000938044	1.22487	0.0682567	0.956437	0.607771	0.944877	0.509171	0.983017	0.837659	0.871868	0.235719	1.11989	0.173163	1.19981	0.595066	1.09946	0.631349	1.27097
MohammadiVg.BRNSNG	1.07719	0.400156	0.957363	0.596077	1.45228	0.00021312	0.88714	0.142168	1.25814	0.00524053	0.92796	0.364106	0.912227	0.32271	1.04305	0.607598	1.01869	0.82022	1.04951	0.571945	0.930725	0.363211	0.919884	0.31652	0.889031	0.140161	0.748939	0.000250596	0.891843	0.151145	1.16679	0.0706032	1.07477	0.521318	0.853946	0.0670789	0.977504	0.806052	0.951521	0.543132	0.937483	0.581555	1.05651	0.527109	1.01965	1	1.18881	0.34111	1.25662
MohammadiVg.BRNPTM	1.04093	0.669415	0.89293	0.166912	1.47307	0.00016907	0.932989	0.402791	1.18313	0.0424507	1.06581	0.448285	0.915679	0.332219	1.05577	0.516921	0.949126	0.511903	1.05704	0.517763	1.09461	0.244096	0.849853	0.0417339	0.861936	0.0645779	0.883413	0.120012	0.984866	0.875885	1.1037	0.267291	1.37238	0.00393325	0.895056	0.201178	0.859719	0.0705369	0.864228	0.0738071	1.03017	0.860582	1.08547	0.35173	0.828011	0.431438	1.26286	0.219057	1.12345
MohammadiVg.BRNNCC	0.981933	0.864399	0.965062	0.659872	1.28661	0.0151268	1.13801	0.114125	1.11614	0.191795	1.05723	0.503942	1.00659	0.964365	1.11409	0.192461	0.926274	0.333052	1.02704	0.773314	1.03117	0.708798	0.804613	0.00700333	0.902888	0.200989	0.915704	0.275361	0.98539	0.87805	1.0432	0.637481	1.35544	0.00468353	0.875012	0.118611	0.830345	0.026019	0.841679	0.0383341	1.03941	0.811332	1.0686	0.463569	1.48145	0.273218	1.35267	0.0827344	1.1289
MohammadiVg.BRNHPT	0.947535	0.552998	0.919776	0.299633	1.41777	0.000673083	0.927474	0.366741	1.15629	0.0808145	1.02562	0.780793	0.987509	0.892009	1.09149	0.300949	0.948324	0.508393	1.11349	0.191413	1.0659	0.423922	0.898261	0.190038	0.905793	0.23086	0.893697	0.160749	0.894179	0.161755	1.11854	0.182926	1.33398	0.00812816	0.924257	0.371974	0.942788	0.491568	0.791215	0.00520061	0.975165	0.858238	1.09858	0.266398	0.912085	0.691156	1.37061	0.0772617	1.04968
MohammadiVg.BRNHPP	0.895551	0.213838	0.87442	0.0949632	1.45678	0.000211533	0.851375	0.0459174	1.29067	0.00200126	1.04116	0.636494	0.888004	0.185384	0.998449	1	0.928661	0.351325	1.09711	0.257011	1.08025	0.32568	1.0122	0.907028	0.895101	0.169839	0.943389	0.468378	0.967469	0.698256	1.09154	0.311902	1.20276	0.108745	0.863871	0.0930961	0.930727	0.374999	0.814263	0.0124947	0.897099	0.345102	1.12036	0.183518	1.16482	0.694304	1.47408	0.0375807	1.21114
MohammadiVg.BRNCTXB	1.0878	0.346809	0.913927	0.262854	1.45818	0.000317695	1.08095	0.35284	1.22232	0.015012	1.09299	0.273036	0.969611	0.728253	1.046	0.596279	0.88583	0.122048	0.948973	0.539	0.98045	0.821746	0.90858	0.24648	0.923826	0.329228	0.904606	0.205228	0.903756	0.203118	1.02669	0.771641	1.45472	0.000468866	0.920806	0.324896	0.866648	0.0860071	0.920278	0.309508	0.904653	0.382708	1.12632	0.166642	0.904029	0.689549	1.28028	0.166989	1.36249
MohammadiVg.BRNCTXA	1.02894	0.767588	0.847451	0.0428227	1.38131	0.00189702	0.994221	0.967655	1.19993	0.029564	0.978927	0.814985	0.932579	0.448612	1.0866	0.313437	0.905426	0.211202	1.04047	0.651264	1.05397	0.515997	0.867607	0.0771782	0.936205	0.416385	0.892086	0.151631	0.914591	0.263391	1.12574	0.165351	1.31971	0.0115371	0.791291	0.006227	0.923071	0.344941	0.917969	0.292803	0.866779	0.225428	1.05747	0.508051	0.960743	0.896369	1.1362	0.514554	1.19582
MohammadiVg.BRNCHB	1.19383	0.033621	0.994017	0.967259	1.02727	0.832977	1.10994	0.207885	1.23468	0.013479	0.886468	0.125288	1.03637	0.720072	1.10655	0.214272	0.875316	0.100671	1.09334	0.299279	0.962518	0.63113	0.793912	0.00481239	0.844301	0.0326076	0.825457	0.0132778	0.910565	0.243643	1.02653	0.765059	1.33992	0.00647108	1.08717	0.323917	1.01973	0.839898	0.929809	0.361703	0.9565	0.722747	1.10737	0.245848	1.08234	0.892995	1.77552	0.00263729	1.13884
MohammadiVg.BRNCHA	1.0175	0.867712	1.02917	0.745136	1.17822	0.136048	1.05201	0.540095	1.1116	0.215377	0.921287	0.311122	0.904917	0.280664	0.961581	0.649297	0.827537	0.0177288	1.11102	0.204631	0.967107	0.681367	0.86917	0.09004	0.811888	0.00695578	0.84427	0.0281153	0.87767	0.0939755	1.07349	0.422339	1.19061	0.0977642	1.04974	0.585678	1.0867	0.321839	0.884233	0.137615	0.909923	0.414165	0.919836	0.331724	1.03023	1	2.00399	0.000343318	1.21578
MohammadiVg.BRNCDT	1.03587	0.705614	0.952311	0.550788	1.44677	0.000391841	1.01711	0.839533	1.12539	0.150472	0.990892	0.937753	0.936414	0.455474	1.17506	0.0505324	0.964191	0.647392	1.01004	0.934365	0.965488	0.673934	0.902306	0.214202	0.911391	0.254231	0.932001	0.378416	0.955064	0.58369	1.09114	0.326811	1.30167	0.0155024	0.911503	0.286493	0.988039	0.900333	0.770296	0.0016815	0.89851	0.364431	1.0723	0.441091	1.16482	0.694304	1.03751	0.87056	1.26517
MohammadiVg.BRNAMY	1.0178	0.866575	0.935304	0.41508	1.51426	2.61502e-05	0.926061	0.348688	1.2365	0.00976246	1.10117	0.229112	0.967212	0.720819	0.946499	0.50055	1.00135	1	1.0607	0.469907	1.0903	0.27108	0.951149	0.55295	0.927739	0.352694	0.928132	0.343829	1.02016	0.820779	1.11994	0.184178	1.22678	0.0862429	0.798827	0.00757315	0.908539	0.253746	0.838763	0.0296893	0.843211	0.143138	1.12821	0.157608	0.81844	0.428391	1.18974	0.332156	1.26996
MohammadiVg.BRNACC	0.960795	0.669885	0.944054	0.493106	1.44018	0.000270831	0.980357	0.808372	1.20822	0.0192402	0.990619	0.936827	1.06648	0.501245	1.12122	0.160311	0.967512	0.67759	0.971	0.73792	1.08988	0.272154	0.891299	0.161871	1.00628	0.968448	0.934228	0.397588	0.926218	0.347482	1.06491	0.470726	1.38106	0.00425285	0.8768	0.114443	0.964514	0.682792	0.974656	0.7503	1.02171	0.908474	1.1224	0.186238	0.811278	0.426671	1.40118	0.0634008	1.19909
MohammadiVg.BREAST	0.893338	0.20085	1.02792	0.746481	1.19374	0.115017	1.00024	1	1.27	0.00411835	1.01483	0.87805	0.986297	0.892323	0.985014	0.869295	0.893944	0.152895	1.1248	0.143427	0.913941	0.237457	0.820377	0.0148613	0.876114	0.0956321	0.817774	0.0118765	1.01194	0.908009	0.929865	0.383141	0.920479	0.448797	1.16724	0.0814737	0.98731	0.902493	0.84867	0.0500715	0.840621	0.157118	1.11142	0.22354	1.19818	0.604496	1.30212	0.145106	1.02905
MohammadiVg.AVG	0.859765	0.0784758	0.940179	0.47027	0.967108	0.784764	1.07691	0.392212	1.15558	0.101974	1.10262	0.278691	0.900612	0.244732	1.0894	0.327222	1.04106	0.663124	0.993281	0.934371	1.0487	0.592185	0.873649	0.124191	0.922768	0.369536	1.05247	0.578576	1.31186	0.00115497	0.948865	0.552408	1.08736	0.469627	1.21745	0.0285992	0.885291	0.147821	0.837754	0.0397256	0.655301	0.000177978	0.968578	0.705649	1.45864	0.272338	1.5626	0.0216723	1.05613
MohammadiVg.ARTTBL	0.950001	0.577998	0.961216	0.63379	1.04636	0.701064	0.938415	0.438847	1.29812	0.00254002	1.03056	0.727003	0.870214	0.133929	1.29996	0.00156423	0.891198	0.152885	1.09355	0.265459	0.924876	0.304294	0.769913	0.00132615	0.798066	0.00440799	0.809965	0.00840142	0.959761	0.618603	0.941922	0.486134	1.21376	0.0834576	1.21786	0.0248943	0.908539	0.253746	0.787479	0.00544014	0.729695	0.00906539	0.984347	0.865873	1.4449	0.286691	1.42789	0.0559513	1.04927
MohammadiVg.ARTCRN	0.973697	0.775126	0.991509	0.935615	1.09929	0.385941	1.00179	1	1.14701	0.106493	0.953302	0.562047	0.944478	0.537226	1.07013	0.416614	0.915004	0.252799	1.01779	0.84058	0.936727	0.396093	0.690035	5.41398e-06	0.788857	0.00253496	0.752024	0.000299112	1	1	0.964395	0.672967	1.30805	0.0124525	1.12892	0.157339	0.95202	0.570337	0.90599	0.232694	0.871915	0.255628	1.06095	0.502243	1.26052	0.512106	1.28028	0.166989	1.10229
MohammadiVg.ARTAORT	0.928553	0.388809	0.884753	0.136209	1.34178	0.0098047	1.0028	1	1.32787	0.000660926	1.00926	0.937526	0.90962	0.298593	1.20497	0.0257108	0.873615	0.0831871	1.09568	0.260931	0.952454	0.531791	0.767144	0.00114359	0.765459	0.000708324	0.804803	0.00623474	0.965488	0.673934	0.939251	0.490672	1.03667	0.751201	1.21505	0.0253788	0.898092	0.201768	0.859498	0.0718256	0.837146	0.139623	1.06962	0.430802	1.79415	0.0847555	1.21191	0.286531	1.06577
MohammadiVg.ADRNLG	1.053	0.546839	1.09683	0.280523	1.17351	0.151246	1.07556	0.375828	1.14729	0.110885	0.925631	0.356172	0.952376	0.591387	1.17557	0.0527332	0.816259	0.00944403	0.959144	0.602509	0.880624	0.0873069	0.754335	0.000635348	0.709759	9.34307e-06	0.733255	8.39969e-05	0.911772	0.247	0.931951	0.414101	1.06381	0.573883	1.09869	0.275924	1.05306	0.556575	0.870762	0.0928438	0.739523	0.0108061	1.21319	0.0236732	1.77937	0.0972094	1.26268	0.178788	1.04064
MohammadiVg.ADPVSC	0.975385	0.800171	0.968911	0.716728	0.956266	0.669365	0.896291	0.190846	1.24165	0.0130713	0.996799	1	0.965681	0.722047	1.15833	0.0811065	0.875585	0.0931084	1.09416	0.279316	0.924119	0.31088	0.741645	0.000343962	0.822077	0.0145608	0.844205	0.0377671	0.994041	0.969167	1.0376	0.674023	1.17912	0.141295	1.16008	0.0835581	0.90391	0.21153	0.75664	0.000932217	0.699783	0.00251444	1.08203	0.363493	2.29979	0.0170729	1.03751	0.87056	1.0417
MohammadiVg.ADPSBQ	0.91818	0.332197	0.970556	0.720388	1.24112	0.0615483	1.02793	0.74367	1.3662	0.000255152	1.04075	0.63815	0.87187	0.139357	1.10852	0.243554	0.919227	0.300112	1.05679	0.500926	0.942196	0.439871	0.869811	0.090887	0.873338	0.0879716	0.882222	0.122832	1.03314	0.700277	1.02973	0.742151	1.00704	0.956715	1.26681	0.0078015	0.797625	0.00593373	0.788291	0.00518852	0.57018	7.99729e-07	1.02289	0.801943	2.39852	0.0129276	1.38286	0.0920344	1.04905
MODY_genes	0.946963	0.708253	0.946546	0.695768	0.946891	0.752022	0.921868	0.580768	1.02721	0.893609	1.15776	0.310555	1.00419	1	1.0064	1	1.26345	0.0697588	0.903156	0.453615	1.11727	0.433498	1.12574	0.418278	1.18579	0.228498	1.03757	0.838654	0.972835	0.892256	1.11468	0.457869	0.937762	0.710536	1.21599	0.211781	1.31274	0.0584148	1.05971	0.698773	1.02416	1	0.950784	0.730059	5.6654	0.0651894	0.643477	0.0415906	0.972791
MissenseZ_Samocha	0.933818	0.444904	0.856978	0.059325	2.08911	1.05955e-10	1.14726	0.109404	1.11456	0.202032	0.935856	0.43931	0.903656	0.273829	1.44575	6.12929e-06	1.10423	0.211489	1.25452	0.00916466	1.08459	0.323284	0.838045	0.0338625	0.94571	0.516859	0.989821	0.934185	1.11923	0.186322	1.20127	0.0345151	7.41863	3.7945e-36	0.948242	0.518349	1.33527	0.00113487	0.903549	0.218559	1.12829	0.325166	1.04878	0.602176	0.850197	0.506376	2.17225	0.000209789	1.499
Microalbumin_Disorder_genes	1.06121	0.903133	0.808436	0.404436	0.992961	1	1.00623	1	1.02529	1	0.93886	0.900203	0.899774	0.718021	0.892447	0.638047	1.07631	0.823318	0.836296	0.514316	0.915885	0.809033	1.18025	0.607366	1.19156	0.502783	1.21636	0.523948	1.16833	0.618527	1.43879	0.200147	0.774744	0.33251	2.044	0.0156118	1.4701	0.136001	1.20171	0.536676	1.03859	1	1.1745	0.595	0.446212	0.16805	0.755119	0.48954	0.782942
MGI_essential	0.944447	0.388411	0.891546	0.0794024	1.42864	1.10695e-05	1.10493	0.139937	1.01519	0.843945	1.11927	0.090069	1.12522	0.093549	1.26882	0.000268485	1.00425	0.949832	1.11301	0.13357	1.1629	0.0206639	0.957148	0.51841	1.03573	0.619336	1.19633	0.00707378	1.24106	0.00114957	1.19754	0.0109043	1.55662	7.08521e-08	0.990206	0.891814	1.14572	0.042478	0.977333	0.72458	1.37468	0.00125258	1.1521	0.0485565	0.732308	0.127917	0.946288	0.688372	1.25274
LoF_twohits	1.47163	0.0398139	1.32513	0.188073	0.612484	0.0105886	0.693829	0.141286	0.811005	0.330029	0.950678	0.910567	0.794096	0.204417	0.891925	0.562464	0.998577	1	0.724617	0.140523	1.0306	1	1.28454	0.346685	1.34866	0.272678	1.5446	0.107214	1.38363	0.226129	0.648447	0.0343919	0.672246	0.0187108	0.882328	0.589419	1.87482	0.016847	1.2999	0.228958	0.562632	0.0110222	0.740665	0.113386	2.244	0.724297	0.580403	0.0684698	0.995688
Kinase_Uniprot	1.07415	0.699648	1.07486	0.64402	0.924747	0.710959	0.941108	0.741508	0.973798	0.935101	0.854437	0.398306	1.25154	0.226809	1.19488	0.298563	0.965505	0.822669	1.0691	0.743803	1.1707	0.373229	1.22117	0.220597	1.15213	0.398557	1.09081	0.636611	0.98737	1	1.9644	0.000313045	1.58674	0.0203406	0.971076	0.862632	1.81651	0.00149822	1.06821	0.710356	1.41526	0.203702	1.15457	0.40538	0.704798	0.448646	0.723122	0.275047	0.806879
InWeb	1.09401	0.298836	0.908744	0.221236	1.38202	0.00267058	1.14513	0.0952414	1.08503	0.322072	0.966897	0.68039	0.894304	0.191608	1.10738	0.191127	0.92945	0.334895	1.23623	0.00879977	0.968024	0.671406	0.702359	9.02462e-06	0.823502	0.0107975	0.750573	0.000226937	0.955052	0.569638	0.982165	0.817047	1.65163	9.44728e-07	1.19511	0.0265347	1.06489	0.448566	1.08776	0.304001	1.03006	0.820884	1.063	0.46364	1.07185	0.895761	1.28668	0.139493	1.42142
Insulin_Disorder_genes	1.071	0.621547	0.916248	0.497628	1.0846	0.64192	0.986143	0.94942	1.06649	0.657164	1.09595	0.518917	0.883445	0.353498	1.10586	0.432724	1.06914	0.599012	0.908182	0.467484	1.05401	0.713127	0.919568	0.53717	1.00729	1	0.95355	0.753007	0.926361	0.577968	1.04162	0.784795	1.12877	0.434444	1.15727	0.306799	1.09863	0.489385	0.906617	0.426422	1.16071	0.431273	1.10054	0.509543	1.48039	0.661917	0.879019	0.555645	1.14011
Immune_Dysregulation_genes	0.976243	0.899284	0.836132	0.182092	0.935707	0.70176	0.98503	0.943187	0.98276	0.947447	1.20407	0.222615	1.1063	0.496247	0.913626	0.485251	1.27014	0.0717687	0.959541	0.826583	1.14189	0.371195	0.872897	0.38595	1.26426	0.100773	1.14113	0.392859	1.1741	0.272063	1.14465	0.339014	1.021	0.941139	1.24027	0.14907	1.13242	0.423339	1.10958	0.447538	1.29624	0.20846	0.953905	0.779448	1.74153	0.487199	0.87809	0.547895	0.987551
highShet_Cassa	1.03371	0.629228	0.947936	0.407109	1.61773	8.85471e-08	1.16369	0.0213539	1.13538	0.0593923	1.06756	0.313924	1.07573	0.300748	1.34336	3.90228e-06	1.08142	0.206023	1.19198	0.0109548	1.06539	0.321586	0.749799	9.85703e-06	0.864714	0.0251629	0.8696	0.0305341	1.06226	0.366261	1.09683	0.170089	2.71104	4.83836e-31	1.06001	0.368545	1.17786	0.0124642	0.896376	0.0893063	1.34944	0.00220855	1.17585	0.0194615	0.718178	0.104772	1.67443	0.000634825	1.90558
highPLI_Exac	1.0208	0.747327	0.992169	0.908002	1.38997	1.39713e-05	1.23306	0.000659861	1.05436	0.389079	1.05362	0.383937	1.2812	0.000126139	1.44888	2.62526e-10	1.03584	0.551271	1.15637	0.0240861	1.11292	0.0663971	0.796939	0.000139418	0.874658	0.0240978	0.899383	0.0769475	1.00178	1	1.26074	0.000259556	2.71015	1.38001e-37	1.11237	0.0731963	2.09014	6.43605e-30	0.994752	0.9317	1.47242	1.09146e-05	1.32341	1.60844e-05	0.574713	0.00275394	1.14672	0.302323	1.49283
highPhi	1.01236	0.95581	1.03207	0.819333	0.662537	0.00263394	1.31083	0.0322106	0.993214	1	0.948978	0.688894	1.45971	0.00304987	1.3822	0.00339685	0.846774	0.136381	1.14573	0.307612	1.0125	0.955563	0.803053	0.0698869	0.701919	0.00487648	0.764433	0.0259898	0.79375	0.0628945	1.3777	0.0117067	2.06698	1.2041e-06	1.14426	0.220232	3.63543	6.87099e-16	1.28966	0.0208906	1.77632	0.00392367	1.41352	0.0156601	0.73043	0.319886	0.525667	0.00200657	1.19506
high_EDS	0.836704	0.00441178	0.870509	0.024705	1.47452	2.82727e-07	1.106	0.13798	0.963879	0.586843	1.40775	9.50265e-08	0.867665	0.0232018	1.10311	0.129851	1.18472	0.00850608	1.07298	0.31399	1.58686	3.56425e-11	1.26925	0.000138362	1.27628	0.00028717	1.44859	1.08477e-08	1.19991	0.00540362	1.12182	0.100423	1.35699	3.31588e-05	0.698499	5.89957e-08	1.14522	0.0310259	0.866334	0.0182086	1.27481	0.0075391	1.17278	0.0259687	0.605733	0.0089154	0.596964	2.45858e-05	1.27831
Hematologic_Disorder_genes	1.00856	1	0.872303	0.340322	1.09732	0.621112	0.970281	0.839493	0.893431	0.451292	0.981248	0.945174	0.975033	0.89037	1.14451	0.311164	0.858874	0.245241	0.925563	0.61871	0.984386	0.950002	0.849199	0.25242	0.868653	0.288026	0.983033	0.947867	1.10821	0.45088	1.26836	0.0945713	1.14006	0.416522	1.52931	0.00287554	1.27775	0.116462	1.14174	0.334138	1.37415	0.143876	0.980311	0.889593	1.28618	0.817907	0.69749	0.121186	1.09688
Hart2017_nonessential	1.0605	0.64776	0.965686	0.778469	0.817064	0.0898895	0.98276	0.902764	0.959119	0.743267	1.18082	0.197193	1.09555	0.476141	0.998527	1	0.985838	0.910076	0.813081	0.0831791	1	1	1.2461	0.0649744	1.14758	0.265326	1.23696	0.0742667	1.05728	0.679699	1.12883	0.330581	0.885726	0.32409	1.00083	1	1.38317	0.00674976	0.99346	0.955437	1.13813	0.469946	0.956165	0.719334	0.825754	0.565861	0.717762	0.104858	0.944033
Hart2017_essential	1.07205	0.61907	0.937494	0.620084	0.859104	0.257005	0.870817	0.333719	1.04439	0.763631	1.16073	0.306373	1.02496	0.89465	0.948949	0.696376	1.08223	0.568249	0.918452	0.544333	1.12688	0.377293	1.11346	0.440656	1.19998	0.188061	1.26733	0.0739422	1.07329	0.64178	1.06573	0.684928	0.859388	0.274911	1.13995	0.352226	1.53779	0.00100559	1.01409	0.952358	0.902142	0.586883	1.04406	0.78339	0.951218	0.827565	0.703213	0.119475	0.95655
Haploinsufficient	0.631448	0.0849565	0.841438	0.516409	1.82325	0.107477	1.32757	0.303855	0.765146	0.408341	1	1	1.42147	0.248817	2.5771	0.00120884	1.03216	1	1.46579	0.282893	1.3496	0.303586	0.592067	0.0663112	0.707868	0.26988	0.850886	0.670711	1.25213	0.494965	1.65366	0.0803257	2.4998	0.0116031	1.67534	0.128652	1.52332	0.1839	0.707666	0.218567	1.03583	1	1.86555	0.0388905	0.460737	0.178525	0.343342	0.0241486	1.82333
GWAS_nearest	0.940298	0.214703	1.05691	0.266064	1.14231	0.0209801	0.980149	0.70038	0.878726	0.00794904	1.10516	0.0428954	1.18141	0.00114338	1.09034	0.0758031	1.14577	0.00535419	1.03232	0.538747	1.17375	0.00120008	1.12173	0.0195024	1.09976	0.0556988	1.1643	0.00196572	1.07701	0.135697	1.16594	0.00305192	1.12299	0.0296411	0.81216	3.83176e-05	1.38204	9.46904e-11	1.01967	0.698358	1.36091	6.62733e-06	1.16111	0.00387361	0.477684	1.02982e-05	0.805348	0.0217734	1.12516
Growth_Defect_genes	1.0685	0.604562	0.893754	0.329406	0.903795	0.456757	1.30175	0.0228748	0.907737	0.426664	0.816182	0.09788	1.14312	0.296081	0.942031	0.589877	0.796095	0.0469275	1.09784	0.466531	0.800456	0.0486004	0.666313	0.000777119	0.7301	0.00665111	0.751525	0.0156816	0.748467	0.0137858	1.14592	0.273667	1.11598	0.407111	1.5186	0.000936127	1.25489	0.0859715	1.24244	0.0666041	1.1241	0.515223	1.20841	0.132512	0.755411	0.425131	0.825162	0.329732	1.02701
Greene_thyroid	1.05309	0.532615	1.05103	0.517022	0.98765	0.889919	0.925645	0.335974	0.919694	0.296616	0.970893	0.729458	0.96968	0.710789	0.986013	0.874303	1.03561	0.667781	1.04951	0.571945	0.923149	0.307684	0.936449	0.429147	0.973491	0.757291	0.865618	0.0685291	0.955696	0.586408	1.03402	0.71271	1.0193	0.833851	1.1454	0.0936104	1.20693	0.0181477	0.990515	0.906466	1.12227	0.305619	1.01856	0.83602	0.881967	0.583293	0.97004	0.822614	1.0166
GPCRs_UniProt_Guide	1.05691	0.680658	0.898769	0.380911	0.880758	0.313333	0.935964	0.650249	0.956106	0.734125	1.1948	0.193374	1.08852	0.535184	1.03571	0.808962	1.04112	0.768082	0.920424	0.520435	1.07458	0.589522	1.16387	0.229633	1.20722	0.141165	1.24346	0.0808923	1.0153	0.950885	1.07945	0.56113	0.959369	0.747767	1.13692	0.342198	1.55906	0.00038739	1.03975	0.774906	1.0953	0.668575	1.03069	0.847938	0.776636	0.53069	0.649237	0.0328957	0.958262
Genes_withSNPs_r05_10kb	0.628104	3.68938e-07	0.676391	0.00547216	0.755129	0.00818455	0.639803	9.45181e-05	1.1812	0.120258	1.33102	0.00822111	0.542489	2.77399e-09	0.759364	0.0105438	1.09997	0.4097	0.978027	0.828315	1.31458	0.0142972	1.32474	0.00593055	1.48819	0.000338639	1.73387	5.63407e-07	1.82935	1.90743e-08	0.789938	0.00959445	0.874964	0.153966	0.816422	0.0698021	0.125093	4.59511e-80	0.602615	7.762e-06	0.390687	5.0085e-16	0.814296	0.0222289	1.28196	0.72119	1.33224	0.175103	0.744148
Genes_withSNPs_r05_100kb	0.645503	1.9828e-06	0.664017	0.00530881	0.761562	0.0173534	0.718583	0.00342032	1.14373	0.224022	1.36525	0.00535577	0.452639	4.03851e-14	0.754941	0.0133627	1.06085	0.642798	1.01381	0.892636	1.29746	0.0210142	1.22386	0.0533517	1.18474	0.145493	1.55116	7.46279e-05	1.80632	5.65258e-08	0.805052	0.0226413	1.01776	0.889623	0.846103	0.152104	0.15101	2.92988e-71	0.564702	1.01197e-06	0.372752	2.72725e-17	0.851785	0.0828151	1.2285	0.719492	1.55795	0.0443072	0.786656
Genes_withSNPs_r03_10kb	0.613668	6.18598e-08	0.720155	0.0206192	0.716867	0.00166743	0.667393	0.000260596	1.17934	0.122024	1.32536	0.00870976	0.511923	6.81852e-11	0.75163	0.00920325	1.05268	0.664861	1.01079	0.93034	1.38184	0.00348007	1.37251	0.00148606	1.40352	0.00231455	1.66352	2.17714e-06	1.77388	6.64032e-08	0.897777	0.235972	0.858879	0.104727	0.773238	0.0208021	0.126397	5.63563e-81	0.621276	3.4315e-05	0.378154	7.8992e-17	0.824093	0.0339793	1.3424	0.600412	1.31007	0.202879	0.741902
Genes_withSNPs_r03_100kb	0.648204	3.10305e-06	0.629588	0.00180295	0.773039	0.0269758	0.739149	0.008698	1.14528	0.221696	1.43915	0.00119094	0.468475	8.24364e-13	0.781221	0.0335173	1.11395	0.38077	0.981976	0.856911	1.31743	0.0150481	1.27879	0.0201498	1.19778	0.125666	1.582	4.07262e-05	1.84013	2.607e-08	0.765147	0.0053533	1.03157	0.74605	0.915496	0.455355	0.147809	7.33091e-72	0.591096	1.19213e-05	0.377575	1.87906e-16	0.84852	0.0734699	1.00416	1	1.63193	0.0340147	0.726213
Genes_withSNPs_r01_10kb	0.663575	4.12819e-06	0.721848	0.0211781	0.796571	0.0314409	0.638734	5.22116e-05	1.21334	0.0659608	1.36892	0.00282494	0.52185	1.27836e-10	0.755577	0.010668	1.04938	0.674362	1.05391	0.570193	1.33566	0.00723576	1.39576	0.000931432	1.35239	0.00560923	1.53307	4.73411e-05	1.76939	2.954e-08	0.813124	0.0203212	0.902568	0.267974	0.745203	0.0080685	0.153798	1.10337e-71	0.622028	2.41945e-05	0.411919	1.85065e-14	0.754798	0.00170455	1.29035	0.617384	1.45692	0.0714145	0.802182
Genes_withSNPs_r01_100kb	0.660842	1.21072e-05	0.677752	0.00888964	0.716685	0.00427334	0.733017	0.00823171	1.14769	0.218169	1.29643	0.024619	0.466413	1.51001e-12	0.823287	0.100921	1.05727	0.675788	1.02688	0.784705	1.46504	0.000816701	1.26571	0.0300928	1.1665	0.203357	1.63989	1.23203e-05	1.78865	2.04808e-07	0.743789	0.00236927	1.13175	0.191863	0.880645	0.271424	0.150901	1.56478e-69	0.638074	0.000128999	0.352714	1.99984e-18	0.834646	0.054808	0.986907	0.853503	2.03393	0.00393809	0.754903
Genes_withSNPs_allSNPs_100kb	0.618388	3.8942e-07	0.669902	0.00648205	0.726211	0.00748048	0.779887	0.0280423	1.11057	0.359064	1.26651	0.0342799	0.476365	1.19542e-12	0.83477	0.127735	1.09348	0.478368	1.01704	0.856045	1.25711	0.0455655	1.19606	0.0958435	1.09484	0.459784	1.41958	0.00195631	1.68422	2.15869e-06	0.725904	0.000734127	1.02793	0.782364	0.903213	0.390312	0.152277	1.74613e-73	0.561519	1.04175e-06	0.359183	1.76181e-17	0.745332	0.00171688	1.37266	0.578933	1.86543	0.00832588	0.79118
Genes_withSNPs_all_SNPs_10kb	0.668101	1.27371e-05	0.629588	0.00180295	0.701873	0.00130896	0.658304	0.000345186	1.13382	0.262119	1.36568	0.00449151	0.528773	9.74318e-10	0.793942	0.0456398	1.11395	0.38077	1.07435	0.428233	1.28346	0.0275509	1.26321	0.0287713	1.20599	0.0994665	1.50306	0.000230324	1.72462	4.8155e-07	0.749417	0.00189838	0.91187	0.317226	0.851642	0.169779	0.146678	1.18193e-72	0.535663	9.32774e-08	0.368172	2.74553e-17	0.793446	0.011571	1.22184	0.719552	1.49405	0.060834	0.804496
Genes_clinvar_pathovariant_04022020	1.0621	0.272229	0.860579	0.00517767	1.13832	0.0388174	1.08234	0.156771	0.961725	0.48459	0.997105	0.978521	1.09712	0.103691	1.0121	0.832482	1.02805	0.613922	1.03315	0.5709	0.991397	0.893276	0.979866	0.726066	0.96756	0.555841	0.965756	0.535479	1.00864	0.893523	1.16705	0.0070837	1.02185	0.721386	1.23908	0.000142087	1.5729	2.17901e-15	1.13741	0.0148077	1.21895	0.00997325	1.04764	0.422945	0.878361	0.464521	0.665041	4.89691e-05	0.997947
FinucaneSEG.Whole_Blood	0.778336	0.00575013	0.899056	0.272076	0.713776	0.00040029	0.925574	0.490387	0.852499	0.0858287	1.19452	0.0698773	0.810148	0.012907	1.11638	0.219541	1.66071	3.21305e-09	0.989265	0.900869	1.28796	0.0128752	1.25214	0.0156973	1.70905	7.57553e-08	1.54942	1.36598e-05	1.63589	3.22711e-07	0.801639	0.0104217	0.914442	0.29732	1.0868	0.404644	0.783036	0.0042846	0.877837	0.170382	0.650662	5.73122e-05	0.721051	0.000124879	1.78867	0.143409	0.716343	0.0272862	0.83622
FinucaneSEG.Vagina	0.888087	0.123394	1.13165	0.122492	1.03969	0.684979	0.959774	0.605024	1.01701	0.851314	1.05238	0.50946	1.08838	0.314065	1.17782	0.0364911	1.19563	0.0147923	1.22737	0.0131449	1.08546	0.292505	0.942995	0.443144	1.04144	0.620603	1.03137	0.707895	1	1	1.07755	0.383887	0.93681	0.449993	0.849033	0.0437274	0.940279	0.422767	0.930129	0.342747	1.00355	1	1.13175	0.123512	0.972052	0.901539	0.944325	0.705823	0.932302
FinucaneSEG.Uterus	0.923303	0.273755	1.00008	1	1.01523	0.866675	1.02449	0.729388	1.12747	0.0967037	0.86243	0.0271414	1.01686	0.849597	1.10558	0.158531	0.756624	7.16494e-05	1.00059	1	0.813422	0.00147634	0.794289	0.00089231	0.776537	0.000121407	0.755149	2.84964e-05	0.754861	2.25514e-05	1.03278	0.685026	0.998428	1	1.04593	0.548903	1.31489	0.000203218	0.886501	0.0864446	1.08871	0.430169	1.06216	0.422811	1.43699	0.194427	0.906859	0.475452	0.896833
FinucaneSEG.Thyroid	0.994603	0.970661	1.10937	0.163567	0.941126	0.502021	1.03585	0.659291	1.01584	0.856408	0.848602	0.0219495	0.975903	0.754861	0.906777	0.200951	0.864208	0.0506025	1.00491	0.969868	0.867916	0.0445459	0.938065	0.390834	0.877112	0.0623484	0.94304	0.411155	0.861107	0.0342154	1.07411	0.372453	0.772739	0.00152477	1.10581	0.180712	1.20411	0.0163743	0.957818	0.571355	1.08279	0.475204	1.04371	0.595496	2.10001	0.0266729	0.887237	0.388261	0.882214
FinucaneSEG.Testis	1.24054	0.0522773	0.947799	0.736214	0.520169	5.47363e-07	0.766297	0.0750793	0.804753	0.0761237	0.962844	0.836552	0.9674	0.814858	0.910204	0.438517	1.33308	0.0629638	0.81482	0.079582	1.13455	0.449116	1.72346	9.02712e-05	1.48158	0.0111212	1.65754	0.000795658	1.51002	0.00664322	0.793007	0.0567436	0.827998	0.0853778	0.970465	0.852282	0.896118	0.384665	1.12333	0.349038	0.818569	0.180339	0.818537	0.0834004	1.61968	0.629874	1.02692	1	0.814298
FinucaneSEG.Stomach	1.02951	0.716213	1.04304	0.564747	1.0964	0.300128	0.958793	0.562022	0.974489	0.746329	0.99516	0.972218	1.00866	0.938244	0.878801	0.0903235	0.850672	0.0206249	0.954847	0.54922	0.869726	0.0442702	0.934127	0.355758	0.878938	0.0697127	0.879891	0.0681865	0.951206	0.490089	0.982612	0.819426	0.795974	0.00624226	1.04635	0.584261	0.989756	0.911428	0.917066	0.255695	1.1225	0.300398	1.08068	0.310643	1.06523	0.902771	0.826241	0.169681	0.997869
FinucaneSEG.Spleen	1.0062	0.968643	0.961506	0.615995	0.829339	0.0375549	0.896543	0.167966	1.06273	0.446584	1.04934	0.547086	0.86505	0.0754697	0.917876	0.278007	0.964401	0.635169	1.09536	0.231227	1.04201	0.604158	0.937961	0.411767	1.00852	0.94007	1.04696	0.57007	1.22731	0.00530001	0.91516	0.262104	0.671344	2.66787e-06	1.11237	0.212814	0.889626	0.12694	0.750112	0.000453084	0.754976	0.00603491	0.954696	0.547535	1.0493	1	0.822619	0.178286	0.791501
FinucaneSEG.Small_Intestine_Terminal_Ileum	0.882623	0.101353	1.01125	0.910492	0.832647	0.0339007	0.93382	0.375399	1.03945	0.628965	1.03322	0.684857	0.955504	0.584302	0.900018	0.166079	0.985958	0.859575	0.980084	0.792832	1.03287	0.686397	1.08029	0.316087	1.08319	0.29875	1.07242	0.369534	1.09081	0.245616	0.85175	0.0374604	0.742679	0.000216829	1.16398	0.0558573	0.965418	0.651026	0.923953	0.302784	1.0278	0.835958	0.98915	0.908534	1.169	0.621076	0.851161	0.237248	0.85451
FinucaneSEG.Skin_Sun_Exposed_Lower_leg	1.0106	0.913287	0.929363	0.33306	0.880069	0.131364	0.966416	0.669926	1.147	0.0696802	1.00534	0.970899	0.842462	0.0256738	1.21113	0.00989608	1.22293	0.00523245	0.951201	0.521866	1.09937	0.204332	0.958544	0.585364	0.929047	0.347035	0.949523	0.50639	1.10896	0.160929	0.95273	0.541369	0.946056	0.515883	0.970497	0.726555	0.936986	0.395207	0.906658	0.185192	0.646127	3.73184e-06	1.04496	0.575012	1.65436	0.0755361	0.917159	0.519915	1.00752
FinucaneSEG.Skin_Not_Sun_Exposed_Suprapubic	0.940656	0.422438	0.893377	0.140028	0.839813	0.0376772	0.943253	0.45726	1.17858	0.0290988	0.991873	0.941209	0.83988	0.0234241	1.16002	0.0505835	1.20544	0.0108359	0.991252	0.909671	1.14085	0.0784921	0.967918	0.685167	0.911904	0.239396	0.933026	0.37159	1.10889	0.166676	0.919496	0.281194	0.931204	0.390285	1.00571	0.968563	0.898543	0.157678	0.866946	0.0568822	0.622778	6.07162e-07	1.042	0.596794	1.88056	0.0394373	0.882347	0.386935	0.981236
FinucaneSEG.Prostate	0.867496	0.0737667	0.962989	0.638224	0.944209	0.526486	0.877567	0.097034	1.07261	0.37951	0.883039	0.0907819	0.845811	0.0499907	0.797392	0.00540022	0.680598	7.80378e-07	1.08836	0.285383	0.83654	0.0124782	0.798742	0.00291008	0.784826	0.000851034	0.854631	0.031393	0.870749	0.0555205	1.01184	0.907859	0.613424	4.00231e-08	1.14952	0.0930843	1.06341	0.452029	0.791313	0.00377691	0.811048	0.0474502	0.953387	0.538618	1.38662	0.298686	0.808747	0.142627	0.82681
FinucaneSEG.Pituitary	1.03856	0.678397	1.16794	0.0576037	0.934868	0.484409	0.867084	0.0855697	1.01877	0.843989	0.916091	0.276514	1.01369	0.895581	0.929968	0.366253	0.94768	0.531715	1.09141	0.314294	0.903975	0.210861	1.13842	0.10737	1.05753	0.489872	0.947858	0.512099	1.00889	0.938775	0.983064	0.865387	0.846438	0.0755908	1.06542	0.475289	1.03253	0.710089	0.983748	0.84124	0.841543	0.109661	1.04488	0.620631	1.86984	0.076121	1.02683	0.939194	0.813265
FinucaneSEG.Pancreas	0.819905	0.0275005	0.953624	0.645006	0.862511	0.140961	0.949984	0.666554	0.812282	0.0288681	1.46525	0.000398763	0.844758	0.0613142	1.01184	0.925061	1.41532	0.000490005	0.774835	0.00665538	1.57072	0.000107023	1.46484	0.000145484	1.77448	2.85749e-07	1.7061	9.38061e-07	1.72666	5.38929e-07	0.80185	0.0187915	0.942876	0.496586	0.922163	0.437245	0.707038	0.000365285	0.914182	0.34494	0.753853	0.0172965	0.856995	0.100102	1.06002	1	0.582039	0.000579931	0.938298
FinucaneSEG.Ovary	0.93474	0.38853	0.962055	0.623936	0.984756	0.863075	0.992804	0.94131	1.03837	0.633596	0.930963	0.316726	1.00588	0.96908	1.04802	0.545828	0.721928	1.63016e-05	1.16481	0.0531151	0.988533	0.891954	0.803861	0.00262939	0.835525	0.00946463	0.819832	0.00484149	0.79753	0.00143058	1.0827	0.316643	0.815836	0.0106342	0.986379	0.880997	1.3224	0.000270935	1.0998	0.209399	1.06695	0.561073	1.15688	0.0593742	1.45339	0.247957	1.19778	0.273688	0.916044
FinucaneSEG.Nerve_Tibial	1.15924	0.0458291	1.12982	0.0930601	1.01179	0.901649	1.09157	0.239154	0.956274	0.549141	0.811862	0.00293492	1.10333	0.191963	1.19098	0.0159079	0.752285	5.59995e-05	1.03759	0.64784	0.854325	0.0226824	0.850374	0.0228058	0.852739	0.0218987	0.830569	0.00793503	0.731561	7.32636e-06	1.17952	0.0344199	1.17598	0.0412788	1.06856	0.358081	1.35083	5.46524e-05	1.06174	0.394909	1.33949	0.00681772	1.03413	0.694302	1.32347	0.381219	0.893561	0.406307	0.916676
FinucaneSEG.Muscle_Skeletal	1.04865	0.524556	1.0039	0.972263	1.15197	0.106915	1.0639	0.398468	1.18122	0.0173698	0.831072	0.00688563	0.967553	0.657312	0.939093	0.363477	0.926784	0.275355	1.10164	0.178132	0.903196	0.125933	0.73337	1.29418e-05	0.751608	2.63518e-05	0.755574	5.23667e-05	0.805058	0.00169497	0.992853	0.942423	1.02779	0.751712	1.19174	0.0150824	1.19804	0.011362	0.999672	1	1.16593	0.151794	1.13634	0.081246	1.53311	0.124553	1.00976	1	1.10998
FinucaneSEG.Minor_Salivary_Gland	1	1	1.03992	0.622604	0.901324	0.235204	0.927489	0.350555	0.99458	0.9706	0.976207	0.769839	1.13337	0.122697	1.0663	0.417013	0.983716	0.833161	1.03053	0.71768	0.95411	0.539196	0.897806	0.147068	0.991753	0.940776	0.888815	0.111417	0.992195	0.942385	1.11475	0.178577	0.887087	0.150716	1.01672	0.871273	1.07588	0.345359	0.994065	0.940201	0.995693	0.959482	1.01692	0.841448	1.61149	0.126216	0.948138	0.710463	1.05168
FinucaneSEG.Lung	0.944471	0.460797	0.909147	0.191833	0.935786	0.445414	0.869626	0.0703079	0.940656	0.422438	1.05411	0.478721	0.983184	0.849268	0.985658	0.85786	1.13029	0.0698394	1.00546	0.970042	1.00252	1	1.00476	0.972508	1.12253	0.114931	1.02105	0.800591	1.13906	0.0684652	1.04524	0.575542	0.98173	0.84296	0.952276	0.519094	1.07982	0.307316	0.904362	0.167951	0.905034	0.320279	0.977277	0.763209	1.29695	0.351006	0.905583	0.508967	1.032
FinucaneSEG.Liver	0.854406	0.0545548	0.904942	0.224963	0.993016	0.963145	0.931572	0.412801	0.985116	0.876912	0.969109	0.721507	0.915815	0.301681	0.865465	0.0763717	0.961536	0.634651	0.909522	0.219692	0.979126	0.815854	1.28004	0.0022133	1.10377	0.223496	1.09361	0.26283	1.01849	0.845116	1.08557	0.352487	0.726466	0.000142351	1.05957	0.524288	0.988135	0.900053	0.923627	0.330235	1.04072	0.745105	1.05758	0.495772	1.43761	0.247577	0.940649	0.653242	0.857523
FinucaneSEG.Kidney_Cortex	0.843631	0.0306475	0.994395	0.96905	1.07471	0.463857	0.834307	0.0191605	1.12572	0.123804	0.897949	0.152656	0.874065	0.0963657	0.740609	0.000133639	0.800806	0.00382494	1.07541	0.343319	0.915289	0.226735	1.08744	0.27848	0.930181	0.331792	0.984674	0.857651	1.02572	0.748434	0.907147	0.215668	0.723635	0.000169057	1.03054	0.743777	0.940212	0.422253	0.868665	0.0757216	0.746268	0.00360412	0.99448	0.940319	1.45734	0.248188	0.8234	0.181241	0.892359
FinucaneSEG.Heart_Left_Ventricle	1.02851	0.735816	0.945256	0.449207	1.1688	0.0829567	1.004	0.971163	1.13234	0.0841722	0.896077	0.120246	0.901332	0.172248	0.90374	0.158261	0.916434	0.22098	1.10988	0.167011	0.90866	0.161089	0.811907	0.00329413	0.848741	0.017412	0.754005	3.93133e-05	0.783913	0.000377725	0.951019	0.522018	0.906897	0.214783	0.980151	0.793836	1.04252	0.56814	0.919862	0.248881	1.05289	0.63974	1.04648	0.550948	1.27797	0.401121	0.745882	0.0313094	1.01427
FinucaneSEG.Heart_Atrial_Appendage	1.01161	0.909262	0.990272	0.91121	1.24121	0.0153405	0.953945	0.540645	1.03941	0.615335	0.962441	0.617028	1.00763	0.939212	0.907457	0.189945	1.01976	0.799076	1.00375	0.968791	1.05506	0.474983	0.981846	0.828184	1.00522	0.971216	0.900958	0.153803	0.853551	0.0321698	0.904508	0.217994	1.00702	0.937134	0.850081	0.0361552	1.0673	0.377727	0.952901	0.511609	1.13934	0.229957	1.05715	0.503769	0.957154	0.80444	0.68413	0.00467871	1.07369
FinucaneSEG.Fallopian_Tube	0.856475	0.0390602	0.925228	0.32921	0.990078	0.930848	1.02227	0.791983	1.1762	0.0363863	0.902534	0.157292	1.02402	0.779219	1.0919	0.26291	0.984549	0.851724	1.08356	0.304327	1.01827	0.829175	0.984218	0.855556	1.02101	0.800783	1.01064	0.913115	0.896128	0.138582	1.05306	0.513439	0.817915	0.0188423	0.994837	0.968695	1.25946	0.00295699	0.823645	0.010371	0.958049	0.674773	1.11808	0.155291	1.94818	0.0351901	0.922743	0.602219	0.812857
FinucaneSEG.Esophagus_Muscularis	0.959416	0.576522	0.980332	0.78668	1.27091	0.00455666	0.983701	0.811812	1.08415	0.255387	1.0126	0.871697	1.11423	0.151749	1.09485	0.197597	0.778042	0.000176948	1.15038	0.0495287	0.901509	0.103941	0.734515	2.94473e-06	0.800893	0.000726608	0.772682	9.72753e-05	0.811002	0.00121805	1.01021	0.914792	1.10675	0.205074	1.02975	0.700013	1.08959	0.224658	0.978435	0.756027	1.04079	0.69996	1.09091	0.235239	1.32032	0.30677	1.08031	0.634536	1.10581
FinucaneSEG.Esophagus_Mucosa	0.988818	0.910454	0.984676	0.849967	0.969794	0.722967	0.915674	0.261083	1.06644	0.410759	1	1	1.0148	0.874321	1.07138	0.367538	1.08539	0.247539	1.15815	0.0591623	0.911942	0.210542	0.933629	0.363665	1.01651	0.853492	0.851818	0.0325734	0.969754	0.693972	1.0424	0.631403	0.97026	0.737073	1.06416	0.44796	0.885421	0.108161	1.00249	1	0.911563	0.364397	1.034	0.67163	2.19569	0.0136236	0.987264	0.94072	0.94357
FinucaneSEG.Esophagus_Gastroesophageal_Junction	0.880204	0.0770716	0.977526	0.758124	1.23861	0.0117578	0.94449	0.409569	1.065	0.384341	0.991616	0.922474	1.07531	0.323746	1.11484	0.123605	0.854398	0.0196226	1.10203	0.172044	0.897818	0.0941232	0.806337	0.00124175	0.807816	0.00122957	0.839521	0.00859873	0.796466	0.000488531	1.02201	0.772622	1.13431	0.120101	1.00322	0.972007	1.12704	0.0891141	0.964585	0.60488	1.00938	0.960932	1.07176	0.345063	1.46539	0.168447	1.10192	0.536103	1.06203
FinucaneSEG.Colon_Transverse	0.781823	0.00077434	0.945873	0.445449	0.938366	0.469136	0.927608	0.300499	1.13213	0.0947468	0.968761	0.675052	1.10215	0.226499	0.949098	0.48802	0.833167	0.00878504	0.991947	0.913434	0.956004	0.524011	0.911593	0.196702	0.876711	0.061895	0.861946	0.0363522	0.934442	0.338446	0.931752	0.337481	0.759355	0.000638923	1.16006	0.0527244	0.936077	0.367371	0.886409	0.100257	0.879849	0.194213	1.02713	0.739653	1.54738	0.12434	0.819852	0.137861	0.943452
FinucaneSEG.Colon_Sigmoid	0.948019	0.46455	0.965393	0.627587	1.24865	0.00812069	0.982212	0.808109	1.13451	0.0787128	0.970241	0.669388	1.12206	0.126371	1.13318	0.0813744	0.728456	4.45821e-06	1.09683	0.203396	0.919752	0.20146	0.815577	0.00275959	0.825328	0.00387153	0.850016	0.0163469	0.901835	0.123167	1.03553	0.635392	0.990786	0.935918	0.952821	0.497952	1.12926	0.0885941	0.938012	0.35415	1.122	0.258516	1.13177	0.0987053	1.15282	0.641633	0.944782	0.676333	1.08078
FinucaneSEG.Cervix_Endocervix	0.944017	0.436287	0.96149	0.609026	1.03889	0.670961	1.08538	0.281572	1.09598	0.218705	0.975904	0.753311	1.13008	0.12613	1.02539	0.742462	0.866296	0.0503901	1.06583	0.404637	0.885904	0.0788334	0.806774	0.00302613	0.891983	0.104928	0.842297	0.015748	0.824774	0.00583048	1.02171	0.789379	0.929185	0.37324	1.04701	0.5488	1.1605	0.0480547	0.905405	0.176152	1.08587	0.42511	1.17421	0.0353117	1.00453	1	0.92065	0.562168	0.909484
FinucaneSEG.Cervix_Ectocervix	0.971054	0.714842	0.995579	0.968835	1.11345	0.233661	0.944357	0.464886	1.10013	0.223789	1.09972	0.210348	1.06012	0.491172	1.07987	0.321956	1.05927	0.44137	1.09785	0.242461	1.02328	0.774861	0.8896	0.117031	1.0164	0.853943	0.920088	0.280029	0.929595	0.339149	1.04013	0.635017	0.964978	0.674035	0.82736	0.0180702	0.943057	0.445445	0.879286	0.0860689	0.92711	0.446056	1.14298	0.0904453	0.999515	1	1.01612	1	0.935857
FinucaneSEG.Cells_Transformed_fibroblasts	1.07123	0.344007	0.927181	0.293648	0.978368	0.79771	1.11446	0.113775	1.03593	0.631071	0.850875	0.0166833	0.995584	0.9706	1.00084	1	0.824603	0.0048735	1.03731	0.629643	0.819736	0.0020194	0.630424	3.22923e-11	0.732953	2.13713e-06	0.644327	6.58858e-11	0.67836	9.93621e-09	1.11878	0.13819	1.16959	0.0379426	1.26814	0.00103891	1.17237	0.0203401	1.12285	0.0984603	1.14071	0.190388	1.19277	0.022834	1.75132	0.0636912	1.16995	0.305231	1.10171
FinucaneSEG.Cells_EBV-transformed_lymphocytes	1.12098	0.125986	0.987538	0.859594	1.01639	0.89309	1.04864	0.503701	1.04678	0.544656	0.799275	0.00141967	0.999065	1	0.97085	0.694949	0.894773	0.112535	1.08346	0.280156	0.862815	0.0273735	0.633259	2.3004e-10	0.847811	0.0155141	0.667321	1.38462e-08	0.840923	0.013172	1.03106	0.68759	0.940641	0.429542	1.43853	8.67971e-07	1.18316	0.0175226	1.01009	0.91405	1.13468	0.231341	1.08439	0.272894	1.05974	0.900647	1.23882	0.177157	0.995745
FinucaneSEG.Breast_Mammary_Tissue	1.01581	0.856548	0.965196	0.639153	1.10756	0.235845	1.08786	0.277283	0.973024	0.724436	0.887	0.0898252	1.07985	0.306817	1.05032	0.498862	1.03719	0.604649	1.01737	0.849861	0.896753	0.121527	0.851317	0.0202616	0.876487	0.0641481	0.908829	0.183494	0.865429	0.0462379	1.10791	0.184202	1.05273	0.512231	0.936426	0.392285	1.06116	0.426212	0.984327	0.8295	1.12841	0.25749	1.18084	0.0325912	1.41332	0.270958	1.07737	0.669364	0.984272
FinucaneSEG.Brain_Substantia_nigra	1.06551	0.437021	1.03382	0.667075	1.6338	1.58619e-08	1.06065	0.434103	1.04192	0.604538	1.16028	0.0451795	1.18983	0.0289531	0.879418	0.0750204	1.18929	0.0199475	0.976623	0.77985	1.14945	0.0800815	1.27262	0.00067645	1.24759	0.00333421	1.29082	0.000383145	1.03577	0.659115	1.18313	0.0342208	1.58038	3.01227e-07	0.730007	3.19752e-05	0.827326	0.00640603	1.05759	0.452537	1.14004	0.220715	1.00964	0.906697	0.440348	0.000142478	1.43327	0.0311137	1.33273
FinucaneSEG.Brain_Spinal_cord_cervical_c-1	1.06043	0.466848	1.08047	0.294401	1.45141	1.67986e-05	1.06688	0.39365	1.08405	0.287593	1.08437	0.278286	1.12396	0.146243	0.90374	0.158261	1.07505	0.326645	0.976236	0.780095	1.08081	0.324058	1.21405	0.00702721	1.0324	0.688506	1.17565	0.0240078	0.953754	0.537589	1.20235	0.0205964	1.38138	0.000160596	0.76023	0.000263083	0.878681	0.0649203	1.13798	0.0778518	1.17667	0.129092	0.885297	0.130792	0.492068	0.0012335	1.44584	0.0230606	1.34644
FinucaneSEG.Brain_Putamen_basal_ganglia	1.03705	0.668483	1.00792	0.915314	1.70493	1.11132e-09	1.2019	0.0151811	1.01934	0.824355	1.24354	0.00357333	1.06806	0.410867	0.85773	0.0359484	1.16119	0.0476234	0.945414	0.498233	1.19795	0.0272933	1.37919	6.99704e-06	1.41652	3.85388e-06	1.49807	2.12347e-08	1.12514	0.124624	1.16844	0.0499409	1.66583	6.84612e-08	0.707845	6.81517e-06	0.789184	0.00090681	1.01038	0.912853	1.06826	0.539333	1.04806	0.557296	0.460073	0.000412546	1.70171	0.00133779	1.2394
FinucaneSEG.Brain_Nucleus_accumbens_basal_ganglia	1.0062	0.968643	0.971962	0.693499	1.68085	4.12568e-09	1.13072	0.101377	0.991537	0.940004	1.25898	0.00227612	1.11173	0.1811	0.823157	0.00799445	1.22467	0.00755081	0.919533	0.309455	1.34653	0.000384051	1.39227	4.32959e-06	1.57867	2.70001e-09	1.6427	2.74837e-11	1.24864	0.00418042	1.16636	0.0542203	1.67067	7.18573e-08	0.736577	7.01024e-05	0.805156	0.00240377	0.99968	1	1.07961	0.50025	1.03123	0.723385	0.421795	4.84585e-05	1.60275	0.00473325	1.23253
FinucaneSEG.Brain_Hypothalamus	1.07906	0.349236	1.03661	0.641046	1.69636	1.58575e-09	1.06892	0.378849	0.968178	0.686397	1.24746	0.00262332	1.2153	0.0140519	0.850421	0.0246584	1.14885	0.0637946	0.955973	0.598056	1.27913	0.00256864	1.38621	3.87473e-06	1.49096	1.32773e-07	1.58261	4.21492e-10	1.19673	0.0193141	1.09882	0.238978	1.58318	3.21959e-07	0.752412	0.000155457	0.784561	0.000457077	1.00762	0.942099	1.05111	0.644802	1.02364	0.782259	0.534515	0.00588906	1.67012	0.00179683	1.281
FinucaneSEG.Brain_Hippocampus	0.991188	0.938775	1.04964	0.503782	1.84979	2.52726e-12	1.12794	0.109168	1.05492	0.487333	1.22582	0.00575239	1.12093	0.14987	0.871727	0.0580524	1.22902	0.00528356	1.01022	0.904212	1.25581	0.00421934	1.34154	2.54197e-05	1.39558	8.75359e-06	1.46298	1.07807e-07	1.0995	0.210821	1.16029	0.0621608	1.6871	1.06239e-08	0.682835	3.68918e-07	0.801861	0.00148945	1.09544	0.212282	1.09449	0.414459	1.02252	0.782846	0.48794	0.00118745	1.42137	0.0261206	1.30579
FinucaneSEG.Brain_Frontal_Cortex_BA9	0.95515	0.57007	0.963325	0.602466	1.66826	2.44374e-09	1.1284	0.103014	1.0053	0.971016	1.25803	0.00159093	1.07586	0.341921	0.840589	0.0156423	1.13434	0.0867325	0.944531	0.475153	1.27534	0.001957	1.24444	0.00161987	1.39489	5.75679e-06	1.51712	4.92608e-09	1.17679	0.028472	1.09084	0.255942	1.88153	9.67864e-12	0.754856	0.000162963	0.810964	0.00237828	0.999676	1	1.12396	0.265893	1.03347	0.698349	0.449227	0.000173464	1.47384	0.013121	1.24806
FinucaneSEG.Brain_Cortex	0.988493	0.90916	0.982488	0.807493	1.61965	1.32699e-08	1.07253	0.348981	1.01328	0.884503	1.31878	0.000151265	1.00538	0.969117	0.8387	0.0157382	1.13673	0.084179	0.9297	0.368191	1.28896	0.00145645	1.29745	0.000167424	1.47741	1.005e-07	1.58381	1.41881e-10	1.25311	0.00237174	1.11561	0.153878	1.56036	2.55872e-06	0.699778	2.34913e-06	0.818742	0.00408235	0.92762	0.289756	0.99233	0.95868	1.03228	0.704224	0.458675	0.000229279	1.27113	0.12144	1.19023
FinucaneSEG.Brain_Cerebellum	0.938448	0.424969	0.991713	0.915829	1.35321	0.000345454	1.00153	1	0.928569	0.326066	1.12305	0.118504	1.17414	0.0467567	0.865364	0.0474646	1.02326	0.767562	0.891862	0.155466	1.10041	0.230769	1.22571	0.0038889	1.34691	4.90266e-05	1.28684	0.000508958	1.08821	0.268071	1.111	0.178426	1.16779	0.0914405	0.790706	0.00198513	0.895074	0.128606	0.913632	0.216417	1.17388	0.134789	0.989214	0.909183	0.536395	0.00468971	1.31985	0.0824232	1.00845
FinucaneSEG.Brain_Cerebellar_Hemisphere	0.971286	0.731248	1.00587	0.94403	1.42501	4.30712e-05	1.05579	0.464822	0.961574	0.612916	1.09578	0.21916	1.22243	0.011983	0.962979	0.615178	1.07338	0.341225	0.944824	0.474699	1.07566	0.35941	1.16853	0.0280419	1.24828	0.00243323	1.27597	0.000769728	1.05339	0.505499	1.09379	0.260756	1.26936	0.00626103	0.809103	0.00458423	0.93129	0.330751	0.966171	0.638017	1.34484	0.00576959	1.01214	0.87846	0.546883	0.00725118	1.31783	0.0902085	1.07235
FinucaneSEG.Brain_Caudate_basal_ganglia	1.01518	0.876622	1.00642	0.943872	1.73664	3.01327e-10	1.14991	0.0626372	0.964749	0.655758	1.22074	0.00740361	1.08651	0.291663	0.8535	0.0288335	1.18142	0.0259499	0.930694	0.380481	1.29862	0.00142861	1.36605	1.32508e-05	1.45843	6.36343e-07	1.56196	1.04257e-09	1.15874	0.0550132	1.13501	0.109998	1.54761	2.66801e-06	0.735827	5.0226e-05	0.815162	0.00423852	1.02595	0.745852	1.04051	0.72148	1.0506	0.555251	0.494937	0.00167362	1.58844	0.00540671	1.24689
FinucaneSEG.Brain_Anterior_cingulate_cortex_BA24	0.948561	0.515033	0.983583	0.833369	1.70088	7.26432e-10	1.10217	0.191934	1.00808	0.941631	1.24017	0.00317182	1.10117	0.229454	0.829474	0.00983722	1.20266	0.0125845	0.950798	0.525153	1.25508	0.00454353	1.30154	0.00015296	1.4345	1.11288e-06	1.53885	1.7528e-09	1.22024	0.00746455	1.09814	0.222871	1.69678	1.71762e-08	0.704465	2.60564e-06	0.797649	0.00104156	0.987282	0.859893	1.10067	0.380841	1.01777	0.846444	0.496204	0.00129415	1.38397	0.0388725	1.24984
FinucaneSEG.Brain_Amygdala	0.990979	0.938051	1.07352	0.324264	1.72639	3.92193e-10	1.15304	0.0584962	1.04703	0.556406	1.23629	0.00381974	1.05881	0.482835	0.887214	0.0995087	1.13593	0.0884834	1.02692	0.748094	1.26508	0.00320842	1.38687	2.71202e-06	1.38638	1.16874e-05	1.47373	5.47862e-08	1.12363	0.122144	1.14201	0.0936977	1.72725	4.2274e-09	0.700266	2.4611e-06	0.787186	0.000565771	1.03367	0.666997	1.03992	0.719941	1.00731	0.937591	0.49636	0.00169298	1.60558	0.00444253	1.38253
FinucaneSEG.Bladder	0.951878	0.504717	1.03227	0.665851	1.12483	0.178338	0.977713	0.774153	1.06668	0.388552	0.851361	0.0222434	1.19967	0.0166765	1.1376	0.073829	0.789092	0.000573801	1.03895	0.630383	0.837056	0.00805986	0.741828	1.86696e-05	0.746411	1.80639e-05	0.708089	7.05867e-07	0.74233	1.39609e-05	1.14655	0.0758781	0.968997	0.702194	1.04136	0.590721	1.3908	8.23611e-06	0.982885	0.807732	1.17537	0.114354	1.07039	0.38615	1.58556	0.116895	0.991096	0.945374	1.04893
FinucaneSEG.Artery_Tibial	1	1	1.066	0.359109	1.20066	0.0296702	1.14063	0.0535291	0.924208	0.253986	0.952638	0.47495	1.15335	0.0411634	1.27025	0.000382008	0.863019	0.02401	1.08234	0.29282	0.900159	0.104887	0.853898	0.0163791	0.931984	0.29589	0.869433	0.0373211	0.819988	0.0031412	1.21637	0.00731462	1.22736	0.00700291	1.04595	0.518871	1.22315	0.00306079	1.03484	0.621978	1.21114	0.0491221	1.13709	0.0971047	0.798703	0.295271	0.92733	0.586319	1.19164
FinucaneSEG.Artery_Coronary	0.925102	0.29628	0.974651	0.746632	1.12015	0.194974	1.12111	0.117295	0.995125	0.972119	0.972588	0.708169	1.06257	0.412044	1.08589	0.246252	0.90615	0.144375	0.969765	0.706797	0.856174	0.0225988	0.871248	0.0403696	0.986267	0.86523	0.892856	0.106426	0.792883	0.000800871	1.15097	0.0626504	1.01774	0.843354	0.941012	0.40294	1.13508	0.0713219	1.0021	1	1.03331	0.767328	1.16673	0.0498276	0.859314	0.475191	0.863514	0.285452	0.948553
FinucaneSEG.Artery_Aorta	0.982328	0.830463	0.975937	0.748827	1.24646	0.010563	1.09849	0.189795	0.981206	0.80953	0.959076	0.550614	1.13065	0.0910406	1.13301	0.0754534	0.925424	0.249383	0.970095	0.706508	0.906706	0.151506	0.887938	0.0759647	1.0204	0.78873	0.951561	0.480579	0.871951	0.0444138	1.15289	0.0580187	1.04179	0.609842	0.937184	0.385028	1.21634	0.00504978	0.94909	0.460526	1.10575	0.341402	1.20245	0.0185134	0.745047	0.19569	0.88958	0.391834	1.05407
FinucaneSEG.Adrenal_Gland	1.00828	0.940901	1.00662	0.941618	1.23539	0.0224533	0.993225	0.944787	1.11289	0.138643	0.94512	0.430335	0.863746	0.0526579	0.837836	0.015433	0.734617	1.33049e-05	1.05947	0.416322	0.855989	0.0180127	0.777318	0.00039146	0.777275	0.000142891	0.782628	0.000277871	0.822918	0.00361086	1.01574	0.856907	0.895245	0.152545	1.30166	0.000467659	1.10398	0.170263	0.952901	0.511609	0.966743	0.759054	0.973279	0.724264	1.35786	0.279811	1.31723	0.0794516	0.833347
FinucaneSEG.Adipose_Visceral_Omentum	0.928844	0.327034	0.96857	0.662977	1.1985	0.0357002	1.08525	0.279462	1.01482	0.861026	1.05219	0.47521	1.13816	0.0821117	1.095	0.210196	1.17065	0.0200599	1.04708	0.547242	1.09217	0.214094	0.924127	0.26103	1.02727	0.726589	1.11815	0.117014	1.03506	0.648385	1.20183	0.0174583	1.01005	0.90626	0.829657	0.0143107	0.935551	0.344202	0.922729	0.257914	1.14206	0.206695	1.14359	0.0857892	1.36114	0.279707	1.32055	0.0687297	1.13743
FinucaneSEG.Adipose_Subcutaneous	1.01789	0.830937	0.983875	0.830451	1.11991	0.175987	1.16314	0.0450214	0.962187	0.602674	0.966371	0.636423	1.21502	0.00767769	1.13466	0.0682488	1.00278	0.973464	0.997184	0.970045	0.956072	0.52434	0.894035	0.101097	0.920976	0.236694	0.885912	0.0818382	0.919452	0.23902	1.27504	0.0016239	1.08313	0.308499	0.910853	0.212198	1.12022	0.113885	1.02942	0.700637	1.27185	0.0219959	1.13893	0.0935651	0.881939	0.548398	0.9279	0.584339	1.10949
Female_Reproductive_Disorder_genes	0.85932	0.463365	0.764622	0.147319	0.981189	0.91717	1.00519	1	0.880331	0.532544	0.880331	0.532544	0.992387	1	1.03137	0.928424	1.04858	0.856868	0.880716	0.561489	0.797028	0.263209	0.918039	0.711702	1.05175	0.854588	0.828156	0.35529	1	1	1.32184	0.157195	1.51785	0.0533332	1.37352	0.143733	1.40555	0.0973445	1.25467	0.24248	1.12766	0.653575	1.34002	0.158611	0.576923	0.226041	1.06164	1	1.00778
FDAdrug_DrugBank	0.985431	1	0.775272	0.131583	1.11538	0.603094	0.965579	0.862292	0.891282	0.553068	1.31185	0.140775	1.05014	0.811431	1.02292	0.938152	1.51972	0.0123948	0.960365	0.851374	1.44302	0.0698869	1.52128	0.0199631	1.44043	0.0566769	1.44043	0.0566769	1.75859	0.00179689	1.04392	0.861058	1.11864	0.539301	0.950631	0.785849	1.03233	0.867468	1.06616	0.748448	1.28454	0.360468	0.699833	0.0576739	0.594339	0.272914	0.661257	0.157698	0.716734
eQTL_deficient	0.932068	0.67076	1.23977	0.347325	0.710912	0.0635231	0.977952	1	0.6008	0.0104841	2.06936	0.0171269	0.761152	0.0673902	1.20276	0.310712	3.24456	2.41179e-06	0.524175	0.000462661	1.37734	0.416435	2.184	0.00166503	2.38987	0.00370799	3.09379	8.25799e-05	3.80798	4.39812e-06	0.612635	0.00352579	1.18942	0.209419	0.740921	0.144175	0.509613	1.72674e-05	0.820145	0.210107	0.679982	0.0427259	0.611281	0.00595918	inf	0.260847	1.50742	0.336077	0.848319
Eisenberg.housekeeping	1.11663	0.0736918	0.993731	0.929971	1.13246	0.124359	1.017	0.776913	1.20445	0.00153334	0.880954	0.0252666	0.914528	0.163356	0.899292	0.0721715	0.679086	4.12945e-11	1.18609	0.00381412	0.753682	8.60548e-08	0.54118	1.19186e-24	0.628332	3.48992e-17	0.559525	3.79956e-25	0.778244	6.25384e-06	1.0076	0.905085	1.15598	0.034164	1.49066	3.02086e-11	1.0432	0.472526	1.0265	0.677324	0.949588	0.552864	1.03881	0.53388	1.95565	0.00472565	2.01	9.62506e-08	1.17979
Education_and_Development_Disorder_genes	1	1	0.814825	0.101416	1.11321	0.544062	1.22812	0.116467	0.857974	0.240041	0.865037	0.253	0.954522	0.741736	1.07791	0.577989	0.911825	0.442932	1.07227	0.604247	0.940543	0.640719	0.741256	0.0172608	0.878509	0.293584	0.835164	0.159236	0.8814	0.314358	1.09202	0.515641	1.47278	0.0128545	1.45757	0.00356758	1.70437	0.000205419	1.02927	0.856344	1.15763	0.467292	1.03513	0.800207	0.842	0.667026	1.17391	0.620883	1.02211
DrugTarget_Nelson2012	1.0691	0.83302	0.751664	0.229445	1.65631	0.0572434	0.827939	0.506465	0.641517	0.0789335	1.81853	0.018021	1.22587	0.424287	0.901267	0.614595	2.23196	0.00143329	0.640571	0.131129	1.43886	0.226962	1.65129	0.0462464	1.09468	0.806293	1.73448	0.0230494	2.01255	0.00889202	1.19166	0.491018	1.84889	0.017824	0.678135	0.150118	0.976373	1	1.44694	0.121655	0.9658	0.875161	1.32135	0.347149	inf	0.412603	1.01016	1	0.806948
Druggable	0.956938	0.408598	0.87256	0.0102316	1.10238	0.103399	0.942566	0.296577	0.89	0.0269527	1.27487	9.91491e-06	0.958458	0.428138	1.09551	0.0816593	1.45388	9.02348e-13	0.864854	0.00765886	1.34394	1.61743e-07	1.37966	1.68896e-09	1.38588	4.98631e-09	1.5091	8.06004e-14	1.38759	2.58942e-09	0.97433	0.640073	0.911134	0.0886172	0.81415	0.000190854	1.087	0.120762	1.06526	0.23146	0.999718	1	0.923134	0.150584	0.794965	0.204577	0.891391	0.246893	0.889387
Drug_chembl	1.00891	0.938704	0.858394	0.0451121	1.41605	8.42106e-05	0.885184	0.137187	0.977518	0.791886	1.20966	0.0151902	1.00398	0.96964	1.08856	0.254747	1.48642	5.59728e-08	1.05136	0.551582	1.32341	0.000420544	1.17595	0.0316724	1.26092	0.00415111	1.39034	3.0182e-05	1.403	1.64891e-05	1.01392	0.876047	1.11705	0.19893	0.882814	0.124975	1.01368	0.879532	1.07782	0.341659	1.19195	0.107648	1.01014	0.90382	0.855031	0.533699	0.920149	0.564557	1.09785
Disorders_of_Platelet_Function_genes	0.832433	0.24048	1.0057	1	1.15025	0.448897	1.121	0.481541	0.852354	0.347399	1.03315	0.882822	1.12016	0.455619	0.930716	0.620553	0.998551	1	0.954283	0.812126	1.19907	0.242867	1.01192	1	1.11433	0.508173	1.21547	0.197638	1.06501	0.717316	1.34197	0.0839229	1.15752	0.418218	1.42795	0.0307531	1.48626	0.0135333	0.946808	0.713204	1.6359	0.0491871	1.10106	0.58227	0.936941	0.789431	0.684636	0.117242	1.06409
ClinGen	1.12064	0.669848	0.781111	0.249466	0.966323	0.902764	0.703124	0.119503	1.02251	1	1.05774	0.905816	0.79585	0.373748	0.84156	0.442233	1.45158	0.151856	1.06537	0.820003	0.942321	0.903133	1	1	1.48868	0.123004	1.15197	0.587758	1.1579	0.628777	1.40522	0.167643	0.708607	0.112168	0.862304	0.554001	2.24917	0.00154794	1.03876	0.922102	0.649327	0.150272	1.18544	0.484503	inf	0.404178	0.652715	0.278425	1.27273
Cardiovascular_Disease_genes	1.08558	0.541401	0.89569	0.388793	1.11543	0.510162	1.1191	0.405221	0.977402	0.901785	0.991711	1	1.06801	0.650762	1.01339	0.95156	0.983591	0.902413	1.02498	0.895156	0.823762	0.127274	0.965262	0.841977	0.992566	1	0.869746	0.305677	0.808656	0.103396	1.12317	0.412535	1.02583	0.88958	1.41205	0.01718	1.15395	0.288997	1.08036	0.575256	1.27555	0.240149	1.19598	0.19672	1.98693	0.378783	0.802236	0.292112	1.04148
Bone_and_Uric_Acid_Disorder_genes	0.898716	0.679705	0.969103	0.921353	1.248	0.420625	1.04813	0.833338	0.719138	0.143529	1.43865	0.15756	0.928945	0.750178	0.982179	0.92782	1.21913	0.369487	1.07271	0.826908	1.80119	0.00835307	1.73006	0.0171384	1.17343	0.564475	1.61524	0.038662	1.4638	0.103119	1.00686	1	0.921808	0.808757	1.00381	1	1.12115	0.668073	1.15045	0.512441	0.768698	0.364736	1.08134	0.807314	0.430077	0.109938	0.587947	0.11746	1.20808
Body_Mass_Disorder_genes	0.967467	1	0.967273	1	0.87848	0.662374	1.11745	0.767795	1.03363	1	0.965243	1	0.763876	0.350764	1.0597	0.903134	0.998579	1	1.0052	1	0.820264	0.574464	1.74375	0.0693705	1.75747	0.0570981	1.47745	0.241393	1.26302	0.486849	1.32365	0.433561	1.3342	0.417162	1.16727	0.661014	0.90618	0.785211	1.26141	0.440649	1.38267	0.47037	0.714833	0.299213	inf	0.400414	0.578042	0.262412	1.0077
Autosomal_dominant	1.04409	0.764389	0.898067	0.375124	0.905532	0.441184	0.899062	0.430961	0.986918	0.954256	1.16828	0.264226	1.06613	0.657413	0.968664	0.805617	1.02848	0.855391	0.906127	0.475472	1.11601	0.397341	1.11769	0.39414	1.21547	0.134204	1.25488	0.0748119	1.05861	0.702041	1.09673	0.512012	0.851249	0.237929	1.147	0.304019	1.59355	0.000323884	0.999706	1	0.934738	0.728438	1.03598	0.842856	0.880694	0.676009	0.695006	0.0820068	1.03914
Autism_genes	0.81366	0.566824	0.964851	0.896791	1.47887	0.384456	1.29107	0.415664	1.18316	0.664392	1	1	0.976578	1	1.04048	1	1.22727	0.566828	0.664662	0.183483	1.40398	0.243057	0.930506	0.893432	1.14416	0.69766	1.1314	0.774687	1.35089	0.339042	1.35629	0.328862	1.27824	0.509954	2.47358	0.00405776	1.39081	0.301969	0.905221	0.70229	1.36687	0.672169	1.04722	0.886884	1.13589	1	0.908421	0.780105	0.995747
Arrythmia_genes	1.25063	0.246134	0.862899	0.430715	1.04121	0.923235	1.0183	1	0.919317	0.713947	1.13375	0.535654	0.945744	0.790743	1.28777	0.167267	1.33754	0.1528	1.11114	0.63605	1.15787	0.539821	0.964965	0.924829	1.29087	0.215474	1.32482	0.176315	1.18858	0.403544	1.43931	0.0759189	1.15664	0.586608	1.41647	0.105696	1.03039	0.924532	0.985349	0.932482	1.01968	1	1.25968	0.335332	0.717993	0.416644	0.475393	0.0159692	1.06577
[truncated: 115 more columns]

## Sheet: Supplementary Data 10C
Reference gene sets: odd ratios between 3rd quintile gene annotations	(CADD) OR	(CADD) pval	(NCBoost) OR	(NCBoost) pval	(CCR) OR	(CCR) pval	(CDTS) OR	(CDTS) pval	(CTCF_DEEPSEA) OR	(CTCF_DEEPSEA) pval	(DNase_DEEPSEA) OR	(DNase_DEEPSEA) pval	(EDS) OR	(EDS) pval	(Eigen) OR	(Eigen) pval	(EigenPC) OR	(EigenPC) pval	(Greene_thyroid) OR	(Greene_thyroid) pval	(H3K27ac_DEEPSEA) OR	(H3K27ac_DEEPSEA) pval	(H3K4me1_DEEPSEA) OR	(H3K4me1_DEEPSEA) pval	(H3K4me2_DEEPSEA) OR	(H3K4me2_DEEPSEA) pval	(H3K4me3_DEEPSEA) OR	(H3K4me3_DEEPSEA) pval	(H3K9ac_DEEPSEA) OR	(H3K9ac_DEEPSEA) pval	(inweb_closeness_centrality) OR	(inweb_closeness_centrality) pval	(LIMBR) OR	(LIMBR) pval	(ncER) OR	(ncER) pval	(pLI) OR	(pLI) pval	(ReMM) OR	(ReMM) pval	(SkinSunExposed_closeness_centrality) OR	(SkinSunExposed_closeness_centrality) pval	(Testis_closeness_centrality) OR	(Testis_closeness_centrality) pval	(DNA_DIS) OR	(DNA_DIS) pval	(M-CAP) OR	(M-CAP) pval	(MetaLR) OR
Universe		1		1		1		1		1		1		1		1		1		1		1		1		1		1		1		1		1		1		1		1		1		1		1		1
TF	1.11948	0.19313	1.06313	0.486208	0.933901	0.489461	0.900676	0.228339	0.939701	0.49386	0.955133	0.598679	0.856266	0.0754668	1.15322	0.0980961	0.961173	0.64745	1.08375	0.361532	0.983045	0.868635	1.02731	0.773929	1.08163	0.363631	0.899069	0.214093	0.899329	0.222783	1.00954	0.931669	0.91938	0.374066	1.11877	0.214033	1.23313	0.0218293	1.09765	0.28026	1.04292	0.73219	0.9769	0.798424	0.675556	0.166137	0.846944	0.288826	1.0496
STRING_900cutoff	0.948168	0.604525	0.88384	0.201494	1.07793	0.575661	1.04162	0.6709	1.14103	0.190237	1.02291	0.849042	0.849377	0.1004	1.21127	0.0588575	1.27121	0.0151153	1.09094	0.408962	1.29232	0.0122922	1.13768	0.186883	1.18754	0.0874713	1.29352	0.00909302	1.37811	0.00138583	1.16454	0.162441	1.31584	0.0135761	1.03184	0.79315	1.28654	0.0181148	1.10601	0.327452	0.996468	1	0.823012	0.0563352	2.9027	0.0234511	1.29756	0.228167	1.2434
STRING_400cutoff	0.922886	0.316292	0.961944	0.615675	1.03917	0.756017	1.04608	0.56281	1.20782	0.0173697	1.46582	1.07314e-06	0.849074	0.0455176	1.43525	1.33253e-05	1.23617	0.0114406	1.10483	0.241845	1.41811	1.75165e-05	1.31033	0.000532006	1.42018	8.85886e-06	1.57084	8.27467e-09	1.5359	5.76885e-08	1.3592	0.0006464	1.33079	0.00147935	0.945283	0.532212	1.42592	5.26388e-05	1.06012	0.480531	0.936683	0.543147	0.936779	0.434597	1.227	0.522316	1.51175	0.0186232	1.52648
Sonawane_testis	0.897979	0.211502	1.18421	0.0511681	1.21846	0.082473	1.0259	0.794128	1.03525	0.708026	0.941424	0.500286	0.906311	0.287003	1.12229	0.17826	0.916589	0.301326	0.93778	0.480871	1.1363	0.129383	0.935489	0.450908	0.873724	0.100392	0.913912	0.270092	0.947339	0.523389	0.866721	0.125211	0.93473	0.483511	0.875888	0.163278	1.03417	0.698456	1.18433	0.0439786	0.953296	0.687134	inf	8.24345e-83	1.61211	0.19492	1.05818	0.856088	1.33635
Saha_skinsun	1.03906	0.922102	1.37397	0.117457	1.05155	0.905211	1.02168	1	0.719362	0.105004	0.724166	0.14778	0.665333	0.0816998	1.38013	0.108079	1.03832	0.921373	0.802188	0.370043	0.626456	0.0239515	0.891327	0.624828	0.737787	0.176773	1.03833	0.922812	0.662677	0.0487495	0.945634	0.830748	0.913097	0.724521	1.00414	1	1.24219	0.347526	1.26587	0.301624	0.515054	0.0141055	1.01221	1	1.16667	1	1.43253	0.540792	1.224
Renal_Disorder_genes	1.16222	0.208819	1.01106	0.954802	0.926647	0.53304	0.835856	0.125522	1.125	0.302774	0.918178	0.455342	0.88538	0.318805	1.03185	0.818795	0.928937	0.529023	0.812728	0.0651426	1.05424	0.664838	1.11502	0.350071	0.930023	0.545459	0.930404	0.52746	0.786395	0.0305754	1.07336	0.59296	0.848701	0.183883	2.13908	1.6485e-08	1.40813	0.00274373	0.993718	1	0.85163	0.284532	0.874524	0.251099	1.2415	0.845596	2.1553	0.00414639	1.57846
Psychiatric_Disorder_genes	0.807559	0.25681	0.96543	0.852042	1.16517	0.688038	1.1941	0.430079	1.17289	0.485276	0.807559	0.25681	1.03353	0.916774	1.51958	0.0596994	0.857409	0.38468	0.971504	0.914155	0.960989	0.920619	0.968675	0.928971	1.01724	1	1.14808	0.515976	1.13435	0.569562	0.802253	0.366748	1.25815	0.391157	1.08671	0.747379	1.15391	0.585546	1.09215	0.753094	1.23746	0.576009	0.923264	0.761862	0.802346	0.734912	1.10213	1	1.69301
Positive_Mood_Disorder_genes	0.70693	0.347487	0.933032	1	0.566591	0.28085	0.67385	0.4221	1.1545	0.850259	0.398645	0.0353399	0.784576	0.553878	1.55556	0.404106	1.05762	1	1.15551	0.828536	0.845676	0.838547	1.23181	0.7105	0.748939	0.498492	0.9471	1	0.788581	0.606721	0.999435	1	1.0881	1	0.959867	1	1.73956	0.229508	0.811811	0.7105	1.60487	0.474466	1.24223	0.699836	0.657523	0.498085	0.808675	0.730777	2.12139
OMIM_recessive	1.08687	0.428523	1.17976	0.0790225	0.995514	0.957769	0.908254	0.373558	1.10896	0.347893	0.941564	0.581745	0.919784	0.430268	0.928327	0.460118	1.3398	0.00279304	0.936781	0.541066	1.02523	0.841765	0.92381	0.455515	1.10521	0.355906	1.09803	0.372053	0.963047	0.734225	1.0098	0.958569	0.768425	0.0127032	2.09168	7.35894e-10	1.16321	0.130434	1.18653	0.0930688	0.944398	0.681174	1.06437	0.550509	1.07876	1	1.0191	1	1.66226
OMIM_autosomaldominant	0.967374	0.846874	0.829334	0.162047	0.715076	0.0237579	1.09829	0.50316	1.19482	0.143909	0.606194	0.000115268	1.13903	0.361511	1.22674	0.16205	0.653688	0.00107445	1.11198	0.465743	0.912282	0.496492	0.784697	0.0706604	0.757951	0.0354756	0.740253	0.0220027	0.790476	0.0750365	1.08801	0.54188	0.838372	0.212205	2.83073	1.39323e-09	1.19976	0.181244	0.88527	0.391404	1.30898	0.197757	1.04638	0.741046	1.04714	1	2.18736	0.0136382	1.72452
Olfactory	1.74423	0.0191253	2.80282	0.291122	1.00196	1	0	0.000953783	0.187588	4.9786e-06	0	0.124894	1.38671	0.252865	0.697224	0.209675	2.00113	0.188593	0.338824	0.000563409	0	1	0	0.49993		1		1		1	0.484842	0.00375373	1.86796	0.000491421	1.02401	0.932297	0.183471	8.84475e-18	0.657253	0.0527349	0.985578	1	0.377131	0.00544292	0.262341	0.260074	3.12212	0.0146937	0.747578
Neurologic_Disorder_genes	1	1	0.892179	0.600988	0.597873	0.0415127	0.895706	0.600603	0.951838	0.911645	0.773082	0.280636	0.781428	0.344901	1.60594	0.0522433	1.03832	0.921373	0.930359	0.741405	1.30446	0.248231	0.773082	0.280636	0.835542	0.497488	1.20274	0.452921	0.977499	1	0.919457	0.72153	1.03632	1	1.50171	0.11936	1.38396	0.150635	1.18384	0.553974	1.0688	0.88712	0.829578	0.423181	0.361471	0.045742	1.21724	0.839453	1.24765
Monogenic_Diabetes_genes	1.05465	0.908285	0.854131	0.546274	1.16275	0.610758	1.04732	0.904998	0.64921	0.082985	1.09771	0.803429	0.601447	0.0456105	1.18987	0.50279	1.47043	0.128179	0.997455	1	0.584216	0.102688	0.901412	0.732921	0.87779	0.70229	0.859888	0.623758	0.893719	0.72259	1.27103	0.417007	1.15278	0.621482	2.40728	0.00147182	0.933338	0.751609	0.922289	0.816596	1.62884	0.20008	1.13003	0.636141	0.810757	0.679029	1.48526	0.649035	1.45667
Monogenic_AMD_genes	0.591565	0.0907506	0.57618	0.12403	1.30711	0.586953	0.816982	0.533594	1.41457	0.347487	0.613644	0.1629	1.15542	0.728944	0.588571	0.131301	1.25	0.550214	1.15603	0.756708	0.694994	0.226962	0.713074	0.403831	0.536635	0.0798406	0.564582	0.0779535	0.513939	0.0393346	1.27034	0.525787	1.16643	0.734067	2.04983	0.047222	1.55533	0.174148	1.20102	0.727718	1.56974	0.51039	0.76677	0.420137	0.414213	0.220416	0.538854	0.181629	1.45486
MohammadiVg.WHLBLD	0.9136	0.297461	1.11837	0.185955	1.01373	0.914211	1.02913	0.742925	1.14638	0.11192	1.56106	5.12426e-07	0.748022	0.00210735	1.79714	2.26351e-11	1.72316	3.59678e-09	0.848952	0.0924466	1.16757	0.0822606	1.70866	2.44798e-10	1.6512	6.86918e-09	1.72678	3.79447e-10	1.74538	1.68907e-10	0.82677	0.0449545	0.909214	0.378777	0.853814	0.0915924	1.41464	0.000136833	1.19796	0.0319399	0.726992	0.00437471	0.886379	0.212508	2.25624	0.0229887	1.10554	0.647796	1.47212
MohammadiVg.VAGINA	0.977221	0.807705	1.10356	0.242436	0.855744	0.144687	1.17362	0.046432	1.10519	0.23654	1.37047	0.000218598	0.821676	0.0330329	1.84821	7.8514e-12	1.423	8.97543e-05	1.0031	1	1.17956	0.0513845	1.38383	8.80272e-05	1.30582	0.0014698	1.41482	4.23604e-05	1.44917	9.67716e-06	0.917819	0.344105	1.00665	0.961062	0.830488	0.0612026	1.44212	9.49695e-05	1.0804	0.378746	0.970568	0.810747	0.9375	0.486356	1.18372	0.67787	1.13066	0.514264	1.19611
MohammadiVg.UTERUS	0.903724	0.217732	0.887892	0.162187	0.871701	0.231984	0.999737	1	1.14372	0.115009	1.34059	0.000628094	0.850649	0.091289	1.82163	8.42703e-11	1.2072	0.0388952	0.976766	0.795372	1.22819	0.0165105	1.44614	1.02477e-05	1.57941	8.91262e-08	1.5453	4.906e-07	1.58377	8.16427e-08	0.938722	0.480029	1.00068	1	0.732841	0.00140725	1.15111	0.142374	1.05537	0.552998	0.865158	0.23035	0.985963	0.893395	1.36406	0.397621	0.963842	0.801693	1.06521
MohammadiVg.THYROID	1	1	1.15688	0.088064	0.893997	0.321358	1.07944	0.35417	1.12408	0.185238	1.37998	0.000171332	0.752015	0.00203312	1.73267	7.41332e-10	1.48949	1.89696e-05	0.863619	0.123122	1.18044	0.0590329	1.59259	2.9656e-08	1.54374	3.22956e-07	1.56524	6.67412e-08	1.51503	7.93877e-07	0.913468	0.340912	1.02491	0.839388	0.906156	0.316017	1.39256	0.000365446	0.989218	0.932259	0.686628	0.00130185	0.784468	0.0105097	2.55831	0.0104629	0.937614	0.714744	1.33221
MohammadiVg.TESTIS	0.863423	0.0827846	0.997032	1	0.821063	0.0806236	0.858314	0.0787106	1.09765	0.28026	1.41771	4.41012e-05	1.05852	0.55636	1.70707	1.86639e-09	0.998478	1	1.04165	0.656567	1.36264	0.000319218	1.3088	0.00140298	1.54776	6.56377e-07	1.4252	3.86667e-05	1.46609	8.60528e-06	0.829835	0.0406269	1.0776	0.45774	0.786882	0.0127309	1.4463	7.2986e-05	0.938866	0.476775	0.870246	0.245847	0.878601	0.152479	1.20483	0.668636	0.872627	0.398756	1.02719
MohammadiVg.STMACH	0.892623	0.184471	1.09276	0.305393	0.770115	0.0156927	0.963087	0.677431	1.15095	0.089616	1.45494	1.16451e-05	0.787104	0.0106834	1.75036	6.02774e-10	1.26292	0.0104027	1.08275	0.39519	1.41332	5.21939e-05	1.49496	1.31601e-06	1.70114	3.30614e-10	1.55466	1.47387e-07	1.54374	3.22956e-07	0.874945	0.147053	1.15203	0.174862	0.799462	0.0188471	1.33352	0.00214168	1.03731	0.70014	0.74444	0.0115846	0.857564	0.090768	1.20275	0.67888	1.27142	0.224107	1.30791
MohammadiVg.SPLEEN	1	1	1.1301	0.161601	0.702998	0.000680919	0.966639	0.683861	1.10034	0.274041	1.63375	8.67541e-09	0.814635	0.0267942	1.86141	3.74595e-12	1.46493	2.30308e-05	0.827714	0.0402794	1.191	0.0427718	1.55006	1.29253e-07	1.59443	3.21631e-08	1.58269	5.85673e-08	1.63851	6.10302e-09	0.879059	0.158518	1.06444	0.548101	0.766997	0.00513352	1.28786	0.00751136	1.03856	0.678397	0.746288	0.0127724	0.85762	0.107938	1.48908	0.236247	0.917886	0.605128	1.35255
MohammadiVg.SNTTRM	0.932139	0.413395	0.997498	1	0.880866	0.23671	1.04763	0.593246	1.10638	0.251439	1.25924	0.00806788	0.862836	0.103442	1.73369	8.36013e-10	1.1305	0.179625	1.05143	0.595535	1.2008	0.0361994	1.38309	0.000105876	1.50256	2.36739e-06	1.4251	3.52968e-05	1.41918	4.2971e-05	1.02846	0.78487	1.00006	1	0.77948	0.00955158	1.34911	0.00133322	1.04738	0.612673	0.830138	0.116002	0.91142	0.313187	1.45503	0.272446	0.949518	0.736288	1.09501
MohammadiVg.SLVRYG	1.01595	0.873574	1.07001	0.426653	0.764166	0.00952996	1.18781	0.0371462	1.10558	0.244235	1.45294	1.09551e-05	0.913171	0.320456	1.71775	3.01702e-09	1.16694	0.0813284	1.06666	0.4974	1.30977	0.00159943	1.45558	5.80107e-06	1.4436	1.30256e-05	1.48159	2.86746e-06	1.52132	6.28926e-07	0.961429	0.686962	0.94084	0.541795	0.809013	0.0281299	1.42166	0.000150765	1.04855	0.608409	0.863202	0.220688	0.94166	0.522288	0.851585	0.497592	0.840026	0.282908	1.19857
MohammadiVg.SKINS	0.976978	0.806689	1.17813	0.0536476	0.852503	0.139579	1.04845	0.589979	1.09572	0.294682	1.49412	5.75963e-06	0.836242	0.062383	1.96675	1.64547e-13	1.47338	3.33349e-05	0.86066	0.125023	1.17054	0.0760308	1.56918	6.14189e-08	1.43396	2.49986e-05	1.51732	1.16792e-06	1.44822	1.19555e-05	0.899122	0.25886	1.17114	0.131214	0.884568	0.20373	1.36748	0.00075794	1.18192	0.0525515	0.697993	0.00177268	0.798608	0.017845	2.94303	0.00432611	0.843591	0.318337	1.5405
MohammadiVg.SKINNS	0.936378	0.454146	1.19192	0.0421641	0.852503	0.139579	1.00072	1	1.0447	0.622661	1.43299	3.37534e-05	0.861285	0.113784	1.945	3.57068e-13	1.39849	0.000297868	0.844999	0.0681073	1.31187	0.00154918	1.6173	1.38547e-08	1.6387	1.00759e-08	1.5527	1.53434e-07	1.60028	4.0894e-08	0.878071	0.163051	1.0386	0.723819	0.904418	0.299976	1.35398	0.0010792	1.03227	0.736853	0.761052	0.0190111	0.970908	0.780081	1.71359	0.107244	0.944789	0.719224	1.44725
MohammadiVg.PTTARY	0.942244	0.503393	1.02799	0.770954	0.760081	0.00900938	1.03085	0.740008	1.06775	0.454786	1.35522	0.000423843	0.728986	0.000712621	1.72671	5.49632e-10	1.24768	0.0133978	1.07531	0.423456	1.34169	0.00048736	1.38298	0.000149513	1.42789	2.78701e-05	1.40032	7.83525e-05	1.4934	2.81188e-06	0.866974	0.115842	0.979578	0.843437	0.85016	0.0897963	1.22646	0.0284714	0.94159	0.500913	0.818909	0.0905204	0.916061	0.356747	0.877052	0.581705	1.05959	0.796014	1.27551
MohammadiVg.PRSTTE	0.955278	0.614745	1.09283	0.29555	0.912412	0.4056	1.06371	0.466871	1.05571	0.551812	1.41478	5.08783e-05	0.770139	0.00522964	1.7599	2.1109e-10	1.39035	0.000281552	0.874551	0.150372	1.16784	0.0745775	1.62449	8.214e-09	1.51167	1.30177e-06	1.49035	1.96867e-06	1.54047	4.30808e-07	0.812668	0.0258081	1.04785	0.684519	0.79883	0.0180205	1.28968	0.00572605	1.10625	0.261028	0.704363	0.00252282	0.835006	0.0594542	2.06778	0.0396534	0.875269	0.438825	1.25136
MohammadiVg.PNCREAS	1.1479	0.105509	1.09	0.303918	0.875378	0.214064	1.07192	0.414905	1.14258	0.12141	1.68964	1.62028e-09	0.905707	0.288457	1.79625	1.47625e-11	1.46044	2.24617e-05	1.05645	0.554321	1.37657	0.00021498	1.85061	1.88293e-13	1.59384	4.13618e-08	1.80474	8.27673e-12	1.6506	4.16601e-09	0.845039	0.0751597	0.97717	0.845381	0.741017	0.00156168	1.21716	0.035458	1.03924	0.675792	0.794069	0.0443723	0.705953	0.000166136	1.32458	0.411672	1.22506	0.357934	1.2867
MohammadiVg.OVARY	1.06633	0.446532	1.04074	0.644871	0.696576	0.00100467	1.07778	0.373848	1.1763	0.0560281	1.5307	5.22109e-07	0.854219	0.0924372	1.98128	5.54893e-15	1.3663	0.000569185	1.07061	0.450093	1.2655	0.00609751	1.53138	2.66331e-07	1.65706	1.47525e-09	1.52029	5.76108e-07	1.63623	3.41343e-09	0.933631	0.469253	1.08253	0.41499	0.717084	0.000627774	1.31087	0.00360753	1.01107	0.931746	0.8288	0.117118	0.958299	0.651318	1.00181	1	0.914257	0.60434	1.19257
MohammadiVg.NERVET	0.945164	0.528952	1.33715	0.000597371	0.865057	0.210998	1.00547	0.966986	1.04068	0.670353	1.41357	0.000118154	0.800137	0.0189659	1.92098	4.17327e-13	1.62753	8.9697e-08	0.872818	0.162551	1.27041	0.0060846	1.63619	3.87432e-09	1.53981	4.87799e-07	1.52029	5.76108e-07	1.32694	0.0010595	0.855957	0.10212	1.10194	0.342187	0.949601	0.597513	1.39005	0.00042638	0.961254	0.671742	0.81606	0.0850897	0.854045	0.0965767	2.21044	0.0227573	0.796714	0.189991	1.47992
MohammadiVg.MSCLSK	1.03556	0.706828	1.1403	0.117284	0.788715	0.0299081	1.05811	0.491135	1.16232	0.0909821	1.62909	3.33711e-08	0.786545	0.0101768	1.78405	1.30047e-10	1.70197	1.21055e-08	0.996666	1	1.62651	3.50841e-08	1.67346	6.95288e-10	1.94084	1.71356e-14	1.87957	1.12437e-13	1.81568	1.38864e-11	0.767768	0.00493425	1.02206	0.840192	0.83877	0.0740045	1.13008	0.192467	1.07218	0.427817	0.871993	0.248264	0.80312	0.0198884	2.82915	0.00599232	0.945934	0.716494	1.45192
MohammadiVg.LUNG	0.9402	0.481777	1.19606	0.0333115	0.948903	0.659444	0.986913	0.900623	1.0035	1	1.37754	0.000230366	0.808071	0.0197209	1.68113	3.57945e-09	1.66059	5.63389e-08	0.923779	0.421498	1.41639	7.13729e-05	1.66322	3.19772e-09	1.7691	2.42521e-11	1.74842	3.83629e-11	1.66402	4.64611e-09	0.943123	0.541805	0.970286	0.799328	0.905153	0.297465	1.48185	2.55356e-05	1.20167	0.0305132	0.773124	0.0250032	0.805493	0.0250506	2.30225	0.0171119	1.00546	1	1.45579
MohammadiVg.LIVER	1.13254	0.145761	1.06802	0.434631	0.866273	0.182911	1.19026	0.0385484	1.13411	0.149559	1.59298	6.02447e-08	0.801771	0.0162079	1.54505	4.72984e-07	1.77424	2.45035e-10	0.96189	0.680372	1.40416	0.000104909	1.53714	5.74169e-07	1.65138	7.78017e-09	1.56741	1.60708e-07	1.55373	4.17406e-07	0.878731	0.174892	0.876307	0.173003	0.884244	0.189519	1.42046	0.00016935	0.986279	0.900795	0.785383	0.0317444	0.907462	0.292053	0.905227	0.689828	1.31265	0.203087	1.27433
MohammadiVg.LCL	1.08212	0.351108	1.13116	0.134481	0.838194	0.0985961	1.01878	0.838835	1.23044	0.0119621	2.20403	2.19196e-20	0.966121	0.71136	1.84385	9.8025e-13	1.83166	5.96742e-11	1.02591	0.789253	2.31021	1.87001e-20	2.01074	1.3463e-17	2.89246	9.74698e-34	2.30276	6.31271e-21	2.48311	1.57541e-24	0.926373	0.407395	0.949447	0.599042	0.641339	4.61578e-06	1.35906	0.00156879	0.905522	0.246899	0.990562	0.952956	0.890698	0.20121	1.68797	0.135504	0.804816	0.196063	1.14387
MohammadiVg.KDNCTX	1.25713	0.0558841	1.10508	0.436658	1.00992	1	1.24838	0.0662911	0.818074	0.120699	0.778693	0.0394031	0.8709	0.265726	1.37661	0.0104566	1.1046	0.416952	0.815763	0.105962	0.610947	4.62327e-05	0.890448	0.384206	0.792278	0.0576712	0.764943	0.0242303	0.721179	0.00744803	0.961932	0.794305	0.875618	0.321139	0.831252	0.158154	1.16522	0.253459	1.16484	0.185201	0.944785	0.739184	1.01149	0.949443	0.740457	0.420259	0.925745	0.733695	0.90018
MohammadiVg.HRTLV	1	1	1.18767	0.0408787	0.668406	0.000180351	0.966835	0.68671	1.12867	0.151421	1.51923	1.12589e-06	0.832043	0.0474727	1.85571	4.92775e-12	1.31107	0.00319776	0.970974	0.779483	1.25346	0.00989773	1.61035	1.81163e-08	1.64825	4.97412e-09	1.55178	2.75375e-07	1.56577	1.47932e-07	0.951422	0.584432	1.11546	0.309668	0.82443	0.0391837	1.38334	0.000560971	1.01834	0.864602	0.873829	0.267889	0.763303	0.00353171	1.40031	0.330455	0.77907	0.138133	1.34758
MohammadiVg.HRTAA	0.904861	0.228453	0.956549	0.614997	0.7657	0.0167247	1.15896	0.0763504	1.18526	0.0481072	1.40873	8.8859e-05	0.80454	0.0190987	1.89585	1.57869e-12	1.38105	0.000324362	1.08342	0.40071	1.30774	0.00153382	1.60999	2.3296e-08	1.51336	1.0169e-06	1.60051	3.60755e-08	1.59962	5.95064e-08	0.977841	0.818401	1.07631	0.477044	0.846322	0.0763549	1.46433	4.10423e-05	1.00691	0.966902	0.981859	0.903313	0.921868	0.402192	1.23354	0.573501	1.07192	0.791713	1.25082
MohammadiVg.Geuvadis	1.05102	0.747563	0.884533	0.335954	0.704433	0.0391305	0.948002	0.676941	1.12931	0.35541	2.00313	1.2414e-07	0.774141	0.0776438	1.52031	0.00138513	1.67268	0.00035471	1.16715	0.249161	2.08714	9.59e-08	1.52088	0.000714474	2.40175	3.58998e-11	2.61586	3.71471e-12	2.29219	2.50169e-09	0.863432	0.282542	0.840021	0.238003	0.918728	0.603693	1.03458	0.834426	0.934824	0.649739	0.860456	0.44172	0.916546	0.511059	1.13846	1	0.806228	0.353531	1.13742
MohammadiVg.FIBRBLS	1.02754	0.773016	1.03724	0.658181	0.749027	0.00956588	1.03864	0.677852	1.09737	0.28094	1.95086	4.22052e-15	0.895156	0.245384	1.70489	1.29474e-09	1.62287	2.06498e-07	1.03716	0.689291	1.8278	1.72852e-12	1.75852	5.4999e-12	1.98422	5.87562e-16	1.79657	2.60367e-12	1.70162	3.74583e-10	0.951185	0.611121	1.10462	0.312763	0.76672	0.00579856	1.40957	0.000217193	0.936552	0.454786	0.815617	0.0899323	0.824373	0.0334487	2.80301	0.0083153	0.958194	0.792837	1.19961
MohammadiVg.ESPMSL	0.990251	0.935596	1.08165	0.345638	0.877218	0.249784	0.973912	0.774947	1.21317	0.0212257	1.59685	7.99597e-08	0.784394	0.00868882	1.94787	2.40797e-13	1.47013	3.88186e-05	1.01415	0.890024	1.44759	1.61632e-05	1.55211	1.73922e-07	1.71573	5.48416e-10	1.46686	5.15216e-06	1.55904	1.8987e-07	0.99939	1	1.12382	0.268454	0.760142	0.00380894	1.38283	0.00081643	1.07945	0.381487	0.666388	0.000556403	0.82767	0.0477982	1.62679	0.16906	0.977051	0.8559	1.50152
MohammadiVg.ESPMCS	1.0901	0.318929	1.25328	0.00640343	0.856231	0.174093	1.09456	0.295669	1.10935	0.219819	1.6387	1.00759e-08	0.85753	0.10383	1.71608	5.18642e-10	1.48396	1.51868e-05	0.937915	0.500623	1.31191	0.00166655	1.5039	5.84647e-07	1.84138	1.27684e-12	1.83681	6.5556e-13	1.85885	1.81499e-13	0.875227	0.159428	1.04019	0.728948	0.827213	0.0536424	1.50442	1.13185e-05	1.09318	0.300881	0.904997	0.40196	0.848607	0.0748291	2.42369	0.0192373	1.05411	0.857728	1.35946
MohammadiVg.ESPGEJ	0.95478	0.597213	0.997819	1	0.771814	0.018945	1.15193	0.087678	1.26264	0.00594877	1.49008	2.43409e-06	0.884823	0.187102	1.84821	7.8514e-12	1.32006	0.00209468	1.17655	0.0781008	1.23526	0.0142006	1.44038	1.25717e-05	1.67246	1.5612e-09	1.44667	1.23043e-05	1.69419	1.12747e-09	0.914025	0.349114	0.920816	0.422558	0.809639	0.0263357	1.47105	5.10147e-05	1.01031	0.934093	0.873772	0.27182	0.917055	0.354404	2.80301	0.0083153	1.0947	0.720195	1.43579
MohammadiVg.CLNTRN	0.899069	0.214093	1.11944	0.175347	0.743501	0.00742263	1.16241	0.0699736	1.1251	0.169609	1.45494	1.16451e-05	0.772365	0.00473363	1.61121	1.07008e-07	1.3987	0.000158734	0.973686	0.786785	1.32059	0.00135776	1.50269	1.01534e-06	1.60718	3.55648e-08	1.31795	0.00104846	1.49533	2.2006e-06	1.00262	1	1.03875	0.729519	0.870472	0.161502	1.57397	1.08043e-06	1.07604	0.416158	0.771421	0.0299504	0.982947	0.854518	1.707	0.157022	1.07626	0.726005	1.34588
MohammadiVg.CLNSGM	0.980366	0.838955	0.987169	0.900011	0.839046	0.107863	0.995189	0.967576	1.17363	0.0577698	1.56881	1.10428e-07	0.791266	0.011622	1.62406	3.52216e-08	1.17735	0.080936	1.03482	0.721076	1.26139	0.00688778	1.55259	5.55353e-08	1.60099	2.80607e-08	1.45623	6.96681e-06	1.68061	5.20023e-10	0.933974	0.482931	1.1247	0.238544	0.874835	0.174406	1.26008	0.0157416	0.950149	0.578576	0.76722	0.02263	0.969282	0.749236	2.24653	0.0337781	1.06397	0.798212	1.37393
MohammadiVg.BRNSPC	0.9543	0.595229	1.05159	0.557766	0.797188	0.0262503	1.21768	0.0185892	1.06435	0.479297	1.35275	0.000440991	0.853399	0.088139	1.78315	8.51596e-11	1.16031	0.0793808	1.01595	0.893033	1.20947	0.0262488	1.23124	0.0133016	1.30551	0.00212118	1.40479	6.06272e-05	1.48011	6.67188e-06	0.949725	0.591351	0.918549	0.385914	0.68931	6.91109e-05	1.19418	0.0561603	1.0033	1	0.863074	0.217145	0.965259	0.721875	0.856919	0.499756	1.01899	1	1.11989
MohammadiVg.BRNSNG	0.947525	0.538202	1.01239	0.897827	0.776299	0.0155095	1.16155	0.0715575	1.0949	0.306925	1.16592	0.0726465	0.87911	0.166476	1.68865	4.60499e-09	1.07053	0.42788	0.936654	0.495137	1.11299	0.220748	1.07649	0.40221	1.36317	0.000291391	1.28797	0.00316051	1.17005	0.07284	0.900168	0.257716	1.11578	0.270987	0.678384	3.26519e-05	1.01551	0.892021	1.01037	0.933908	0.788628	0.0408736	1.0345	0.718458	0.83828	0.493097	1.01064	1	1.10332
MohammadiVg.BRNPTM	0.9191	0.324333	1.0497	0.58369	0.781162	0.0210022	1.12735	0.164162	1.17349	0.0668903	1.16715	0.0683759	0.763313	0.00384598	1.67208	8.2902e-09	1.1281	0.162275	0.972341	0.784791	1.01428	0.899507	1.2153	0.0218355	1.20104	0.03075	1.15962	0.0814948	1.21852	0.0198079	1.00679	0.9634	1.16625	0.131277	0.823352	0.0477097	1.30379	0.00449537	0.989499	0.933149	0.776831	0.033552	0.999519	1	0.638655	0.0704057	0.882812	0.453239	1.19026
MohammadiVg.BRNNCC	0.905793	0.23086	1.00143	1	0.867904	0.184437	1.02095	0.831274	1.10851	0.238121	1.09229	0.313371	0.825022	0.0400061	1.83109	1.76727e-11	1.08191	0.358259	0.947474	0.579975	1.06551	0.475497	1.35163	0.000382276	1.14677	0.102262	1.17345	0.0501489	1.18313	0.0424507	0.936713	0.507847	1.02235	0.841334	0.911905	0.324775	1.33005	0.00200767	1.12288	0.173229	0.877535	0.291639	0.97777	0.821367	0.822368	0.410248	1.15689	0.488324	1.18622
MohammadiVg.BRNHPT	0.940286	0.4688	1.04777	0.610567	0.720276	0.00166117	1.05123	0.559667	1.22789	0.0175713	1.14329	0.115522	0.828508	0.0433979	1.74894	2.28669e-10	1.04764	0.590163	1.04847	0.619395	0.923289	0.359568	1.08802	0.324333	1.00328	1	1.00658	0.967708	1.12755	0.153098	0.987504	0.925672	1.12731	0.239547	0.717999	0.000556968	1.18644	0.0650573	1.04984	0.587999	0.93279	0.548412	1.09781	0.316003	0.619863	0.0493864	1.03655	0.932146	1.03588
MohammadiVg.BRNHPP	0.902438	0.22232	0.976282	0.796675	0.838442	0.105928	1.12411	0.160853	1.07314	0.437956	1	1	0.700371	0.000133737	1.61898	4.40239e-08	1.00522	0.967228	0.90627	0.295531	0.96114	0.671281	0.955655	0.616274	1.1296	0.156152	1.08235	0.361611	1.06416	0.479921	0.95879	0.677926	1.04889	0.658902	0.70152	0.000149736	1.18011	0.0801947	1.12065	0.183851	0.710951	0.00468555	1.02387	0.822521	0.710606	0.144587	1.10048	0.673653	1.29954
MohammadiVg.BRNCTXB	0.809187	0.00985928	1.01186	0.899972	0.770775	0.0162605	1.01352	0.900897	1.01034	0.934001	1.04927	0.590111	0.720569	0.000381493	1.5912	1.38092e-07	0.942597	0.497541	1.02552	0.787427	1.14821	0.109847	1.12326	0.166045	1.04079	0.653485	1.12074	0.1768	1.24236	0.00845639	1.12691	0.200038	0.964789	0.72501	0.741017	0.00156168	1.2364	0.0241579	1.07092	0.431741	0.793657	0.0501341	1.02314	0.822827	0.527378	0.00634476	1.21435	0.286431	1.13757
MohammadiVg.BRNCTXA	0.826067	0.0196808	0.989471	0.93216	0.719153	0.00204919	1.02556	0.775844	1.11162	0.231838	0.996517	1	0.818464	0.0252369	1.58971	3.70073e-07	1.01263	0.899812	1.02005	0.854678	0.97212	0.768579	1.12766	0.159099	1.01034	0.934001	1.08472	0.343906	1.07898	0.382841	0.884927	0.195103	1.15506	0.16298	0.768609	0.00561294	1.26375	0.0128712	1.14277	0.126467	0.919446	0.479964	1.02314	0.822827	0.750594	0.274758	1.12302	0.550527	1.30378
MohammadiVg.BRNCHB	0.866536	0.0866377	0.999455	1	0.869598	0.20223	1.10484	0.242547	1.04359	0.642841	1.45136	1.1281e-05	0.79863	0.0128873	1.56499	2.87954e-07	1.2356	0.0146662	0.9912	0.928725	1.37175	0.000213985	1.35177	0.000217438	1.48429	2.45615e-06	1.34027	0.000738746	1.39508	7.86132e-05	0.969705	0.753576	0.985651	0.919708	0.717544	0.000544997	1.30018	0.0051834	0.902655	0.239495	0.868521	0.227788	0.95674	0.625815	1.25825	0.574381	1.31764	0.164479	1.04695
MohammadiVg.BRNCHA	0.900839	0.210617	1.04225	0.64287	0.79813	0.0394012	1.02728	0.767967	1.14621	0.11708	1.40187	6.97761e-05	0.766403	0.00365395	1.63949	2.02663e-08	1.19195	0.0460201	1.04452	0.64827	1.32399	0.00081929	1.2149	0.0185692	1.49437	2.48773e-06	1.4105	5.00898e-05	1.51868	7.38498e-07	0.909167	0.315084	1.21532	0.0582307	0.846338	0.0758694	1.31527	0.00342085	1.05586	0.536517	0.802498	0.0648574	0.910205	0.316214	1.16096	0.779592	1.01837	1	1.35516
MohammadiVg.BRNCDT	0.990068	0.934992	0.966634	0.696012	0.893179	0.288012	1.06122	0.485488	1.14067	0.1347	1.18601	0.043104	0.785961	0.0109864	1.70402	1.98254e-09	1.13323	0.148397	0.967565	0.747042	1.08189	0.374554	1.03718	0.683797	1.23009	0.0113402	1.16869	0.0672091	1.25676	0.0060711	0.936636	0.492306	0.937928	0.544457	0.85443	0.101731	1.16775	0.0992598	1.04613	0.617281	0.877052	0.280386	1.03237	0.746698	0.673476	0.117532	1.17288	0.432617	1.28204
MohammadiVg.BRNAMY	0.935351	0.437452	1.04869	0.604351	0.852801	0.137485	1.08794	0.307157	1.1655	0.0801591	1.0035	1	0.686523	5.42863e-05	1.80168	3.22148e-11	1.01955	0.834741	0.88852	0.199552	0.871618	0.110885	1.00695	0.966808	1.03057	0.743551	1.03082	0.742533	1.07071	0.432385	0.888832	0.211161	1.09365	0.396554	0.742719	0.00196321	1.18964	0.0620516	1.01345	0.902425	0.873829	0.267889	0.94166	0.522288	0.745488	0.2291	1.20032	0.358559	1.12286
MohammadiVg.BRNACC	0.887244	0.142235	0.937342	0.466994	0.704219	0.000722427	1.03993	0.649394	1.17795	0.0549839	1.13019	0.14917	0.801378	0.0153865	1.79006	2.80648e-10	0.946522	0.526943	1.20363	0.0450169	1.01368	0.901622	1.09131	0.305573	1.04314	0.628688	0.983412	0.870065	1.1148	0.18722	0.985988	0.89394	0.978249	0.845089	0.823883	0.0454356	1.26378	0.0122195	1.03256	0.735738	0.840106	0.153641	1.04681	0.620426	0.531153	0.00848153	1.07606	0.742225	1.29953
MohammadiVg.BREAST	1.00669	0.967447	1.10492	0.233023	0.852792	0.151956	0.989111	0.901011	1.10818	0.238809	1.30658	0.0020882	0.846899	0.0829207	1.90813	5.44431e-13	1.38849	0.000345221	1.03517	0.742093	1.11514	0.216626	1.62417	1.35888e-08	1.42779	2.54315e-05	1.38952	9.45734e-05	1.38923	0.000103681	0.872692	0.154405	0.920838	0.427808	0.846322	0.0763549	1.38547	0.000402273	1.03171	0.739034	0.740915	0.00810161	0.782939	0.00821849	2.84661	0.00597453	0.911637	0.592463	1.43655
MohammadiVg.AVG	0.979197	0.83425	1.25116	0.00824545	0.896458	0.320528	1.01377	0.897292	1.14277	0.126467	1.11895	0.209595	0.877575	0.171892	1.49287	6.29878e-06	1.2726	0.00753714	0.9656	0.732262	1.32976	0.00149136	1.41771	4.41012e-05	1.36599	0.000328479	1.38731	0.000127452	1.30551	0.00212118	0.860498	0.119453	1.26649	0.0223023	0.963074	0.684989	1.76382	4.08878e-09	1.11816	0.211018	0.942473	0.62596	0.914275	0.351105	1.64204	0.169925	0.797724	0.178297	1.21794
MohammadiVg.ARTTBL	0.901173	0.21919	1.17862	0.0569925	0.741225	0.0100882	1.09608	0.272021	1.18224	0.0473931	1.5611	1.82192e-07	0.789502	0.0126377	1.83549	4.07522e-11	1.49486	1.56751e-05	1.02236	0.816018	1.33356	0.000886169	1.4664	4.70477e-06	1.63848	4.18199e-09	1.57364	4.97691e-08	1.61717	1.5712e-08	0.858615	0.121204	1.05392	0.614159	0.857588	0.110416	1.26133	0.0125499	0.996382	1	0.844251	0.1393	0.820362	0.0377839	4.18131	0.000768233	1.00446	1	1.40508
MohammadiVg.ARTCRN	1	1	1.04123	0.648713	0.850952	0.150434	1.14722	0.105871	1.08827	0.323666	1.52464	8.16535e-07	0.843243	0.0746625	1.87476	5.38117e-12	1.26134	0.0113275	0.998874	1	1.21921	0.0196328	1.60897	1.14547e-08	1.45503	7.86101e-06	1.47828	3.05731e-06	1.48288	3.4317e-06	0.877638	0.164374	0.873786	0.189034	0.807935	0.029137	1.30866	0.00392076	1.0456	0.619269	0.94637	0.665775	0.953292	0.610258	1.04959	1	0.993335	0.931294	1.30384
MohammadiVg.ARTAORT	0.928553	0.388809	1.06252	0.476933	0.862721	0.19233	0.986788	0.871555	1.13294	0.145188	1.55746	2.75987e-07	0.87661	0.161545	1.70006	5.54632e-09	1.58881	8.69719e-07	0.925499	0.427974	1.33943	0.000639829	1.49834	1.23018e-06	1.57638	6.66973e-08	1.50177	1.14898e-06	1.47284	4.15681e-06	0.907174	0.289405	1.03703	0.760576	0.926462	0.446208	1.49261	1.74744e-05	1.06733	0.46961	0.736938	0.00706716	0.81748	0.0281832	1.80857	0.0974042	1.10937	0.651964	1.41182
MohammadiVg.ADRNLG	0.996651	1	1.02876	0.742375	0.790866	0.0348177	1.06474	0.444703	1.09884	0.259127	1.68665	6.78173e-10	0.832112	0.0515301	1.85965	4.54551e-12	1.27398	0.0084821	1.04468	0.625727	1.82863	4.93818e-12	1.77793	3.47267e-12	2.07768	1.1002e-17	1.89676	3.98225e-14	1.83453	1.48711e-12	0.958828	0.649026	1.03051	0.771347	0.830821	0.0577841	1.39427	0.000442258	0.943398	0.522199	0.94637	0.665775	0.881189	0.169636	1.73415	0.107383	0.874484	0.429688	1.20127
MohammadiVg.ADPVSC	0.956627	0.620249	1.05782	0.509681	0.788901	0.0351566	1.07664	0.369221	1.12361	0.172028	1.41333	8.23087e-05	0.82497	0.041741	1.78256	1.15649e-10	1.62683	3.18492e-07	1.02041	0.851278	1.26525	0.00697189	1.65223	1.26999e-09	1.60545	2.5583e-08	1.45934	6.56513e-06	1.45797	1.48072e-05	0.903816	0.287649	1.06074	0.572985	0.850278	0.0876253	1.43698	8.971e-05	1.07814	0.39738	0.663409	0.000293453	0.873009	0.1561	4.4734	0.000367956	0.923244	0.656876	1.35745
MohammadiVg.ADPSBQ	1.02786	0.771778	1.11492	0.195933	0.880933	0.277565	1.06122	0.485488	1.04927	0.590111	1.41787	6.35002e-05	0.84343	0.0731434	1.93863	1.06675e-13	1.66866	1.70797e-08	1.02113	0.850986	1.30872	0.00188086	1.49205	1.90423e-06	1.53848	4.47917e-07	1.40067	6.52036e-05	1.4118	6.42738e-05	0.920558	0.393707	1.05552	0.613232	0.869512	0.141695	1.526	4.57593e-06	1.0613	0.503393	0.870193	0.2369	0.884205	0.203816	4.41999	0.000549684	0.950099	0.784903	1.57319
MODY_genes	1.20305	0.196948	0.922609	0.589094	0.893268	0.433445	0.928121	0.587009	0.866904	0.334436	0.835125	0.202705	0.805402	0.138417	0.923054	0.552779	0.955196	0.739541	1.36026	0.0337229	0.69488	0.016084	1.02842	0.891323	0.917067	0.606828	0.97003	0.886789	0.934463	0.676465	1.05884	0.711797	1.00262	1	1.87944	7.1772e-05	1.00843	1	1.12926	0.412233	1.12395	0.62738	0.909672	0.525894	1.55398	0.627219	1.25207	0.457529	1.70689
MissenseZ_Samocha	0.670623	7.63533e-07	0.850664	0.0840083	0.751393	0.0407333	1.13598	0.149432	1.19496	0.0387666	1.00357	1	0.761476	0.00391248	2.24208	2.98408e-16	0.918989	0.350968	1.02164	0.852459	1	1	1.03315	0.716311	0.937003	0.443564	0.980823	0.840833	1.01376	0.901349	1.02783	0.811632	3.54379	6.13608e-21	0.827339	0.0489803	3.08949	6.33856e-19	1.10706	0.250016	0.812526	0.102697	1.01093	0.926401	0.60037	0.0362125	1.14172	0.492711	2.21166
Microalbumin_Disorder_genes	0.964012	1	1.2253	0.461736	1.00599	1	0.941473	0.804268	0.974722	1	0.748085	0.311342	0.88132	0.684627	0.760124	0.272411	1.43142	0.179717	0.92139	0.80156	0.936967	0.898633	1.05616	0.907075	0.748085	0.311342	0.798181	0.407184	0.687928	0.15185	1.1545	0.676039	0.685276	0.195625	1.20139	0.646029	1.37947	0.271649	1.03363	1	1.33769	0.579832	0.71781	0.237792	inf	0.643825	1.44677	0.647373	2.01366
MGI_essential	0.775984	0.000177851	0.88981	0.100938	0.764266	0.00280425	1.17142	0.0237788	1.11595	0.101122	0.896829	0.098962	1.00715	0.940799	1.55704	7.75902e-09	0.875771	0.0676627	1.1112	0.146885	1.05862	0.408025	0.868369	0.0350215	0.887851	0.0705281	0.873524	0.0406527	0.9306	0.290854	1.23355	0.00497291	1.02237	0.786208	1.16831	0.0452074	1.4647	9.42939e-07	0.995027	0.971839	0.986817	0.884035	1.10696	0.164865	1.13525	0.713995	1.10188	0.483369	1.43571
LoF_twohits	2.25121	0.000583323	1.0864	0.754242	1.11784	0.562733	1.04813	0.833338	0.752859	0.132065	1.10796	0.685797	1.50955	0.0383114	0.71031	0.0491134	1.08929	0.709408	1.13802	0.552859	0.789413	0.328882	0.847814	0.444216	1.18657	0.507912	1.11523	0.67652	0.775118	0.258223	0.879213	0.541333	0.719109	0.0844688	1.25266	0.184788	2.03103	0.000707974	0.867323	0.477318	0.669978	0.102822	0.945242	0.837572	0.728363	0.487834	0.356376	4.80786e-05	0.604589
Kinase_Uniprot	0.915088	0.667473	0.863165	0.430745	1.04824	0.903502	0.984512	0.936353	0.969593	0.930031	0.84324	0.354433	0.639428	0.0186809	1.25287	0.26322	0.790199	0.148369	0.933714	0.723861	0.595776	0.00275767	0.633864	0.0104664	0.690148	0.0394246	0.695193	0.0460536	0.809004	0.240022	0.891746	0.500074	0.883875	0.555985	0.636474	0.00847479	1.5624	0.0348235	1.22871	0.286264	1.16441	0.612661	0.903084	0.602185	0.272232	0.00101966	1.3913	0.373966	1.23438
InWeb	0.882195	0.113367	0.963907	0.664447	0.868298	0.21745	1.02218	0.785291	1.17126	0.0491331	1.70426	6.94932e-11	0.904202	0.245824	1.832	1.09621e-12	1.4022	8.76235e-05	1.19819	0.0386447	1.62949	3.95703e-09	1.40042	1.89822e-05	1.5562	5.13098e-08	1.61529	3.31578e-09	1.61919	3.43159e-09	1.92264	4.66916e-11	1.80428	2.57778e-09	0.876016	0.162546	1.76161	1.50711e-09	0.971261	0.747486	1.00596	1	1.05891	0.5225	1.07956	0.895825	1.38075	0.0745019	1.48683
Insulin_Disorder_genes	1.0304	0.8544	1.03657	0.797144	0.828688	0.1929	1.09269	0.521213	0.946209	0.706228	0.84488	0.194057	0.794947	0.0954742	1.22172	0.155578	1.08288	0.566798	1.03598	0.84234	0.844682	0.217524	0.950715	0.745662	1.03426	0.845695	1.04835	0.753878	0.862124	0.275501	1.09949	0.496846	0.799414	0.11152	1.88659	2.99937e-05	1.12567	0.378039	1.06149	0.695389	1.13986	0.577658	0.919754	0.545822	0.972791	0.830639	1.51626	0.177539	1.55414
Immune_Dysregulation_genes	1.16767	0.280407	0.956618	0.787989	1.09115	0.608517	0.82285	0.168941	0.920003	0.586305	0.784615	0.0760146	1.04217	0.778393	0.885183	0.377218	0.852214	0.220865	1.38748	0.0249101	0.827113	0.19108	1.09664	0.541255	0.903917	0.522674	0.886817	0.436775	0.845377	0.261223	1.1526	0.346965	0.993978	1	1.90884	0.000117493	1.34997	0.0328272	1.03894	0.835831	1.00704	1	1.07123	0.669485	inf	0.0333601	0.982006	0.89978	1.62777
highShet_Cassa	0.660274	6.80288e-11	0.824335	0.00502179	0.870256	0.166136	1.1379	0.0594071	1.11955	0.0866371	1.17799	0.0120549	0.921444	0.264694	1.94899	1.04954e-19	1.03155	0.656953	1.1722	0.0237148	1.18318	0.00997325	1.07721	0.253808	1.06523	0.330072	1.17952	0.0101963	1.25192	0.000563604	1.09942	0.18181	1.63601	4.51189e-10	0.886111	0.102924	5.18477	2.58274e-60	0.943095	0.40143	1.00945	0.961532	1.03635	0.626218	1.08956	0.822482	1.50331	0.00472583	1.40473
highPLI_Exac	0.650041	5.82839e-13	0.670562	1.16232e-09	0.614798	2.45596e-08	1.02606	0.684599	1.11597	0.0720081	1.14424	0.02461	0.862939	0.0313825	2.42234	5.27426e-34	0.898064	0.100501	1.20456	0.0044148	1.17208	0.00822971	1.0653	0.299593	1.07499	0.234951	1.13909	0.0303906	1.26056	0.000135021	1.07754	0.26297	1.39461	7.36399e-06	0.751929	4.51859e-05	5.57631	1.36251e-67	0.942997	0.382111	0.926436	0.409298	1.15308	0.0319424	0.516507	0.000511561	1.15246	0.248809	1.13017
highPhi	1	1	0.631781	0.00259297	0.35062	1.71381e-09	0.778671	0.047505	1.23141	0.0879633	1.01384	0.953265	0.630569	0.00363186	2.17695	7.19079e-06	0.710231	0.0136645	1.00119	1	1.10833	0.412582	0.992667	1	1.09026	0.489221	1.14208	0.287496	1.27418	0.0528471	0.932052	0.630982	1.11184	0.496204	0.678951	0.0174609	2.58234	0.000120252	0.787287	0.131878	1.03543	0.918261	1.27636	0.0777979	0.372822	0.00384908	0.671388	0.033301	0.554942
high_EDS	0.466468	3.44591e-31	0.72908	1.75734e-05	0.689791	1.25411e-05	1.05358	0.477412	1.11252	0.102536	0.474583	3.85723e-30	1.29446	0.00135399	1.58424	6.10499e-08	0.384691	4.086e-43	1.03997	0.569154	0.605373	4.82959e-16	0.455338	1.73381e-31	0.39214	4.74927e-46	0.496534	6.1905e-28	0.647364	7.23179e-12	1.28166	0.000305031	0.982846	0.826084	1.08509	0.2477	1.29577	0.000312483	1.00968	0.917082	0.917279	0.353957	1.28887	0.000304509	0.445055	0.000122236	1.68009	3.3696e-05	1.09033
Hematologic_Disorder_genes	1.08695	0.586305	1.20933	0.153823	0.827248	0.219233	0.800151	0.114349	1.00863	1	1.22564	0.153782	1.04012	0.83325	1.04587	0.785572	1.49514	0.00370956	0.902852	0.453534	1.1171	0.45523	1.29332	0.067735	1.24789	0.127419	1.15776	0.310555	0.881622	0.403861	1.08599	0.616579	0.833575	0.229361	1.69934	0.00193249	1.06936	0.636415	0.935596	0.679203	1.06129	0.786491	0.734507	0.0308298	1.21476	1	0.825338	0.388705	1.55741
Hart2017_nonessential	1.24857	0.059658	1.06654	0.63164	0.927936	0.566067	0.937899	0.598633	0.89639	0.38074	0.910561	0.417169	0.849711	0.178637	1.11894	0.339318	1.02941	0.82531	1.11505	0.356327	1	1	1.0125	0.955563	1.11119	0.389462	0.911891	0.45578	0.934743	0.601248	0.894978	0.358842	0.937664	0.612132	1.17878	0.172737	1.34255	0.0194673	1.03297	0.819836	1.10819	0.570844	0.97822	0.863171	0.411335	0.00783292	0.798544	0.278355	0.951925
Hart2017_essential	1.29694	0.0449369	1.05503	0.738337	0.909566	0.525774	0.908537	0.505381	0.897352	0.438893	0.92511	0.552108	0.985737	0.947835	1.14756	0.276473	1.04542	0.757283	0.95028	0.700702	0.909844	0.490294	0.901056	0.428011	0.947332	0.709249	0.872935	0.296584	0.955462	0.758095	0.812217	0.117496	1.07096	0.634597	0.971966	0.842178	1.27237	0.0933712	0.992302	1	1.05322	0.85915	0.834338	0.165524	0.436137	0.0265971	0.933245	0.730135	1.0482
Haploinsufficient	0.654908	0.146348	0.888188	0.75524	0.365204	0.00950437	0.954089	1	1.17408	0.613069	0.535716	0.0266961	0.903456	0.861488	2.5758	0.0429235	0.396719	0.00120124	1.24991	0.44001	1.13922	0.70229	0.654205	0.167384	0.65592	0.112521	0.558113	0.0319879	0.82716	0.530443	1.18504	0.737853	2.24182	0.0467185	2.30985	0.0870852	2.94136	0.0125374	0.862903	0.754536	2.41345	0.102744	1.52743	0.259253	0.613514	0.475942	4.8923	0.115836	1.97603
GWAS_nearest	0.839905	0.000413585	0.778642	9.29726e-07	0.905133	0.0897954	0.959479	0.427094	1.07492	0.151273	0.757976	1.8012e-08	0.922801	0.132972	1.15384	0.00533083	0.756458	1.70092e-08	0.9996	1	0.782457	6.09804e-07	0.857215	0.00200009	0.757095	1.68245e-08	0.751424	6.96338e-09	0.876554	0.00793619	1.11463	0.037222	0.951938	0.363411	0.986997	0.815537	1.20062	0.000352916	0.97512	0.633479	0.842898	0.0136727	1.05838	0.279127	0.391817	2.03878e-08	0.989908	0.925247	0.881401
Growth_Defect_genes	0.986918	0.954256	1.07186	0.570264	0.770741	0.0609179	0.95012	0.709547	1.07445	0.567924	1.12125	0.353518	0.951771	0.705163	1.15314	0.282764	1.16183	0.218267	0.935253	0.622575	1.19482	0.143909	1.24186	0.0716386	1.31734	0.0241356	1.25477	0.0609094	1.05582	0.683481	0.95111	0.707461	0.934328	0.639825	2.10861	4.88977e-07	1.46193	0.00206727	1.18824	0.142045	1.00527	1	0.874566	0.286525	1.37839	0.685373	1.32092	0.275283	1.50357
Greene_thyroid	1.0342	0.695835	0.990409	0.90639	0.958043	0.64267	1.09444	0.276053	0.975573	0.783183	1.05919	0.496934	0.961845	0.65155	1.24148	0.00484074	0.962671	0.640026	1.13186	0.139276	0.984257	0.873414	0.924802	0.342718	0.945869	0.503942	0.966114	0.69225	0.886221	0.12979	1.10524	0.225149	0.80716	0.0127268	1.00092	1	1.17898	0.0428815	1.0342	0.695835	0.997553	1	0.974819	0.777959	1.62679	0.16906	1.00388	1	1.15832
GPCRs_UniProt_Guide	1.39821	0.0061386	1.09784	0.490558	0.939081	0.642719	0.976876	0.853947	0.91569	0.505357	0.91754	0.471251	0.883949	0.323992	1.14109	0.272758	1.01875	0.907979	0.990517	0.95148	0.928239	0.56085	0.93513	0.602362	1.02103	0.906248	0.88685	0.326448	0.904171	0.435753	0.870335	0.250506	1.00311	1	0.950468	0.70722	1.3618	0.0209794	1.00705	1	1.11913	0.556466	0.866353	0.245599	0.376416	0.00412381	0.912327	0.66039	0.955331
Genes_withSNPs_r05_10kb	1.00905	0.962158	1.37406	0.00203714	1.40677	0.00013355	1.11433	0.323341	0.720473	0.000788913	0.828116	0.0824867	0.67531	2.49306e-05	0.682112	1.21806e-05	1.17037	0.105582	0.80189	0.0191294	1.17741	0.145106	1.05937	0.589819	0.951761	0.67509	1.25237	0.0279625	1.08137	0.474812	0.850535	0.100267	0.823852	0.0269589	1.11487	0.22585	0.316543	2.17191e-40	0.972514	0.770198	0.651942	0.000278089	0.754615	0.00190592	2.03564	0.0519237	1.39299	0.114147	0.833961
Genes_withSNPs_r05_100kb	0.952295	0.65644	1.3898	0.00202682	1.3074	0.00429001	1.20373	0.0960815	0.724629	0.00135338	0.811895	0.0680168	0.744545	0.0020648	0.747148	0.00172619	1.16351	0.158563	0.769409	0.0075774	1.06088	0.646781	1	1	1.06425	0.594823	1.28804	0.0171352	1	1	0.800148	0.024213	0.835558	0.045114	1.13044	0.178424	0.296624	1.10223e-44	1.05028	0.602269	0.654672	0.000325705	0.734076	0.00110344	3.11476	0.00627532	1.39829	0.129656	0.877308
Genes_withSNPs_r03_10kb	0.910818	0.358682	1.38167	0.00189456	1.35468	0.00064196	1.19997	0.0951607	0.746557	0.00311018	0.800346	0.0373146	0.714351	0.000366181	0.692668	2.66528e-05	1.13248	0.209554	0.786295	0.0116961	1.1284	0.283679	1.00487	1	0.941634	0.601185	1.2229	0.0506815	1.0317	0.798781	0.858177	0.112381	0.850891	0.0632374	1.17804	0.0621647	0.32035	8.85913e-40	0.979431	0.835183	0.60963	1.57416e-05	0.734983	0.000877472	1.96526	0.0674274	1.45579	0.0770403	0.88635
Genes_withSNPs_r03_100kb	0.923489	0.454531	1.41704	0.00119522	1.29412	0.00615391	1.15617	0.193276	0.745278	0.00417491	0.830436	0.106881	0.718762	0.000467618	0.736296	0.00103307	1.12466	0.287411	0.724917	0.00102085	1.04006	0.774906	0.978732	0.87644	1.06669	0.588117	1.28962	0.0168704	0.972645	0.833188	0.807553	0.0336349	0.86171	0.10003	1.16357	0.103802	0.299673	1.36322e-43	1.05524	0.568982	0.645903	0.000240507	0.720624	0.00074282	2.98075	0.00862967	1.43053	0.104505	0.876769
Genes_withSNPs_r01_10kb	0.97394	0.814591	1.39107	0.00103401	1.37166	0.000431492	1.15388	0.169811	0.762823	0.00553473	0.838285	0.0930569	0.716609	0.000355953	0.785343	0.00527693	1.10252	0.331517	0.82181	0.042515	1.15254	0.191717	1.03919	0.731558	0.959607	0.722387	1.32991	0.0040884	0.995114	1	0.830972	0.0540873	0.82384	0.0276171	1.16807	0.0772685	0.356337	3.63031e-33	1.02082	0.835871	0.599377	8.61751e-06	0.774329	0.0070555	2.15167	0.0444796	1.33188	0.16919	0.967252
Genes_withSNPs_r01_100kb	0.908842	0.366818	1.41499	0.00187191	1.29412	0.00615391	1.13658	0.254358	0.740823	0.00449279	0.879188	0.281316	0.736946	0.00140728	0.738032	0.0013801	1.18736	0.119512	0.705262	0.000436581	0.986348	0.953265	0.977673	0.873394	1.01805	0.913064	1.26908	0.0272382	1.01757	0.914201	0.84021	0.0857592	0.872588	0.129866	1.2426	0.0182984	0.307044	5.99401e-42	1	1	0.657088	0.000477423	0.732232	0.00133227	2.76655	0.0163129	1.34744	0.178996	0.933573
Genes_withSNPs_allSNPs_100kb	0.906823	0.347627	1.35791	0.00467385	1.28798	0.00769896	1.15617	0.193276	0.66247	4.19851e-05	0.823936	0.0939162	0.729646	0.00084666	0.75012	0.00234432	1.20238	0.0951889	0.703743	0.000396834	1.04157	0.770882	1.01096	0.958366	1.04193	0.745236	1.32898	0.00716452	1.05662	0.636819	0.903645	0.3209	0.924494	0.378425	1.28528	0.00555354	0.309551	1.93609e-42	1.00396	1	0.672145	0.000633546	0.75441	0.00378375	2.31538	0.0372525	1.37919	0.153061	0.899168
Genes_withSNPs_all_SNPs_10kb	0.976976	0.846946	1.33054	0.00787782	1.34407	0.0010503	1.10658	0.346291	0.683045	8.89301e-05	0.87141	0.240457	0.657991	8.73001e-06	0.693006	5.28094e-05	1.17576	0.123815	0.676122	4.99838e-05	1.22202	0.093989	1.09597	0.406343	1.14851	0.216983	1.41821	0.000849339	1.12959	0.269326	0.858911	0.119865	0.888411	0.16844	1.36192	0.000528842	0.261114	6.46034e-53	1.01886	0.862736	0.690282	0.00171661	0.691989	8.29775e-05	2.18078	0.0448427	1.18783	0.456762	0.805367
Genes_clinvar_pathovariant_04022020	1.02711	0.643078	1.07335	0.206495	0.87592	0.0429173	0.930484	0.204395	1.17666	0.0030439	0.942644	0.28305	0.945937	0.350487	1.18088	0.003579	0.907504	0.0764237	1.12264	0.0421574	1.09546	0.0981416	0.947749	0.332333	1.00894	0.891707	1.03891	0.498203	0.974047	0.645917	1.01161	0.863617	0.938416	0.296367	1.39327	3.81264e-08	1.37179	3.58083e-08	1	1	0.990433	0.90874	0.983096	0.775354	0.631969	0.0122381	0.962418	0.719418	1.18944
FinucaneSEG.Whole_Blood	1.22485	0.0244281	0.994311	0.964022	1.20275	0.0377735	0.773786	0.00790955	0.872442	0.11708	0.668522	1.43682e-05	1.04968	0.580846	0.706082	9.22161e-06	1.05971	0.476242	0.930955	0.410549	0.535818	1.259e-11	0.95833	0.678059	0.858371	0.13017	0.929435	0.489404	0.906022	0.332463	0.935445	0.458542	0.766395	0.00131026	1.12432	0.162812	0.744736	0.00018074	1.02802	0.771151	0.918772	0.440816	0.888181	0.179956	1.56228	0.242454	0.84089	0.2872	0.938304
FinucaneSEG.Vagina	1.04401	0.610198	0.911595	0.243573	1.03723	0.718683	1.05545	0.537114	0.908543	0.230218	0.660307	7.61836e-08	1.00633	0.967655	1.08898	0.278879	0.789825	0.00183671	0.922843	0.335307	0.636309	3.61753e-09	0.776999	0.00122618	0.646072	1.14711e-08	0.6502	2.03356e-08	0.725975	2.78686e-05	1.15159	0.0968757	0.842281	0.0407756	0.944539	0.474817	1.06831	0.40997	1.03027	0.728241	0.886206	0.256791	0.985052	0.868283	0.821023	0.419398	1.0313	0.881924	0.943449
FinucaneSEG.Uterus	0.972876	0.723703	0.92158	0.274479	0.967007	0.722548	0.94574	0.451094	1.04093	0.595408	1.42718	3.03118e-07	0.876819	0.085858	1.27094	0.00106155	1.03938	0.608333	1.0217	0.79423	1.27133	0.000572268	1.19722	0.00940477	1.25773	0.00097391	1.19436	0.00988754	1.20848	0.00773324	1.0167	0.844535	1.06698	0.445233	0.817772	0.0100153	1.31809	0.00031631	0.984249	0.855699	0.851232	0.120244	0.988221	0.878719	1.14061	0.719998	0.753058	0.0331527	1.07137
FinucaneSEG.Thyroid	1.1031	0.203124	1.02102	0.792387	0.989417	0.897059	0.870984	0.0679191	0.954808	0.555177	1.22329	0.00671459	0.957743	0.58191	1.03981	0.606486	0.873514	0.0734427	0.961011	0.631584	1.13419	0.082172	1.21505	0.00769885	1.09225	0.234624	0.919248	0.260923	0.929786	0.330378	0.868967	0.0720728	1.02883	0.738967	0.864581	0.0689401	1.11994	0.156463	0.928741	0.336132	0.968129	0.760518	0.934162	0.39873	3.62786	0.000403846	0.808943	0.145034	1.02981
FinucaneSEG.Testis	1.23195	0.0723172	1.47359	0.000828534	1.10858	0.389302	0.588185	1.45837e-05	0.736129	0.00573434	0.930385	0.612644	1.11942	0.291293	0.722676	0.00173784	1.07054	0.595544	0.942332	0.590103	0.954206	0.75474	0.959838	0.797946	0.981411	0.945416	0.973939	0.894481	1.02329	0.90144	0.89542	0.320792	1.22443	0.0623519	1.3547	0.00208345	0.881502	0.235747	0.934743	0.601248	1.25843	0.13744	0.948224	0.636263	2.12429	0.191942	0.950041	0.754858	0.627031
FinucaneSEG.Stomach	1.21291	0.0104538	1.03671	0.625937	1.06402	0.458806	1.00571	0.94143	1.04743	0.554765	0.96595	0.661393	1.01526	0.876713	0.977766	0.772631	1.0833	0.268461	0.911606	0.219553	0.879995	0.0767974	1.11288	0.14867	0.966189	0.648682	0.850292	0.0249953	0.853809	0.0257078	0.914893	0.241639	0.886928	0.126541	0.869724	0.0722015	1.00268	0.971853	1.07777	0.297157	0.874115	0.157429	0.910746	0.222564	2.02567	0.0206878	0.955895	0.761941	0.936098
FinucaneSEG.Spleen	1.02811	0.753593	1.12688	0.114819	1.16448	0.0754386	0.834439	0.0186949	0.917412	0.280496	0.860723	0.0528776	0.831422	0.02112	0.90324	0.15711	1.21586	0.00625064	0.832765	0.0226206	0.722287	1.21852e-05	1.16586	0.0502111	1.11631	0.159294	1.12552	0.133887	0.910359	0.235126	0.912939	0.266154	0.782236	0.00242557	0.955844	0.579128	1.07758	0.329355	1.11218	0.149864	0.739324	0.00208579	0.693338	4.86352e-06	2.36417	0.00858563	0.66856	0.0049419	1.01996
FinucaneSEG.Small_Intestine_Terminal_Ileum	1.35014	7.95884e-05	1.18236	0.0234114	0.971897	0.744722	0.971304	0.723247	0.98366	0.853035	0.95137	0.527036	1.02931	0.724522	0.883584	0.0837517	1.16706	0.0266661	0.863843	0.0655514	0.831827	0.0144799	1.13483	0.0991555	1.04541	0.576357	1	1	0.972218	0.735539	0.95832	0.590032	0.835954	0.0268798	0.937737	0.412037	1.09627	0.229409	1.02323	0.77507	0.892075	0.250065	0.718497	2.4575e-05	1.55577	0.167937	0.650331	0.00194746	0.994141
FinucaneSEG.Skin_Sun_Exposed_Lower_leg	1	1	1.05876	0.461114	1.06965	0.458468	1.11271	0.167631	1.01123	0.910744	0.784301	0.00124057	1.06616	0.415068	1.08672	0.275955	0.911258	0.219738	0.958206	0.591651	0.925552	0.325141	1.02697	0.758389	0.816365	0.0077395	0.871052	0.071718	0.882784	0.109903	1.01429	0.87345	0.897892	0.176749	0.971072	0.728812	1.01036	0.90995	1.06109	0.440814	0.822842	0.0472109	1.12595	0.139797	0.951356	0.794872	1.19035	0.273487	1.0659
FinucaneSEG.Skin_Not_Sun_Exposed_Suprapubic	1.02044	0.819593	1.1095	0.169202	1.1811	0.0655908	1.14162	0.0893067	0.985748	0.879555	0.761561	0.000326983	1.03388	0.696296	1.0745	0.347649	0.928451	0.331284	0.930824	0.37128	0.873653	0.0813193	0.948445	0.514549	0.798953	0.00330964	0.844907	0.0284673	0.821388	0.0114927	1.08593	0.313208	0.832256	0.0223851	0.986169	0.877337	0.959787	0.59489	1.09209	0.250199	0.76747	0.00686012	1.07546	0.375072	0.967756	0.896746	1.12091	0.505348	1.0537
FinucaneSEG.Prostate	1.20457	0.0225058	1.06868	0.411588	1.06233	0.497388	1.13353	0.106956	1.09706	0.238336	1.10436	0.214711	0.892107	0.170623	0.901852	0.176179	1.11129	0.183778	0.749352	0.000399042	1.03409	0.681043	1.16184	0.0505424	1.09025	0.247022	0.982056	0.829175	0.940187	0.420552	0.782334	0.00362587	0.797883	0.00799585	0.866466	0.0808765	0.94217	0.461033	1.07725	0.344368	0.670343	9.24735e-05	0.76828	0.00137127	1.49051	0.186798	0.635318	0.0026714	0.96334
FinucaneSEG.Pituitary	1.07677	0.377783	1.02607	0.772846	0.893678	0.218258	0.985005	0.868513	0.953305	0.591153	0.953621	0.57757	0.932696	0.424174	0.955728	0.580257	0.992462	0.938316	0.800441	0.00872	1.05058	0.555897	1.03996	0.641382	0.806222	0.0068453	0.950439	0.523007	0.797008	0.00334619	0.933285	0.417968	1.00086	1	0.924885	0.3441	1.1262	0.144404	1.00949	0.936747	1.2818	0.0442731	0.768742	0.00224448	0.911056	0.683843	0.876833	0.412074	0.974052
FinucaneSEG.Pancreas	1.3226	0.00303978	0.976508	0.817944	1.28053	0.0086518	0.961718	0.717115	0.931032	0.463343	0.568305	1.25008e-08	1.27655	0.00630479	0.723516	0.000145099	1.0996	0.281752	0.875237	0.15926	0.781066	0.0198547	0.936713	0.54745	0.703681	0.000618446	0.862756	0.143453	0.837143	0.0737567	0.795649	0.0142184	0.838658	0.050276	1.17905	0.0513936	0.826229	0.0238004	0.988341	0.929551	1.09779	0.477454	1.00611	0.962385	0.900999	0.74762	1.43017	0.0607485	0.927939
FinucaneSEG.Ovary	0.969965	0.709691	0.951252	0.522775	0.910138	0.303819	0.972213	0.71228	0.973027	0.739325	1.30046	0.000362601	0.996712	0.967657	1.05195	0.504682	1.09202	0.246236	0.989043	0.908629	1.012	0.890123	1.24209	0.0028885	1.08291	0.274197	1.03764	0.623209	1.0453	0.55096	1.10076	0.235289	1.15479	0.0788482	0.92893	0.377364	1.16334	0.0499233	0.838427	0.0226603	0.886202	0.247737	0.949131	0.511975	1.5083	0.152552	0.925228	0.600072	0.958347
FinucaneSEG.Nerve_Tibial	0.947811	0.474983	0.878695	0.0896384	0.799045	0.0112371	1.09688	0.21158	0.890186	0.122531	1.15912	0.0402709	1.06193	0.461422	1.06422	0.424002	1.01705	0.827374	1.09015	0.269354	0.91877	0.236958	0.984904	0.858723	0.909419	0.19103	0.870295	0.0550638	0.927575	0.313488	1.04375	0.596447	0.861702	0.0689733	0.879952	0.116437	1.1338	0.110248	0.894402	0.140143	1.14611	0.209605	1.1089	0.174675	0.74235	0.199778	0.941229	0.677602	0.926073
FinucaneSEG.Muscle_Skeletal	0.977505	0.776105	0.922776	0.251484	0.843642	0.0652985	1.12599	0.0961211	1.16205	0.0386063	1.39144	2.87246e-06	0.97817	0.78828	1.34412	6.31256e-05	1.22709	0.00611893	1.23076	0.00389216	1.43943	2.6488e-07	1.2266	0.00382594	1.64044	5.68955e-12	1.51245	5.60242e-09	1.49853	1.38462e-08	1.01206	0.883059	0.996861	0.968434	0.897578	0.174277	1.03722	0.629713	0.888289	0.10257	1.11673	0.298394	1.06168	0.425692	1.78592	0.0434824	1.16907	0.299193	1.08397
FinucaneSEG.Minor_Salivary_Gland	1.08356	0.316292	0.886254	0.113357	1.02486	0.795994	0.939886	0.452683	1.09293	0.264507	0.851818	0.0325734	1.02993	0.722453	0.903115	0.185336	0.866364	0.0573029	0.857145	0.0469554	0.816431	0.00692392	0.889682	0.136139	0.848004	0.03024	0.837756	0.0223553	0.841684	0.0230268	1.04639	0.577729	0.88299	0.130074	0.806453	0.00776099	1.06566	0.423298	1.03379	0.682333	1.1372	0.245566	0.928825	0.350709	1.19663	0.604568	1.11598	0.514556	1.03407
FinucaneSEG.Lung	0.897148	0.150967	0.948378	0.499751	1.12668	0.159537	0.985164	0.84951	0.943218	0.444065	0.716658	4.38861e-06	0.973714	0.733057	0.918454	0.263303	0.978487	0.776621	1.08623	0.289346	0.604889	2.07137e-12	0.905641	0.194193	0.824462	0.0104538	0.855596	0.0402226	0.819541	0.00789605	1.12348	0.13425	0.780296	0.00154725	0.947132	0.485536	1.14911	0.0622522	1.03641	0.642241	0.900715	0.293638	0.879967	0.100287	0.608023	0.0357611	0.984528	0.892737	0.981657
FinucaneSEG.Liver	1.42746	1.33287e-05	1.01145	0.907981	1.17515	0.062801	1.11124	0.216695	1.06379	0.455104	0.891824	0.162947	1.2216	0.0135247	0.784202	0.00178417	1.32805	0.000111235	1.08839	0.333832	0.925886	0.336115	1	1	0.95754	0.608878	0.844253	0.0359676	0.829914	0.0190779	0.934669	0.419549	0.864297	0.0755557	1.20932	0.0207522	1.07663	0.343739	1.02082	0.817966	1.0637	0.595382	0.843525	0.037317	1.14961	0.779007	0.938656	0.69386	0.965585
FinucaneSEG.Kidney_Cortex	1.06428	0.453428	1.18196	0.0250536	1.12455	0.194425	1.10323	0.205639	1.04923	0.547525	1.04069	0.623724	1.03043	0.725529	0.780363	0.00114811	1.10396	0.184819	0.918861	0.299368	0.905831	0.194665	1.06874	0.392104	1.04703	0.556406	0.878459	0.0877528	0.822147	0.00795972	1.08973	0.29652	0.810578	0.00963547	1.13877	0.103212	0.886255	0.0996523	1.1657	0.0419412	0.787827	0.0166235	0.861759	0.0649043	1.33983	0.321832	0.873127	0.359327	0.934747
FinucaneSEG.Heart_Left_Ventricle	0.916244	0.259907	1.00116	1	0.846042	0.0583228	1.02479	0.745179	1.09774	0.207903	1.24232	0.00201641	1.07562	0.354267	0.976577	0.766224	1.00106	1	1.04805	0.533192	1.11199	0.130854	1.12065	0.113412	1.16572	0.0320128	1.17798	0.0210812	1.08619	0.257472	1.00861	0.912309	0.985669	0.876297	0.984597	0.847739	0.909828	0.194889	0.97938	0.800591	0.892838	0.266135	0.997818	1	1.27799	0.447861	0.95237	0.73155	1.09785
FinucaneSEG.Heart_Atrial_Appendage	0.894656	0.162757	1.00677	0.940019	0.812528	0.0183092	1.02137	0.78713	1.06499	0.415734	0.972727	0.722963	0.980993	0.815203	1.03225	0.697274	0.979457	0.795697	1.03982	0.618888	0.906841	0.172805	0.950914	0.512458	0.859636	0.039651	0.944305	0.448587	0.902993	0.163757	1.07692	0.33041	0.940252	0.451035	0.943179	0.458425	0.918261	0.244233	0.967314	0.682333	0.885298	0.23491	1.00191	1	0.719172	0.184032	1.05732	0.735661	1.01688
FinucaneSEG.Fallopian_Tube	1.10232	0.21903	1.05205	0.515958	1.03951	0.694213	0.860056	0.0522776	0.930369	0.351734	1.02021	0.820583	1.01803	0.841072	1.0952	0.231072	0.930374	0.357533	0.917313	0.285318	0.866036	0.05095	0.981593	0.826999	0.868399	0.0578898	0.846805	0.0232297	0.86468	0.0519097	1.00604	0.968131	0.951604	0.558326	1.00421	0.968724	1.19427	0.0208286	1.01675	0.852417	0.857346	0.139876	0.965593	0.686887	1.27458	0.447767	0.850769	0.261307	1.06748
FinucaneSEG.Esophagus_Muscularis	0.871471	0.0518084	0.963645	0.619559	0.906713	0.265519	1.05199	0.480833	1.12924	0.0813266	1.10561	0.141746	0.832332	0.0176285	1.27216	0.000971873	0.980677	0.802386	0.979249	0.796268	0.989048	0.894407	1.13382	0.0707818	1.10306	0.151186	1.07423	0.291947	1.20399	0.0067949	1.07247	0.34266	1.01331	0.876276	0.902312	0.183361	1.2047	0.0113906	0.975152	0.749575	0.733925	0.00107306	1.06927	0.372124	1.01703	1	1.15258	0.33712	1.26801
FinucaneSEG.Esophagus_Mucosa	1.18164	0.0322241	0.990391	0.912777	1.07008	0.439673	0.985065	0.847203	0.945084	0.47531	0.785716	0.00167988	1.02701	0.750469	0.964129	0.633791	0.945689	0.461525	0.937032	0.397376	0.775624	0.000729813	0.894652	0.145829	0.761194	0.000208884	0.819423	0.00666727	0.802337	0.00301792	0.995149	0.968232	0.857266	0.0559341	0.855779	0.046742	1.01338	0.879933	1.02521	0.766086	0.868629	0.164609	1.0632	0.453099	1.33127	0.369651	0.89488	0.451976	0.985984
FinucaneSEG.Esophagus_Gastroesophageal_Junction	0.923232	0.265688	0.995914	0.971673	1.02698	0.785754	1.05199	0.480833	1.18156	0.0172732	1.06429	0.367855	0.855118	0.0449827	1.30291	0.000268819	0.983088	0.829588	0.973613	0.740173	0.971337	0.688194	1.15197	0.042853	1.06251	0.393331	1.07023	0.32096	1.23947	0.00178756	1.00706	0.941306	0.964731	0.66717	0.93609	0.383553	1.15488	0.0529057	0.994904	0.971493	0.722008	0.000484535	1.01271	0.880675	1.13241	0.713968	1.18074	0.269534	1.31689
FinucaneSEG.Colon_Transverse	1.30446	0.000414525	1.01256	0.887605	1.07609	0.415841	0.997318	0.970519	0.982125	0.8295	1.07121	0.353484	0.988896	0.909844	0.947676	0.45951	1.19746	0.0111224	0.834759	0.0163341	0.984761	0.858057	1.17397	0.0270289	1.1195	0.115055	1.05897	0.43756	1.0326	0.673389	0.916042	0.244429	0.881159	0.114625	0.9549	0.562097	1.07505	0.32903	1.13664	0.0765231	0.964877	0.734424	0.863801	0.0534286	2.00593	0.0273167	1.02319	0.941023	1.04364
FinucaneSEG.Colon_Sigmoid	0.796872	0.00140221	0.947646	0.473405	0.944057	0.52882	1.02982	0.692977	1.14611	0.0528396	1.08382	0.249004	0.902195	0.182433	1.2772	0.00088347	1.02239	0.771456	1.01471	0.854585	0.993138	0.945985	1.09805	0.176785	1.07364	0.309883	1.02239	0.764594	1.14418	0.0521754	0.951155	0.50463	1.15773	0.0667011	0.984987	0.847594	1.18826	0.0200728	0.987125	0.885517	0.763417	0.00532041	1.10337	0.196185	1.11887	0.719638	1.09642	0.576585	1.1564
FinucaneSEG.Cervix_Endocervix	0.965113	0.657452	0.963834	0.628286	1.13712	0.156041	0.93756	0.397834	1.03945	0.628965	1.0236	0.773377	0.905494	0.209065	1.22719	0.00646817	0.979535	0.796114	0.93453	0.390664	1.09774	0.207903	1.15789	0.0466958	0.974091	0.7444	0.989949	0.915107	1.04578	0.561586	1.1121	0.189055	1.0474	0.594554	0.863289	0.0622474	1.36164	5.7718e-05	0.975565	0.766807	1.02037	0.874845	1.08644	0.318422	1.26262	0.468613	0.930123	0.60377	1.1052
FinucaneSEG.Cervix_Ectocervix	0.921268	0.292505	0.976481	0.786661	0.987078	0.892344	0.978117	0.7844	0.965947	0.676024	0.849763	0.0344143	0.863111	0.0681269	1.14319	0.0844609	0.926963	0.325996	0.970436	0.718978	0.781411	0.00113907	0.902688	0.193621	0.763945	0.000380147	0.80762	0.00415424	0.878336	0.0911783	1.09439	0.298506	0.965648	0.680917	0.905805	0.22064	1.08747	0.285947	1.04452	0.593773	1.04361	0.744304	1.09829	0.264298	0.775693	0.257828	1.07313	0.707224	0.954344
FinucaneSEG.Cells_Transformed_fibroblasts	1.03468	0.650151	0.999906	1	0.942267	0.526894	1.07082	0.335641	1.11426	0.127217	1.44124	9.83895e-08	1.17472	0.0339338	1.26919	0.000903428	1.17202	0.035853	1.23974	0.00284637	1.32203	3.75069e-05	1.21459	0.00503857	1.33016	2.46422e-05	1.22456	0.00317932	1.30583	8.48564e-05	1.03158	0.687265	1.04824	0.542625	1.12739	0.133392	1.2488	0.0020769	0.861158	0.0373859	1.1339	0.235293	1.10119	0.199555	2.39436	0.00639288	1.18663	0.247781	1.01926
FinucaneSEG.Cells_EBV-transformed_lymphocytes	1.15058	0.0516883	0.994116	0.944708	0.973866	0.760542	1.05289	0.482063	1.16099	0.0343734	1.60924	1.12516e-11	1.03254	0.664439	1.18051	0.0155052	1.23652	0.00308819	1.25523	0.0017719	1.40166	1.20992e-06	1.37034	4.11864e-06	1.62428	5.59237e-12	1.73935	7.86913e-15	1.45985	1.16939e-07	0.993135	0.94062	1.24878	0.00469316	0.871466	0.0793336	1.24686	0.00280385	0.892891	0.114399	1.09145	0.401138	1.05264	0.49612	1.84057	0.0339567	0.862254	0.309057	0.956944
FinucaneSEG.Breast_Mammary_Tissue	0.919401	0.261396	0.96023	0.589561	0.92646	0.400369	0.98346	0.829313	1.04883	0.523786	1.03807	0.621299	0.943954	0.447877	1.03237	0.681422	0.929199	0.324876	1.12907	0.0997391	0.94429	0.426769	0.87223	0.0619347	0.960754	0.59575	0.795597	0.00162446	0.926585	0.292841	1.32885	0.000222005	0.92968	0.354096	0.898527	0.188735	1.25201	0.00323559	0.897806	0.147068	0.903633	0.315018	1.01032	0.909685	1.0201	1	0.879528	0.362834	1.12195
FinucaneSEG.Brain_Substantia_nigra	0.69612	4.15251e-07	0.795367	0.0040547	0.8035	0.0278442	1.18188	0.0315695	1.19818	0.0189133	0.754507	9.7931e-05	0.856952	0.0494192	1.20027	0.0245384	0.667898	2.09334e-08	0.982511	0.841736	0.852247	0.0299263	0.665736	2.35391e-08	0.601893	7.48707e-13	0.72358	5.52825e-06	0.75236	6.20379e-05	1.18612	0.0317829	1.17092	0.0609679	0.923979	0.333219	0.984976	0.849784	1.08647	0.281055	1.06682	0.559839	1.25511	0.00425291	0.51255	0.00305249	1.51134	0.00868502	1.09888
FinucaneSEG.Brain_Spinal_cord_cervical_c-1	0.714778	4.02679e-06	0.795367	0.0040547	0.797508	0.0218757	1.19011	0.0231575	1.20491	0.0162748	0.84612	0.0218239	0.911071	0.238949	1.06895	0.420318	0.643168	1.35976e-09	0.964732	0.666207	0.951483	0.514974	0.664528	2.43574e-08	0.726309	1.03348e-05	0.835131	0.0133633	0.868912	0.0536929	1.01471	0.878905	1.18364	0.0447475	0.817111	0.0128083	0.949441	0.501114	1.01994	0.821746	1.0951	0.424873	1.39353	2.40074e-05	0.618578	0.0427348	1.46931	0.0156801	1.05541
FinucaneSEG.Brain_Putamen_basal_ganglia	0.684611	1.53427e-07	0.822003	0.0159803	0.884818	0.224825	1.12279	0.141268	1.23465	0.00664027	0.695907	8.70095e-07	0.818637	0.0134438	1.23242	0.00896037	0.637464	4.69233e-10	0.937455	0.433675	0.831126	0.0128416	0.64734	6.32866e-09	0.534863	2.65707e-18	0.675617	3.42024e-08	0.665452	1.00274e-08	1.15334	0.0835654	1.14084	0.139286	0.860114	0.0648575	1.05683	0.484091	1.16766	0.0427484	0.884953	0.254994	1.1747	0.0482767	0.361191	1.2224e-06	1.44827	0.026272	1.11127
FinucaneSEG.Brain_Nucleus_accumbens_basal_ganglia	0.68467	2.06382e-07	0.804317	0.00749492	0.849272	0.111983	1.19518	0.023818	1.25732	0.00320387	0.680478	1.64997e-07	0.824243	0.0190785	1.16925	0.0516632	0.638875	9.14297e-10	0.963127	0.676535	0.81277	0.00503187	0.645218	4.97172e-09	0.533778	2.00849e-18	0.64403	4.86621e-10	0.663188	6.35734e-09	1.1764	0.0476697	1.11988	0.206948	0.86057	0.0630149	1.06221	0.454867	1.16806	0.0425219	0.882149	0.254372	1.16581	0.0628081	0.346001	4.39516e-07	1.44086	0.0274414	1.09646
FinucaneSEG.Brain_Hypothalamus	0.733829	1.21754e-05	0.802645	0.00505694	0.809611	0.0352325	1.20757	0.0167622	1.20949	0.0129553	0.712447	3.03294e-06	0.897198	0.175181	1.20931	0.0165807	0.690332	3.58725e-07	0.910883	0.253007	0.905513	0.187456	0.650257	3.49057e-09	0.573166	5.02873e-15	0.69436	1.95814e-07	0.727835	6.7122e-06	1.19002	0.03215	1.24228	0.014834	0.878568	0.103686	1.01577	0.846353	1.1598	0.0475242	1.07904	0.5184	1.27914	0.00244806	0.453417	0.000562866	1.26971	0.145667	1.16122
FinucaneSEG.Brain_Hippocampus	0.67465	2.92065e-08	0.801892	0.00565249	0.788889	0.0152753	1.14869	0.0731011	1.16926	0.0418432	0.67404	4.22763e-08	0.815921	0.0118166	1.32628	0.000484811	0.595985	5.64491e-13	0.881477	0.129109	0.796553	0.00189086	0.597777	3.75218e-12	0.525302	7.94777e-20	0.644921	4.13576e-10	0.673729	1.50446e-08	1.13233	0.124567	1.12817	0.167775	0.835637	0.0249425	1.03587	0.666053	1.09621	0.225276	0.942556	0.588488	1.20058	0.022205	0.419888	6.0095e-05	1.32881	0.073357	1.11832
FinucaneSEG.Brain_Frontal_Cortex_BA9	0.655686	2.30477e-09	0.795496	0.00351507	0.819129	0.0424	1.15925	0.0545903	1.18855	0.0217677	0.709137	1.39075e-06	0.831828	0.0219855	1.27851	0.00205746	0.638842	4.60059e-10	0.925278	0.349713	0.796781	0.00178931	0.741187	3.40623e-05	0.578325	3.57564e-15	0.688222	4.84422e-08	0.688552	6.59057e-08	1.20778	0.0189816	1.22113	0.0239344	0.886444	0.121871	1.01016	0.90688	1.12279	0.118872	0.869511	0.192446	1.20058	0.022205	0.397101	1.24511e-05	1.19427	0.260696	1.17816
FinucaneSEG.Brain_Cortex	0.654673	2.15691e-09	0.821952	0.0125168	0.804315	0.0246793	1.11376	0.161288	1.14497	0.0776767	0.652302	3.19057e-09	0.757154	0.000585436	1.27887	0.00218816	0.634969	2.21883e-10	0.886976	0.141627	0.764703	0.0002199	0.717859	6.00812e-06	0.528618	1.63294e-19	0.638947	7.74029e-11	0.631941	3.62437e-11	1.10192	0.232176	1.25569	0.0116659	0.891283	0.14294	1.03324	0.693542	1.21063	0.0102692	0.817695	0.0583369	1.12415	0.151551	0.31315	9.64851e-09	1.10989	0.514488	1.16941
FinucaneSEG.Brain_Cerebellum	0.769945	0.000349469	0.968015	0.690354	0.782514	0.00844793	1.20348	0.0182353	1.1287	0.124415	0.686292	3.6585e-07	0.713022	3.31671e-05	1.19519	0.023655	0.731473	1.47959e-05	0.832746	0.0236809	0.752021	8.91808e-05	0.738993	5.89134e-05	0.586886	7.08949e-14	0.636283	2.01026e-10	0.724447	4.10982e-06	0.95676	0.595672	1.21939	0.0258666	0.886519	0.132564	1.12401	0.158325	1.14873	0.0710984	0.704884	0.000891635	1.00375	0.967366	0.456788	0.000294321	0.957731	0.763908	1.09005
FinucaneSEG.Brain_Cerebellar_Hemisphere	0.740343	3.04176e-05	0.922868	0.324164	0.726122	0.000673259	1.15788	0.0598266	1.10037	0.223265	0.722235	1.0256e-05	0.774345	0.00177579	1.08439	0.309445	0.69383	4.30372e-07	0.868101	0.0779963	0.836858	0.0146228	0.745512	8.14181e-05	0.639283	3.50227e-10	0.658238	4.1794e-09	0.759553	9.51179e-05	1.02446	0.777354	1.28118	0.00485968	0.832969	0.0225393	1.08607	0.317442	1.07897	0.329409	0.801231	0.0375758	1.10232	0.243264	0.524887	0.00328859	1.11711	0.50841	1.10167
FinucaneSEG.Brain_Caudate_basal_ganglia	0.701665	9.60932e-07	0.805421	0.00779844	0.848519	0.10602	1.15183	0.0731192	1.26072	0.00266888	0.685754	3.22825e-07	0.810719	0.00899126	1.22491	0.0118926	0.622198	5.51308e-11	0.928364	0.385538	0.801973	0.00298823	0.626032	3.1915e-10	0.526282	2.77113e-19	0.637063	1.89369e-10	0.650363	1.30414e-09	1.15982	0.0693941	1.11059	0.242468	0.857123	0.0551599	1.08129	0.327235	1.18898	0.0227338	0.918398	0.417105	1.15519	0.0775818	0.338333	1.54971e-07	1.40042	0.0349549	1.08841
FinucaneSEG.Brain_Anterior_cingulate_cortex_BA24	0.655557	2.5463e-09	0.806805	0.00624346	0.774249	0.00869347	1.17799	0.0355075	1.14936	0.0676198	0.667002	2.05876e-08	0.818483	0.0121097	1.27281	0.00257828	0.638291	4.42945e-10	0.875591	0.109666	0.78818	0.00107501	0.667871	2.66712e-08	0.542651	2.50974e-18	0.644916	2.11085e-10	0.651847	6.68973e-10	1.14597	0.0925913	1.22901	0.0205727	0.850667	0.0385692	1.09149	0.272218	1.1984	0.0145733	0.904096	0.335576	1.23152	0.0106528	0.351054	5.93329e-07	1.36889	0.0454393	1.15976
FinucaneSEG.Brain_Amygdala	0.662813	9.46891e-09	0.779124	0.0017523	0.81412	0.0426654	1.15371	0.0623472	1.21166	0.0118772	0.69184	3.65153e-07	0.826469	0.017859	1.22282	0.0137354	0.644994	1.09615e-09	0.90736	0.237781	0.795718	0.00173462	0.640795	1.35931e-09	0.530938	4.07133e-19	0.66383	5.36442e-09	0.670927	1.03185e-08	1.15047	0.0805151	1.19864	0.041095	0.854863	0.0529016	1.03933	0.637151	1.10688	0.182445	0.948192	0.630222	1.27453	0.0024032	0.352653	4.53152e-07	1.38141	0.0440457	1.04092
FinucaneSEG.Bladder	0.951762	0.516213	0.884395	0.101063	0.902214	0.242577	0.979266	0.796745	1.02234	0.779296	1.16535	0.0294469	0.890233	0.13916	1.07172	0.366487	0.948106	0.483548	1.0392	0.612129	1.024	0.756637	1.1312	0.0887674	1.18613	0.0160309	1.05094	0.491581	1.11533	0.130014	1.13673	0.0885368	1.07119	0.405922	0.880416	0.0986313	1.02966	0.708479	0.883731	0.0954059	0.902155	0.309614	1.09855	0.212469	1.3989	0.270014	1.0215	0.944184	0.985323
FinucaneSEG.Artery_Tibial	0.779927	0.000268922	0.739571	3.0332e-05	0.807126	0.018698	0.994625	0.943303	1.1132	0.120332	1.05557	0.44015	1.0117	0.880073	1.56228	8.58848e-09	0.889608	0.111257	1.17262	0.0275364	0.997755	1	0.846427	0.0157404	1.01409	0.864451	0.914626	0.204923	1.09774	0.188948	1.06029	0.441662	1.11675	0.162657	0.923285	0.298872	0.981385	0.825635	0.943549	0.445437	1.05106	0.655899	1.15689	0.0444758	0.513717	0.0026343	1.01774	0.949214	1.1348
FinucaneSEG.Artery_Coronary	0.865665	0.046444	0.86343	0.043465	0.925355	0.391351	0.926792	0.304887	1.01265	0.887238	0.884909	0.0867277	0.959238	0.59331	1.24277	0.00568404	0.943511	0.441077	1.05321	0.497842	0.750516	3.66595e-05	0.821894	0.00835599	0.784772	0.000698628	0.701852	8.07284e-07	0.875802	0.0659614	1.03256	0.703279	0.910844	0.231092	0.911041	0.237322	0.963176	0.611499	0.997317	1	0.944666	0.584108	0.951305	0.520559	0.627941	0.0478493	1.24186	0.142609	1.24576
FinucaneSEG.Artery_Aorta	0.809105	0.00304591	0.895073	0.135087	0.932842	0.464876	0.98145	0.801179	1.13665	0.0795852	0.904834	0.157253	0.949163	0.515155	1.24558	0.00511942	0.877665	0.0756902	1.05267	0.503124	0.746647	1.69064e-05	0.894384	0.125757	0.746876	3.67498e-05	0.705073	6.03626e-07	0.849408	0.0213125	1.01229	0.880983	0.969212	0.698015	0.879356	0.101694	0.945365	0.444116	1.0217	0.797639	0.978424	0.842903	1.07824	0.326383	0.650231	0.0683501	1.26082	0.107502	1.17054
FinucaneSEG.Adrenal_Gland	1.06451	0.406567	1.06529	0.368315	0.939488	0.463477	1.04892	0.51111	1.14413	0.0589411	1.563	1.63359e-10	1.16734	0.04626	0.995902	0.971878	1.24845	0.00207604	1.02843	0.720244	1.36894	4.63274e-06	1.46486	4.23775e-08	1.44425	1.0945e-07	1.28912	0.000230742	1.20998	0.0057821	1.00814	0.9415	0.979351	0.791195	1.07987	0.333612	0.961331	0.579242	0.975861	0.753097	0.968378	0.731026	1.00546	0.970893	2.32609	0.00779149	1.17884	0.33615	1.16379
FinucaneSEG.Adipose_Visceral_Omentum	0.965638	0.645977	0.988791	0.885036	0.980537	0.827286	1.07425	0.336316	0.913519	0.214865	0.881292	0.0848702	0.999314	1	1.13814	0.0861259	0.980127	0.799342	1.11761	0.133241	0.747968	3.56015e-05	0.885741	0.102318	0.814135	0.00439561	0.734734	2.22956e-05	0.842937	0.0167758	1.28305	0.00113111	0.914876	0.255533	1.0175	0.840664	1.19783	0.0130252	0.873174	0.05803	0.905034	0.320279	1.03104	0.703517	1.2	0.604643	1.09315	0.585979	1.13542
FinucaneSEG.Adipose_Subcutaneous	0.938434	0.382221	0.884435	0.086976	0.831388	0.0364234	1.07891	0.308138	0.927715	0.29673	0.995185	0.972292	0.997956	1	1.14524	0.0757789	0.941247	0.410448	1.31515	0.000163088	0.902752	0.142688	0.89335	0.119434	0.952217	0.506256	0.869352	0.0519055	0.983146	0.834409	1.22898	0.00634313	0.946058	0.482746	0.989186	0.905444	1.24686	0.00280385	0.904696	0.173392	0.967093	0.729459	1.09676	0.219437	1.00299	1	1.05226	0.786662	1.0805
Female_Reproductive_Disorder_genes	0.983589	1	1.03384	0.926026	0.611316	0.0183	1.16615	0.447441	1.21136	0.351275	0.921755	0.718281	1.1752	0.435208	1.23128	0.33004	0.917999	0.647939	1.14615	0.511355	0.934413	0.782524	0.948338	0.850955	0.933356	0.780768	1.15816	0.470482	0.749962	0.142045	1.07754	0.761997	1.03644	0.912156	2.01525	0.00133	1.39218	0.113599	0.937386	0.787543	1.7183	0.133709	0.972295	0.922243	1.94468	1	1.37271	0.591437	1.13015
FDAdrug_DrugBank	1.05384	0.808194	0.954955	0.813661	0.908289	0.638129	1.03786	0.852256	1.26811	0.197063	0.664256	0.015215	1.29846	0.146471	0.922074	0.62601	0.951547	0.756808	0.876133	0.44369	0.610114	0.00888177	0.852564	0.395047	0.682584	0.0366451	0.798046	0.179079	0.778242	0.17029	1.27455	0.183559	0.951367	0.794991	1.0817	0.664027	1.30437	0.116059	1.09431	0.630473	1.25939	0.332571	1.10746	0.607299	1.18902	1	1.6538	0.188832	1.62006
eQTL_deficient	1.19147	0.304383	1.11061	0.551005	1.33946	0.0807204	0.683926	0.0934701	0.573026	0.000914697	0.45109	0.000231323	1.21481	0.191028	0.748383	0.0586747	1.31182	0.167025	0.851705	0.36401	1.12628	0.714986	1	1	0.809199	0.461689	1.30674	0.299267	1	1	0.735342	0.0587257	1.06016	0.680194	1.32726	0.0334221	0.544169	6.97473e-06	0.829982	0.289519	1.13663	0.557503	0.76515	0.0793155	1.43574	1	1.81197	0.093109	0.83511
Eisenberg.housekeeping	1.0292	0.641589	1.07018	0.238179	0.886295	0.126574	1.08172	0.170874	1.33935	5.92572e-07	3.10927	7.70079e-78	0.988064	0.851833	1.37726	6.44116e-08	1.78597	3.91019e-20	1.04906	0.44842	3.06243	8.47147e-72	2.08489	2.98068e-38	3.32718	4.06207e-88	3.04241	3.38838e-74	2.45052	8.06862e-50	0.884482	0.0523818	1.18402	0.0112323	0.896449	0.100145	1.05455	0.392169	0.897267	0.0646294	0.980751	0.805062	0.917822	0.16591	2.33986	0.0002434	0.919786	0.487384	1.29385
Education_and_Development_Disorder_genes	1	1	1.12805	0.390897	0.756058	0.0921909	0.899427	0.389546	1.25308	0.0932887	1.05601	0.708253	1.01948	0.941011	1.46248	0.00588038	0.947371	0.691726	1.07353	0.621913	1.23662	0.103396	1.06948	0.625169	1.0304	0.8544	1.04439	0.763631	0.992859	1	0.890581	0.405648	0.995718	1	1.12363	0.456396	1.42849	0.0186837	0.817945	0.128551	0.711123	0.0578652	0.981164	0.942596	0.731638	0.367709	0.986168	0.897543	1.46029
DrugTarget_Nelson2012	0.812101	0.425647	0.844495	0.522839	0.645313	0.104646	1.21051	0.423625	1.15988	0.578907	0.724793	0.204296	0.827082	0.422571	0.912207	0.714834	1.04166	0.918225	0.770455	0.281233	0.852202	0.564475	1.42993	0.143362	0.852463	0.522389	0.910073	0.745034	0.824206	0.442486	1.2356	0.435192	0.79858	0.387163	1.61819	0.0455523	0.929324	0.82434	1.30965	0.269448	0.565615	0.0559627	0.899611	0.725231	inf	0.402681	0.967179	0.847514	1.00022
Druggable	1.11744	0.0339622	0.850044	0.00236101	1.13144	0.0371882	0.946125	0.325845	0.982323	0.753308	0.688766	2.93954e-12	1.03423	0.551056	0.878264	0.0119222	0.966868	0.520922	0.963927	0.511914	0.77994	4.95652e-06	0.824973	0.00034907	0.726906	4.16712e-09	0.781416	5.38291e-06	0.803756	5.51716e-05	0.978497	0.705157	0.857465	0.00476115	1.09612	0.0862645	0.958871	0.42041	0.978538	0.696118	0.931228	0.319128	0.874383	0.0142997	0.546978	0.000555491	1.11071	0.304078	1.08636
Drug_chembl	0.97082	0.713727	0.859041	0.0458102	1.0637	0.517971	1.02615	0.775538	1.04042	0.62487	0.758174	0.000252206	0.944149	0.487909	1.09534	0.238418	0.844642	0.0239959	0.9017	0.200965	0.789919	0.00337537	0.919568	0.287139	0.806566	0.00576979	0.833578	0.018515	0.915356	0.257285	1.18174	0.0406585	0.990104	0.933197	1.09931	0.249267	1.23902	0.00725839	1.05157	0.525261	1.03546	0.754667	0.917862	0.287164	0.589336	0.0222362	1.15582	0.352824	1.50292
Disorders_of_Platelet_Function_genes	1.24137	0.175161	0.911472	0.556194	0.894005	0.504966	0.749444	0.0736004	1	1	0.930971	0.699648	0.889027	0.48306	1.13777	0.44157	1.16126	0.321111	0.770608	0.111616	0.859257	0.339094	1.3426	0.0722161	0.988725	1	0.887545	0.487344	0.918598	0.640531	0.86277	0.347806	0.735049	0.0501085	2.26509	2.27797e-05	1.02734	0.873302	1.13775	0.44411	1.21855	0.400424	0.860596	0.381514	3.8929	0.1831	0.744095	0.247835	1.95568
ClinGen	1.41741	0.148312	1.42204	0.179799	0.731009	0.191777	0.934012	0.811428	1.0506	0.911645	0.824206	0.442486	1.12111	0.66698	1.31031	0.243103	1.09493	0.747813	0.956908	0.910321	1.10125	0.742163	0.975332	1	1.07784	0.823315	1.02661	1	1.20788	0.447778	0.764422	0.26467	1.16757	0.559244	1.13171	0.595731	1.05866	0.817541	0.905944	0.739192	0.900693	0.753905	0.720362	0.154264	0.345553	0.0625178	1.16586	1	0.891947
Cardiovascular_Disease_genes	1.09917	0.512307	0.930823	0.606202	0.81095	0.159404	1.01302	0.943644	0.962095	0.803692	1.00793	1	0.907512	0.523812	1.07641	0.631747	1.16772	0.235035	0.986062	0.946501	1.06467	0.688245	1.076	0.609976	1.0087	1	1.01726	0.947867	0.952527	0.750332	1.13544	0.380267	0.852741	0.243606	1.69573	0.000865953	1.25794	0.0800048	1.02792	0.892256	1.00326	1	1.01528	0.947744	1.86077	0.372874	1.47059	0.214695	1.28934
Bone_and_Uric_Acid_Disorder_genes	1.20309	0.418253	0.848553	0.514973	1.36683	0.256088	0.881537	0.637475	0.887366	0.618227	1.12064	0.669848	1.30694	0.262872	0.924719	0.735972	0.958082	0.839624	0.760617	0.256595	0.683152	0.103119	0.834828	0.457922	0.862161	0.578907	0.663636	0.0910736	0.70287	0.130523	1.22399	0.457757	0.951893	0.903029	1.58462	0.0806736	1.48782	0.100612	1.02732	1	1.26294	0.552109	0.925623	0.813548	0.943843	0.714223	1.77338	0.262148	1.12908
Body_Mass_Disorder_genes	0.683576	0.190672	0.932785	0.88731	0.913512	0.76231	1.52842	0.122195	0.748513	0.389956	1.21005	0.581712	0.956761	0.888729	0.956704	0.88498	1.25998	0.440655	0.984247	1	1.08757	0.885044	0.936967	0.898633	0.961266	1	1.35089	0.339042	1.24211	0.502707	0.979076	1	0.814717	0.530849	1.85864	0.067671	1.65071	0.0918928	1.39486	0.278736	1.11316	1	1.30727	0.444371	0.458074	0.252031	2.4416	0.30658	0.988365
Autosomal_dominant	1.32965	0.0218811	1.10339	0.446017	0.939041	0.637926	0.961299	0.752851	0.91287	0.498005	0.956106	0.734125	0.974222	0.850192	1.21721	0.102192	1.09161	0.482535	0.981435	0.901095	0.944445	0.675769	0.920313	0.51777	1.03624	0.811417	0.894516	0.376228	0.957771	0.764389	0.826656	0.133146	1.0505	0.741315	0.966332	0.801647	1.384	0.0164122	1.00719	1	1.03977	0.865974	0.853739	0.218006	0.380012	0.00441413	0.912708	0.654977	1.01826
Autism_genes	0.708308	0.212432	0.63131	0.142829	0.529995	0.0907259	0.697984	0.249979	1.26495	0.541149	1.04196	1	0.362991	0.00955149	1.68804	0.0907539	0.918175	0.774564	1.07302	0.883757	1.22901	0.566824	0.925401	0.889479	0.959728	1	1.07753	0.89151	0.564582	0.0779535	0.586434	0.108242	1.65418	0.312931	1.04936	1	1.14982	0.742819	1	1	1.06839	1	1.00388	1	0.226062	0.0191327	inf	0.0404273	2.14152
Arrythmia_genes	0.750402	0.156397	0.985861	1	0.698131	0.103875	1.01325	1	1.33906	0.168384	0.769416	0.191647	1.03803	0.915811	1.21156	0.442494	0.903396	0.585208	0.881119	0.554535	0.841337	0.403544	0.916719	0.709402	0.556523	0.00324941	0.710205	0.0798209	0.861412	0.46696	0.986409	1	1.08248	0.699455	1.88006	0.00335752	1.33747	0.16642	1.28346	0.263082	1.20266	0.531251	1.00098	1	1.01056	1	1.63044	0.370175	1.73919
[truncated: 115 more columns]

## Sheet: Supplementary Data 10D
Reference gene sets: odd ratios between 2nd quintile gene annotations	(CADD) OR	(CADD) pval	(NCBoost) OR	(NCBoost) pval	(CCR) OR	(CCR) pval	(CDTS) OR	(CDTS) pval	(CTCF_DEEPSEA) OR	(CTCF_DEEPSEA) pval	(DNase_DEEPSEA) OR	(DNase_DEEPSEA) pval	(EDS) OR	(EDS) pval	(Eigen) OR	(Eigen) pval	(EigenPC) OR	(EigenPC) pval	(Greene_thyroid) OR	(Greene_thyroid) pval	(H3K27ac_DEEPSEA) OR	(H3K27ac_DEEPSEA) pval	(H3K4me1_DEEPSEA) OR	(H3K4me1_DEEPSEA) pval	(H3K4me2_DEEPSEA) OR	(H3K4me2_DEEPSEA) pval	(H3K4me3_DEEPSEA) OR	(H3K4me3_DEEPSEA) pval	(H3K9ac_DEEPSEA) OR	(H3K9ac_DEEPSEA) pval	(inweb_closeness_centrality) OR	(inweb_closeness_centrality) pval	(LIMBR) OR	(LIMBR) pval	(ncER) OR	(ncER) pval	(pLI) OR	(pLI) pval	(ReMM) OR	(ReMM) pval	(SkinSunExposed_closeness_centrality) OR	(SkinSunExposed_closeness_centrality) pval	(Testis_closeness_centrality) OR	(Testis_closeness_centrality) pval	(DNA_DIS) OR	(DNA_DIS) pval	(M-CAP) OR	(M-CAP) pval	(MetaLR) OR
Universe		1		1		1		1		1		1		1		1		1		1		1		1		1		1		1		1		1		1		1		1		1		1		1		1
TF	0.996033	1	0.91649	0.332241	0.900274	0.302748	1.00605	0.96391	0.97678	0.824932	0.915054	0.322733	0.861285	0.113784	1.01887	0.857311	1.01779	0.861019	0.979242	0.821015	1.00359	1	1.04279	0.66258	0.831364	0.0373144	0.928915	0.414731	1.04131	0.66799	1.09848	0.329505	0.916633	0.33877	1.01807	0.860109	1.18392	0.0581906	1.04598	0.65021	0.902166	0.417619	0.980251	0.855412	0.867549	0.558779	0.979805	0.867934	1.02484
STRING_900cutoff	0.764973	0.00671001	1.06027	0.559261	1.28677	0.0374825	0.948787	0.609065	1.09392	0.368214	1.28211	0.0157783	1.03704	0.758872	1.51188	6.79419e-05	1.19018	0.0938352	0.949742	0.642099	1.13073	0.255778	1.3273	0.00532935	1.42388	0.000449964	1.39985	0.00088484	1.33579	0.00484167	1.09089	0.434666	0.829085	0.0727435	0.980053	0.877841	1.38363	0.00254238	0.971637	0.770357	0.901026	0.432115	0.968432	0.75753	0.966957	0.865482	0.974296	0.848191	1.07406
STRING_400cutoff	0.816258	0.0108556	0.932382	0.411976	1.25368	0.0307827	0.957161	0.608282	0.903304	0.209191	1.50264	2.92023e-06	1.04163	0.638277	2.06691	5.71818e-17	1.51207	1.11371e-06	0.93978	0.505241	1.50249	1.29063e-05	1.85364	4.4659e-13	2.12623	1.33737e-17	2.14558	3.36766e-18	1.91256	4.44559e-13	0.986539	0.894876	0.827814	0.0211247	0.869239	0.0982392	1.53197	6.84709e-06	0.957033	0.580905	0.822587	0.072807	1.06122	0.533319	0.753809	0.255397	1.14358	0.477704	1.24032
Sonawane_testis	1.08537	0.353298	1.0694	0.446285	1.02561	0.841174	1.3344	0.00201797	0.774214	0.00490131	0.929563	0.458445	0.984217	0.860701	1.78377	6.2667e-11	1.44863	2.25641e-05	0.786573	0.011709	0.869958	0.135451	1.10839	0.276385	1.10521	0.263252	0.945774	0.56193	0.757418	0.00338055	0.929268	0.447603	1.01976	0.828403	0.970658	0.761558	1.404	0.000109286	0.917664	0.332332	0.988512	0.906923	213.612	6.55584e-63	2.14591	0.142822	1.24931	0.261897	1.29507
Saha_skinsun	1.10157	0.694306	0.799937	0.297631	0.684256	0.112028	1.36978	0.162593	1	1	0.765012	0.224365	0.848701	0.470518	1.25858	0.365508	1.07256	0.827402	1.07271	0.826908	0.687566	0.0943841	0.631448	0.0849565	0.793882	0.28166	0.461422	0.000948091	0.576542	0.0230494	1.14604	0.57413	1.03644	0.912156	0.93321	0.764469	1.03821	0.91945	1.14798	0.591977	0.54109	0.0141312	0.77987	0.332249	0.783499	0.672197	0.692953	0.316353	0.851515
Renal_Disorder_genes	0.950102	0.716846	1.02521	0.854593	0.804174	0.120161	0.911796	0.44963	1.12656	0.313696	0.915744	0.466252	0.975292	0.849721	1.10182	0.460563	0.776459	0.0314028	1.33504	0.0134889	1.00615	1	0.888334	0.301491	1.0259	0.865347	1.03277	0.820356	1.1258	0.315066	1.06989	0.595393	0.832908	0.124647	1.39379	0.0156154	0.994336	1	1.03618	0.81081	0.819414	0.196396	0.987041	0.909655	0.684164	0.239242	1.35168	0.29242	1.30966
Psychiatric_Disorder_genes	0.849367	0.517708	1.12652	0.643322	0.736205	0.188334	0.951578	0.837834	0.961714	0.921371	0.956901	0.916498	1.03024	0.912737	1.21726	0.437046	1.20616	0.447785	1.03202	0.916437	0.787389	0.250864	0.725489	0.134271	0.891327	0.624828	0.806748	0.298961	0.706035	0.0957336	1.03176	0.91593	0.86337	0.527824	1.84754	0.0140466	1.40473	0.159675	0.907796	0.662739	0.835693	0.545637	0.774574	0.276165	0.361857	0.0303129	0.77386	0.521224	1.09756
Positive_Mood_Disorder_genes	1	1	1.06641	1	1.42039	0.649879	0.858435	0.838087	0.785048	0.689513	0.937235	1	0.566187	0.262177	1.28463	0.803398	0.410022	0.0428074	1.91199	0.10889	0.609903	0.263949	0.732505	0.556466	0.686529	0.441191	0.763841	0.583862	0.721202	0.472153	1.199	0.710666	0.776334	0.653812	2.37945	0.19367	1.30285	0.790524	0.999718	1	0.354866	0.0928956	1.11602	0.855241	0.522181	0.426691	0.402672	0.167319	0.829429
OMIM_recessive	1.19006	0.106267	1.25087	0.0274541	0.662333	0.000739382	0.990075	0.920833	1.06461	0.556041	1.13712	0.187728	1.06712	0.582175	1.36039	0.00217231	0.89379	0.249345	1.01411	0.918597	1.11669	0.281381	1.0357	0.743144	0.972708	0.810284	1.04429	0.694707	1.01455	0.92184	0.975517	0.831059	0.985059	0.915884	1.9332	6.83042e-08	0.899488	0.276757	0.921724	0.406692	0.888288	0.396497	0.90743	0.370517	1.2136	0.733176	1.75163	0.023857	1.47186
OMIM_autosomaldominant	0.757817	0.053311	0.982842	0.946286	1.05566	0.753206	1.195	0.219681	0.902283	0.494443	0.855122	0.235009	0.981729	0.943795	1.05556	0.765807	0.693727	0.00435982	1.26561	0.0975629	0.778155	0.0488678	0.710614	0.0133567	0.757309	0.0324591	0.772504	0.0457186	0.767163	0.0397001	1.13567	0.332622	0.895589	0.419908	2.26923	2.57616e-06	1.74566	0.000204365	0.93927	0.666268	0.94183	0.782053	1.12746	0.416196	0.515894	0.0701507	1.31695	0.467462	1.5167
Olfactory	2.3024	6.77179e-06	4.62156	6.11294e-07	1.15315	0.49452	0.165366	5.76988e-07	0.606177	0.0225708	0.159053	0.000100635	3.57737	1.55669e-11	0.179938	4.35242e-22	1.4004	0.403834	0.865111	0.55927	0	2.30049e-07	0.221784	0.0652255	0.071167	0.000965772	0.0766631	0.0018139	0.153369	0.00732671	0.191979	6.10679e-31	1.38474	0.31703	0.52274	0.000169664	0.379796	8.43586e-08	1.28526	0.104568	2.19181	0.0200681	0.407444	5.91064e-05	0.960045	1	2.01759	0.0712494	1.19723
Neurologic_Disorder_genes	0.79254	0.440649	1.15226	0.623816	1.0503	1	1.33445	0.256167	1.21741	0.403822	0.805391	0.350113	0.935016	0.825783	0.892447	0.638047	0.74108	0.184628	1.06537	0.820003	0.639058	0.0209747	0.698357	0.101409	0.806748	0.298961	0.688358	0.0674112	0.635339	0.0339241	1.24712	0.378106	1.23762	0.386816	1.86746	0.0219087	1.72788	0.0294766	0.999716	1	0.708962	0.275225	0.851451	0.55791	0.591833	0.429784	5.34556	0.0788269	1.05857
Monogenic_Diabetes_genes	1.16833	0.618527	0.882683	0.640589	0.917936	0.778821	1.0243	1	1.26795	0.359407	0.724793	0.204296	1.62754	0.071894	0.756041	0.329696	0.630548	0.0666533	1.06285	0.903543	0.977499	1	0.610676	0.0555831	0.82035	0.437039	0.807682	0.419685	1	1	1.07039	0.818524	0.775192	0.347061	1.78355	0.0426061	1.27981	0.366262	1.2435	0.454942	1.18865	0.75132	0.927508	0.811105	inf	0.639057	inf	0.00715558	1.24723
Monogenic_AMD_genes	1.06697	1	1.04297	1	1.42099	0.438447	1.29083	0.396646	1	1	0.839048	0.657691	0.849943	0.628301	0.553516	0.135028	0.238375	0.000516949	0.865684	0.651935	0.916147	0.882615	0.771634	0.521243	0.442561	0.0233252	0.665158	0.266832	0.954275	1	1.03817	1	1.05152	1	1.6597	0.175292	1.345	0.417671	0.694078	0.266832	1.13969	1	0.974685	1	inf	0.625088	2.73592	0.498986	1.24569
MohammadiVg.WHLBLD	1.09996	0.294931	0.875326	0.168447	0.940487	0.577501	1.27066	0.0115901	0.674436	7.05267e-06	1.30118	0.0103965	0.842932	0.069893	2.64792	2.44416e-25	2.19616	2.70314e-15	0.657473	0.000129899	1.59772	7.97139e-05	1.96978	4.17952e-12	2.07019	9.30857e-15	1.84844	1.15573e-10	1.42338	0.000601123	0.876737	0.236161	0.961827	0.665644	0.712107	0.000117527	1.40781	0.000600744	0.8928	0.200883	0.682842	0.000864809	0.725512	0.00460223	6.88673	0.0207729	1.06112	0.79153	0.844846
MohammadiVg.VAGINA	0.888067	0.223018	0.824902	0.0454177	0.613525	1.1673e-05	1.2457	0.0256099	0.761912	0.00402542	1.69795	3.52009e-07	0.913194	0.359695	1.96845	6.82154e-12	2.03515	9.18636e-12	0.777041	0.0138368	1.73218	8.51094e-06	1.92343	4.24825e-11	2.49749	2.35591e-19	2.49432	5.10296e-20	1.89664	1.46562e-09	0.984104	0.915639	0.804885	0.0137324	0.927743	0.418167	1.22698	0.0458884	0.870856	0.150861	0.822204	0.102846	0.771807	0.011708	0.676159	0.220164	0.723291	0.0491679	0.72
MohammadiVg.UTERUS	0.791636	0.0147403	0.83647	0.0715243	0.702187	0.00090739	1.08619	0.393829	0.784847	0.0121673	1.78616	1.9741e-08	0.84791	0.0926873	2.01339	1.5471e-11	1.93636	2.42789e-10	0.808509	0.0324108	2.81344	5.37057e-15	1.88109	3.73184e-10	2.37644	7.87281e-16	3.06936	5.51428e-26	2.44361	8.78821e-16	0.956482	0.688503	0.916674	0.342959	1.08735	0.39817	1.16244	0.146582	0.896862	0.264535	0.732868	0.0076872	0.859891	0.137404	0.703975	0.230992	0.726463	0.0601873	0.738548
MohammadiVg.THYROID	1.03928	0.692891	0.822452	0.0418414	1.02749	0.824952	1.02962	0.773512	0.746692	0.00095024	1.7008	2.94609e-07	0.883305	0.196342	2.27401	1.60517e-19	2.47871	3.408e-21	0.643782	7.92723e-05	1.95865	8.27234e-08	2.29869	2.22345e-17	2.87246	2.37939e-26	2.78564	7.8792e-24	2.18311	4.70364e-13	0.964403	0.7533	0.93118	0.410772	0.695022	6.60282e-05	1.54539	1.83406e-05	0.991896	0.929551	0.877299	0.272807	0.732599	0.00699951	1.3785	0.685376	1.33029	0.141613	0.837026
MohammadiVg.TESTIS	0.943219	0.536657	0.870558	0.140204	0.752665	0.00839676	1.01858	0.88596	0.881753	0.169418	1.43629	0.00017759	0.8738	0.15722	1.82464	3.1469e-10	1.77419	1.8957e-09	0.95083	0.61998	1.79384	1.41926e-07	1.87483	1.06644e-11	2.12354	4.88287e-15	2.34126	1.01538e-18	1.97579	7.46483e-12	1.00069	1	0.95642	0.621014	0.823663	0.041105	1.07946	0.460641	0.922139	0.369375	0.812606	0.0857414	0.78431	0.013788	2.61442	0.0606709	0.860889	0.351149	0.765728
MohammadiVg.STMACH	0.839997	0.0557763	0.880162	0.188161	0.766447	0.01549	1.13702	0.193719	0.770819	0.00564288	1.69953	1.74108e-07	0.824873	0.0480047	2.29927	3.22284e-18	2.37799	6.86276e-17	0.739975	0.00382054	1.8643	7.25821e-07	2.19939	2.68666e-15	3.0755	1.6856e-26	3.16125	2.89111e-28	2.4975	2.1824e-17	1.1398	0.230886	0.895885	0.218102	0.768435	0.00450712	1.24734	0.0343324	0.937966	0.489801	0.88101	0.296626	0.800116	0.0329817	0.589621	0.082873	0.835463	0.2694	0.714681
MohammadiVg.SPLEEN	0.856192	0.0901796	0.950391	0.628103	0.715	0.00254693	1.25694	0.0177548	0.701557	9.7973e-05	1.36799	0.00202938	0.87857	0.182923	2.59282	6.75925e-22	2.14958	2.85805e-14	0.658632	4.4237e-05	1.98212	3.8124e-08	2.2148	1.68546e-15	2.51338	9.33236e-21	2.5317	5.35568e-21	1.76899	5.32377e-08	0.994299	0.957912	0.900195	0.225686	0.797931	0.0135517	1.27232	0.0149671	0.88097	0.169039	0.773124	0.0250032	0.757886	0.0100277	1.34932	0.578774	0.872714	0.429203	0.713181
MohammadiVg.SNTTRM	0.785589	0.0100655	0.949197	0.602162	0.71799	0.0019356	1.29225	0.00791079	0.887672	0.196411	1.63173	7.36733e-07	0.870701	0.153583	2.03741	1.72082e-13	1.73727	1.30914e-08	0.765806	0.00925193	1.65823	1.46594e-05	2.1547	8.68534e-15	2.17861	9.90988e-16	2.48068	1.07256e-20	1.96203	5.18004e-11	0.845427	0.108485	0.847968	0.0624824	0.886348	0.196178	1.24899	0.0294094	0.828204	0.0399362	0.814423	0.100342	0.723798	0.00120136	0.783318	0.456483	0.684105	0.0207283	0.749524
MohammadiVg.SLVRYG	0.913708	0.354029	0.768651	0.00478238	0.748593	0.007496	1.11008	0.290179	0.7782	0.00757357	1.60839	4.65505e-06	0.764817	0.00633726	2.1655	1.00582e-14	2.25748	1.08065e-14	0.773443	0.00881904	1.99675	1.60848e-08	2.11956	1.96216e-14	2.31323	1.37858e-16	2.84559	1.77363e-24	2.28343	2.1155e-14	1.08384	0.440533	0.821851	0.0302442	1.00625	0.962823	1.09556	0.37544	0.892016	0.215412	0.847184	0.173454	0.887076	0.247701	0.843689	0.604962	0.879911	0.431606	0.676667
MohammadiVg.SKINS	0.951243	0.615729	0.858221	0.112988	0.934858	0.549385	1.24382	0.0308938	0.680474	2.9873e-05	1.43674	0.000462447	0.847129	0.0812866	2.32075	9.28986e-19	2.18793	2.69435e-14	0.752092	0.0110017	1.46059	0.00193903	1.94453	1.79474e-11	2.32809	3.72037e-18	2.22246	9.90441e-16	1.60945	6.64292e-06	1.01677	0.914694	0.842508	0.0442971	0.808236	0.0201958	1.45674	0.000198303	0.975023	0.784453	0.781769	0.0324421	0.754404	0.012891	1.01167	1	1.33783	0.1372	0.783233
MohammadiVg.SKINNS	0.937478	0.485753	0.872449	0.170583	0.829125	0.082885	0.994345	0.961517	0.715596	0.000218227	1.49604	9.58742e-05	0.824952	0.0456828	2.65444	3.04053e-24	2.31879	1.19248e-16	0.778179	0.0228964	1.59103	0.000157935	2.05677	1.82547e-13	2.3883	1.24981e-18	2.64176	7.94948e-22	1.92486	6.92094e-10	0.975517	0.831059	0.911187	0.29773	0.784555	0.00897271	1.38937	0.00120715	0.949738	0.579579	0.778617	0.0375368	0.784621	0.0331393	1.21782	0.844764	0.897489	0.503852	0.624561
MohammadiVg.PTTARY	0.895097	0.229867	0.94499	0.569206	0.82719	0.0860665	1.13924	0.176829	0.80308	0.0160039	1.39937	0.000679107	0.828624	0.0487968	2.44017	2.14278e-20	2.19716	3.70988e-16	0.826773	0.0681864	2.01289	4.62432e-09	1.93387	6.73146e-12	2.23732	2.28975e-16	2.52392	2.46295e-21	1.91358	1.34606e-10	1.07219	0.507993	0.916633	0.33877	0.721491	0.000411463	1.29949	0.0106197	0.975195	0.785195	0.749386	0.0130063	0.764626	0.00910082	1.09088	1	1.25888	0.229204	0.727117
MohammadiVg.PRSTTE	0.943579	0.537988	0.871096	0.153083	0.7295	0.0033482	1.23284	0.0339003	0.711439	0.000210685	1.35578	0.00421208	0.710737	0.000349489	2.70554	5.15375e-24	2.27776	6.70115e-16	0.673458	0.000183445	1.77164	8.76995e-06	2.07097	2.19911e-12	2.42818	9.59451e-19	2.53981	2.92865e-19	1.67811	2.04541e-06	1.00183	1	0.882331	0.150842	0.907471	0.294348	1.46711	0.000126379	0.951783	0.587628	0.688963	0.00120703	0.795398	0.0403224	1.4619	0.555005	1.15654	0.472838	0.740834
MohammadiVg.PNCREAS	0.829838	0.0384305	0.890292	0.204595	0.708619	0.00237846	1.18842	0.0761074	0.730799	0.000568343	1.57762	9.14201e-06	0.857647	0.103243	2.54062	1.70921e-22	2.34203	3.37e-18	0.62299	1.0819e-05	2.11371	1.37089e-08	2.20745	1.38393e-14	3.05734	5.68016e-27	3.25656	2.98022e-30	2.16531	1.6155e-12	1.13174	0.243812	0.956783	0.62831	0.831423	0.0493381	1.15723	0.14373	0.894823	0.213444	0.826112	0.112397	0.874474	0.217136	3.68049	0.0463221	0.979625	0.930724	0.837704
MohammadiVg.OVARY	0.83437	0.0485804	0.827582	0.0428544	0.819808	0.0653821	1.01462	0.88451	0.899989	0.260583	1.89579	5.6125e-10	0.855283	0.105171	2.09432	3.95615e-13	2.3872	1.04879e-17	0.711941	0.000618404	2.83406	2.04158e-15	2.20727	7.15499e-16	3.25524	1.25818e-28	3.97775	3.29203e-39	2.69721	3.73758e-19	0.939453	0.57081	0.897217	0.228774	0.785736	0.013749	1.33215	0.00506277	0.809355	0.0193181	0.728221	0.00694349	0.776017	0.013628	0.651929	0.156153	0.923915	0.663776	0.934068
MohammadiVg.NERVET	1.0853	0.377385	0.74679	0.00232404	0.738933	0.00465919	1.02339	0.846569	0.653764	1.60159e-06	1.45171	0.00038409	0.970724	0.775002	2.52268	7.65471e-23	2.50086	4.30693e-20	0.581081	1.20754e-06	1.69359	3.36766e-05	2.14609	2.17252e-14	2.50613	4.28137e-21	2.40885	6.17711e-18	1.78642	3.55512e-08	1.08809	0.454492	0.890481	0.179556	0.701742	0.000153	1.59541	2.67911e-06	0.94967	0.563893	0.726945	0.00524378	0.750089	0.0147126	3.1632	0.129918	1.10888	0.603111	0.713879
MohammadiVg.MSCLSK	1	1	0.892064	0.223485	0.913331	0.414263	1.18207	0.0847416	0.756732	0.00181255	1.9848	2.14402e-11	0.981351	0.851965	2.80262	4.79945e-28	2.4491	3.83075e-21	0.642775	7.60896e-05	2.01191	2.74965e-08	2.63925	1.42207e-23	3.61467	2.97624e-36	3.4316	1.50523e-32	2.44606	8.07466e-18	1.17611	0.131757	0.92871	0.409415	0.59811	3.43998e-08	1.42995	0.000339987	0.942381	0.506209	0.710578	0.003074	0.652591	0.000158172	2.43762	0.160832	1.4763	0.0487041	0.735112
MohammadiVg.LUNG	0.973606	0.793146	0.839749	0.0623863	0.862059	0.17356	1.12246	0.243454	0.702159	0.000120394	1.49131	0.000126019	0.910353	0.330053	2.72707	8.67409e-26	2.00645	2.50186e-12	0.731106	0.00366467	1.58162	0.000196067	2.19934	3.27418e-15	2.51034	2.38515e-19	2.30719	3.50964e-16	1.8489	1.23546e-08	0.952597	0.639324	0.908229	0.263157	0.710174	0.000124313	1.42518	0.000441066	0.904947	0.25575	0.811444	0.0693984	0.767982	0.022699	0.795536	0.442926	1.04973	0.863982	0.76039
MohammadiVg.LIVER	0.916594	0.338561	0.998245	1	0.772259	0.0259772	1.13077	0.201292	0.819905	0.0275005	1.82124	2.94711e-09	0.962392	0.680889	2.32425	1.31305e-19	1.94502	1.91357e-12	0.702174	0.00066538	2.15746	1.26035e-10	2.33149	6.49018e-19	2.91802	6.46819e-27	3.17829	4.36026e-30	2.35905	3.52813e-16	1.0977	0.384292	0.91609	0.329872	0.862987	0.104268	1.1206	0.221719	0.941209	0.487822	0.815979	0.0864778	0.889783	0.282669	0.912504	0.701898	1.13373	0.537157	0.918326
MohammadiVg.LCL	0.838606	0.0575887	0.966458	0.717066	0.619213	8.89289e-06	1.17704	0.0859988	0.882788	0.157816	2.90549	3.83932e-26	1.10463	0.293386	1.98772	9.11458e-14	2.19916	4.09444e-17	0.970263	0.765646	4.48243	9.29327e-31	2.81859	2.95536e-29	4.64914	7.11361e-47	5.76	2.49103e-65	4.26978	1.6731e-42	1.05961	0.603851	0.960405	0.676158	0.754547	0.00233158	1.10206	0.317543	0.909979	0.288662	0.977106	0.854604	0.852477	0.116222	1.13917	0.868002	0.829971	0.259319	0.80893
MohammadiVg.KDNCTX	1.02471	0.898531	0.900546	0.442725	0.483966	8.38069e-06	1.49204	0.00170892	0.67759	0.0178659	0.756061	0.0948148	0.775413	0.055727	1.82805	2.01696e-05	1.641	0.00100563	0.718631	0.0223662	0.683857	0.0192533	1.0494	0.815925	0.897686	0.460976	0.732364	0.0445611	0.706929	0.0308623	1.02228	0.891399	0.829538	0.105631	1.70313	2.11707e-05	1.32115	0.0329888	1.05463	0.738634	0.778491	0.155209	0.700449	0.0126972	0.543118	0.155488	0.398666	2.63284e-05	0.964377
MohammadiVg.HRTLV	0.932142	0.452705	0.821859	0.0361792	0.881384	0.261272	1.2145	0.0483447	0.741615	0.00114384	1.7138	2.4346e-07	0.825026	0.040328	2.3875	4.68394e-20	2.22624	7.99987e-17	0.731673	0.00374227	1.91447	2.61093e-07	2.39524	4.05504e-18	2.69773	5.09493e-22	2.98441	5.21488e-26	1.99666	1.43402e-10	0.934228	0.536773	0.937469	0.468659	0.842372	0.0682035	1.38	0.00111574	0.921365	0.366903	0.674789	0.000594684	0.89874	0.338159	0.986907	0.853503	1.21986	0.331867	0.776316
MohammadiVg.HRTAA	0.967343	0.749858	1.01453	0.884812	0.823352	0.0778119	1.04883	0.631474	0.78285	0.00633708	1.62797	1.88524e-06	0.977055	0.813215	2.21914	6.13868e-17	1.91129	2.59742e-11	0.737528	0.0040377	1.72392	4.59267e-06	2.12583	2.11888e-14	2.20707	2.35051e-15	2.42536	6.49258e-19	1.76472	3.17291e-08	0.962288	0.716018	0.990399	0.930761	0.834943	0.0589407	1.35544	0.0016387	0.901542	0.266042	0.687618	0.00157054	0.840038	0.109435	0.711293	0.268904	1.29473	0.190054	0.821925
MohammadiVg.Geuvadis	0.824219	0.175302	0.912964	0.530303	0.726423	0.0438646	0.708369	0.0203524	0.870401	0.291487	2.45886	9.21361e-10	1.18327	0.246203	1.53494	0.00275911	1.90185	6.70469e-06	0.896702	0.442152	7.17698	2.07733e-22	2.565	4.6956e-12	5.32071	9.07548e-22	6.14752	7.89418e-29	4.55414	1.88847e-19	1.03082	0.877261	0.948886	0.723305	0.764379	0.0899205	0.952537	0.81484	0.964113	0.78823	0.924769	0.643988	0.931487	0.648141	1.69577	0.486247	1.29927	0.391868	0.656891
MohammadiVg.FIBRBLS	0.952557	0.620643	0.838884	0.0602976	0.81199	0.0545031	1.02417	0.814824	0.749874	0.000886169	2.09112	5.70995e-14	0.968821	0.750208	2.13912	4.27177e-16	2.54032	5.44638e-22	0.892267	0.294706	3.54946	9.08475e-24	2.56904	4.99341e-25	4.38641	2.68147e-43	4.77233	1.96948e-49	4.25714	3.81054e-39	0.87475	0.205666	0.836235	0.0510436	0.570751	7.91322e-09	1.19929	0.079048	0.925772	0.381261	0.890169	0.326002	0.784662	0.0185465	2.11637	0.129334	0.853045	0.320294	0.724057
MohammadiVg.ESPMSL	0.894708	0.22023	0.854397	0.102795	0.850685	0.138004	1.10518	0.316297	0.717335	0.000274374	1.58096	1.24721e-05	0.803075	0.0226081	2.0143	1.09086e-13	2.24228	3.6377e-16	0.86844	0.187668	2.01084	3.32095e-08	2.13369	1.26164e-14	2.876	5.12246e-24	3.1534	2.46443e-28	2.53191	1.04139e-17	0.933698	0.504818	0.989026	0.929127	0.760759	0.00398441	1.5928	6.15078e-06	0.839879	0.0533174	0.861656	0.204241	0.802193	0.0406931	1.16867	0.853657	1.1464	0.497406	0.750527
MohammadiVg.ESPMCS	0.85994	0.0904735	0.850604	0.0933638	0.870497	0.199069	0.941206	0.56077	0.777531	0.00527131	1.57828	3.95096e-06	0.828591	0.0452767	2.33595	5.62763e-19	2.18243	8.76538e-16	0.755051	0.0105777	2.24154	6.9492e-11	2.39865	2.27514e-19	2.56409	3.72957e-22	2.98021	1.57336e-28	2.26828	5.18409e-15	0.962274	0.720569	0.920657	0.351434	0.700792	0.000173026	1.33299	0.00388475	0.916084	0.327527	0.796849	0.0628891	0.745761	0.00731317	1.25636	0.703358	1.12504	0.55051	0.706251
MohammadiVg.ESPGEJ	0.873048	0.12872	0.821347	0.0407025	0.910803	0.385323	0.9468	0.566585	0.712289	0.00021611	1.72641	2.6822e-07	0.881991	0.185346	2.42723	6.58821e-20	2.35485	5.27513e-17	0.686455	0.000458495	2.10152	7.31575e-09	2.35132	1.3307e-17	2.3284	4.64893e-16	2.91269	2.12495e-25	2.03132	3.55095e-11	1.07103	0.537711	0.994933	0.964653	0.811133	0.0244673	1.53225	3.60546e-05	0.843053	0.0588942	0.92658	0.543571	0.826537	0.0643791	0.986907	0.853503	1.03912	0.866726	0.762214
MohammadiVg.CLNTRN	0.976855	0.825215	0.881853	0.208691	0.878815	0.249524	0.912255	0.352898	0.765784	0.00407025	1.52694	2.94737e-05	0.938826	0.507878	2.46328	7.13156e-21	1.81541	1.97202e-09	0.777356	0.0140239	1.82488	6.98172e-07	2.1488	5.43091e-15	2.57597	6.46262e-20	3.11232	1.40573e-27	2.46146	1.14688e-16	0.928555	0.473033	0.82241	0.0225911	0.744108	0.00121483	1.34978	0.00362141	0.915542	0.325899	0.769499	0.0232948	0.853719	0.14244	0.819697	0.583267	0.890723	0.485924	0.747559
MohammadiVg.CLNSGM	0.863057	0.108448	0.860142	0.118421	0.847199	0.132788	1.17417	0.0968359	0.788676	0.0100014	1.64516	1.13586e-06	0.941129	0.534623	2.11035	1.82562e-14	2.3052	3.49769e-17	0.772805	0.0136137	2.02114	5.00331e-09	2.08009	2.09461e-13	2.64723	1.7189e-22	2.77834	2.53688e-24	1.89846	1.21232e-09	1.04955	0.653784	0.861406	0.0907919	0.809828	0.0244279	1.37441	0.00193737	0.971986	0.754019	0.905232	0.379487	0.783078	0.0192498	1.2552	0.719865	1.08228	0.731866	0.793645
MohammadiVg.BRNSPC	0.931742	0.465736	0.863072	0.107438	0.72	0.00359659	1.28212	0.00884197	0.778819	0.0116681	1.35979	0.00264864	0.867497	0.137295	2.33021	1.82519e-17	1.85223	2.02128e-09	0.837256	0.0699797	1.31633	0.0164321	1.79325	1.1339e-08	2.04199	1.19572e-12	2.09094	3.64168e-13	1.5982	6.8578e-06	0.907528	0.347166	0.78548	0.00534414	1.32621	0.00244391	1.31397	0.00519961	1.01759	0.887679	0.760905	0.0203387	0.852563	0.115543	0.752819	0.384969	0.764897	0.120708	0.874981
MohammadiVg.BRNSNG	0.875366	0.150868	0.883647	0.177635	0.842097	0.145332	1.27717	0.00843023	0.744886	0.00255328	1.15743	0.152506	0.804682	0.0173553	2.18883	2.07668e-15	1.59789	2.51853e-06	0.791761	0.0208529	1.0462	0.710026	1.45743	0.000196424	1.29741	0.00699917	1.57617	2.26207e-06	1.33147	0.00469746	0.985723	0.919025	0.791371	0.00696748	1.42079	0.000139333	1.24539	0.0277394	0.914715	0.323431	0.672024	0.000557798	0.85222	0.118394	0.458897	0.00635501	0.67981	0.0231019	1.08481
MohammadiVg.BRNPTM	0.819367	0.0272467	0.871091	0.142307	0.797343	0.0422699	1.17412	0.0919175	0.783714	0.0136692	1.00469	1	0.750191	0.00338159	2.26649	2.37827e-16	1.4354	0.000211789	0.792233	0.0213743	0.932961	0.535413	1.29225	0.0114452	1.30985	0.00416265	1.3207	0.0036286	1.0615	0.583402	0.945263	0.584052	0.831146	0.0374472	1.17978	0.0702148	1.51085	2.08024e-05	1.11445	0.263379	0.77966	0.0462025	0.770288	0.00828951	0.466559	0.00702773	0.84189	0.317695	0.89612
MohammadiVg.BRNNCC	0.86475	0.110821	0.919928	0.377471	0.852331	0.15415	1.0976	0.358465	0.837749	0.0743441	1.1087	0.309345	0.645817	5.87394e-06	2.10796	4.02973e-14	1.49003	4.83119e-05	0.774122	0.0125894	0.924082	0.47276	1.2702	0.0166863	1.33402	0.00262471	1.27471	0.0138618	1.03582	0.763584	0.880919	0.219501	0.819414	0.0228856	1.06961	0.48441	1.40781	0.000600744	0.956651	0.639368	0.779333	0.0431039	0.694031	0.000301451	0.400144	0.000951722	0.745113	0.0906812	0.900591
MohammadiVg.BRNHPT	0.909109	0.305607	0.99452	0.96289	0.759757	0.0123378	1.11791	0.250622	0.788307	0.0148405	0.971698	0.806826	0.669678	2.12826e-05	2.17355	4.88488e-15	1.39698	0.000521318	0.766865	0.00970455	0.989792	0.959615	1.22346	0.0421406	1.38152	0.000607535	1.37504	0.00111245	1.08247	0.455515	0.990773	0.958273	0.778773	0.00501515	1.0889	0.366274	1.2217	0.0393943	0.967162	0.716298	0.836848	0.162219	0.781389	0.0148693	0.449913	0.00326742	0.918597	0.648889	0.967201
MohammadiVg.BRNHPP	0.844755	0.0598875	0.944642	0.572099	0.915299	0.457583	1.26258	0.0236906	0.614382	6.10898e-07	1.08999	0.405712	0.768556	0.00739811	2.60541	1.17122e-20	1.56006	8.02414e-06	0.762027	0.00802506	0.946417	0.636819	1.35329	0.00337362	1.26208	0.0149298	1.28523	0.0123519	1.08021	0.47784	1.00298	1	0.840674	0.0515824	1.26667	0.010165	1.35556	0.00254799	1.00821	0.963279	0.713053	0.00434516	0.724192	0.00229409	0.5289	0.0502129	0.910887	0.580123	0.826868
MohammadiVg.BRNCTXB	0.808294	0.0176366	0.907109	0.313277	0.849831	0.1573	1.17114	0.114926	0.741205	0.00184058	1.06041	0.586651	0.802507	0.0239067	2.18793	2.69435e-14	1.35138	0.00189312	0.836808	0.0797405	0.974732	0.839668	1.24323	0.025351	1.45521	0.000101016	1.4557	0.000135057	1.27009	0.0219508	0.894632	0.283158	0.896796	0.221264	1.28166	0.00953418	1.51721	3.78376e-05	0.991193	0.926436	0.827206	0.124841	0.804775	0.0385507	0.489628	0.0130728	1.07449	0.781435	1.0415
MohammadiVg.BRNCTXA	0.886228	0.193386	1.07786	0.446579	0.800564	0.052181	1.15365	0.145707	0.72044	0.000721822	0.943263	0.587451	0.784662	0.016446	2.18146	2.36744e-15	1.47553	4.8557e-05	0.753692	0.00506772	0.858928	0.137577	1.121	0.273158	1.26428	0.0127549	1.18648	0.0753999	1.0295	0.805626	0.835731	0.0796261	0.846818	0.0635487	1.14315	0.156287	1.47387	9.33478e-05	0.902227	0.267799	0.733862	0.0124256	0.736473	0.00387992	0.426034	0.00375344	0.944043	0.716056	0.883156
MohammadiVg.BRNCHB	0.791896	0.0106591	0.91552	0.361605	0.844708	0.124271	0.977796	0.845961	0.826727	0.0365365	1.71316	1.07318e-07	0.942076	0.533271	2.26649	2.37827e-16	1.5349	1.04321e-05	0.777737	0.00921659	1.63266	1.73603e-05	1.79548	1.17276e-09	1.90916	4.60951e-11	2.35241	1.9281e-18	1.80796	9.02472e-09	0.968592	0.794089	0.978532	0.824876	0.872927	0.155994	1.42509	0.000554708	0.999696	1	0.90161	0.387558	0.81467	0.040488	1.23126	0.733659	0.836453	0.273783	0.819008
MohammadiVg.BRNCHA	0.855255	0.0848504	0.852987	0.0989565	0.978771	0.864992	1.12117	0.251611	0.776664	0.00684323	1.26039	0.0185421	0.843493	0.0726699	2.37294	8.17659e-19	1.66845	1.23234e-07	0.69687	0.000328862	1.28	0.0264424	1.67407	6.02763e-08	1.70045	5.04505e-08	1.90916	4.60951e-11	1.50065	7.28723e-05	0.959566	0.718311	0.887485	0.180313	0.853776	0.0970173	1.42394	0.000495099	0.957739	0.643718	0.77129	0.0279449	0.781835	0.0152514	1.16082	0.861584	0.747016	0.0705697	0.816325
MohammadiVg.BRNCDT	0.733908	0.000619189	0.979394	0.849797	0.824379	0.108666	1.13238	0.210268	0.836572	0.0656809	1.28084	0.0149039	0.785764	0.0156139	1.91028	8.32872e-11	1.60116	2.3977e-06	0.73347	0.00210714	1.16346	0.145423	1.60705	2.5659e-06	1.51	1.95911e-05	1.58191	2.06432e-06	1.1882	0.0967974	0.964232	0.723373	0.834876	0.041314	1.16814	0.0973945	1.53045	1.57691e-05	1.02156	0.852424	0.874032	0.302282	0.720214	0.000859135	0.651223	0.194714	1.10717	0.651895	0.850232
MohammadiVg.BRNAMY	0.813652	0.0232632	0.923902	0.403506	0.747859	0.0106179	1.34885	0.00239315	0.708789	0.000845889	0.985225	0.920662	0.832406	0.0570328	2.28785	8.55767e-16	1.41864	0.000389041	0.836093	0.0889235	0.888885	0.277463	1.29085	0.0124852	1.33628	0.00235622	1.21294	0.0524761	0.94862	0.644023	0.934228	0.536773	0.842058	0.0465116	1.31585	0.00278732	1.40126	0.000650457	1.07294	0.480867	0.752234	0.0200852	0.758859	0.00824108	0.375507	0.00128227	0.706714	0.0410856	0.86271
MohammadiVg.BRNACC	0.799907	0.016069	0.944137	0.545257	0.846076	0.15137	1.10071	0.33942	0.739211	0.00368561	1.05989	0.588245	0.782068	0.0137099	1.86738	7.21873e-10	1.35857	0.00222057	0.820396	0.0513405	0.898012	0.311648	1.30071	0.0090194	1.2678	0.0139917	1.42668	0.000223854	1.10813	0.335922	0.928058	0.473898	0.906331	0.261161	1.21441	0.0403366	1.41363	0.00050742	0.968372	0.738812	0.76384	0.0273614	0.747974	0.00322469	0.451249	0.00579128	0.894369	0.515713	0.912672
MohammadiVg.BREAST	0.955386	0.631506	0.834711	0.0600329	0.830982	0.0840407	1.19096	0.0729278	0.64999	2.9789e-06	1.47028	0.000249397	0.839879	0.0711533	2.85984	1.63332e-27	2.39556	7.33281e-18	0.702636	0.00128579	1.70862	1.66287e-05	2.04487	6.64047e-13	2.14061	1.11524e-14	2.17676	4.85542e-15	1.59892	9.78902e-06	1.13049	0.26769	1.05199	0.578137	0.821433	0.0348604	1.45674	0.000198303	0.968143	0.720489	0.770127	0.0214337	0.845745	0.143013	1.34157	0.683835	0.915096	0.611588	0.74459
MohammadiVg.AVG	1.07017	0.474957	0.976392	0.817617	1.07167	0.545034	0.983416	0.890002	0.878095	0.155723	1.18064	0.0720264	0.938826	0.507878	1.71069	5.20801e-09	1.4771	1.25162e-05	0.788144	0.0225207	1.09431	0.367282	1.4325	8.76428e-05	1.59642	1.02536e-07	1.21686	0.0300737	1.0854	0.403354	1.18841	0.0992569	1.0501	0.597428	0.765024	0.00305668	1.43679	0.00011334	1.07813	0.436276	0.86002	0.20537	0.816062	0.0657414	1.04453	1	1.19828	0.386569	0.683885
MohammadiVg.ARTTBL	0.919708	0.359832	0.774484	0.00772463	1.03237	0.789902	1.02778	0.809071	0.764017	0.00251567	1.53901	4.90432e-05	0.908491	0.324292	2.39113	1.03854e-19	2.34161	2.82158e-17	0.761769	0.0152946	2.12524	1.248e-09	2.56162	7.9943e-21	2.78147	6.56815e-24	2.63902	1.70586e-21	2.04155	1.77836e-11	1.16949	0.154066	0.88025	0.149115	0.768335	0.00489693	1.5922	5.47456e-06	0.88559	0.178094	0.733788	0.00723702	0.764886	0.0144545	0.778783	0.454914	1.05714	0.861161	0.787464
MohammadiVg.ARTCRN	0.811269	0.0210079	0.785001	0.0112433	0.868606	0.207224	0.998055	1	0.823488	0.0346608	1.52252	6.7854e-05	0.73066	0.00102728	2.51979	7.86344e-21	2.13256	1.19553e-13	0.904175	0.331671	2.0065	7.05915e-08	1.88109	3.73184e-10	2.45682	6.79373e-18	2.69217	9.08133e-22	1.99422	2.10596e-10	1.19035	0.0951398	0.803737	0.0141844	0.90108	0.269518	1.493	0.000104689	0.865909	0.11331	0.8288	0.117118	0.731672	0.00273847	0.911404	0.728343	1.07411	0.791845	0.78453
MohammadiVg.ARTAORT	0.909399	0.306418	0.876369	0.173267	0.843012	0.120769	1.14561	0.172566	0.721172	0.000258014	1.49607	0.000131821	0.945456	0.547933	2.55221	1.73033e-22	2.3371	8.76937e-17	0.914564	0.410214	1.75665	1.01853e-05	2.10116	1.21081e-13	2.72383	3.33936e-22	2.8124	2.32407e-23	2.12889	7.10683e-12	1.04074	0.723468	0.951693	0.576521	0.799174	0.0132413	1.40209	0.000948698	0.922139	0.369375	0.906432	0.404227	0.759444	0.0119072	1.10256	1	1.28861	0.195049	0.717032
MohammadiVg.ADRNLG	0.847287	0.076076	0.884681	0.192172	0.757692	0.0113729	1.11088	0.293316	0.81623	0.0229611	2.0325	2.39891e-12	0.869532	0.145592	2.2265	3.22646e-16	2.1883	5.58326e-15	0.752912	0.00489338	2.45572	1.15727e-12	2.26722	4.83697e-17	3.11512	7.7453e-28	3.42238	3.90416e-33	2.5225	1.92079e-18	1.05277	0.633982	0.974687	0.7863	0.719534	0.000438052	1.10687	0.323668	0.946352	0.550927	0.865158	0.23035	0.80147	0.0323248	0.645025	0.153282	0.844992	0.332985	0.638802
MohammadiVg.ADPVSC	0.939836	0.509003	0.790092	0.011846	0.962119	0.739572	1.17886	0.0947936	0.776454	0.00417638	1.6194	1.29885e-06	0.869861	0.144176	2.8993	3.83365e-27	2.38119	3.94848e-18	0.753724	0.00877103	2.00964	8.17031e-09	2.17077	2.04754e-15	2.69675	3.53289e-23	2.74777	7.03616e-24	2.1994	2.85227e-14	1.09486	0.386651	0.923071	0.360665	0.775101	0.00531376	1.42011	0.000588614	0.927651	0.399761	0.900984	0.372649	0.770229	0.0216858	0.751629	0.348503	0.956011	0.79881	0.725158
MohammadiVg.ADPSBQ	0.988492	0.93001	0.798294	0.0159217	0.990359	0.956439	1.09291	0.362595	0.721817	0.000241211	1.57084	1.27292e-05	0.870531	0.154344	2.69407	6.10308e-26	2.29114	1.26176e-16	0.727947	0.00453842	1.42073	0.00377712	2.33999	8.60184e-18	2.42804	2.06339e-19	2.38141	2.17467e-18	1.9346	2.19852e-10	1.06474	0.572583	0.946887	0.545712	0.781162	0.00569817	1.41049	0.000660678	0.976329	0.790155	0.783589	0.0362052	0.77022	0.017481	0.878356	0.693434	1.09016	0.673123	0.76252
MODY_genes	0.989187	1	1.13148	0.376517	1.03362	0.872213	1.03947	0.829467	1.08513	0.565312	0.655257	0.00211942	1.24518	0.159352	0.998556	1	0.672025	0.00368964	0.975225	0.886179	0.804095	0.105925	0.666623	0.00506722	0.643421	0.00106015	0.599552	0.000190632	0.650419	0.00172652	1.10566	0.546362	0.880826	0.386508	1.61181	0.00341582	1.29255	0.0841904	0.878244	0.360283	1.19304	0.405335	1.06847	0.671054	2.35385	0.325722	2.46368	0.0253342	0.981639
MissenseZ_Samocha	0.736937	0.000672947	0.751077	0.0111224	1.41135	0.00584743	1.30342	0.0128272	0.822205	0.0479698	0.967126	0.769429	0.872931	0.18338	1.68592	9.09289e-06	0.992934	0.95783	0.849434	0.12556	0.901576	0.308354	1.02604	0.839309	1.22282	0.0315816	1.14552	0.153404	1.01358	0.924475	0.784267	0.0192721	1.15877	0.115951	1.3637	0.00276305	3.23135	1.29432e-16	0.960708	0.690329	0.721964	0.0105333	0.86322	0.172209	0.52552	0.0495685	1.39027	0.135336	0.879662
Microalbumin_Disorder_genes	1.08395	0.887328	1.08293	0.786428	0.650298	0.201705	1.04338	0.898802	0.839048	0.657691	0.943907	0.904503	1.02822	1	1.68804	0.0907539	0.70288	0.190425	1.40454	0.18101	1.26955	0.393844	0.936967	0.898633	0.887879	0.714986	0.78768	0.393844	1.12249	0.718866	1.49516	0.147473	0.875995	0.619135	1.73318	0.119625	0.839583	0.539767	0.999717	1	0.667034	0.191741	1.08924	0.804338	1.66581	1	1.06091	1	1.19411
MGI_essential	0.76454	0.000416431	0.828965	0.0191816	1.09029	0.340444	1.10916	0.190303	0.994784	0.97116	0.939587	0.418162	0.952569	0.554017	1.27981	0.00323737	0.757196	0.000274263	1.19889	0.0184955	0.920991	0.274459	0.965041	0.657115	1.0566	0.457636	0.995045	0.971891	0.927535	0.304569	0.994654	0.96999	0.875001	0.0695836	1.52086	3.43711e-07	1.58149	4.05946e-08	0.912382	0.250092	0.960037	0.689558	1.00824	0.939547	0.70131	0.129067	0.967916	0.827277	0.839143
LoF_twohits	1.63231	0.0240124	1.06283	0.785813	0.810642	0.276494	0.766484	0.15342	0.872486	0.457753	0.638541	0.00979153	0.890615	0.527328	0.381164	1.65842e-08	0.924773	0.632369	0.902802	0.549055	0.77653	0.121335	1.12198	0.553068	0.687819	0.0310105	0.623272	0.00705242	0.81948	0.273691	1.53441	0.0237782	1.36163	0.140462	0.993122	1	1.17884	0.376587	1.16232	0.497471	1.02737	1	1.03986	0.854954	1.24255	1	0.577965	0.0714765	0.951569
Kinase_Uniprot	0.750871	0.172372	0.890181	0.593457	0.605224	0.0281848	0.872849	0.498802	1.01753	1	0.706089	0.0773352	0.603206	0.0172824	1.56223	0.0455971	0.840013	0.408492	1.18324	0.389973	0.871018	0.515976	0.722287	0.118701	0.720705	0.0957022	0.864181	0.442449	0.818078	0.31511	0.877714	0.548443	0.648389	0.023149	1.97642	0.00151895	0.881147	0.545199	1.16867	0.526935	0.87892	0.67265	0.850857	0.425003	2.7366	0.520599	0.725895	0.349111	0.521478
InWeb	0.771665	0.00197829	0.964726	0.700596	1.10757	0.369415	1.04546	0.626801	0.919759	0.337107	1.86851	3.11367e-11	0.977991	0.798031	2.26734	1.22775e-19	1.90764	8.97422e-13	1.06963	0.479854	2.15634	1.84066e-12	2.62708	7.42813e-26	3.12188	1.84988e-32	3.26432	2.69774e-37	2.82076	2.7339e-26	1.38467	0.00153425	0.843486	0.0500923	0.929661	0.439793	1.49173	5.3041e-05	0.927304	0.363631	0.819636	0.0764679	0.834497	0.0520668	0.692042	0.162858	1.211	0.300475	1.13248
Insulin_Disorder_genes	0.839888	0.252206	1.099	0.478738	0.938324	0.698262	1.14736	0.335114	1.10142	0.485484	0.952176	0.749419	1.55632	0.00176718	1.01952	0.942564	0.830397	0.186868	1.19208	0.203281	1.03346	0.847453	0.893434	0.42981	0.841787	0.189291	0.87507	0.31647	0.954843	0.756436	1.08078	0.591774	0.823185	0.164099	1.69382	0.000806598	1.12707	0.384002	0.898233	0.424134	0.952583	0.79191	0.949334	0.692337	0.7331	0.368557	2.24338	0.0312092	1.17139
Immune_Dysregulation_genes	0.977929	0.940483	1.26697	0.105785	0.884627	0.452529	1.16708	0.288726	1.02529	0.897368	0.731416	0.0213565	0.917	0.596794	1.1024	0.55339	0.689741	0.00831801	1.10546	0.526027	0.796277	0.0854725	0.846862	0.234283	0.684232	0.00541813	0.731416	0.0213565	0.724035	0.0176715	1.10691	0.529211	0.762594	0.0614601	1.36433	0.0527047	1.09233	0.53797	0.885544	0.395109	1.5635	0.0611463	1.12618	0.402837	1.65009	0.631921	1.52846	0.29081	1.12226
highShet_Cassa	0.696148	2.1595e-07	0.694698	1.48625e-06	1.77829	3.27807e-11	0.93722	0.389345	1.05669	0.435708	1.17506	0.0265933	0.961541	0.599955	1.41603	1.60039e-05	1.09099	0.265144	1.07641	0.331282	1.2277	0.00740848	1.34997	3.34767e-05	1.7104	2.26281e-13	1.74146	1.29204e-14	1.59901	1.03993e-10	1.11804	0.156393	0.800844	0.00198849	1.22377	0.0105129	23.9792	1.09119e-81	1.00782	0.941391	0.756119	0.00306706	0.944987	0.440643	0.517751	0.00209537	1.17814	0.24045	0.891415
highPLI_Exac	0.602672	1.96624e-12	0.551731	1.25923e-13	1.04483	0.599152	0.881524	0.0804392	1.2218	0.00300371	1.24483	0.00151453	0.714322	7.61147e-06	1.29275	0.00216408	0.826841	0.0120241	1.14989	0.0473266	1.22353	0.00505696	1.29406	0.000180538	1.5888	2.9876e-11	1.81691	1.14468e-18	1.7972	1.01488e-17	1.03714	0.63424	0.709714	3.65575e-07	1.39381	1.19114e-05	7.16564	8.48522e-45	0.974571	0.735261	0.619428	1.63375e-07	0.892804	0.100176	0.475308	0.000122005	0.591927	6.74789e-06	0.505322
highPhi	0.577449	0.00794027	0.368925	2.19293e-05	0.358281	1.57942e-06	0.864563	0.334219	1.38726	0.0223827	1.3218	0.0571678	0.408685	3.83865e-07	0.595395	0.0183787	0.53661	0.000184498	1.17512	0.29933	1.55273	0.00571223	1.45962	0.0083528	1.53011	0.00738379	2.19948	9.58589e-08	2.57611	1.42655e-10	0.783007	0.11925	0.598524	0.00100102	1.39772	0.0795882	0.878036	0.690506	0.979033	0.919046	0.631634	0.0272252	0.946883	0.734288	0.306917	4.1721e-05	0.26543	1.97729e-11	0.216711
high_EDS	0.825041	0.0240502	0.690748	2.93135e-05	0.998213	1	0.981462	0.824229	1.36651	1.67534e-05	0.525079	4.18184e-21	1.40027	0.000373816	0.631718	2.25578e-07	0.296256	9.64794e-55	1.15783	0.0357449	0.551737	5.21039e-21	0.396127	3.45367e-33	0.489514	4.08353e-26	0.365968	9.48031e-46	0.487664	7.24044e-27	1.15374	0.0442592	0.760875	9.0268e-05	1.9478	2.194e-17	1.12336	0.132925	1.03432	0.7468	0.729424	0.00097082	1.21241	0.00492074	0.593657	0.0105287	0.711123	0.0148675	0.540915
Hematologic_Disorder_genes	1.0309	0.886789	0.99691	1	0.601673	0.00158428	1.07633	0.634035	1.19211	0.208352	1.16028	0.290448	1.1492	0.346571	1.10364	0.524657	0.97914	0.888817	1.07092	0.66681	1.38057	0.0281566	1.20736	0.180833	1.1844	0.244238	1.1204	0.449289	1.34182	0.0392451	0.763506	0.0766901	0.950829	0.722337	1.44375	0.0236507	1.2111	0.197697	0.880344	0.364717	0.802233	0.273013	1.08101	0.612032	0.846098	0.644727	2.47049	0.0130765	1.38852
Hart2017_nonessential	0.950102	0.716846	0.986507	0.951658	0.842065	0.226011	0.986872	0.950586	0.970086	0.853396	0.755947	0.0181703	0.948635	0.672492	0.774526	0.0382105	0.856522	0.194727	1.03335	0.808932	0.947745	0.662318	0.903409	0.415487	0.696233	0.00243864	0.80947	0.0751427	0.926535	0.535245	1.02551	0.852319	0.882049	0.301244	0.966337	0.812414	1.10619	0.389034	1.11535	0.416585	0.805736	0.169894	1.00655	1	1.00413	1	1.09338	0.817652	1.23841
Hart2017_essential	0.974148	0.89491	1.04933	0.743509	0.817914	0.200654	1.02121	0.891059	0.83961	0.222587	0.743862	0.025143	0.933343	0.606503	0.854018	0.250144	0.887372	0.364334	0.903979	0.491015	0.857036	0.238374	0.951819	0.748496	0.698657	0.00684206	0.807525	0.117029	0.827755	0.158875	0.984739	0.945516	0.791262	0.0873344	1.08265	0.593519	1.03039	0.851549	1.18256	0.261223	0.898497	0.582335	1.06193	0.681516	0.703838	0.381783	0.923504	0.790047	1.31573
Haploinsufficient	0.524978	0.135247	0.465585	0.15618	3.08002	0.01554	0.756837	0.479509	0.850886	0.670711	0.676842	0.241393	1.09429	0.860184	0.725631	0.502592	0.474039	0.0494647	1.46932	0.310049	0.449442	0.0157646	0.760827	0.510264	0.718573	0.358912	0.712667	0.31068	0.497737	0.0287651	1.24537	0.536512	1.00552	1	3.29434	0.0130746	3.91636	0.0351526	1.22257	0.823554	1.51528	0.620585	1.03874	1	0.301416	0.0763886	2.278	0.711204	1.55826
GWAS_nearest	0.899456	0.0434087	0.799714	2.00902e-05	0.877683	0.0273496	0.894911	0.0331158	1.34504	7.30452e-09	0.849245	0.00117059	0.671944	2.24362e-13	0.878636	0.0160601	0.619906	1.50501e-20	0.989958	0.855016	0.791287	2.58002e-06	0.710351	1.90402e-11	0.795076	5.59078e-06	0.847626	0.00109531	0.813186	3.84282e-05	1.00772	0.895377	0.70572	7.54591e-11	1.24174	4.35211e-05	0.869369	0.00787383	1.01455	0.795045	0.782658	0.000430576	1.00982	0.855837	0.459436	2.48954e-06	0.654646	1.50786e-05	0.755568
Growth_Defect_genes	0.959838	0.797946	1.11436	0.406277	0.835087	0.231778	0.926757	0.554736	1.11359	0.402044	1.2842	0.0394031	1.15905	0.253028	1.38872	0.0137061	1.04755	0.752138	1.18671	0.18485	1.44118	0.00383219	1.46284	0.00210496	1.2618	0.0620231	1.40772	0.00564738	1.30255	0.0369923	1.20377	0.174859	0.952843	0.737281	1.36987	0.0279329	0.982924	0.903178	0.824934	0.129971	0.894999	0.512382	1.13562	0.345416	1.71136	0.413731	1.04723	1	1.30198
Greene_thyroid	0.879315	0.113292	0.984301	0.869328	0.868852	0.142721	0.962578	0.651599	1.13209	0.124703	0.987496	0.905304	1.09364	0.285804	1.06021	0.501595	0.988881	0.904415	0.883892	0.132485	1.07846	0.372767	1.09285	0.282435	1.09723	0.262846	1.07783	0.363509	1.11606	0.184942	0.988284	0.901086	0.909628	0.269224	0.960764	0.645377	0.789959	0.00322706	1.01235	0.905304	1.02879	0.828999	1.03136	0.741081	1.06274	1	0.871082	0.355348	0.899834
GPCRs_UniProt_Guide	0.985137	0.951225	1.01854	0.902235	0.787729	0.109258	0.979795	0.895588	0.926698	0.603042	0.753519	0.0223261	0.952696	0.712387	0.806941	0.0969163	0.912109	0.461858	0.919426	0.523193	0.9409	0.641753	0.910426	0.471152	0.657748	0.000803397	0.796886	0.0748119	0.920794	0.519089	0.970706	0.844691	0.848338	0.219892	1.03949	0.804256	1.03226	0.812341	1.10271	0.482196	0.878636	0.439023	1.11439	0.409714	0.849993	0.688212	0.94301	0.806626	1.27316
Genes_withSNPs_r05_10kb	1.63671	1.00118e-10	1.54088	1.42657e-07	1.29235	0.00648471	1.51487	1.03364e-05	0.647515	2.03762e-07	0.615762	4.72398e-08	1.34495	0.000106362	0.642228	4.13832e-10	1.25467	0.00536818	0.835392	0.0432643	0.799298	0.0115789	0.630388	5.84292e-07	0.824425	0.0180336	0.416996	3.41845e-22	0.405888	3.52618e-23	0.619191	9.50628e-10	1.02456	0.796613	0.747288	0.000352064	0.872129	0.0849333	1.01989	0.820583	1.17184	0.145626	0.864164	0.122854	1.67198	0.304607	1.91168	0.000303091	1.47848
Genes_withSNPs_r05_100kb	1.48697	3.31295e-07	1.55076	3.67793e-07	1.32117	0.00302628	1.63761	4.58829e-07	0.690031	1.56998e-05	0.676716	3.21783e-05	1.44544	2.09907e-06	0.561666	1.57815e-15	1.2179	0.0218627	0.814911	0.0239127	0.803253	0.0219484	0.7532	0.00263546	0.852938	0.0644844	0.441408	9.78724e-18	0.43857	6.02997e-18	0.596218	4.1907e-11	0.95713	0.649891	0.763153	0.00126315	0.864079	0.0679415	1.06203	0.460022	1.20769	0.089984	0.850739	0.0991642	1.3424	0.600412	2.32513	1.13142e-05	1.40605
Genes_withSNPs_r03_10kb	1.71383	2.08662e-12	1.42841	1.29294e-05	1.42993	0.000190646	1.51679	6.77063e-06	0.617128	6.1872e-09	0.627596	1.55742e-07	1.41143	6.94966e-06	0.619454	1.7037e-11	1.28958	0.00197637	0.876031	0.140233	0.785339	0.00668499	0.688369	5.80499e-05	0.848919	0.0452238	0.406363	1.14295e-22	0.410052	2.81238e-22	0.610038	4.89425e-10	1.0307	0.760321	0.769315	0.00129559	0.973842	0.758072	1.02615	0.760532	1.16698	0.14939	0.896039	0.257362	1.97179	0.166467	2.04119	0.000110804	1.4689
Genes_withSNPs_r03_100kb	1.50943	1.30982e-07	1.60119	7.52673e-08	1.3343	0.00260798	1.67019	2.44795e-07	0.69141	1.82151e-05	0.6502	5.25293e-06	1.4339	3.87946e-06	0.54386	4.32001e-17	1.2114	0.0280345	0.814626	0.0260255	0.793403	0.0162535	0.726858	0.000851471	0.847726	0.0539407	0.415749	1.30262e-19	0.422924	4.29258e-19	0.593608	3.96778e-11	0.949887	0.582575	0.727966	0.000174611	0.880384	0.112028	1.03001	0.727933	1.1796	0.13677	0.819252	0.0444823	1.88566	0.216389	2.24798	1.77362e-05	1.38482
Genes_withSNPs_r01_10kb	1.63924	1.75868e-10	1.4473	6.84787e-06	1.38334	0.000794266	1.57495	7.96961e-07	0.660892	4.33944e-07	0.576924	5.79617e-10	1.3835	2.97254e-05	0.633336	1.56697e-10	1.28596	0.00257318	0.848796	0.0755592	0.780946	0.00495468	0.659781	6.08376e-06	0.866126	0.0788212	0.394529	4.08057e-24	0.384401	5.19272e-25	0.597861	1.81789e-10	1.02839	0.759918	0.765689	0.00117421	0.950925	0.536919	1.01135	0.909057	1.11244	0.331739	0.876861	0.169234	2.54163	0.0594965	2.25373	1.20072e-05	1.32608
Genes_withSNPs_r01_100kb	1.52323	7.70472e-08	1.53122	1.28391e-06	1.36923	0.00113833	1.69944	1.25352e-07	0.715247	0.000126737	0.689283	8.02568e-05	1.51134	1.51753e-07	0.536031	1.00497e-17	1.19606	0.0439673	0.828113	0.0409609	0.809718	0.0294279	0.754726	0.00343861	0.847658	0.056618	0.395912	2.99215e-21	0.406177	1.51362e-20	0.566939	8.96053e-13	0.978811	0.817385	0.714584	0.000116738	0.888479	0.140847	1.03719	0.666591	1.20514	0.0988863	0.823321	0.0465341	1.8285	0.215077	2.08475	7.30573e-05	1.32258
Genes_withSNPs_allSNPs_100kb	1.54047	3.33554e-08	1.50986	2.59437e-06	1.38937	0.000569302	1.50287	3.78659e-05	0.786223	0.0048836	0.70954	0.000261614	1.55536	1.17703e-08	0.545643	3.30034e-17	1.19764	0.0367918	0.784175	0.00794694	0.866303	0.13584	0.769332	0.00546896	0.893567	0.193776	0.449971	7.44366e-17	0.461398	3.15473e-16	0.583394	8.47589e-12	1.00097	1	0.74734	0.000744981	0.885559	0.130178	0.999686	1	1.1974	0.110876	0.831061	0.0613323	1.60047	0.383037	2.42261	2.59305e-06	1.30579
Genes_withSNPs_all_SNPs_10kb	1.5096	7.67805e-08	1.50946	1.06797e-06	1.40425	0.000267039	1.47808	5.95691e-05	0.721797	7.84835e-05	0.688976	4.86834e-05	1.39781	9.95799e-06	0.559075	1.57657e-16	1.19535	0.034013	0.798145	0.0142374	0.798909	0.0179256	0.732276	0.000760671	0.826279	0.0274734	0.44564	3.31342e-17	0.448495	2.38554e-17	0.607417	2.01269e-10	0.981481	0.8578	0.733043	0.0001581	0.845619	0.0357729	1.05289	0.518847	1.20086	0.0941717	0.796535	0.0194455	1.38288	0.493971	2.48574	1.4224e-06	1.34542
Genes_clinvar_pathovariant_04022020	0.906128	0.0937109	1.06862	0.256977	0.759348	4.5059e-05	1.00707	0.908621	1.05656	0.340533	1.04685	0.42311	0.863069	0.0149261	1.35427	3.36309e-07	0.876847	0.0196993	1.02279	0.70522	0.995466	0.956106	0.981826	0.761071	0.997001	0.97814	0.991031	0.891029	1.02591	0.660792	1.11337	0.0708419	0.913882	0.129854	1.49036	1.37765e-10	1.05254	0.386987	1.01491	0.816405	0.749767	0.000178871	1.00212	0.977175	0.620723	0.00759587	1.02012	0.910596	1.02906
FinucaneSEG.Whole_Blood	1.16379	0.0471034	1.14242	0.0930598	1.14256	0.151087	1.06701	0.410815	0.876118	0.103897	0.56976	5.17114e-12	1.01632	0.872999	0.627226	7.58864e-10	0.738974	0.000203835	0.906117	0.239771	0.647889	5.43202e-08	0.592173	1.26476e-09	0.603539	1.12909e-10	0.459899	6.40301e-21	0.521671	9.35511e-15	0.908322	0.250391	0.987016	0.901538	0.901317	0.201655	1.00848	0.939113	1.07176	0.381138	0.845523	0.0931328	0.774263	0.00231113	2.18062	0.0447903	1.23054	0.227222	1.2439
FinucaneSEG.Vagina	0.96766	0.71523	1.04052	0.649195	0.952763	0.588138	1.04763	0.593246	1.0467	0.585057	0.735534	0.000160955	0.926286	0.370128	0.97558	0.775905	0.85653	0.0578565	1.01473	0.873095	0.774342	0.00139791	0.765678	0.00126791	0.766191	0.000835548	0.730757	9.84934e-05	0.737998	0.00020526	1.01349	0.903012	0.95203	0.565251	1.12994	0.134116	1.13596	0.118808	1.04502	0.620249	1.01627	0.913708	1.11094	0.20396	1.13032	0.778584	0.95434	0.750471	1.06506
FinucaneSEG.Uterus	1.01136	0.91026	0.916811	0.275303	0.759083	0.00192776	1.0546	0.51237	1.01637	0.854093	1.44447	4.05615e-06	0.850834	0.0392126	1.51674	5.54012e-08	1.44786	1.0349e-06	0.906047	0.207736	1.63157	4.85484e-09	1.53754	9.49442e-09	1.75156	1.36126e-12	2.00629	7.73138e-19	1.92505	5.49998e-17	0.956813	0.588477	1.12485	0.137502	1.02308	0.783469	1.09767	0.250398	1.00794	0.940963	0.721632	0.00110137	0.941702	0.47118	1.28571	0.436505	0.963425	0.776879	0.762932
FinucaneSEG.Thyroid	1.04263	0.615737	1.08089	0.335423	0.726666	0.000310654	1.01168	0.907277	1.026	0.762608	1.38042	5.61956e-05	0.97093	0.743047	1.28814	0.0006275	1.36464	5.26993e-05	0.974516	0.759955	1.41077	3.80038e-05	1.34461	0.000131696	1.48265	7.45157e-07	1.68574	1.91431e-11	1.60023	2.01857e-09	1.11165	0.205869	1.2182	0.0152923	0.901877	0.200119	0.945783	0.468282	0.924131	0.286104	0.845809	0.102213	0.951844	0.532972	1.26286	0.500277	0.967916	0.827277	0.863688
FinucaneSEG.Testis	1.09544	0.39247	1.08875	0.384141	1.22584	0.0627583	0.754462	0.00579955	1.15873	0.158432	0.735627	0.00289376	1.15244	0.189864	0.508456	5.2134e-13	0.914197	0.360384	1.18699	0.116902	0.632088	1.82906e-06	0.679698	0.000181276	0.550335	8.04183e-10	0.512321	6.80204e-12	0.545485	2.08428e-09	1.2872	0.0202646	1.54211	0.000364907	0.767677	0.0121347	0.924342	0.423259	1.11636	0.281381	1.09409	0.575699	0.915061	0.406119	1.4235	0.495407	0.823442	0.318557	0.892638
FinucaneSEG.Stomach	0.951669	0.515801	1.08802	0.256512	0.795732	0.0120015	1.18789	0.0275957	0.979012	0.79884	0.997255	1	1.01418	0.879351	1.53359	1.23209e-09	1.20569	0.011382	0.894673	0.149531	1.01732	0.850014	1.13696	0.0824518	1.17635	0.0314927	1.22337	0.00839465	1.12107	0.140587	1.24461	0.00581083	1.00021	1	0.959568	0.580889	1.02915	0.69517	0.953357	0.513722	0.891426	0.246383	1.01912	0.81811	1.30898	0.424537	0.899261	0.434186	1.00838
FinucaneSEG.Spleen	1.11578	0.143833	1.16761	0.0506675	0.952653	0.574186	1.38888	1.02669e-05	0.88844	0.119424	0.904757	0.198673	0.911573	0.253664	1.55604	2.03511e-09	1.29519	0.000631192	0.824686	0.019517	0.882886	0.119124	1.08295	0.317984	1.04426	0.568024	0.783827	0.00130667	0.783326	0.00179298	0.865663	0.0868766	1.0509	0.539596	0.796615	0.00206354	1.01883	0.82616	0.991241	0.91026	0.762331	0.00558316	0.786992	0.00466445	1.56537	0.209436	0.855009	0.281941	0.96093
FinucaneSEG.Small_Intestine_Terminal_Ileum	1.07709	0.32558	1.09801	0.208798	0.813607	0.0170246	1.255	0.00226092	0.90242	0.173943	0.868911	0.0560002	0.904028	0.184283	1.24474	0.00222336	1.05242	0.502869	0.923519	0.317145	0.932315	0.358797	0.925242	0.296751	0.969696	0.693693	0.895149	0.136633	0.888965	0.11592	1.17421	0.0518993	0.99341	0.939448	0.869802	0.0575052	1.07046	0.339353	0.994414	0.942099	0.939807	0.546625	0.942743	0.459757	1.58559	0.157001	0.84911	0.24862	1.01272
FinucaneSEG.Skin_Sun_Exposed_Lower_leg	1.02612	0.762095	1.03367	0.694926	0.812524	0.0186773	1.03613	0.683964	0.909179	0.224311	0.816956	0.0138464	1.03437	0.669463	1.0793	0.323598	1.07879	0.345193	1.06626	0.4465	0.724419	5.61956e-05	0.918444	0.302179	1.0273	0.757014	0.896265	0.185513	0.817392	0.0139718	0.921993	0.314455	0.911833	0.242485	0.990341	0.908935	1.13162	0.11583	0.996663	0.968984	1.15121	0.195985	0.966437	0.682937	1.20867	0.668771	0.995036	0.942671	0.86332
FinucaneSEG.Skin_Not_Sun_Exposed_Suprapubic	1.04042	0.62487	1.01375	0.875962	0.860302	0.0856758	1.09283	0.284411	0.940044	0.442937	0.801973	0.00700613	1.07043	0.392255	1.07855	0.325765	1.12267	0.146295	1.0625	0.471078	0.720234	3.72377e-05	0.86288	0.0685694	0.988308	0.908434	0.845636	0.0406946	0.786403	0.00329873	0.913495	0.265025	1.00529	0.968889	0.939359	0.424229	1.17146	0.0425201	1.0206	0.81755	1.12764	0.261659	0.994102	0.967826	1.10416	0.886656	1.03704	0.884534	0.939106
FinucaneSEG.Prostate	1.06986	0.410773	1.1822	0.0409766	0.784957	0.00946375	1.20696	0.0215991	0.817663	0.0125398	1.19491	0.0299034	0.943358	0.484164	1.6599	4.45867e-12	1.61768	3.67924e-10	0.751874	0.0007585	1.21448	0.026097	1.3654	7.49995e-05	1.47619	1.04812e-06	1.32366	0.000657048	1.23112	0.0118486	0.999077	1	1.17727	0.0367055	0.955337	0.583355	1.00139	1	0.999684	1	0.896069	0.290762	0.888266	0.178668	0.980646	0.877486	0.866901	0.332986	0.98385
FinucaneSEG.Pituitary	1.16313	0.0595601	1.13738	0.130517	0.931743	0.466334	1.06985	0.425452	0.95721	0.622661	0.931598	0.411475	0.939298	0.474569	1.23296	0.0106133	1.06288	0.440352	0.989344	0.931604	0.806947	0.00784539	0.852188	0.0501489	0.872405	0.0904783	0.705306	2.53951e-05	0.821675	0.0144386	1.07005	0.43809	1.04321	0.640161	1.0074	0.933633	0.967978	0.694077	1.01934	0.840422	0.882395	0.251398	1.0412	0.668685	0.798758	0.378356	0.942493	0.687259	0.999301
FinucaneSEG.Pancreas	1.23013	0.0127366	1.16858	0.0653711	0.916467	0.367129	0.894976	0.233982	0.919046	0.346073	0.548207	2.5434e-12	1.16243	0.0829646	0.587437	2.02862e-11	0.720556	8.558e-05	1.10823	0.241469	0.579713	2.46557e-11	0.528322	2.07798e-12	0.567506	8.93943e-11	0.441603	1.9573e-18	0.532672	1.76531e-12	1.00469	0.966476	1.01356	0.891126	1.01725	0.866706	1.10718	0.206116	1.16036	0.0702345	1.14761	0.240536	1.01112	0.930543	1.32426	0.531967	1.02843	0.935976	1.11194
FinucaneSEG.Ovary	1.02048	0.819392	0.950206	0.511459	0.914202	0.319581	1.01499	0.876513	1.1123	0.166272	1.41519	1.07493e-05	0.96407	0.661836	1.09931	0.200786	1.37579	3.01148e-05	0.935341	0.380532	1.66428	1.25916e-09	1.38551	1.00461e-05	1.55425	2.16421e-08	1.72737	1.92108e-12	1.71537	5.22065e-12	0.96566	0.66281	1.30838	0.0010665	0.891899	0.153689	0.997217	1	0.991223	0.910162	0.990555	0.916747	0.954079	0.552195	1.30898	0.424537	0.695897	0.00643455	0.846725
FinucaneSEG.Nerve_Tibial	0.794909	0.00462589	0.847451	0.0428227	0.798308	0.0121375	0.863389	0.0602128	1.09418	0.245126	1.28582	0.00133978	0.955193	0.597603	1.06819	0.410848	1.04933	0.554495	1.00351	0.969766	1.59713	5.67045e-09	1.19972	0.0166711	1.37501	7.37247e-05	1.6189	6.16915e-10	1.71616	2.24908e-12	0.928261	0.349536	0.913332	0.28326	1.00696	0.934884	0.847767	0.0405483	0.89469	0.170015	1.32297	0.0157415	0.993163	0.938343	1.193	0.621899	0.772645	0.0593709	0.708755
FinucaneSEG.Muscle_Skeletal	0.944017	0.458917	0.955564	0.551013	0.920036	0.348454	0.933379	0.391619	0.963487	0.635662	1.5653	7.50274e-09	1.02702	0.758093	1.51502	4.18383e-08	1.36464	5.26993e-05	0.915104	0.258124	1.56918	6.14189e-08	1.79013	3.46041e-15	1.87006	1.04967e-15	2.16116	1.28379e-23	1.80213	1.68224e-14	0.944496	0.475742	0.923197	0.306225	0.899504	0.175607	1.05529	0.495203	1.05249	0.507715	0.923645	0.443893	0.90306	0.193557	0.885676	0.601187	1.10219	0.533578	1.11278
FinucaneSEG.Minor_Salivary_Gland	1.02179	0.813877	1.0416	0.616466	0.89495	0.2321	1.18664	0.0370337	0.889853	0.147221	0.931106	0.386222	0.978102	0.810504	1.19777	0.0205704	1.05971	0.476242	1.13693	0.101024	1.01587	0.873891	1.00595	0.969276	0.891353	0.150169	0.996887	1	1.02212	0.812515	1.12737	0.140297	0.962781	0.635017	1.06633	0.41959	1.00292	1	0.981449	0.814323	1.11062	0.345233	1.24409	0.00591012	1.26412	0.512339	1.1107	0.54298	0.838288
FinucaneSEG.Lung	0.944008	0.470893	1.02988	0.709521	0.813427	0.0149787	1.14541	0.0706393	1.04683	0.557218	0.741063	8.74222e-05	0.96486	0.669468	1.1849	0.0286443	0.789272	0.00265528	0.902492	0.189363	0.841995	0.0231737	0.676446	8.18161e-07	0.679974	1.45394e-07	0.653362	1.13349e-08	0.707688	4.55741e-06	0.998117	1	0.862903	0.052789	1.03795	0.626371	0.954188	0.542478	1.02903	0.732127	0.997748	1	1.10681	0.199431	1.03607	1	0.848974	0.260732	0.80406
FinucaneSEG.Liver	1.07853	0.340564	1.16013	0.0516505	0.906715	0.287352	1.11563	0.156404	0.89861	0.177563	0.880604	0.102273	0.896452	0.171076	1.17263	0.0294718	1.09318	0.251475	0.988334	0.903051	0.919394	0.286594	0.853552	0.0387251	0.809116	0.00578805	0.807321	0.00661765	0.840033	0.0246115	1.22375	0.0140702	0.860512	0.0608314	0.934943	0.389349	1.03186	0.688844	1.03521	0.660098	1.06521	0.571902	1.20599	0.023301	1.52038	0.258447	1.14588	0.435616	1.32617
FinucaneSEG.Kidney_Cortex	1.1149	0.150542	1.10459	0.188648	0.799959	0.0117535	1.10753	0.193541	0.976038	0.785231	0.927029	0.340014	0.927068	0.342421	1.75349	5.44568e-15	1.28246	0.000800185	0.857567	0.0586731	0.944852	0.486827	1.00557	0.970288	0.936854	0.396585	0.906857	0.210928	0.878187	0.0947199	1.10935	0.209737	0.987059	0.877743	0.945031	0.46468	1.0477	0.52118	0.919105	0.246555	0.857428	0.132921	1.03344	0.704819	1.32366	0.411588	1.29803	0.124372	1.29419
FinucaneSEG.Heart_Left_Ventricle	0.939626	0.407485	1.02296	0.769564	0.971034	0.755391	1.07002	0.381182	1.05191	0.523914	1.24899	0.00367828	0.919798	0.282466	1.5161	1.55254e-08	1.29341	0.000529699	0.882985	0.0994928	1.29871	0.000870393	1.36823	2.23874e-05	1.35815	6.24981e-05	1.56115	4.18309e-09	1.44226	8.43428e-07	1.11473	0.166068	0.960825	0.61206	1.08239	0.314974	0.901436	0.152873	0.927572	0.306269	0.798867	0.0233736	1.07233	0.364442	1.09886	0.80489	1.1372	0.431991	1.02817
FinucaneSEG.Heart_Atrial_Appendage	0.92844	0.344904	0.908691	0.219202	0.880301	0.167938	1.06719	0.406879	1.18029	0.032819	0.985717	0.879421	0.892348	0.160585	1.27244	0.00186396	0.921253	0.297528	0.966548	0.652397	0.923637	0.309289	0.969646	0.708197	0.969184	0.706057	1.01396	0.881627	1.09355	0.238921	1.20235	0.0205964	0.826991	0.0187485	1.32713	0.00045322	0.834687	0.0160082	0.966935	0.668857	0.919057	0.425661	1.10698	0.192431	0.854093	0.466027	1.02763	0.93969	0.958845
FinucaneSEG.Fallopian_Tube	1.13408	0.108288	1.16369	0.0556232	0.867111	0.119025	1.18095	0.0458453	0.994055	0.969204	0.993412	0.967578	0.958947	0.62543	1.17745	0.0349397	1.20746	0.0137153	0.880925	0.122555	1.00335	1	0.966445	0.693702	0.923648	0.328642	0.920365	0.308188	0.932237	0.390289	0.980107	0.807801	1.27025	0.00318361	1.00771	0.938317	1.0219	0.786173	1.07315	0.376761	0.914294	0.40322	1.00219	1	1.33672	0.475804	0.867715	0.310475	0.896601
FinucaneSEG.Esophagus_Muscularis	0.967786	0.684546	0.890057	0.133625	0.971454	0.761947	0.985476	0.877283	0.965256	0.658121	1.21058	0.0176401	0.874737	0.0858726	1.47101	4.1093e-07	1.2269	0.00728812	0.913287	0.238543	1.41918	4.2971e-05	1.44055	1.70342e-06	1.56512	2.11821e-08	1.81104	6.86296e-14	1.56915	1.21788e-08	0.958774	0.610246	0.986956	0.880882	1.00303	1	0.873688	0.0875538	0.994329	0.941631	0.826868	0.0616895	0.878148	0.099064	0.598078	0.0251429	0.820506	0.139974	0.90059
FinucaneSEG.Esophagus_Mucosa	1.07603	0.34809	1.09515	0.240501	0.974608	0.785534	1.33643	0.000274423	0.914813	0.255695	0.854237	0.0430394	0.94528	0.484107	1.3251	0.000200033	1.03152	0.700325	1.0202	0.811159	0.797587	0.00409314	0.908543	0.230218	0.94644	0.493341	0.899465	0.192824	0.832655	0.0248903	1.10171	0.243295	0.875746	0.0975871	0.933695	0.381951	1.09946	0.198515	1.00835	0.939537	1.02413	0.875675	1.03253	0.715391	1.90776	0.0872601	1.16673	0.34272	1.06004
FinucaneSEG.Esophagus_Gastroesophageal_Junction	0.962898	0.632898	0.874492	0.08382	0.953413	0.597943	1.03814	0.642318	0.989408	0.912853	1.18448	0.0359676	0.858838	0.0511689	1.42175	3.59265e-06	1.16812	0.0396157	0.925109	0.332249	1.34356	0.000436783	1.29915	0.000651928	1.49118	3.01276e-07	1.54297	3.5175e-08	1.42785	5.73111e-06	0.966833	0.669638	0.96816	0.678759	0.996566	0.969074	0.938704	0.433131	1.00508	0.970721	0.794152	0.023383	0.889935	0.143729	0.561423	0.0116422	0.818983	0.141557	0.909115
FinucaneSEG.Colon_Transverse	1.07967	0.300012	1.03712	0.615114	0.819734	0.0226842	1.12801	0.112922	0.862377	0.0456125	0.994679	0.97087	0.906492	0.189954	1.70966	9.55025e-14	1.32374	0.000164101	0.878984	0.0960793	1.08119	0.322969	1.22178	0.00688403	1.20153	0.0138814	1.21353	0.00980552	1.12853	0.11106	1.05835	0.499895	0.984965	0.851877	0.933469	0.344601	1.06252	0.395505	0.962339	0.593334	0.99252	0.959876	0.962911	0.634543	1.4745	0.235596	1.30133	0.0997969	1.09763
FinucaneSEG.Colon_Sigmoid	1.07194	0.371079	0.930546	0.354211	0.927399	0.403965	0.990938	0.907959	0.919427	0.269564	1.20172	0.0199569	0.859532	0.054267	1.32183	0.000213252	1.22926	0.00590498	0.922005	0.296102	1.35597	0.000237272	1.40196	9.07597e-06	1.48532	4.67282e-07	1.59704	1.93437e-09	1.34122	0.000164322	1.09695	0.242607	0.969798	0.699164	1.05331	0.508892	1.02068	0.818135	0.99968	1	0.838383	0.0827615	0.932612	0.37392	0.716255	0.15287	0.948889	0.724883	0.89383
FinucaneSEG.Cervix_Endocervix	1.05436	0.514549	0.993056	0.938664	0.869295	0.115235	0.965686	0.664815	1.0056	0.970193	1.27244	0.00267224	0.91769	0.292518	1.36049	4.13608e-05	1.36201	4.71845e-05	0.95298	0.535633	1.29932	0.00151639	1.28608	0.00101618	1.47375	4.94673e-07	1.51715	8.86273e-08	1.29925	0.000925251	0.862985	0.0618621	1.11558	0.178667	1.00761	0.936888	1.02627	0.75377	1.10492	0.198673	0.854521	0.132761	0.952874	0.56833	1.14326	0.785374	1.14524	0.386322	0.871774
FinucaneSEG.Cervix_Ectocervix	0.955592	0.58596	0.998701	1	1.07142	0.470292	0.961407	0.652799	0.930923	0.374529	0.754909	0.000646139	1.04731	0.572682	1.16812	0.0455293	1.06594	0.442428	0.912489	0.266501	0.936023	0.439925	0.957664	0.624553	1.01556	0.875131	0.91867	0.312727	0.806425	0.00928442	0.842286	0.0270054	1.07036	0.404634	1.12311	0.1581	1.06066	0.474785	1.03131	0.722506	0.906319	0.358607	1.03073	0.73956	0.956522	0.883838	1.22246	0.252149	1.00317
FinucaneSEG.Cells_Transformed_fibroblasts	0.857477	0.0347653	0.924607	0.267065	1.16612	0.0795445	0.970086	0.702713	1.20324	0.00846672	2.13951	2.0438e-24	1.12362	0.125479	1.58725	2.76621e-10	1.85808	6.96271e-17	1.32221	0.000217935	2.73407	9.50066e-35	2.07665	1.52204e-25	2.83909	3.03461e-39	3.30864	4.56024e-56	2.88955	1.48464e-42	1.28047	0.00112243	0.881582	0.114232	0.792651	0.00215427	0.918337	0.26317	0.974882	0.723211	0.986724	0.886546	1.14307	0.0657675	1.2142	0.484854	1.05507	0.73565	0.952019
FinucaneSEG.Cells_EBV-transformed_lymphocytes	0.932922	0.341812	1.06823	0.349127	1.06216	0.50181	1.15651	0.0453223	1.11431	0.122802	2.26471	1.95975e-28	1.0961	0.213712	1.55229	4.13884e-10	1.69298	5.27352e-13	1.02144	0.797067	2.1898	4.82879e-23	1.98532	3.19053e-23	2.29618	4.90903e-30	2.44927	2.2233e-36	2.20584	1.71089e-26	1.08782	0.279745	1.00827	0.938106	0.706314	3.09627e-06	0.983929	0.826347	0.930075	0.298431	1.11033	0.307261	0.889415	0.12031	1.49407	0.152602	0.984398	0.896115	1.0869
FinucaneSEG.Breast_Mammary_Tissue	0.962283	0.644512	0.94867	0.496098	0.861702	0.0848102	1.04813	0.542668	1.00828	0.940901	1.15513	0.0528722	1.02701	0.755134	1.24417	0.00436204	1.04186	0.597951	1.11551	0.15229	1.28797	0.00091757	1.12316	0.127473	1.15382	0.0612195	1.41322	3.16759e-06	1.35303	5.45807e-05	1.15635	0.0634657	0.972297	0.750111	1.04919	0.542246	0.9652	0.671375	0.957077	0.567896	1.16045	0.157815	1.13433	0.101893	1.08657	0.808975	0.849857	0.226996	0.85049
FinucaneSEG.Brain_Substantia_nigra	0.819838	0.0117422	0.869368	0.0816976	1.24807	0.020264	0.895888	0.196848	1.05123	0.553446	0.837058	0.017982	0.780384	0.00279523	1.1533	0.102548	0.636676	1.40375e-09	1.11586	0.162327	0.747104	2.34253e-05	0.628255	3.54404e-09	0.692725	6.76069e-07	0.569577	4.62577e-14	0.720415	6.18077e-06	0.98169	0.814547	0.724053	8.75017e-05	1.60115	1.66898e-08	1.1278	0.156262	0.961515	0.629138	0.894987	0.317839	1.19855	0.0217309	0.532382	0.00395139	1.13491	0.518635	1.15158
FinucaneSEG.Brain_Spinal_cord_cervical_c-1	0.840516	0.0288927	0.844447	0.0349733	1.17821	0.0836915	0.895109	0.185312	0.993806	0.968566	0.98331	0.851473	0.863068	0.0730407	1.18614	0.049119	0.702882	3.54188e-06	1.08435	0.298577	0.879785	0.0765231	0.769463	0.000693599	0.760541	0.000293887	0.693528	1.24298e-06	0.852734	0.0316544	0.993787	0.96809	0.766842	0.001426	1.69252	3.93801e-10	1.02296	0.802481	0.970734	0.716311	0.829926	0.0841499	1.18788	0.0263227	0.6465	0.0480723	1.07388	0.749271	1.10016
FinucaneSEG.Brain_Putamen_basal_ganglia	0.827941	0.0173697	0.847654	0.0473919	1.12506	0.234954	0.968805	0.731446	0.980047	0.837659	0.706212	4.67244e-06	0.752293	0.000924881	1.3119	0.00272449	0.664019	8.89473e-08	0.984925	0.872283	0.665923	4.03771e-09	0.520674	8.60005e-16	0.610899	4.13531e-11	0.408727	4.65257e-30	0.586539	1.02748e-12	0.974	0.774288	0.86844	0.0903926	1.79042	5.71771e-12	1.21598	0.0256657	0.97311	0.742874	0.824894	0.0802779	1.20477	0.0234933	0.348433	7.93112e-07	0.920357	0.622304	1.0205
FinucaneSEG.Brain_Nucleus_accumbens_basal_ganglia	0.831035	0.0195159	0.841885	0.0388791	1.12506	0.234954	0.954966	0.601616	0.980047	0.837659	0.721295	1.64472e-05	0.74983	0.000810745	1.29185	0.00511928	0.635092	3.59047e-09	1.00297	1	0.677737	1.4243e-08	0.526916	1.53915e-15	0.579275	2.84744e-13	0.413235	6.39644e-30	0.593785	1.8426e-12	0.941922	0.486134	0.835713	0.0293351	1.7394	7.16229e-11	1.13867	0.132429	0.992866	0.934093	0.869937	0.213514	1.21408	0.0187948	0.420201	6.06798e-05	1.00276	1	1.02113
FinucaneSEG.Brain_Hypothalamus	0.859524	0.0541874	0.905299	0.217005	1.22473	0.0338765	0.892496	0.18741	1.07865	0.361097	0.754553	0.00014243	0.723348	0.000108134	1.21622	0.0280289	0.623992	1.84924e-10	1.09629	0.257074	0.693248	6.51519e-08	0.567853	5.23e-13	0.629866	1.81269e-10	0.461041	3.139e-25	0.611769	9.82491e-12	1.05283	0.548455	0.785661	0.00296694	1.73196	1.03545e-10	1.20202	0.0280572	1.01556	0.873891	0.909839	0.377458	1.17548	0.0439596	0.432785	9.28206e-05	1.20992	0.295625	1.13513
FinucaneSEG.Brain_Hippocampus	0.857037	0.0519385	0.829141	0.0242823	1.26894	0.0131401	0.930607	0.41466	1.00651	0.967877	0.699641	2.00046e-06	0.705006	3.98882e-05	1.17113	0.0779229	0.642627	4.05281e-09	1.07265	0.390222	0.643583	1.2226e-10	0.521727	4.9301e-16	0.590484	9.46366e-13	0.437766	2.84523e-27	0.613181	3.80386e-11	0.949774	0.545171	0.780545	0.00226844	1.79908	4.10526e-12	1.22293	0.0184432	1.01713	0.867899	0.845372	0.119502	1.14805	0.0886254	0.430337	8.91547e-05	1.04737	0.868112	1.02567
FinucaneSEG.Brain_Frontal_Cortex_BA9	0.836506	0.0207102	0.838849	0.0314683	1.28857	0.00757113	0.895017	0.189914	1.08089	0.343921	0.72122	8.27658e-06	0.688537	7.89902e-06	1.21935	0.0240858	0.638223	1.3836e-09	1.03389	0.671963	0.693337	5.42307e-08	0.53267	7.35603e-16	0.631819	2.33782e-10	0.46568	2.84169e-24	0.64552	1.32029e-09	0.958003	0.607888	0.719409	3.9595e-05	1.72146	5.43871e-11	1.25864	0.00656861	1.0397	0.656509	0.981282	0.869061	1.23953	0.0074877	0.472239	0.000387686	0.986785	0.935016	1.08923
FinucaneSEG.Brain_Cortex	0.863419	0.0605212	0.861248	0.0732499	1.17145	0.0962461	0.990137	0.932372	0.95582	0.601555	0.636492	1.62896e-09	0.667323	1.57006e-06	1.29925	0.00243054	0.678664	1.9435e-07	0.96468	0.663403	0.611978	7.26209e-13	0.470168	1.22313e-20	0.57472	2.36807e-14	0.392092	4.03642e-34	0.541783	9.26967e-17	0.974479	0.774006	0.804985	0.00681532	1.83457	4.35574e-13	1.31348	0.00108768	1.0587	0.511165	0.895402	0.300272	1.16169	0.0710963	0.444305	0.000242867	0.884572	0.418475	0.955058
FinucaneSEG.Brain_Cerebellum	0.978672	0.813877	0.871601	0.106702	0.886484	0.199552	1.09114	0.298676	0.848576	0.0495655	0.770109	0.000758868	0.787759	0.00485529	1.15964	0.0763739	0.76313	0.000414821	1.01061	0.902469	0.742452	3.31495e-05	0.591558	2.89364e-11	0.644909	5.4584e-09	0.527068	7.29127e-17	0.584087	2.87297e-12	0.961147	0.645654	0.849606	0.0441127	1.50674	9.59392e-07	1.15075	0.0898168	0.970506	0.71523	0.806817	0.0470886	1.01498	0.869526	0.504929	0.00465375	0.675985	0.00897798	0.917474
FinucaneSEG.Brain_Cerebellar_Hemisphere	0.898688	0.18424	0.825264	0.0267881	1.01544	0.888489	1.10612	0.252903	0.897257	0.194784	0.863359	0.0578451	0.84198	0.0400482	1.16569	0.0714534	0.775503	0.000993998	1.11234	0.188411	0.811278	0.0036305	0.663149	1.35477e-07	0.686781	7.40794e-07	0.631049	1.2921e-09	0.709047	5.79094e-06	1.04132	0.650292	0.850642	0.0476638	1.60914	1.83741e-08	1.15662	0.0781167	0.983707	0.841037	0.85142	0.138772	1.00111	1	0.52	0.00421933	0.754435	0.0574956	0.927996
FinucaneSEG.Brain_Caudate_basal_ganglia	0.790135	0.00279665	0.888801	0.158068	1.16428	0.118559	0.948821	0.546473	1.02369	0.806174	0.715731	9.223e-06	0.77201	0.00262175	1.25929	0.0116145	0.651747	2.94758e-08	1.03025	0.719856	0.689074	5.09458e-08	0.531259	2.29954e-15	0.59858	5.90865e-12	0.421291	1.10831e-28	0.605806	1.3278e-11	1.0153	0.870456	0.851199	0.0496411	1.75491	3.00373e-11	1.17039	0.0685816	0.956092	0.590633	0.875967	0.236042	1.24366	0.00792055	0.407237	3.41734e-05	0.910132	0.567482	1.01784
FinucaneSEG.Brain_Anterior_cingulate_cortex_BA24	0.843304	0.0289873	0.865471	0.0835963	1.23673	0.0258593	0.968994	0.734274	1.04279	0.630031	0.718096	7.869e-06	0.667323	1.57006e-06	1.29901	0.00325204	0.610122	4.2173e-11	1.00808	0.937897	0.666461	2.24015e-09	0.529533	1.9611e-15	0.597418	1.66428e-12	0.422643	1.61759e-29	0.579559	1.10855e-13	0.971565	0.719163	0.759644	0.000613687	1.88269	7.80381e-14	1.21817	0.0207359	1.00641	0.967358	0.900922	0.346426	1.17435	0.0466576	0.436555	0.000133372	0.997778	1	1.03738
FinucaneSEG.Brain_Amygdala	0.849103	0.0392473	0.794482	0.00487405	1.29038	0.00818176	0.955163	0.610628	0.993412	0.967578	0.690673	7.39106e-07	0.715984	7.43016e-05	1.21266	0.0309146	0.618197	1.77826e-10	1.01707	0.845659	0.661578	1.45091e-09	0.501906	7.61034e-18	0.615956	3.64006e-11	0.431425	3.00528e-28	0.599627	3.80915e-12	1.00179	1	0.765619	0.00109018	1.78111	9.53257e-12	1.26531	0.00648828	0.962572	0.648535	0.874272	0.219253	1.17435	0.0466576	0.427732	7.42999e-05	0.936014	0.675105	1.09679
FinucaneSEG.Bladder	0.928593	0.345439	0.919733	0.302525	0.871484	0.114416	0.964974	0.6436	0.95255	0.532214	1.34097	0.000141326	0.954411	0.570878	1.09746	0.225952	1.08989	0.276593	1.09074	0.255754	1.37981	7.98325e-05	1.26735	0.00142667	1.30983	0.000667034	1.68151	1.43578e-11	1.59409	1.14556e-09	0.966423	0.669945	1.0055	0.969285	0.946782	0.485463	0.832344	0.0206278	1.07638	0.345973	0.823856	0.0621385	0.9261	0.330192	0.776093	0.301986	0.786938	0.0850238	0.855654
FinucaneSEG.Artery_Tibial	0.916852	0.278799	0.722243	2.59616e-05	1.1308	0.154754	0.870939	0.0735144	1.16611	0.0381002	1.24702	0.00484762	0.86078	0.0527001	0.995147	0.967563	0.86118	0.0653113	1.17283	0.0331482	1.51018	2.43583e-07	1.28636	0.00108211	1.21178	0.0193612	1.72816	9.40753e-13	1.75409	1.51059e-13	1.18895	0.0236622	0.761731	0.000503516	1.08004	0.368697	0.925387	0.362042	0.928896	0.338353	0.81462	0.0376066	1.11014	0.15942	0.726135	0.134775	0.952489	0.718637	0.790676
FinucaneSEG.Artery_Coronary	1.00302	1	0.763857	0.000480802	1.04027	0.692016	0.98883	0.908423	1.19831	0.0170256	0.987889	0.906804	0.929179	0.358865	1.32052	0.000577202	0.804468	0.00720328	1.09787	0.226954	1.23241	0.0081902	1.08481	0.322679	1.02951	0.747804	1.26072	0.00266888	1.33484	0.000171931	1.08879	0.271235	0.879487	0.107467	1.08442	0.313177	0.844869	0.0338175	0.947912	0.489369	0.943279	0.578826	1.02663	0.739923	0.974627	0.905561	1.07726	0.658233	0.864656
FinucaneSEG.Artery_Aorta	1	1	0.807499	0.00647915	0.979089	0.82654	0.972161	0.725018	1.14782	0.0782415	0.930569	0.395831	0.805792	0.00640111	1.24798	0.00631258	0.786499	0.00320276	1.17986	0.0329735	1.19056	0.0316278	0.956374	0.603896	0.950297	0.549422	1.14792	0.0815278	1.25534	0.00331031	1.09026	0.27546	0.850379	0.039194	1.14218	0.0967037	0.902607	0.202535	0.953108	0.536991	0.831528	0.0670568	0.959957	0.579338	1.03728	1	0.974431	0.882092	0.81582
FinucaneSEG.Adrenal_Gland	0.898695	0.134199	1.07603	0.307509	0.916112	0.308928	0.935535	0.387421	0.940051	0.39878	1.67481	3.1171e-12	1.1264	0.119506	1.73481	3.17441e-15	1.6487	2.51688e-12	0.889561	0.129249	1.82041	2.10475e-13	1.69867	2.8466e-14	1.85456	1.54943e-16	2.12163	1.15199e-24	1.86885	2.47217e-17	0.998614	1	0.919211	0.27576	0.83847	0.0179525	0.901509	0.140632	0.987899	0.863423	1.04146	0.694814	1.14959	0.0756125	0.994507	1	1.28738	0.0907849	1.0846
FinucaneSEG.Adipose_Visceral_Omentum	0.880351	0.101885	0.889809	0.115259	1.02815	0.765579	1.10904	0.180041	1.15247	0.0547974	0.914113	0.237946	1.11793	0.16093	1.17542	0.0395154	0.908915	0.220415	1.09922	0.225907	1.01712	0.850831	0.823197	0.0113257	0.899034	0.166272	0.964452	0.65438	1.03447	0.679402	1.11369	0.15669	0.868676	0.0640137	1.18957	0.0251733	1.01257	0.877028	1.01135	0.909057	1.22729	0.0471213	1.19925	0.0155389	0.913187	0.715437	1.15838	0.376025	0.961134
FinucaneSEG.Adipose_Subcutaneous	0.884964	0.122661	0.909044	0.208785	0.925846	0.369804	0.955275	0.55326	1.0414	0.593334	1.07023	0.376621	1.00565	0.969308	1.1727	0.0409351	0.940215	0.438444	1.09068	0.247555	1.27888	0.00141233	1.03165	0.706674	1.06116	0.46426	1.35144	6.10871e-05	1.33313	0.000130997	1.12933	0.110411	0.846714	0.0330457	1.08923	0.267395	0.850397	0.0412399	0.971668	0.706366	1.05543	0.616146	1.1383	0.0793304	0.928007	0.727342	0.94639	0.719502	0.860338
Female_Reproductive_Disorder_genes	0.97972	1	1.03062	0.920281	0.934392	0.751179	0.83952	0.417085	0.866865	0.508826	1.03508	0.926088	0.910378	0.666674	0.745722	0.141555	0.629857	0.0225627	1.04409	0.846314	1.15816	0.470482	0.846057	0.411231	0.935435	0.784237	0.867323	0.477318	0.968675	0.928971	1.31295	0.180624	0.855745	0.479357	1.48387	0.0980998	1.1967	0.420572	0.864939	0.512885	0.757238	0.273506	1.23133	0.31445	2.64681	0.518249	1.86793	0.305299	0.740229
FDAdrug_DrugBank	0.766883	0.133293	1.00127	1	0.68451	0.0812605	1.17376	0.386996	1.15589	0.393198	0.749469	0.0689506	0.995128	1	0.849048	0.395287	0.487082	2.01227e-05	1.41318	0.0629082	0.696478	0.0120926	0.505577	3.03229e-05	0.74829	0.0525308	0.478088	1.79099e-05	0.561732	0.000162371	1.25506	0.193068	0.760924	0.132965	1.6766	0.00321487	1.17284	0.356854	0.972134	0.867683	0.791026	0.294908	1.2019	0.281041	0.572361	0.173208	0.812101	0.510255	1.42857
eQTL_deficient	1.30093	0.0597686	1.02549	0.894363	1.56081	0.00376155	0.780103	0.142113	1.06099	0.69653	0.698756	0.0152751	1.44095	0.00509298	0.249381	4.10852e-25	0.666041	0.00464478	1.31643	0.0531467	0.614278	0.000757982	0.566505	0.000444477	0.650513	0.00495792	0.474754	2.94573e-06	0.51699	2.87521e-05	0.811693	0.1137	1.30803	0.109616	1.04625	0.819782	0.906311	0.481237	0.940893	0.64583	1.52351	0.0366506	1.00139	1	1.03769	1	1.30941	0.483339	1.13533
Eisenberg.housekeeping	0.878926	0.0278334	0.930473	0.224454	1.17228	0.0299383	1.00723	0.923958	0.840533	0.00353812	3.29412	1.05923e-70	1.05909	0.358937	2.91398	4.43009e-69	2.88892	7.46893e-64	0.878598	0.0475217	5.57415	3.10614e-94	3.54182	1.35565e-92	6.19524	9.1909e-143	7.85686	4.50056e-188	5.65095	7.83665e-130	1.06593	0.348186	1.01579	0.82499	0.620335	6.70398e-14	1.1311	0.0516472	0.935237	0.24862	0.947644	0.511436	0.959673	0.547475	1.87108	0.0196108	1.23609	0.0746711	1.02528
Education_and_Development_Disorder_genes	0.780269	0.0987672	1.13927	0.411062	1.08481	0.674082	1.0263	0.889468	1.08617	0.587919	1.3117	0.0606738	0.904891	0.502946	1.37976	0.0492879	1.02085	0.940797	1.05058	0.778614	1.25874	0.111793	1.57282	0.00115901	1.48999	0.00487748	1.67983	0.000150369	1.56097	0.00143507	1.15706	0.336571	0.979853	0.940833	1.16401	0.351681	1.02262	0.939172	0.999711	1	0.786931	0.207985	0.840195	0.230683	0.332827	0.0011105	1.02338	1	0.877049
DrugTarget_Nelson2012	0.809199	0.461689	0.985559	1	0.955295	0.884288	0.816849	0.379339	1.53342	0.0393788	0.772985	0.233479	1.15445	0.557706	0.607821	0.0661606	0.504953	0.0033931	1.16533	0.521552	0.828137	0.382924	0.495453	0.00132224	0.779144	0.263082	0.505189	0.0038302	0.6374	0.0266546	0.948137	0.829062	0.728817	0.213478	1.2841	0.342235	0.931423	0.746354	0.797954	0.346685	0.918845	0.861798	0.987529	1	0.50635	0.162804	0.908108	0.817754	1.71816
Druggable	1.01072	0.856608	1.07055	0.205271	0.772607	1.94887e-05	0.909277	0.0778132	1.01884	0.737126	0.640867	4.77257e-18	1.02846	0.610701	0.669588	1.35039e-14	0.612066	4.19715e-21	0.985809	0.808778	0.645355	3.16145e-18	0.617648	1.47919e-19	0.643624	9.59173e-18	0.532068	1.68293e-33	0.607072	4.65328e-22	0.821531	0.000184508	0.787907	1.26529e-05	1.09806	0.0800254	0.860771	0.00355922	1.09658	0.0760065	1.0164	0.83197	1.03604	0.519372	0.855261	0.379825	1.04363	0.721761	1.20279
Drug_chembl	0.901396	0.190535	1.02396	0.760298	0.883605	0.19208	1.16034	0.064135	1.10502	0.199172	0.792193	0.00177553	0.967999	0.706501	1.0086	0.934557	0.719163	2.05042e-05	1.14392	0.102423	0.792802	0.00102597	0.670611	3.01276e-07	0.848169	0.0239054	0.679154	2.53203e-07	0.687378	4.69573e-07	1.13118	0.128107	0.833672	0.0221233	1.47609	1.78247e-06	1.18871	0.0319529	0.910277	0.228557	0.849942	0.107644	1.02885	0.747726	0.728736	0.187018	1.39439	0.0555885	1.26099
Disorders_of_Platelet_Function_genes	1.06035	0.759574	1.13283	0.435546	0.706177	0.0590626	1.02519	0.880469	1.2641	0.10856	0.968231	0.883415	0.802491	0.185841	0.985636	0.935872	0.824745	0.249142	1.17693	0.336029	0.965829	0.879052	0.895366	0.503771	0.789244	0.144535	0.873255	0.408855	1	1	1.13952	0.465794	0.761708	0.114377	1.2421	0.196765	0.93009	0.642379	0.876697	0.376351	0.952449	0.821332	1.12664	0.452505	0.5749	0.197636	1.68135	0.251495	1.47512
ClinGen	1.08426	0.816596	1.51893	0.0835741	0.544285	0.0259685	0.83209	0.462674	0.531852	0.018117	1.02807	1	0.807128	0.367415	0.817715	0.406923	0.801904	0.35287	0.652134	0.0755264	0.82035	0.437039	0.936698	0.834773	0.701943	0.163188	0.793065	0.400625	0.823358	0.480516	0.698406	0.130514	0.897295	0.714697	1.0119	1	1.11358	0.648767	1.19525	0.542666	1.1586	0.750337	1.26348	0.424936	inf	0.420436	1.87773	0.476796	1.0758
Cardiovascular_Disease_genes	0.920195	0.61398	1.0217	0.891567	0.822774	0.21003	1.0417	0.792468	1.0574	0.733222	1.02676	0.894481	1.03894	0.829807	1.12417	0.463355	0.82022	0.151777	1.3483	0.0373123	1.05816	0.703105	0.983033	0.947867	0.982334	0.946797	1.07783	0.605862	1.21916	0.149212	1.09027	0.571899	0.895085	0.434323	1.69382	0.000806598	1.01391	0.944958	0.84776	0.224572	0.827753	0.310163	0.990787	0.946098	1.32031	0.81859	2.54287	0.0187646	1.45886
Bone_and_Uric_Acid_Disorder_genes	0.625056	0.070838	0.864851	0.576356	0.66955	0.13477	1.31962	0.262172	1.19873	0.422835	0.626456	0.0239515	1.41372	0.167298	1.37232	0.258281	0.604722	0.0358639	1.18852	0.457169	0.767413	0.207275	0.849908	0.481006	0.831194	0.418253	0.838085	0.462787	1.06758	0.834773	1.25822	0.358266	0.830311	0.386818	1.86746	0.0219087	1.23022	0.390878	0.923947	0.732921	0.780382	0.390589	1.16162	0.527936	inf	0.173907	1.03054	1	1.24779
Body_Mass_Disorder_genes	0.949731	1	1.24619	0.424643	0.907287	0.741684	0.94446	0.87765	1.4629	0.190672	0.765146	0.408341	1.77281	0.11068	0.712064	0.322467	0.372351	0.00237059	0.966223	0.893141	1.02886	1	0.510061	0.0178604	0.82716	0.530443	0.71226	0.243057	0.822127	0.523948	1.22746	0.472707	0.869168	0.677116	1.92052	0.0501782	1.63306	0.111381	1.05263	1	0.709458	0.306647	1.01106	1	1.31213	1	inf	0.0638566	0.737649
Autosomal_dominant	1.01552	0.950538	1.0477	0.753151	0.768714	0.0884597	0.979795	0.895588	0.878961	0.358895	0.772907	0.0425716	0.940687	0.619895	0.864659	0.269672	0.880287	0.316213	0.884615	0.3559	0.877072	0.29056	0.992515	1	0.688372	0.00347099	0.835736	0.169823	0.869314	0.274823	0.966374	0.842477	0.843038	0.192745	1.04574	0.748643	1.0199	0.903284	1.1107	0.466536	0.931971	0.661889	1.12598	0.394101	0.782259	0.532015	0.947138	0.798068	1.23691
Autism_genes	1.11174	0.871069	1.12018	0.861803	0.565734	0.166219	1.56484	0.279721	0.845195	0.664392	1.41457	0.347487	1.17083	0.744636	1.38462	0.472156	0.831209	0.549986	1.37399	0.471465	0.916147	0.882615	0.958062	1	1.50383	0.231206	1.42428	0.30042	1.39165	0.358912	0.844979	0.722948	0.931897	0.879184	1.29706	0.583192	1.17283	0.728322	1.35486	0.428279	0.844564	0.664573	0.774182	0.43985	0.960045	1	1.28919	1	1.87076
Arrythmia_genes	1.11512	0.634106	1.01431	1	0.849258	0.545485	1.04134	0.850853	1.0586	0.845646	0.790388	0.27714	0.937242	0.823815	1.24466	0.377198	0.712172	0.0924444	1.11878	0.619141	0.721876	0.0872716	0.849908	0.481006	0.919317	0.713947	0.730812	0.125484	0.767413	0.207275	1.12961	0.609921	0.854026	0.42538	2.14224	0.00125345	1.36015	0.139963	1.02083	1	0.680025	0.11577	1.03059	0.925536	0.333144	0.0349727	0.975984	0.856783	1.88122
[truncated: 115 more columns]

## Sheet: Supplementary Data 10E
Reference gene sets: odd ratios between 1st quintile gene annotations	(CADD) OR	(CADD) pval	(NCBoost) OR	(NCBoost) pval	(CCR) OR	(CCR) pval	(CDTS) OR	(CDTS) pval	(CTCF_DEEPSEA) OR	(CTCF_DEEPSEA) pval	(DNase_DEEPSEA) OR	(DNase_DEEPSEA) pval	(EDS) OR	(EDS) pval	(Eigen) OR	(Eigen) pval	(EigenPC) OR	(EigenPC) pval	(Greene_thyroid) OR	(Greene_thyroid) pval	(H3K27ac_DEEPSEA) OR	(H3K27ac_DEEPSEA) pval	(H3K4me1_DEEPSEA) OR	(H3K4me1_DEEPSEA) pval	(H3K4me2_DEEPSEA) OR	(H3K4me2_DEEPSEA) pval	(H3K4me3_DEEPSEA) OR	(H3K4me3_DEEPSEA) pval	(H3K9ac_DEEPSEA) OR	(H3K9ac_DEEPSEA) pval	(inweb_closeness_centrality) OR	(inweb_closeness_centrality) pval	(LIMBR) OR	(LIMBR) pval	(ncER) OR	(ncER) pval	(pLI) OR	(pLI) pval	(ReMM) OR	(ReMM) pval	(SkinSunExposed_closeness_centrality) OR	(SkinSunExposed_closeness_centrality) pval	(Testis_closeness_centrality) OR	(Testis_closeness_centrality) pval	(DNA_DIS) OR	(DNA_DIS) pval	(M-CAP) OR	(M-CAP) pval	(MetaLR) OR
Universe		1		1		1		1		1		1		1		1		1		1		1		1		1		1		1		1		1		1		1		1		1		1		1		1
TF	0.904878	0.342395	0.973882	0.797997	0.754747	0.0074471	1.02416	0.810701	1.10372	0.332468	0.97193	0.807615	1.07018	0.52243	0.761031	0.00302171	0.905079	0.322073	0.888108	0.216044	0.914253	0.382115	0.899616	0.303334	0.92	0.413407	0.959579	0.701759	0.892038	0.251476	0.722599	0.000621691	1.01144	0.927491	0.962604	0.716981	0.512143	3.30596e-14	0.840049	0.0860325	0.941027	0.649612	0.842105	0.0669019	1.8035	0.187415	0.807518	0.240824	0.698251
STRING_900cutoff	1.00525	1	0.882538	0.326265	1.02837	0.855123	0.858375	0.213958	0.807909	0.0535119	0.952875	0.724683	1.15012	0.212782	0.710653	0.00158977	0.891256	0.341097	0.997743	1	0.985998	0.952667	1.03442	0.816061	0.979399	0.906249	1.02077	0.906835	0.986516	0.953555	0.983754	0.912804	0.680348	7.48787e-05	0.96948	0.781049	1.1297	0.315263	0.855563	0.155647	0.695057	0.0058722	0.869265	0.199354	0.785581	0.43792	1.02565	1	1.10045
STRING_400cutoff	0.836264	0.0449684	0.862729	0.219857	0.961951	0.715406	0.722375	0.00477732	0.72819	0.00113841	0.905817	0.404491	1.05217	0.585431	0.446022	7.71394e-16	1.08673	0.474938	0.720266	0.000948958	0.970291	0.853902	1.20359	0.113816	1.00683	1	1.04914	0.725511	1.08382	0.524254	0.892134	0.2418	0.585929	8.72175e-12	1.01333	0.923334	1.21694	0.0703609	0.941779	0.550089	0.725848	0.00386888	0.722005	0.000688535	0.749101	0.364832	1.48526	0.0565096	1.05391
Sonawane_testis	0.958311	0.660022	0.919081	0.435116	1.0743	0.525647	0.628259	0.000310361	0.753326	0.00455119	0.717354	0.00530215	1.34596	0.00140701	0.730537	0.000968718	1.35514	0.00815993	0.525966	3.10556e-08	0.572889	7.38913e-06	0.929372	0.609978	1.00829	1	0.80607	0.13255	0.81056	0.137621	0.707457	0.000721174	1.25444	0.00671615	0.953421	0.610834	0.959837	0.721362	0.971751	0.770819	0.820389	0.0973773	inf	1.56765e-33	1.21441	1	1.21759	0.392505	1.03327
Saha_skinsun	0.847281	0.607367	1.12842	0.681474	0.697536	0.120092	0.832535	0.468278	1.082	0.818922	0.741479	0.272679	1.30524	0.233454	0.813009	0.400363	0.747236	0.287028	0.694405	0.128252	0.934953	0.896986	0.930506	0.893432	0.869979	0.692805	0.842553	0.601402	0.87779	0.70229	0.765945	0.227602	0.934104	0.710289	0.803837	0.331103	1.13633	0.576453	0.821894	0.447935	0.817289	0.431135	0.608325	0.0309882	1.49801	1	1.57304	0.613215	0.819046
Renal_Disorder_genes	0.846691	0.263431	0.862571	0.37894	0.644114	0.0020362	0.799064	0.11133	0.802381	0.119796	0.936689	0.681872	0.86071	0.28329	0.649296	0.000981791	1.10577	0.520703	0.818615	0.132589	0.79733	0.106736	1.02947	0.88938	0.877112	0.355012	0.821495	0.16084	0.906186	0.503629	0.739453	0.0220919	0.972901	0.812426	0.96081	0.823093	0.451555	8.12142e-11	0.936247	0.658337	0.771852	0.0995058	0.756274	0.0296708	0.759086	0.404454	0.878849	0.665934	0.717582
Psychiatric_Disorder_genes	0.725417	0.287297	0.870285	0.71462	0.583622	0.0413475	1.0397	1	0.899234	0.790539	0.678461	0.278526	0.828274	0.438201	0.527843	0.00914194	0.630465	0.117418	0.912133	0.729242	0.748513	0.389956	1.17747	0.742175	0.839048	0.657692	0.856415	0.748585	0.874257	0.765264	0.914959	0.72758	0.507097	7.80007e-05	1.54624	0.20158	0.3559	3.01386e-05	0.760612	0.416435	0.640079	0.103132	0.982098	1	0.389078	0.0853419	0.757017	0.584393	0.914792
Positive_Mood_Disorder_genes	1	1	0.932901	1	0.323563	0.111139	1.03046	1	0.833098	1	1.33371	1	0.530906	0.27942	0.332112	0.0486517	0.66554	0.687192	0.332242	0.0330405	1	1	0.599662	0.726408	1.20034	1	1	1	1.25035	1	0.845134	0.793419	0.257336	0.000476945	0.690643	0.741343	0.224657	0.0117063	1.5	1	0.622003	0.493724	0.541941	0.239319	0.349887	0.321088	inf	1	0.232777
OMIM_recessive	0.904803	0.401847	0.912984	0.530308	0.707547	0.00538075	1.01374	0.952977	0.993496	1	0.930312	0.566773	1.02291	0.868723	0.742423	0.00849285	0.968869	0.806279	0.991327	0.953607	0.888336	0.301495	1.00671	1	0.936504	0.585133	0.898421	0.353978	0.929279	0.543255	0.827202	0.107159	1.02	0.867925	1.18862	0.181744	0.395305	1.12291e-21	0.88889	0.333372	0.712642	0.0131711	0.917426	0.46589	1.68775	0.354138	1.54027	0.126489	1.01114
OMIM_autosomaldominant	0.910664	0.624004	0.742922	0.145243	0.679813	0.0304441	0.899807	0.523938	0.909985	0.591189	0.807436	0.177482	0.796416	0.157004	0.521339	1.24456e-05	0.824671	0.26681	0.807764	0.158829	0.689815	0.00895446	0.693969	0.0240947	0.828753	0.206195	0.661973	0.00590518	0.683311	0.0124423	0.841604	0.278045	0.643735	0.000458513	1.6495	0.0063445	0.682598	0.020873	0.967422	0.856865	0.738181	0.110152	0.632882	0.00179696	0.572296	0.19667	1.59471	0.315013	0.768034
Olfactory	1.36899	0.0363407	1.04024	0.683942	1.15109	0.483824	1.12367	0.191896	1.34794	0.00146668	1.08259	0.360939	0.53016	2.55376e-08	1.73021	1.3985e-07	0.946225	0.525729	1.14061	0.182095	1.07783	0.386188	1.02724	0.774233	1.0377	0.681762	1.03416	0.712277	1.03074	0.742877	14.4993	2.31554e-47	3.8892	0.240561	1.28755	0.0331217	25.3369	4.87088e-65	1.0388	0.777467	24.814	7.35337e-23	2.41162	3.79213e-15	2.83677	0.0167567	0.692413	0.0854062	0.645444
Neurologic_Disorder_genes	0.930506	0.893432	1.13356	0.857465	0.900676	0.754122	0.961407	0.890981	0.861091	0.682339	0.964012	1	1.26147	0.442673	0.691294	0.159814	0.867596	0.650385	1.03993	0.90189	1.08395	0.887328	1.09153	0.882615	0.965243	1	0.883863	0.774687	0.895789	0.786895	0.743812	0.257716	0.512251	0.000970486	1.03673	1	0.522907	0.0189343	0.899236	0.748585	0.590209	0.106994	1.23475	0.457051	0.788396	0.673409	0.833569	0.768685	0.591759
Monogenic_Diabetes_genes	0.757116	0.399357	0.843301	0.636044	0.918135	0.778841	0.857467	0.603652	1.21005	0.581712	1.16799	0.676683	0.920803	0.77778	0.791414	0.371783	0.717555	0.289441	1.08355	0.786105	1.03478	1	1.17525	0.670711	1.03733	1	0.96269	1	0.959728	1	0.877021	0.679041	0.901843	0.651815	1.03673	1	0.46281	0.00382614	0.758494	0.369771	0.391972	0.00494312	0.792634	0.420497	0.633835	0.377359	1.26642	1	0.776826
Monogenic_AMD_genes	0.427605	0.114808	1.03677	1	0.68	0.379887	1.01978	1	0.665914	0.502835	0.763842	0.583862	0.612838	0.206926	0.498024	0.0863637	0.527469	0.121162	1.0978	0.863969	1	1	0.928309	1	0.9471	1	1	1	0.888386	0.86384	0.532382	0.103276	0.776018	0.480771	1.34495	0.535647	0.575381	0.127871	0.856416	0.70056	0.412851	0.0260122	0.974733	1	inf	1	0.834086	0.68549	0.677966
MohammadiVg.WHLBLD	0.93865	0.536557	0.839455	0.166832	0.698522	0.00150883	0.459231	1.06387e-06	0.604453	1.28614e-06	0.778355	0.097124	1.43605	9.77632e-05	0.542282	1.60224e-09	1.8009	6.41908e-06	0.280324	1.00291e-16	0.834217	0.422836	1.36763	0.0639184	1.06251	0.755584	1.01345	1	0.831935	0.292567	0.759995	0.0187513	0.974995	0.744702	0.877861	0.202142	1.14104	0.267786	0.942997	0.608848	1.17247	0.214647	0.483042	1.34704e-07	0.390564	0.0283228	0.855217	0.43924	0.983413
MohammadiVg.VAGINA	0.86187	0.222551	0.706251	0.021326	0.423566	4.35116e-13	0.48057	3.04394e-05	0.614865	5.16788e-05	0.87091	0.454797	1.22176	0.0504335	0.360244	3.00969e-19	1.54129	0.00296413	0.403657	2.0059e-10	1.1483	0.591977	1.61042	0.00889644	1.05448	0.850955	1.12953	0.576124	1.46965	0.0449587	0.504284	9.66539e-09	0.786239	0.00213501	0.871582	0.291205	0.65092	0.000457637	0.943036	0.676466	0.841119	0.18345	0.637945	0.000418883	0.535921	0.135653	0.599666	0.0220404	0.533152
MohammadiVg.UTERUS	1.04265	0.768069	0.714914	0.0189946	0.380537	8.23627e-16	0.469573	1.56514e-05	0.581639	9.76736e-06	1.03044	0.931044	0.99327	0.959892	0.287473	1.95917e-27	1.38729	0.0266825	0.439099	9.92216e-10	1	1	1.7033	0.00321311	1.3821	0.108072	1.21536	0.347186	1.55319	0.0220494	0.548983	3.12657e-07	0.615359	2.2021e-09	0.832095	0.150388	0.752014	0.0241854	0.959773	0.775842	0.696678	0.00387684	0.48041	1.90938e-09	0.390698	0.00537348	0.66567	0.0665943	0.584878
MohammadiVg.THYROID	0.884721	0.22521	0.750761	0.0326276	0.594065	1.16818e-06	0.416794	1.88661e-07	0.575832	1.74929e-07	0.734962	0.0381965	1.44082	0.000121391	0.516975	2.37007e-10	1.79701	3.63517e-06	0.365993	8.21722e-13	0.904368	0.688714	1.29549	0.117057	1.29062	0.141012	1.07967	0.726377	1.015	1	0.654172	0.000255	0.998203	1	0.887603	0.257993	1.06748	0.596222	0.978162	0.856818	1.01457	0.952904	0.551009	1.39515e-05	1.08511	1	0.732743	0.127767	0.958359
MohammadiVg.TESTIS	0.877819	0.241864	0.72562	0.0166067	0.637632	0.000122713	0.588977	0.0003778	0.636838	2.92595e-05	1.0425	0.796425	0.962789	0.720996	0.436332	3.91913e-15	1.48882	0.00106176	0.546107	3.50096e-06	1.26703	0.144536	1.44178	0.00697744	1.46686	0.00983169	1.37332	0.0354212	1.40917	0.0194243	0.738829	0.00698097	0.672264	1.52977e-06	0.748113	0.0119934	0.690322	0.00155951	0.931578	0.573882	0.637945	0.000112119	0.624351	0.000118266	0.650273	0.205537	0.680666	0.0532987	0.773766
MohammadiVg.STMACH	0.967023	0.791586	0.643712	0.00195093	0.583315	5.65087e-06	0.325553	3.08286e-09	0.686074	0.00119887	0.8663	0.419719	1.21324	0.0483045	0.42241	1.04672e-14	1.95935	1.76297e-06	0.33796	6.27705e-15	1	1	1.39052	0.057337	1.08776	0.713948	1.05354	0.852197	1.20379	0.359232	0.547577	2.88078e-07	0.762723	0.000452181	0.818682	0.0843828	0.865981	0.237236	0.906997	0.445845	0.683952	0.00114879	0.47572	2.35113e-08	0.475455	0.0644062	0.668091	0.0714904	0.77127
MohammadiVg.SPLEEN	0.94298	0.605537	0.790074	0.0765171	0.573166	2.01803e-06	0.477209	4.06186e-06	0.664568	0.000181927	0.820704	0.223162	1.26908	0.0134708	0.452378	4.38354e-15	2.02113	1.44586e-07	0.412233	1.91356e-10	0.980489	1	1.68598	0.00173398	1.2519	0.209568	1.07967	0.726377	1.22715	0.267072	0.662159	0.000470073	0.898787	0.162016	0.938961	0.590735	1.01558	0.907601	1.05488	0.710236	0.947089	0.67143	0.606342	9.46065e-05	0.459031	0.0592765	0.549558	0.00244047	0.745308
MohammadiVg.SNTTRM	0.976496	0.870092	0.69002	0.00910548	0.482353	2.71311e-10	0.485302	6.31588e-06	0.616392	3.25267e-05	0.894229	0.528711	1.15226	0.173765	0.361584	4.95316e-21	1.79415	4.94516e-05	0.386111	1.94098e-12	1.15448	0.543886	1.76972	0.00124945	1.18195	0.411232	1.19675	0.366904	1.36495	0.0946945	0.592963	4.29254e-06	0.767707	0.000882465	0.780338	0.0361649	0.759361	0.0216694	0.942244	0.64974	0.784562	0.0486916	0.619445	0.000239618	0.584942	0.201624	0.69617	0.0823822	0.678553
MohammadiVg.SLVRYG	0.919088	0.494399	0.704792	0.0178768	0.5025	2.66988e-08	0.424842	2.60359e-07	0.6512	0.000393385	0.919466	0.675998	1.18658	0.0971382	0.415406	2.5127e-15	1.71219	0.000171448	0.409267	3.36462e-11	1.0506	0.911645	1.40466	0.0729239	1.30958	0.203092	1.10574	0.688714	1.5439	0.0294488	0.481587	4.68554e-10	0.817407	0.0126412	0.788181	0.0610124	0.753134	0.0196436	0.980278	0.888877	0.685455	0.00209979	0.492372	2.3112e-08	0.59127	0.204362	0.602678	0.0213544	0.600794
MohammadiVg.SKINS	0.969822	0.800568	0.820609	0.163855	0.543142	1.11706e-07	0.577657	0.000983843	0.575378	2.62408e-07	0.757211	0.0625741	1.39807	0.000551191	0.488984	3.0174e-12	2.07405	1.65441e-08	0.360569	2.05978e-12	0.838866	0.399587	1.30157	0.104761	1.14837	0.428211	0.922457	0.681966	0.959172	0.867683	0.639293	0.0002784	0.900166	0.161516	1.01395	0.911087	1.42562	0.00427669	0.966589	0.79565	0.927909	0.550611	0.551128	1.5648e-05	0.897983	0.783059	1.19447	0.622123	0.691082
MohammadiVg.SKINNS	0.941909	0.60207	0.760411	0.0521503	0.577206	1.30715e-06	0.537674	0.00017664	0.588828	1.19425e-06	0.972366	0.891324	1.37032	0.00119096	0.428699	2.57308e-15	1.68074	4.2835e-05	0.400913	7.86125e-11	0.885289	0.54169	1.25466	0.142185	1.17759	0.321066	0.939821	0.752806	1	1	0.721699	0.00689012	0.875592	0.0805818	0.856678	0.168593	1.13003	0.351054	0.983266	0.897761	0.897285	0.371705	0.492931	5.70875e-08	0.731488	0.423715	0.54777	0.00346918	0.805979
MohammadiVg.PTTARY	0.869108	0.185342	0.780542	0.0636472	0.799523	0.0545249	0.421188	4.74203e-07	0.728448	0.00321613	0.883784	0.453986	1.26845	0.0189311	0.357544	1.52303e-22	1.4987	0.00232082	0.427736	2.40779e-10	0.796796	0.242481	1.27695	0.12769	1.37414	0.0681841	1.11334	0.599602	1.26772	0.182175	0.674312	0.00105514	0.834781	0.0190013	1.12026	0.337201	0.912331	0.452943	1.01419	0.952201	0.796464	0.0599324	0.509072	3.98984e-07	0.629317	0.224186	0.718051	0.0967649	0.783675
MohammadiVg.PRSTTE	1.0392	0.753238	0.823644	0.175467	0.553981	2.88636e-07	0.434222	1.14974e-06	0.64008	9.28783e-05	0.8663	0.419719	1.38526	0.000518557	0.419078	2.54429e-16	1.87612	5.11408e-06	0.34746	1.17319e-13	0.892344	0.669849	1.6967	0.00287991	1.15358	0.508827	1.03631	0.924829	1.31976	0.16351	0.618507	4.41739e-05	0.86278	0.0489342	0.984821	0.91222	0.891487	0.359004	0.935999	0.608622	0.844679	0.147792	0.560127	9.46943e-06	0.528151	0.112059	0.880471	0.556069	0.795071
MohammadiVg.PNCREAS	0.959965	0.723593	0.751697	0.0461933	0.528841	1.50572e-08	0.377819	3.32002e-08	0.61907	2.41977e-05	0.906996	0.584805	1.37184	0.000982867	0.415008	2.20794e-16	1.60471	0.000535842	0.356467	1.55726e-13	0.858284	0.531352	1.69702	0.00216019	1.30787	0.170488	0.981201	1	1.40804	0.0798216	0.581024	5.9101e-06	0.804237	0.00373002	0.86141	0.176001	1.05706	0.64348	0.976797	0.852371	0.886832	0.34709	0.572126	4.70083e-05	2.02456	0.436754	0.866485	0.50828	0.809694
MohammadiVg.OVARY	0.813647	0.0739524	0.614619	0.00234831	0.44867	2.75515e-11	0.421353	5.7336e-07	0.62558	3.34361e-05	0.947627	0.805794	1.14372	0.188786	0.345497	2.89069e-21	1.52886	0.00288506	0.406573	2.42555e-10	1.28608	0.286053	1.91939	0.000290776	1.13953	0.56268	1.3821	0.108072	1.74661	0.00258327	0.473161	3.63398e-10	0.674295	1.11078e-06	0.922147	0.508232	0.668384	0.00159058	1.01864	0.945416	0.840715	0.172889	0.480408	3.5122e-09	0.377932	0.00595184	0.702442	0.0879117	0.631564
MohammadiVg.NERVET	0.90196	0.309349	0.739783	0.0226013	0.764214	0.0178711	0.502114	0.000160844	0.616941	5.68868e-06	0.889321	0.465601	1.58681	1.4066e-06	0.49851	1.37986e-11	1.86931	1.27383e-06	0.389296	4.33819e-11	0.747009	0.185782	1.22678	0.215401	1.10516	0.612394	1.04705	0.861107	1.01616	1	0.649204	0.000425015	0.878063	0.077498	0.924109	0.462889	1.29268	0.054051	1.04598	0.758913	1.05428	0.720278	0.548885	1.15647e-05	0.598155	0.274203	0.804674	0.307432	0.994631
MohammadiVg.MSCLSK	0.905645	0.358141	0.607352	0.000281911	0.699008	0.00137289	0.404281	1.30534e-07	0.655446	3.74282e-05	0.844043	0.259	1.34955	0.00206467	0.418532	3.73582e-16	1.88967	4.59222e-07	0.36512	8.42584e-12	1	1	1.46416	0.0171008	1.14615	0.457755	1.16309	0.407774	1.06004	0.797994	0.741041	0.0152546	0.95549	0.569776	0.96559	0.753072	1.41794	0.00760093	1.03121	0.851849	1.02664	0.861096	0.597997	0.000121604	0.442635	0.0551662	0.75851	0.178597	0.950415
MohammadiVg.LUNG	0.886464	0.249343	0.731402	0.0282868	0.649812	0.00015936	0.391528	6.01844e-08	0.626781	1.15806e-05	0.832434	0.240482	1.32962	0.00320122	0.418532	3.73582e-16	2.0979	2.27286e-08	0.329197	9.60775e-15	0.828059	0.413561	1.306	0.121369	1.05455	0.807006	0.95506	0.861107	0.915089	0.667474	0.725546	0.0067326	0.865314	0.0532547	0.887	0.278494	1.09099	0.527452	0.911419	0.457381	0.891901	0.354569	0.560127	9.46943e-06	1.77419	0.582884	0.627589	0.0227786	0.983376
MohammadiVg.LIVER	0.8874	0.262451	0.706219	0.0121207	0.614398	9.22331e-06	0.54558	4.71089e-05	0.60409	1.16549e-05	0.811066	0.182072	1.23325	0.0298443	0.51275	2.59416e-10	1.73288	3.97872e-05	0.489132	4.24966e-08	0.797029	0.26321	1.24136	0.175163	1.05527	0.805794	0.944859	0.800701	0.973798	0.935102	0.460072	2.18175e-11	0.889497	0.136764	0.866305	0.195579	0.842659	0.143056	1.02948	0.855867	0.803392	0.0728977	0.539324	7.17619e-07	0.358365	0.00288753	1.00159	1	0.726414
MohammadiVg.LCL	0.890533	0.306583	0.542281	8.65695e-06	0.486292	3.87939e-10	0.412594	5.0316e-07	0.656509	0.000104739	1.13878	0.418633	0.971763	0.77102	0.426323	3.22806e-15	1.614	0.000203676	0.37864	4.80621e-14	1.80266	0.00270203	2.36569	1.12394e-08	1.76817	0.00199294	1.80494	0.000884067	2.27626	7.79293e-07	0.677078	0.000503164	0.69981	1.78833e-05	0.760784	0.0235616	0.64933	0.000284529	0.890827	0.370135	0.812632	0.0933187	0.788138	0.0476361	1.5592	0.524641	0.837056	0.387372	0.532753
MohammadiVg.KDNCTX	1.05354	0.852197	0.841597	0.358192	0.30447	2.9468e-10	1.09614	0.639888	0.722601	0.162812	0.75395	0.286324	1.32713	0.0281444	0.621497	0.00222904	1.17857	0.607371	0.523486	0.000688344	0.757116	0.399357	1.17525	0.670711	0.811117	0.510102	0.782004	0.386831	0.881351	0.706711	0.519416	9.34871e-05	0.981289	0.87504	0.943603	0.793041	0.583432	4.71016e-05	0.94656	0.816596	0.617257	0.00402047	0.572475	0.000584471	0.520548	0.278853	0.663512	0.226871	0.513246
MohammadiVg.HRTLV	0.883347	0.253516	0.739352	0.0318794	0.641529	0.000159562	0.469573	1.56514e-05	0.661174	0.000399179	0.897666	0.535854	1.28578	0.00902501	0.368077	7.99517e-21	1.71695	8.10975e-05	0.409037	8.55235e-12	1.13689	0.566163	1.30157	0.104761	1.21086	0.303968	1.04438	0.864985	1.29238	0.152122	0.627371	0.000138287	0.825665	0.014131	0.915141	0.456592	0.881833	0.308138	0.946313	0.661849	0.74104	0.0118903	0.542743	9.50276e-07	0.482899	0.0502465	0.682395	0.0657275	0.834789
MohammadiVg.HRTAA	0.925391	0.512403	0.615521	0.00068323	0.606023	2.21173e-05	0.407846	7.28919e-07	0.648531	0.000165394	1	1	1.11785	0.271822	0.340648	3.22284e-23	1.51665	0.00353846	0.391872	1.08531e-12	0.91732	0.755613	1.35228	0.0827601	1.27332	0.209841	1.01696	1	1.39017	0.0773895	0.4965	5.18458e-09	0.708869	8.67334e-06	0.931693	0.556438	0.834986	0.152326	1.07426	0.638999	0.842909	0.168922	0.473214	5.00287e-09	0.473156	0.0469732	0.647427	0.0452907	0.797812
MohammadiVg.Geuvadis	0.917686	0.638589	0.851798	0.459381	0.76908	0.165719	0.394683	0.000625629	0.761115	0.0988079	1.29712	0.253274	0.938581	0.748167	0.52755	0.000151706	1.49958	0.027695	0.50235	0.000204662	1.86666	0.0266963	2.39454	4.90372e-05	1.97118	0.00823095	2.14625	0.00280262	2.44877	9.96575e-05	0.878634	0.449269	0.673138	0.00513348	0.758152	0.109542	0.605921	0.00525798	0.909936	0.596884	0.938027	0.771486	0.916074	0.699854	1.41284	1	1.28131	0.539268	0.836603
MohammadiVg.FIBRBLS	0.876043	0.207466	0.652149	0.00191792	0.560412	3.86805e-07	0.32918	6.63571e-10	0.768184	0.0119805	1.04869	0.782786	0.953216	0.65725	0.462609	8.46372e-14	1.69235	2.53028e-05	0.424066	5.20969e-11	1.27557	0.246621	1.77169	0.000233186	1.53055	0.0169319	1.83793	0.000388941	1.58971	0.00590101	0.713154	0.00304519	0.731225	0.000113416	0.86197	0.184647	0.716474	0.00597979	0.780644	0.044023	0.99685	1	0.665899	0.00189057	0.947038	0.811681	0.70061	0.0807733	0.772471
MohammadiVg.ESPMSL	0.868841	0.193872	0.69002	0.00910548	0.650953	0.000248601	0.382482	4.04603e-08	0.682484	0.000398805	0.913501	0.570826	1.19635	0.0710184	0.387338	3.37568e-19	1.47683	0.00250064	0.372286	1.03202e-12	0.962413	0.922102	1.58816	0.00278869	1.30398	0.133294	1.27606	0.176285	1.29701	0.149315	0.663466	0.000512685	0.763757	0.000394828	0.905933	0.403016	1.00617	1	1.00787	1	0.866459	0.244863	0.559464	5.76475e-06	0.642506	0.293184	0.85786	0.491372	0.773949
MohammadiVg.ESPMCS	0.906023	0.373599	0.757208	0.0616526	0.637632	0.000122713	0.521875	5.00527e-05	0.632362	2.54084e-05	0.925776	0.627146	1.13984	0.18783	0.417961	5.48012e-16	1.91687	7.9461e-07	0.417456	1.26719e-10	1.09772	0.699603	2.07003	6.64429e-06	1.54004	0.016165	1.39251	0.0627301	1.40969	0.0524563	0.765142	0.0273027	0.807199	0.00611148	0.911738	0.434475	0.855805	0.225383	0.863806	0.25271	0.792715	0.0489633	0.567873	8.25361e-06	0.88386	0.803469	0.630502	0.0249034	0.76442
MohammadiVg.ESPGEJ	0.927826	0.501449	0.913125	0.532089	0.599257	1.84719e-05	0.470224	4.35991e-06	0.691793	0.00074872	0.948626	0.771547	1.18403	0.0833441	0.377926	4.86339e-20	1.80561	1.13122e-05	0.372705	8.63083e-13	1.01881	1	1.41135	0.034718	1.39251	0.0627301	1.20754	0.330217	1.35817	0.088548	0.616811	2.86019e-05	0.788276	0.00198301	0.779018	0.027476	0.94217	0.692408	0.98387	0.899654	0.779098	0.04308	0.483353	2.21664e-08	0.667496	0.337565	0.791612	0.26208	0.740046
MohammadiVg.CLNTRN	0.929123	0.505462	0.728359	0.0234981	0.620836	4.47448e-05	0.475021	1.36403e-05	0.644871	9.4524e-05	0.963452	0.874878	1.14091	0.19705	0.385924	5.90023e-19	1.66736	0.000143347	0.3712	3.72017e-14	1	1	1.23757	0.221571	1.25965	0.220257	1.11891	0.591273	1.1382	0.529371	0.581024	5.9101e-06	0.818773	0.0114816	0.874303	0.251348	0.728747	0.00959627	0.931578	0.573882	0.894785	0.37724	0.508939	1.97201e-07	0.82991	0.612007	0.818686	0.320247	0.840116
MohammadiVg.CLNSGM	0.945638	0.634312	0.626674	0.000790386	0.6286	9.43887e-05	0.445431	4.26886e-06	0.686374	0.000658114	0.843277	0.291803	1.15566	0.154399	0.414019	1.05005e-16	1.57398	0.000693418	0.445491	7.25893e-10	0.939195	0.838116	1.63066	0.0031575	1.39728	0.0751561	1.37148	0.092225	1.41281	0.057317	0.644243	0.00019849	0.766997	0.000724347	0.797371	0.050439	1.08271	0.568844	0.878836	0.31114	0.82842	0.139106	0.52796	1.6927e-07	0.629317	0.224186	0.799074	0.305583	0.76319
MohammadiVg.BRNSPC	0.820071	0.0796639	0.669219	0.00397743	0.497914	3.31728e-09	0.538237	0.000120905	0.617167	4.86103e-05	0.81442	0.230257	1.22287	0.038784	0.363074	3.3378e-20	1.46941	0.00691371	0.482184	5.51962e-08	0.902557	0.685798	1.40886	0.0646385	1.06004	0.797994	0.93922	0.790698	1.16728	0.42921	0.546871	4.99957e-07	0.802324	0.00480034	1.01956	0.907992	0.837712	0.156619	0.937986	0.637581	0.82776	0.127996	0.553023	1.9271e-06	0.61662	0.216957	0.654854	0.0440728	0.603957
MohammadiVg.BRNSNG	0.810395	0.0588508	0.767266	0.0641865	0.508221	7.57295e-09	0.759484	0.102776	0.595199	2.56662e-05	0.864181	0.44245	1.30142	0.00751162	0.361723	4.49094e-19	1.31348	0.0901193	0.545861	4.40426e-06	0.786772	0.272539	1.23674	0.278811	1.05448	0.850955	0.963734	0.923503	1.22238	0.315111	0.494809	4.68096e-09	0.753936	0.000246694	0.983697	0.9044	0.903999	0.411065	1.1273	0.436777	0.71143	0.00530284	0.532921	2.19072e-07	0.716768	0.452292	0.657428	0.0534526	0.704674
MohammadiVg.BRNPTM	0.970936	0.828062	0.780542	0.0636472	0.540276	1.597e-07	0.591483	0.00288423	0.604092	2.9206e-05	0.772239	0.138454	1.32967	0.00378648	0.379315	7.16711e-20	1.84503	3.88245e-05	0.445491	7.25893e-10	0.780428	0.242309	1	1	0.91804	0.711703	0.857686	0.493505	1	1	0.563974	1.2668e-06	0.74155	7.4734e-05	1.01659	0.907076	0.975453	0.849886	1.03509	0.843248	0.682217	0.00168836	0.526571	7.76591e-07	0.507305	0.0598981	1.02524	1	0.686648
MohammadiVg.BRNNCC	0.902043	0.378502	0.85313	0.265486	0.500637	6.28883e-09	0.511412	9.98147e-05	0.591369	3.01339e-05	0.719157	0.057337	1.25608	0.0217792	0.378626	2.2016e-19	1.78964	9.43075e-05	0.490172	5.19166e-08	0.786772	0.272539	1.01696	1	1.09772	0.699603	0.838085	0.462788	1.12693	0.618228	0.59811	1.31771e-05	0.706968	4.82187e-06	0.982771	0.904681	1.33374	0.0277272	0.889495	0.403863	0.666185	0.000669505	0.553701	3.59616e-06	0.479732	0.0373537	0.749927	0.217376	0.712023
MohammadiVg.BRNHPT	0.904521	0.384913	0.694163	0.0106459	0.540101	1.35139e-07	0.767061	0.115659	0.57834	7.63225e-06	0.877645	0.441556	1.38978	0.00132426	0.340171	1.79378e-23	1.63012	0.000952245	0.518681	4.87391e-07	0.800047	0.2672	1.11891	0.591273	1.01568	1	1.01642	1	1.15552	0.473935	0.550374	2.57887e-07	0.73169	3.8274e-05	1.13457	0.303603	1.23016	0.106455	0.99025	0.945175	0.641457	0.000261209	0.594768	6.58634e-05	0.458562	0.0426894	0.629129	0.0300027	0.718868
MohammadiVg.BRNHPP	0.955399	0.708619	0.858033	0.284904	0.515375	1.12656e-08	0.745026	0.0802031	0.664108	0.00114812	0.850642	0.391736	1.56929	5.2421e-06	0.402025	1.36217e-16	1.79286	0.00012505	0.455367	1.18586e-08	0.620729	0.0226372	1.0714	0.780769	1.03696	0.924175	0.834217	0.422836	1.0199	1	0.532613	2.49685e-07	0.787185	0.00131871	1.05361	0.686295	1.2661	0.0744075	0.991019	0.947447	0.783064	0.0460926	0.517696	3.94712e-07	0.553355	0.126585	0.900019	0.633489	0.713015
MohammadiVg.BRNCTXB	0.905313	0.403174	0.670004	0.00937861	0.533109	1.49099e-07	0.595103	0.00199781	0.618181	0.000228312	0.895374	0.561055	1.25176	0.0302032	0.3496	9.9207e-21	1.80426	7.24455e-05	0.460115	4.05499e-09	0.909414	0.69699	1.25959	0.238778	1.1795	0.444217	1.09961	0.69699	1.14808	0.515977	0.508083	5.42957e-08	0.63957	6.68431e-09	0.922633	0.507017	1.14594	0.298951	0.963201	0.785563	0.616014	8.79116e-05	0.48038	4.80056e-09	0.370083	0.00517804	0.676715	0.0697272	0.686614
MohammadiVg.BRNCTXA	0.883649	0.265754	0.712139	0.0168255	0.590296	4.0484e-06	0.665785	0.0200597	0.672951	0.00123853	0.899833	0.540434	1.15099	0.15991	0.363808	5.93435e-20	1.55454	0.00269901	0.366911	1.65817e-14	0.749963	0.142046	1.34101	0.104511	1.11161	0.602265	0.966659	0.926693	1.01642	1	0.591727	1.24935e-05	0.745186	8.42556e-05	1.15045	0.242914	1.11108	0.430435	1.01683	0.948074	0.748673	0.016889	0.481145	3.67251e-08	0.66474	0.305141	0.573111	0.0106124	0.632705
MohammadiVg.BRNCHB	0.861345	0.180716	0.696905	0.0157361	0.586313	3.08727e-06	0.397581	1.09862e-08	0.731445	0.00681108	0.930971	0.699649	1.01042	0.921539	0.381362	1.21473e-18	1.60584	0.000320457	0.401689	2.7718e-12	0.932265	0.778969	1.42643	0.0355536	1.27821	0.206287	1.30225	0.173927	1.41281	0.057317	0.533649	2.77582e-08	0.655906	1.3362e-07	0.971035	0.818591	0.78983	0.0849308	1.04359	0.793269	0.78103	0.0481831	0.545866	6.7169e-07	0.488786	0.0465176	0.886361	0.630748	0.636705
MohammadiVg.BRNCHA	0.907775	0.393543	0.729916	0.0240984	0.644655	0.000170814	0.388497	1.93429e-08	0.733702	0.0054808	0.800673	0.146237	1.12419	0.241216	0.411813	1.07211e-16	1.55123	0.000526329	0.398806	1.10781e-11	0.903209	0.64545	1.17306	0.370212	1.13727	0.499281	1.12566	0.54749	1.07847	0.728291	0.616524	2.1012e-05	0.721488	2.16233e-05	0.881446	0.291028	0.91329	0.481258	0.943108	0.652272	0.736481	0.0129142	0.535945	5.40978e-07	0.422943	0.0245205	0.732329	0.133964	0.700669
MohammadiVg.BRNCDT	0.929047	0.523315	0.644935	0.00180594	0.511793	8.97794e-09	0.647718	0.018342	0.571635	1.09594e-05	0.668559	0.0201368	1.24753	0.0258797	0.408848	1.5954e-16	1.81609	0.000105867	0.468548	8.97324e-09	0.632745	0.0432563	1.12089	0.588376	1.09085	0.709402	0.891327	0.624829	0.981862	1	0.525167	4.12132e-08	0.750079	0.000135373	0.978859	0.903536	0.935105	0.649007	0.975052	0.846874	0.699151	0.0037167	0.479354	7.09071e-09	0.610277	0.213569	0.70993	0.121034	0.669353
MohammadiVg.BRNAMY	0.840122	0.125197	0.816769	0.156538	0.459558	2.43332e-11	0.765991	0.11353	0.506952	4.23873e-08	0.724605	0.0663627	1.35531	0.00180843	0.37697	2.04685e-18	1.59857	0.00199089	0.420242	1.83654e-10	0.703474	0.104902	1.08928	0.711703	0.887109	0.579292	0.8601	0.497471	1.01784	1	0.606588	3.30388e-05	0.722103	8.00241e-06	1.04371	0.763055	1.16425	0.239122	1.01864	0.945416	0.653301	0.000598499	0.498582	4.29057e-08	0.61662	0.216957	0.63449	0.0427909	0.638721
MohammadiVg.BRNACC	0.891206	0.336502	0.716304	0.0288142	0.514888	2.15089e-08	0.816925	0.251649	0.684827	0.00444268	0.706058	0.0626389	1.01512	0.883966	0.352386	2.2447e-20	1.91212	4.61604e-05	0.439474	2.95179e-10	0.766602	0.248232	0.97972	1	0.91732	0.755613	0.80644	0.382801	1.24163	0.350114	0.510812	8.1715e-08	0.666376	1.43605e-07	1.13903	0.299935	1.07149	0.602158	0.981287	0.891793	0.609392	9.14896e-05	0.51667	2.15214e-07	0.466589	0.0334689	0.593714	0.0172697	0.600047
MohammadiVg.BREAST	0.891965	0.296941	0.739954	0.0430947	0.546099	1.13888e-07	0.422013	1.82678e-06	0.621646	1.59591e-05	0.856994	0.355698	1.29137	0.00738873	0.422677	1.9309e-15	1.89378	2.671e-06	0.315074	5.83165e-15	0.861024	0.535646	1.37533	0.0746925	1.26405	0.216826	1.25062	0.246136	1.26405	0.216826	0.733337	0.0102837	0.884729	0.105425	0.856422	0.158829	1.08023	0.573096	0.883921	0.337836	1.0245	0.901891	0.51052	4.85447e-07	0.776148	0.596683	0.783869	0.245413	0.74576
MohammadiVg.AVG	0.971463	0.806031	0.66442	0.000384148	0.696745	0.00100539	0.833774	0.155233	0.750341	0.00228167	1.0398	0.751465	1.20963	0.0450958	0.706526	0.000433236	1.24015	0.0426079	0.749303	0.015684	0.956355	0.734868	1.04899	0.701992	1.07654	0.542138	1.13407	0.286875	0.981378	0.910889	0.797597	0.045838	0.839788	0.0255342	1.01343	0.91548	1.14873	0.238953	0.844489	0.118529	0.94458	0.629368	0.769345	0.0328302	0.556978	0.0963232	1.01633	1	0.907812
MohammadiVg.ARTTBL	0.941565	0.581748	0.701082	0.0110553	0.743163	0.0109285	0.453073	1.53803e-05	0.594682	1.14285e-06	0.989076	1	1.24067	0.0239851	0.414316	8.66886e-17	1.77017	1.16807e-05	0.40118	4.26534e-11	0.955976	0.915593	1.66215	0.00263064	1.42405	0.0606449	1.45185	0.0484395	1.35311	0.120198	0.659988	0.0003373	0.900904	0.180996	0.83631	0.111126	1.27788	0.064105	0.949823	0.672721	0.878872	0.298131	0.585637	2.76324e-05	1.28052	1	0.747719	0.149604	0.917419
MohammadiVg.ARTCRN	1.04794	0.704997	0.760178	0.0551123	0.563095	1.35207e-06	0.552073	0.000621526	0.594786	1.28991e-05	0.843895	0.332829	1.29719	0.00832197	0.347322	9.74189e-22	1.80439	4.55651e-05	0.362082	5.11572e-14	0.858284	0.531352	1.75541	0.0013508	1.24098	0.274999	1.0714	0.780769	1.43208	0.0586574	0.612195	2.15523e-05	0.877525	0.0934369	0.919357	0.479118	0.951598	0.700365	1.03794	0.837263	0.810395	0.0807414	0.595654	2.14993e-05	0.468288	0.0454619	0.687402	0.067231	0.773766
MohammadiVg.ARTAORT	0.994602	1	0.742347	0.0333772	0.615039	2.02604e-05	0.398464	4.12548e-07	0.562696	2.38142e-07	0.825966	0.246856	1.17201	0.0938329	0.405426	8.05543e-18	1.70951	6.52623e-05	0.288835	4.96846e-18	0.933983	0.831209	1.82965	0.000561864	1.30459	0.157994	1.16664	0.459697	1.25503	0.242481	0.588235	4.31421e-06	0.8134	0.00684255	0.809144	0.061532	1.04791	0.752505	0.823641	0.120701	0.78063	0.0449732	0.526272	8.59709e-07	0.497398	0.0728075	0.913255	0.643504	0.844508
MohammadiVg.ADRNLG	0.959961	0.745884	0.686132	0.0111815	0.515025	1.82841e-08	0.435101	1.69719e-06	0.686904	0.00110324	0.874998	0.436333	1.14135	0.186822	0.392098	8.73337e-19	1.81152	1.25026e-05	0.397367	2.07578e-10	1.18876	0.467524	1.64744	0.00250096	1.5439	0.0294488	1.34657	0.149152	1.67438	0.00655875	0.561106	6.259e-07	0.674888	4.78895e-07	1.08368	0.518721	0.825026	0.130443	0.920703	0.52212	0.955749	0.705842	0.482343	9.7729e-09	0.372714	0.00384074	0.824477	0.361023	0.671953
MohammadiVg.ADPVSC	0.906058	0.359248	0.785647	0.0904169	0.7009	0.00247633	0.437294	6.26388e-07	0.614196	4.548e-06	0.939542	0.718648	1.22949	0.0305299	0.444888	2.16027e-14	1.96207	3.64165e-07	0.38587	2.38324e-12	0.941501	0.841261	1.5301	0.0105256	1.20775	0.286435	1.07196	0.738969	1.12022	0.555781	0.657203	0.000369017	0.896178	0.143168	0.918306	0.449239	1.04791	0.752505	0.935608	0.585786	1.04225	0.763746	0.576104	1.55802e-05	0.464502	0.0608738	0.888627	0.578863	0.873774
MohammadiVg.ADPSBQ	0.824631	0.0625916	0.704534	0.0117588	0.592828	2.66877e-06	0.377072	5.90742e-08	0.594199	1.28262e-06	0.834517	0.259943	1.34822	0.00123926	0.411196	4.20392e-17	1.55176	0.000943932	0.39613	9.27549e-12	1.02468	1	1.42001	0.0451152	1.14358	0.490221	1.06574	0.789139	1.03338	0.92786	0.687262	0.00150415	0.903065	0.177039	0.99041	0.956099	1.27526	0.0651152	0.90409	0.419926	0.985823	0.905584	0.557225	1.98115e-05	0.553957	0.161776	0.856164	0.483116	0.781762
MODY_genes	0.849086	0.341687	0.984581	1	0.940778	0.784222	1.13087	0.45462	1.11682	0.53113	1.04719	0.819931	0.858826	0.364508	0.889752	0.448871	0.81014	0.212365	1.02234	0.937948	0.859889	0.321093	0.887173	0.461047	0.935596	0.679205	0.924457	0.623987	0.893375	0.474361	0.987708	0.93969	0.871913	0.330189	1.1995	0.309467	0.629429	0.0012273	0.892426	0.502194	0.564546	0.00204432	0.978864	0.938594	0.453704	0.0414279	0.662336	0.157942	0.777118
MissenseZ_Samocha	0.909278	0.46819	0.88651	0.40168	0.538186	1.04946e-05	0.870763	0.462797	0.898883	0.370518	0.953569	0.782786	1.26056	0.0278592	0.352386	2.2447e-20	1.23417	0.135956	0.484402	6.1466e-09	0.809269	0.179785	1.38175	0.049281	1.33741	0.0809798	1.23424	0.224496	1.06482	0.751379	0.743397	0.0161251	0.292553	4.1128e-70	1.36234	0.0329866	3.99304	4.03595e-12	0.71091	0.0182841	0.656013	0.000795641	0.484268	5.95439e-09	0.311224	0.000173576	1.05444	1	0.89034
Microalbumin_Disorder_genes	0.845195	0.664392	0.767433	0.477516	0.536711	0.0645274	0.631252	0.221387	0.949731	1	0.83239	0.650569	0.812366	0.549162	0.766835	0.379839	1.0613	1	0.865591	0.738501	0.584217	0.102688	0.839048	0.657692	0.954275	1	1	1	0.781501	0.531515	0.476577	0.017807	1.01627	1	1.00774	1	0.639266	0.113097	0.879003	0.664392	0.389706	0.00357572	0.654238	0.181467	0.288788	0.0698527	1.59686	0.759243	0.877951
MGI_essential	0.858373	0.130173	0.700588	0.00382446	0.547475	2.70025e-10	0.673325	0.00046293	0.892743	0.215733	0.924758	0.474815	0.807061	0.0115029	0.336564	5.86059e-34	0.905105	0.347649	0.65762	7.28236e-07	0.720539	0.00102941	1.00595	1	1.01757	0.914202	1.07278	0.551882	1.08864	0.45649	0.608725	4.83947e-09	0.542297	2.37635e-19	0.975291	0.83744	0.696398	0.000204774	0.819916	0.0755853	0.624811	1.10314e-05	0.584428	6.23702e-11	0.467599	0.00175301	0.895511	0.547012	0.662611
LoF_twohits	1.88029	0.000980802	0.930974	0.622481	0.951336	0.818942	1.15655	0.270563	1.5214	0.0177129	1.15751	0.294352	1.0029	1	3.19934	2.28841e-11	0.875492	0.338454	1.26129	0.154158	1.15483	0.298189	0.897353	0.438896	0.954206	0.754742	1.01622	0.949448	0.945824	0.7052	1.00206	1	2.48441	0.000587325	1.00147	1	0.491906	9.31233e-09	1.06896	0.7089	1.6038	0.0948225	1.08726	0.600093	4.30556	0.190597	0.388439	3.61117e-05	1.31086
Kinase_Uniprot	0.856171	0.676683	0.652412	0.469087	0.312134	4.1916e-06	1.2219	0.554654	0.940642	0.901701	1.15516	0.687705	1.00727	1	0.380586	0.000129981	0.630465	0.117418	0.658313	0.108917	0.925401	0.889479	1.21912	0.574465	1.08061	0.889479	1.1314	0.774687	1.21912	0.574465	0.515106	0.00798508	0.592631	0.00138913	1.16969	0.638011	0.25971	7.63007e-09	0.319614	0.00161246	0.339544	1.01651e-05	0.728425	0.171638	0.507535	0.213403	1.29123	1	0.565771
InWeb	0.869924	0.141651	0.85124	0.22984	0.978082	0.828871	0.486525	1.0679e-07	0.638722	6.79483e-06	0.991836	1	1.22955	0.0323419	0.347058	6.90227e-24	1.23782	0.0948919	0.515997	1.17907e-08	1.05835	0.76337	1.48922	0.00317145	1.28799	0.0954763	1.42337	0.0217011	1.36448	0.0340893	0.784619	0.0255999	0.564462	7.78009e-14	1.06281	0.575673	1.05923	0.639281	0.927355	0.485391	0.706445	0.00272567	0.670833	0.000195427	0.588305	0.0859945	1.08723	0.772886	1.20924
Insulin_Disorder_genes	0.876952	0.416235	0.84802	0.376086	0.995432	1	0.855123	0.317241	0.840104	0.286548	0.936922	0.746942	0.770107	0.0812908	0.667738	0.00382723	0.984785	0.933796	0.765997	0.0770977	0.809269	0.179785	1.07979	0.689419	0.951284	0.812732	0.890546	0.521217	0.926968	0.691199	0.888889	0.456719	1.00979	0.947855	1.26347	0.151851	0.642445	0.00199553	1.04114	0.869393	0.652801	0.020225	0.967122	0.825074	0.530408	0.0886787	1.2194	0.652039	0.899117
Immune_Dysregulation_genes	0.913819	0.630474	0.948835	0.84955	0.627994	0.010974	1.15308	0.372094	1.03136	0.930031	0.951284	0.812732	0.847194	0.326653	0.844815	0.280916	0.908891	0.596683	0.969504	0.872304	0.91949	0.642444	0.864728	0.416802	0.89239	0.472212	0.910246	0.563337	0.886066	0.458725	0.965278	0.820438	0.794677	0.112234	1.16557	0.422863	0.637423	0.00229209	0.999713	1	0.664822	0.0352477	0.921251	0.593586	0.657324	0.300989	0.676293	0.153702	0.640949
highShet_Cassa	0.795829	0.00503762	0.796831	0.0252851	0.812729	0.0193277	0.670616	0.0001423	0.793645	0.00306532	0.982352	0.887466	1.0063	0.968358	0.342161	1.04032e-36	0.789726	0.0128006	0.719657	7.34864e-05	1.02045	0.880064	1.24711	0.0335011	1.20541	0.0748514	1.24669	0.0315451	1.22522	0.0467029	0.720138	6.49964e-05	0.406436	4.35665e-44	0.975295	0.791679	36.4403	4.56545e-55	0.826477	0.0328728	0.794971	0.0200332	0.689179	5.94213e-06	0.407288	9.43133e-05	1.05296	0.804135	0.994152
highPLI_Exac	0.722486	0.000989021	0.567376	0.000187639	0.343098	1.67545e-29	0.5215	1.64946e-07	0.798151	0.0113165	0.923999	0.528011	0.725939	9.97938e-05	0.152454	8.07465e-90	0.625607	4.47173e-05	0.559122	3.44326e-12	1.14446	0.33038	1.38211	0.0111195	1.33089	0.0327244	1.56816	0.000361702	1.47187	0.001746	0.46897	8.01868e-19	0.279331	5.58972e-93	0.947682	0.643804	20.2702	2.37283e-24	0.674143	0.000689392	0.529121	5.71533e-11	0.468294	1.15522e-21	0.216948	2.61817e-14	0.626525	0.00700166	0.451698
highPhi	0.387682	0.0429226	0.08456	0.00256439	0.0959422	2.7057e-15	0.519034	0.0353206	1	1	1.20205	0.536677	0.294509	3.66185e-08	0.0897745	2.25123e-18	0.438183	0.0063857	0.584316	0.00167548	1.50469	0.17532	1.54737	0.122118	1.45868	0.218567	1.74755	0.0420407	1.84379	0.0199308	0.42667	7.60756e-06	0.22142	1.30524e-23	0.479122	0.191855	0.161545	1.01528e-05	0.537398	0.188591	0.445758	0.000253207	0.330267	3.07731e-12	0.129594	2.29427e-11	0.173872	1.05565e-06	0.141471
high_EDS	0.846352	0.140873	0.814853	0.087204	0.456193	8.09033e-17	0.682058	3.04371e-05	0.86875	0.0856732	0.699606	2.71366e-05	0.849805	0.115868	0.307437	1.24975e-45	0.664714	1.45743e-05	0.987499	0.882661	0.629146	4.52625e-08	0.653742	2.22657e-06	0.762277	0.0015494	0.770172	0.00219372	0.705359	4.83327e-05	0.654041	2.14509e-08	0.657439	3.02064e-09	0.709635	0.00239852	0.674198	6.85032e-06	0.754427	0.0153689	0.494995	6.77636e-12	0.552663	1.18888e-15	0.507044	0.00152355	0.642584	0.0169738	0.488343
Hematologic_Disorder_genes	0.894229	0.528711	0.781643	0.191183	0.967405	0.857962	0.804641	0.218405	0.779814	0.146081	0.885289	0.54169	0.754191	0.090468	0.769486	0.0917513	1.19504	0.366916	0.840402	0.323543	0.823587	0.30053	1	1	0.971664	0.932483	0.985632	1	0.971273	0.932014	0.851797	0.31262	0.91182	0.523928	0.925722	0.670126	0.529784	7.06369e-06	1.05974	0.797994	0.712248	0.0747459	0.861647	0.405912	1.11507	1	1.15662	0.871592	0.877204
Hart2017_nonessential	1.01829	0.946349	1.02227	0.896082	0.698441	0.0162785	1.15432	0.248931	1.25584	0.0854742	1.07723	0.583232	1.18524	0.224699	0.964265	0.76795	0.959595	0.752881	1.01231	0.95045	0.92878	0.584515	0.884735	0.35372	0.931899	0.593158	0.945487	0.678733	0.90048	0.408141	0.784084	0.048765	0.914122	0.495751	1.03226	0.835088	0.495275	8.21311e-10	0.860885	0.247318	0.917991	0.607828	0.866277	0.24415	3.32423	0.0918395	0.899718	0.619435	0.684781
Hart2017_essential	0.986383	1	1.16036	0.37764	0.668292	0.0152325	1.27114	0.0814317	1.42092	0.0199201	1.08856	0.583018	1.02122	0.940695	0.93638	0.635966	0.878282	0.362255	1.17325	0.25292	1.05541	0.737581	0.94331	0.727443	1.0351	0.843872	0.974757	0.896162	0.95828	0.794072	0.870812	0.314586	0.923616	0.577981	1.22021	0.252448	0.476944	3.76195e-09	0.825727	0.218011	0.881946	0.509427	0.955166	0.735334	5.51312	0.0631904	0.941558	0.767302	0.58153
Haploinsufficient	1.20034	1	0.372845	0.273582	0.403727	0.0318483	1.28825	1	1.33446	0.663149	1.25035	1	0.446076	0.0397825	0.136765	5.82118e-06	0.99859	1	0.561472	0.116142	0.383748	0.0958337	1	1	1.20034	1	0.799775	1	1.25035	1	0.302591	0.00151029	0.404418	0.000655307	1.29611	0.76024	1.22075	1	1.25	1	0.310014	0.033296	0.330418	0.0141308	0.525424	0.428614	1.06234	1	0.225479
GWAS_nearest	0.871612	0.0183399	0.958278	0.478178	0.632222	2.53678e-13	1.0398	0.502124	1.07292	0.241271	0.936815	0.259137	0.847592	0.00315823	0.604522	2.22562e-20	0.714143	1.92417e-08	0.905705	0.0652902	0.981771	0.760716	0.931208	0.215678	0.88733	0.0319444	0.876756	0.017413	0.950226	0.365895	0.632978	1.02392e-16	0.578433	2.79765e-24	0.895806	0.0663236	0.53654	3.0527e-32	0.937617	0.263892	0.51016	4.22551e-21	0.636145	1.77356e-17	0.299851	4.41191e-13	0.61909	3.9977e-06	0.664779
Growth_Defect_genes	0.942459	0.758267	0.798121	0.218412	0.595562	0.000710352	0.799508	0.186668	0.989509	1	1.01234	1	0.75649	0.0534248	0.714766	0.0193591	1.12357	0.489811	0.899539	0.468286	0.98752	1	1.189	0.307249	1.11264	0.538162	1.04827	0.817962	1.27018	0.13188	0.850433	0.299735	0.780678	0.0496366	1.03157	0.93081	0.366025	2.90837e-14	0.793499	0.163148	0.682143	0.0314746	0.831806	0.201499	0.701881	0.447814	0.849762	0.559791	0.672414
Greene_thyroid	0.942567	0.504623	0.970544	0.750987	0.897819	0.269191	0.93184	0.446978	0.903328	0.2327	0.960326	0.667994	0.901497	0.243145	0.799361	0.00820068	0.969452	0.731383	0.934958	0.460202	0.985139	0.89675	1.02215	0.830834	1.01131	0.931005	1.08115	0.388777	1.04171	0.666549	0.871074	0.124187	1.02662	0.769007	0.96921	0.753471	0.851735	0.058736	0.90935	0.267639	0.855589	0.179873	0.880961	0.142799	0.845554	0.563612	1.07186	0.739613	0.871671
GPCRs_UniProt_Guide	0.922048	0.647995	1.05634	0.717504	0.667717	0.00946889	1.16769	0.248104	1.30222	0.064199	1.06972	0.64974	1.04611	0.776122	0.951481	0.704009	0.921853	0.549523	1.0744	0.608657	0.9838	0.949067	0.924991	0.598692	1.00793	1	0.961827	0.803003	0.924301	0.572491	0.813084	0.112219	0.917009	0.51501	1.19619	0.251593	0.456368	4.97721e-11	0.874948	0.353453	0.86699	0.423221	0.868578	0.27654	3.08902	0.127445	0.847114	0.492834	0.659579
Genes_withSNPs_r05_10kb	1.14405	0.0300137	1.01326	0.828377	1.52237	2.93664e-07	1.28589	1.02694e-05	1.17363	0.00533831	0.960106	0.47531	1.54901	8.93324e-12	2.27982	1.32253e-39	1.06176	0.290988	1.40985	6.32442e-07	0.830149	0.000588038	0.93481	0.234027	0.966648	0.550246	0.896449	0.0504734	0.86257	0.00806138	2.71234	7.44845e-42	2.82539	2.72113e-36	1.20341	0.00215183	8.46724	2.31736e-195	1.10913	0.0825626	2.55606	2.9515e-22	2.21978	4.83271e-28	7.00791	1.45254e-08	1.39285	0.0158609	1.35583
Genes_withSNPs_r05_100kb	1.19041	0.00442818	1.02979	0.589419	1.68794	1.10904e-10	1.21491	0.000741629	1.13388	0.0268723	0.97947	0.723466	1.54888	1.23709e-11	2.23054	6.60796e-39	1.12521	0.0328102	1.38222	1.72104e-06	0.875341	0.0138554	0.958675	0.458583	1.00735	0.913813	0.930451	0.19781	0.895657	0.0479517	2.8486	2.92769e-45	3.21441	6.29652e-43	1.15904	0.0140236	12.1011	9.1517e-222	1.06597	0.282095	2.73563	1.09341e-24	2.27193	6.43336e-30	7.33338	3.63499e-09	1.40218	0.0122866	1.46285
Genes_withSNPs_r03_10kb	1.16131	0.0157559	1.02079	0.724589	1.48402	1.16281e-06	1.27392	2.7253e-05	1.17865	0.00434869	0.96415	0.525895	1.52916	4.0135e-11	2.27262	1.82075e-39	1.0704	0.230896	1.36551	5.44295e-06	0.838704	0.00121962	0.927145	0.182377	0.969308	0.585855	0.904307	0.0728004	0.872703	0.014959	2.70857	4.96377e-41	2.77777	2.4521e-35	1.20642	0.00185574	8.52847	1.50207e-188	1.09939	0.112368	2.54505	7.08438e-22	2.17083	1.09018e-26	6.95636	1.43013e-08	1.429	0.0093841	1.39778
Genes_withSNPs_r03_100kb	1.18535	0.00542587	1.0353	0.535261	1.67599	1.65421e-10	1.2119	0.000902135	1.12997	0.0311912	0.97947	0.723466	1.54827	1.58378e-11	2.25489	9.64354e-40	1.12797	0.028942	1.43965	7.30801e-08	0.882755	0.0213368	0.961655	0.493028	1.00588	0.93527	0.936152	0.239067	0.903951	0.0700522	2.94426	5.36314e-48	3.16585	2.88676e-41	1.15997	0.0128426	12.1812	1.27047e-220	1.05515	0.367722	2.7891	2.84304e-25	2.31263	2.00597e-31	7.42553	3.69373e-09	1.39936	0.0144206	1.51368
Genes_withSNPs_r01_10kb	1.16004	0.0175689	1.01524	0.784286	1.50491	7.31004e-07	1.25002	0.000137554	1.14817	0.0187467	0.998426	1	1.50697	2.74049e-10	2.23641	2.34558e-37	1.13749	0.0230856	1.31105	9.4431e-05	0.843304	0.00210708	0.964173	0.535549	0.97575	0.677815	0.924383	0.169482	0.899701	0.0638348	2.64335	1.6522e-38	2.82431	3.78816e-37	1.18812	0.00467466	7.63558	4.31228e-174	1.07902	0.210673	2.27239	1.99881e-17	2.07656	2.21659e-23	8.2722	7.3888e-09	1.27174	0.0818132	1.47913
Genes_withSNPs_r01_100kb	1.17358	0.00872276	1.05353	0.345434	1.75119	6.00639e-12	1.195	0.00201776	1.11963	0.0452036	0.983886	0.785826	1.52033	1.2799e-10	2.21538	1.97941e-38	1.1302	0.0257523	1.44245	6.44049e-08	0.887159	0.0267294	0.970589	0.603735	1.02216	0.705126	0.956207	0.428231	0.925038	0.162757	3.00428	1.4024e-49	2.9686	3.11321e-36	1.15087	0.0181651	11.7879	2.9857e-214	1.07453	0.223547	2.64449	1.73434e-23	2.25779	8.38187e-30	7.67797	1.42247e-09	1.39838	0.0126808	1.54037
Genes_withSNPs_allSNPs_100kb	1.1645	0.0119572	1.03887	0.486044	1.73078	8.88028e-12	1.17741	0.00439227	1.12873	0.03196	0.989795	0.870988	1.49216	1.00924e-09	2.15019	4.20689e-36	1.10978	0.0575079	1.4575	1.95795e-08	0.885123	0.0235925	0.976538	0.68286	1.01761	0.766733	0.955024	0.413764	0.923898	0.15536	2.7643	1.285e-43	3.07578	1.06589e-37	1.10053	0.106432	12.4689	5.89577e-221	1.08828	0.149077	2.79857	1.95646e-25	2.20398	1.30546e-28	7.73154	8.96283e-10	1.40203	0.0114939	1.5172
Genes_withSNPs_all_SNPs_10kb	1.19352	0.0035796	1.04135	0.456799	1.55896	4.66935e-08	1.23885	0.000154588	1.15295	0.0123477	0.972841	0.628022	1.55716	5.21459e-12	2.30873	1.95192e-42	1.12078	0.0370389	1.45737	2.11202e-08	0.884402	0.0215548	0.965453	0.533651	1.00571	0.936225	0.929744	0.18603	0.90652	0.0741068	2.69852	3.46847e-42	2.85968	2.10413e-35	1.12086	0.0555104	10.2802	7.61918e-219	1.06801	0.262123	2.93771	5.54705e-28	2.24499	1.29789e-30	7.73154	8.96283e-10	1.24246	0.0968234	1.47612
Genes_clinvar_pathovariant_04022020	0.843818	0.011104	0.77754	0.00111195	0.586126	4.7005e-14	0.821626	0.00445901	0.872285	0.038053	0.894157	0.097817	0.922483	0.212754	0.519134	5.81755e-25	0.922606	0.246861	0.839805	0.00592527	0.871597	0.0375018	0.990942	0.919417	0.980404	0.790816	0.944955	0.409461	0.960865	0.571348	0.683779	2.56325e-09	0.683776	4.62591e-11	1.00688	0.94252	0.373133	2.21099e-61	0.865651	0.0412024	0.638102	1.75544e-08	0.665925	8.55048e-11	0.618808	0.0146991	0.914761	0.51047	0.738248
FinucaneSEG.Whole_Blood	1.02279	0.762616	1.04596	0.484929	1.09894	0.298358	1.175	0.00958713	1.26608	0.000495667	0.965476	0.584176	1.1165	0.156025	1.93581	1.10577e-20	0.782513	0.000255086	1.34056	0.000107246	0.964471	0.567761	0.902397	0.0989985	0.831226	0.0018449	0.864894	0.0141337	0.790207	6.76879e-05	1.70011	3.33305e-12	1.24597	0.0111668	0.95596	0.503017	1.42597	2.46557e-07	1.00785	0.92371	1.51495	0.00013595	1.63357	3.16724e-11	4.98216	1.28749e-05	1.39826	0.0222978	1.20234
FinucaneSEG.Vagina	1.04346	0.643332	0.950391	0.552386	0.796247	0.0178896	0.972064	0.758471	0.908845	0.294163	0.934856	0.476447	1.0777	0.383421	0.864509	0.0786422	1.06251	0.524101	0.847429	0.0517299	0.878594	0.150112	0.870383	0.136136	0.913973	0.330749	0.896732	0.233738	0.932143	0.45271	0.776183	0.00193911	1.2675	0.00437501	1.07581	0.409297	0.827141	0.0160391	1.04448	0.638356	0.737004	0.00326922	0.758592	0.000716058	0.921113	0.773853	0.812647	0.173225	0.871234
FinucaneSEG.Uterus	0.959283	0.647146	0.862801	0.115774	0.625893	6.85546e-07	0.565612	4.26396e-07	0.67868	6.15072e-06	0.958904	0.742601	1.01762	0.845366	0.624648	1.14061e-08	1.36002	0.000678642	0.677266	1.98509e-05	1.25637	0.0794142	1.49655	0.000248504	1.44294	0.00279503	1.48997	0.00119287	1.45493	0.00184701	0.715237	8.16126e-05	0.812177	0.00449878	0.855552	0.0828605	0.637303	1.41081e-07	0.974761	0.783326	0.968323	0.755809	0.669978	3.87609e-06	0.511111	0.0180607	0.760669	0.0754241	0.888443
FinucaneSEG.Thyroid	1.03525	0.691519	0.937271	0.464344	0.902956	0.272957	0.662877	5.58797e-05	0.719681	0.000146158	0.995295	1	0.94085	0.452986	0.952328	0.565185	1.50404	2.21376e-06	0.812756	0.0193936	1.029	0.830689	1.18584	0.0887938	1.12158	0.309084	1.21956	0.07488	1.25931	0.0341318	0.753155	0.000700664	1.05026	0.553292	0.931583	0.41795	0.591876	8.99105e-12	1.13464	0.142316	0.842087	0.104544	0.853792	0.0758779	0.837767	0.537634	0.741111	0.0346652	0.907801
FinucaneSEG.Testis	1.10837	0.266259	0.968113	0.689278	1.39815	0.00322316	1.52603	7.16089e-08	1.28394	0.00292335	1.17998	0.0224639	1.08941	0.385735	1.92095	4.17593e-13	0.846556	0.0238091	1.25579	0.0138596	1.25547	0.00156899	1.00491	0.972095	1.19261	0.0137326	1.19294	0.014359	1.08883	0.243125	1.20909	0.0457681	1.8425	5.29571e-05	1.10668	0.266016	1.21539	0.0213101	0.958141	0.585966	1.39347	0.0184996	1.43622	0.000239804	1.54545	0.209427	0.783849	0.112433	1.15688
FinucaneSEG.Stomach	1.01366	0.88286	0.929259	0.389317	0.873412	0.104295	0.782483	0.00578256	0.77608	0.00136978	0.897999	0.236786	1.24424	0.00412071	0.941392	0.44326	1.46447	6.99113e-06	0.798026	0.00999678	0.906995	0.322751	0.968439	0.754022	0.987605	0.927356	0.93953	0.523319	1	1	0.701646	1.18493e-05	1.26954	0.00113485	0.907234	0.209666	0.701929	2.56986e-06	0.999686	1	0.935331	0.510936	0.81179	0.0181701	1.17706	0.755004	0.932551	0.604505	1.02672
FinucaneSEG.Spleen	1.06336	0.410664	1.0447	0.571885	0.852391	0.0770624	0.857797	0.0612555	0.86955	0.0830393	0.804178	0.00998783	1.18565	0.0227252	1.16754	0.0437944	1.04279	0.639918	0.711852	0.000119807	0.957495	0.656857	0.947536	0.553004	0.770543	0.00192154	0.844451	0.0419016	0.769755	0.00163328	1.06418	0.459822	1.25882	0.00117992	0.91191	0.215574	0.900395	0.167767	1.03836	0.632201	1.1554	0.162587	1.23226	0.0172754	1.25113	0.73477	1.08825	0.609662	1.12775
FinucaneSEG.Small_Intestine_Terminal_Ileum	1.05034	0.53009	0.998998	1	0.889567	0.186403	0.884312	0.117678	0.890024	0.142054	0.878188	0.116203	1.15925	0.0565167	1.23316	0.00553993	1.11214	0.196043	0.823864	0.0211093	0.843164	0.0431069	0.88774	0.15477	0.805937	0.00722043	0.821276	0.0143184	0.795849	0.00473209	0.881395	0.112917	1.18143	0.0254343	0.859226	0.0472568	0.699672	6.40937e-07	1.00542	0.969832	0.902865	0.311084	1.04676	0.593158	1.90657	0.0990299	0.871224	0.337303	1.01921
FinucaneSEG.Skin_Sun_Exposed_Lower_leg	1.03147	0.723169	0.998544	1	0.966867	0.720477	1.02541	0.756862	0.893558	0.149011	1	1	1.37151	8.55588e-05	0.943232	0.450946	1.08206	0.315814	1.00946	0.931923	0.896837	0.155788	0.910525	0.227941	0.923822	0.300794	0.904019	0.183831	0.916769	0.261472	1.06015	0.473548	1.09536	0.223792	1.05122	0.551272	1.00618	0.942739	1.00282	1	0.919605	0.394449	0.863229	0.0676875	1.11947	0.790669	0.95958	0.806582	0.928815
FinucaneSEG.Skin_Not_Sun_Exposed_Suprapubic	1.05257	0.534585	0.99215	0.939	0.993848	0.964425	1.04964	0.538766	0.874446	0.0823465	1.01148	0.909767	1.36789	8.36137e-05	1.00994	0.909583	1.08227	0.315244	1.03237	0.736603	0.916247	0.259915	0.955249	0.570507	0.93582	0.392617	0.929031	0.337152	0.940268	0.432116	1.04635	0.579752	1.10589	0.183708	1.07969	0.347636	1.05789	0.433486	0.990515	0.906467	0.983432	0.880735	0.902225	0.203266	1.32944	0.425678	0.932909	0.633796	0.96132
FinucaneSEG.Prostate	1.18324	0.0224276	1.08373	0.325344	0.874453	0.142379	0.738666	0.00228839	0.707425	3.297e-05	0.968419	0.773953	1.32848	0.000118864	1.28535	0.00149916	1.97587	2.85839e-16	0.774586	0.00827332	0.938662	0.572228	1.22795	0.0336616	1.20235	0.0768523	1.1474	0.208446	1.09895	0.399473	0.865844	0.101045	1.52809	9.13436e-09	0.914448	0.258192	0.918963	0.271377	1.14654	0.0860836	1.36528	0.00286117	0.877094	0.168548	1.25658	0.719928	0.916245	0.550638	1.03964
FinucaneSEG.Pituitary	1	1	0.939951	0.472724	0.909914	0.33501	0.98676	0.922616	0.910916	0.289733	0.995993	1	1.20674	0.0231821	1.01211	0.901637	1.21432	0.0228601	0.876579	0.147803	0.976236	0.822903	0.991646	0.963478	1.093	0.357553	1.03626	0.741251	0.946776	0.599584	0.877728	0.149016	1.22448	0.0104389	1.13305	0.16275	0.779655	0.00149964	1.05912	0.52408	1.21612	0.10989	0.864882	0.130949	1.04541	1	0.743312	0.055405	0.989208
FinucaneSEG.Pancreas	1.07115	0.37363	1.07557	0.280983	1.03907	0.714201	1.28181	0.00014661	1.30656	0.000118849	1.03164	0.639825	1.06197	0.464568	1.61649	6.01407e-11	0.882493	0.063186	1.52657	2.93804e-08	0.953909	0.451423	0.879552	0.0411444	0.892078	0.0620123	0.861753	0.0147266	0.844615	0.006135	1.57995	7.71204e-09	1.20924	0.050621	1.14585	0.0769405	1.17801	0.0197516	0.997319	0.972626	1.60899	3.45631e-05	1.43609	1.59816e-06	2.19381	0.00597064	1.05209	0.77872	1.01575
FinucaneSEG.Ovary	1.08585	0.291453	0.944657	0.488761	0.8275	0.0416121	0.71803	0.000992825	0.69659	9.43695e-06	1.01825	0.886595	0.990771	0.908754	1.06466	0.434336	1.43896	8.48504e-06	0.767621	0.00227069	1.21101	0.0802099	1.29873	0.00689013	1.32255	0.0096929	1.41581	0.0012712	1.33832	0.00649363	0.727891	8.76518e-05	0.860444	0.0548999	1.01799	0.837786	0.774758	0.00164102	1.04672	0.583696	0.942616	0.567924	0.788743	0.00597951	0.935964	0.753659	0.896527	0.425105	1.07979
FinucaneSEG.Nerve_Tibial	1.0272	0.792823	0.888242	0.206579	0.626037	1.13271e-06	0.700141	0.000390208	0.930167	0.432179	0.940043	0.558518	0.688087	1.12246e-05	0.626793	2.0742e-08	1.04538	0.647935	0.788949	0.00396333	1.11899	0.314002	1.21514	0.0577369	1.19503	0.096647	1.24811	0.037776	1.28796	0.0148555	0.72823	0.000195673	0.798246	0.00642732	0.864363	0.125447	0.470226	5.39659e-19	1.06886	0.492927	0.796779	0.0380275	0.802512	0.00733678	0.842593	0.473982	0.529421	1.18935e-05	0.836095
FinucaneSEG.Muscle_Skeletal	0.841699	0.0399765	0.798338	0.0231863	0.976587	0.792504	0.672086	7.62167e-05	0.63767	2.23926e-07	0.932731	0.516892	0.970283	0.740869	0.575297	3.68542e-10	1.12418	0.205736	0.618475	2.85483e-07	0.922857	0.486514	1.09159	0.401744	0.958872	0.719931	0.974732	0.839669	1.09408	0.41079	0.813032	0.0187356	0.930382	0.358786	0.882969	0.156569	0.684662	9.69994e-06	0.955003	0.616359	0.705317	0.000615017	0.661058	9.48924e-06	0.758029	0.335452	1.14094	0.506216	0.907144
FinucaneSEG.Minor_Salivary_Gland	0.965519	0.689653	0.984086	0.8663	0.921575	0.384039	0.82132	0.0215137	0.923917	0.350472	0.910486	0.298761	0.983738	0.8698	0.897815	0.17921	1.1711	0.0742297	0.903335	0.23708	0.840897	0.0484026	0.90884	0.283919	0.930807	0.434371	0.909631	0.286118	0.953141	0.606219	0.767435	0.00101753	1.117	0.178604	1.04143	0.628741	0.653314	2.02442e-08	1.01944	0.84001	0.782767	0.0200077	0.865109	0.0868038	1.50034	0.257878	0.947626	0.69566	0.823894
FinucaneSEG.Lung	1.03155	0.72284	0.953154	0.584515	0.779408	0.00686632	0.818949	0.0167278	0.907779	0.271223	0.781376	0.00573391	0.961544	0.651531	1.0016	1	0.791111	0.0115214	0.931436	0.378299	0.91116	0.322608	0.898493	0.247202	0.773191	0.00361106	0.80478	0.0114286	0.811209	0.0155734	0.77088	0.0010421	1.03349	0.674213	0.874225	0.0921813	0.694642	1.6361e-06	1.00639	0.967403	0.896411	0.316713	0.983226	0.843408	0.653087	0.10394	0.917998	0.590652	1.00807
FinucaneSEG.Liver	1.00271	1	1.05885	0.462097	0.87065	0.113637	0.96459	0.659367	0.981163	0.842244	0.847072	0.0378397	1.37792	0.000121858	1.15887	0.051348	0.969525	0.716186	0.96189	0.643989	0.701175	1.03454e-05	0.771429	0.000908112	0.803706	0.00538229	0.78423	0.00183826	0.777757	0.00153701	0.930673	0.392414	1.56951	1.14097e-07	0.977064	0.783306	0.689634	2.35324e-07	1.02585	0.761841	0.824542	0.0757167	0.936186	0.447799	1.50034	0.257878	1.45952	0.0239737	1.16829
FinucaneSEG.Kidney_Cortex	1.08744	0.270068	1.04877	0.566289	1.1902	0.0455442	0.87925	0.158911	0.695337	7.42204e-06	0.877933	0.162252	1.32233	0.000316786	1.07817	0.346979	1.45232	1.06689e-05	0.752157	0.00166572	0.772323	0.00672103	0.955448	0.649063	0.978518	0.852153	0.879608	0.180138	0.858333	0.118	0.815773	0.0147011	1.69895	3.09034e-12	0.892484	0.133174	0.847689	0.0240062	1.02447	0.784219	1.07125	0.54417	0.901238	0.266368	0.750224	0.384289	0.943146	0.705656	1.19347
FinucaneSEG.Heart_Left_Ventricle	0.90656	0.217428	0.882087	0.160998	1.03265	0.734846	0.706194	0.000311217	0.655405	5.16115e-07	0.909767	0.355733	1.13087	0.132968	0.660212	6.11991e-07	1.14991	0.126982	0.848067	0.0649912	1.02784	0.833996	1.1539	0.15686	1.02546	0.841078	0.965862	0.765093	1.12991	0.246183	0.824757	0.0247153	1.16174	0.0602595	0.941537	0.468498	0.781213	0.00224381	1.08202	0.361618	0.830228	0.0605488	0.724431	0.000179381	0.824397	0.534549	0.999146	1	1.06894
FinucaneSEG.Heart_Atrial_Appendage	0.876937	0.119092	0.904824	0.273786	1.02783	0.790315	0.750764	0.00235485	0.764653	0.00274873	0.944282	0.573183	1.08033	0.389134	0.605713	4.40758e-09	0.974587	0.787624	0.972162	0.742409	1.07891	0.465042	1.01847	0.885927	1	1	0.952474	0.638095	1.03654	0.740286	0.797032	0.00567555	1.1357	0.128576	1.01288	0.900048	0.796305	0.00642739	1.04533	0.635251	0.796092	0.029539	0.768042	0.00137032	1.09493	0.882684	0.927903	0.62685	1.03595
FinucaneSEG.Fallopian_Tube	1.03057	0.743555	0.907212	0.258047	0.708477	0.000195874	0.818658	0.0374608	0.738709	0.000246754	0.909372	0.317559	1.0882	0.282174	0.924589	0.327246	1.2838	0.00284833	0.810684	0.0153131	1.00901	0.962232	1.02942	0.784827	1.19786	0.0641232	1.11318	0.288342	1.10731	0.312295	0.851828	0.0617583	1.10767	0.183131	0.965973	0.704689	0.761992	0.000416296	1.02828	0.768909	1.2231	0.0706848	0.836822	0.044557	0.879599	0.639616	0.838483	0.255738	0.996114
FinucaneSEG.Esophagus_Muscularis	0.922924	0.347222	0.843132	0.0766356	0.687821	4.57953e-05	0.619565	1.56196e-05	0.716229	0.000170533	1.03693	0.783478	0.983008	0.840792	0.5314	1.7152e-14	1.42411	0.00020532	0.660344	5.78777e-06	1.29449	0.0457198	1.33307	0.0120371	1.27424	0.0457391	1.21413	0.119485	1.36124	0.0110762	0.656749	1.83566e-06	0.800293	0.00240825	0.838883	0.0495262	0.766158	0.00296669	1.01705	0.889347	0.893492	0.287224	0.618056	2.86736e-08	0.508518	0.0134263	0.9055	0.510154	0.771167
FinucaneSEG.Esophagus_Mucosa	0.945105	0.487857	0.932485	0.410735	0.963602	0.684765	0.880855	0.142931	0.924306	0.351756	0.931541	0.423802	1.15842	0.0699456	0.922252	0.319404	1.28595	0.00418157	0.856557	0.0688203	0.920897	0.351882	0.903849	0.251446	0.880068	0.146518	0.878788	0.132652	0.961479	0.672661	0.860449	0.0605813	1.32822	0.000360642	0.962572	0.658351	0.817183	0.00769713	1.01859	0.843416	0.855924	0.13372	0.818459	0.0144394	1.10784	0.88676	1.05298	0.817547	0.983637
FinucaneSEG.Esophagus_Gastroesophageal_Junction	0.897775	0.195976	0.8292	0.0514651	0.728575	0.000568606	0.625402	1.5322e-05	0.680979	1.23035e-05	1.05483	0.663167	1.04106	0.632433	0.538953	8.36182e-14	1.3845	0.00056678	0.733194	0.000602337	1.26141	0.0667149	1.29888	0.0192551	1.27055	0.0438314	1.22846	0.0957273	1.28599	0.0361024	0.735449	0.000389496	0.865936	0.0487178	0.838872	0.0470365	0.802223	0.0129013	1.01238	0.926967	0.863601	0.167429	0.650179	3.31421e-07	0.550593	0.0336515	0.794309	0.142437	0.874177
FinucaneSEG.Colon_Transverse	0.983729	0.853343	1.00504	0.9677	0.907001	0.25586	0.780814	0.00657168	0.719835	3.08659e-05	0.890572	0.219518	1.19819	0.0194621	0.858768	0.0501088	1.31199	0.00150228	0.784274	0.00501916	0.780175	0.0104042	0.927751	0.437919	0.932728	0.484181	0.847074	0.0884187	0.890217	0.237293	0.845678	0.0417828	1.29697	0.00040405	0.87834	0.096105	0.722077	1.29214e-05	0.975444	0.754179	0.931016	0.4726	0.836187	0.0367946	0.963746	0.870937	0.967225	0.820994	1.05316
FinucaneSEG.Colon_Sigmoid	0.888857	0.151002	0.853347	0.0906148	0.742377	0.000879192	0.589981	4.6215e-07	0.710489	6.32663e-05	0.979126	0.877593	0.947376	0.505241	0.557986	5.31201e-13	1.2826	0.00618965	0.716671	0.000162193	1.10487	0.419762	1.18704	0.114921	1.22619	0.0755853	1.23344	0.0715026	1.35511	0.00763738	0.717284	6.9956e-05	0.875895	0.0714178	0.85126	0.0640853	0.772044	0.00346063	1.00777	0.964236	0.871389	0.188198	0.647632	5.38152e-07	0.690299	0.195791	0.817157	0.196813	0.895347
FinucaneSEG.Cervix_Endocervix	0.996774	1	0.937714	0.485523	0.755058	0.00239848	0.76746	0.00627096	0.7163	5.43514e-05	1.02665	0.814937	1.06683	0.419083	0.768839	0.00124394	1.20437	0.0304965	0.742278	0.000651066	1	1	1.15716	0.126482	1.18753	0.0874743	1.15964	0.149871	1.17097	0.117839	0.790636	0.00561087	0.949678	0.49973	1.05939	0.500682	0.704405	1.32179e-05	0.971163	0.733846	1.00272	1	0.701146	3.08134e-05	0.886827	0.641523	0.682855	0.0101973	0.887576
FinucaneSEG.Cervix_Ectocervix	1.08804	0.314007	0.952799	0.548429	0.830437	0.0449845	0.967165	0.707186	0.866692	0.0760907	1.01375	0.90135	0.988944	0.906407	0.827152	0.0175887	1.06915	0.419713	0.843738	0.0387846	0.943041	0.50644	1.00691	0.966903	1.01379	0.901213	1.02762	0.772712	1.04208	0.64854	0.979633	0.835077	1.05205	0.531266	1.13382	0.125657	1.08121	0.339392	1.00966	0.935167	0.936211	0.508908	0.765817	0.00107544	1.17196	0.67776	0.640729	0.00176202	0.956406
FinucaneSEG.Cells_Transformed_fibroblasts	0.916854	0.278807	0.827901	0.0299778	0.853019	0.0646219	0.499768	1.51444e-10	0.689721	7.14332e-06	1.28341	0.0179396	0.882411	0.135624	0.56919	9.46004e-12	1.26849	0.0079469	0.953035	0.569471	1.71751	2.31259e-05	1.81129	1.34974e-08	1.55345	0.000467893	1.8926	1.24268e-07	2.31281	7.27602e-14	0.865326	0.0802202	0.840525	0.0415803	0.827392	0.0197408	0.661571	1.20471e-06	1.01348	0.901213	0.802602	0.0346735	0.828393	0.0167431	0.992947	1	0.871572	0.343537	1.15165
FinucaneSEG.Cells_EBV-transformed_lymphocytes	0.917238	0.239594	0.890185	0.156077	1.03915	0.670954	0.540542	7.04295e-12	0.679761	5.25233e-07	0.937591	0.516523	0.978048	0.808739	0.759699	0.000534951	1.3488	0.000681248	0.758872	0.000890351	1.33614	0.00846042	1.46331	6.65171e-05	0.973423	0.835573	1.25865	0.0230235	1.48095	2.76135e-05	1.03661	0.665354	0.914541	0.274247	0.798241	0.00262529	0.780227	0.00205275	1.05375	0.502798	0.879568	0.194148	1.01867	0.840788	0.966433	0.884505	1.11979	0.454855	1.20787
FinucaneSEG.Breast_Mammary_Tissue	0.975751	0.783963	0.813684	0.0154282	0.902956	0.272957	0.657777	8.25191e-06	0.849337	0.0553353	0.980558	0.881876	0.894479	0.190434	0.724675	8.32308e-05	1.03281	0.747716	0.900182	0.196742	1.01678	0.916133	1.2543	0.0256984	1.08462	0.466447	1.14559	0.192327	1.31247	0.00734483	0.705503	8.9066e-06	0.867293	0.0841091	0.87344	0.106729	0.710411	1.85664e-05	1.04923	0.589065	0.88685	0.261228	0.806004	0.00566594	0.595201	0.0404455	0.883891	0.412512	0.849729
FinucaneSEG.Brain_Substantia_nigra	0.843832	0.0590674	0.849896	0.101789	0.906342	0.316362	0.865356	0.182541	0.978597	0.852426	0.801609	0.0293514	0.989131	0.929023	0.49318	1.95688e-15	0.836347	0.0830428	0.995776	0.967808	0.849305	0.100731	0.85218	0.149296	1.04768	0.705733	1.0451	0.73633	0.976742	0.870775	0.695353	3.78475e-05	0.664361	1.14449e-07	1.1243	0.22405	1.25896	0.0268303	0.986045	0.885927	0.691383	0.00127217	0.736963	0.000266241	0.366504	7.54124e-06	1.01256	1	0.7867
FinucaneSEG.Brain_Spinal_cord_cervical_c-1	0.875062	0.137821	0.824849	0.0516022	0.896618	0.267909	0.813218	0.0551257	0.959486	0.682397	0.786086	0.0187478	0.892354	0.217881	0.528825	5.48467e-13	0.923374	0.444132	1.12761	0.150904	0.811065	0.0361162	0.852876	0.150334	1.05395	0.665666	1.01243	0.955687	1.01748	0.914424	0.810104	0.0144754	0.652209	9.40164e-08	1.07143	0.500504	1.06887	0.511625	0.932201	0.455099	0.668435	0.000346834	0.721335	8.24996e-05	0.424677	0.000186183	1.07164	0.794079	0.799637
FinucaneSEG.Brain_Putamen_basal_ganglia	0.905777	0.296479	0.997728	1	0.79021	0.0150385	0.767356	0.0218317	0.922394	0.420775	0.743294	0.00400842	1.14235	0.134524	0.462219	2.50862e-17	0.881217	0.221265	1.00475	0.966691	0.75146	0.00374251	0.776003	0.0244758	1.00598	1	0.968084	0.819837	0.935153	0.58104	0.705364	8.85331e-05	0.62718	1.96697e-10	1.05017	0.624425	1.37263	0.00236316	0.96104	0.691604	0.689916	0.000893249	0.659605	2.08499e-06	0.360077	5.27125e-06	0.825338	0.262752	0.790556
FinucaneSEG.Brain_Nucleus_accumbens_basal_ganglia	0.909067	0.316705	1.05204	0.640133	0.758282	0.00438155	0.802706	0.0569459	0.960651	0.705629	0.777305	0.014043	1.08237	0.377926	0.527244	2.07452e-12	0.84682	0.0996043	0.965626	0.681194	0.768198	0.00769683	0.770737	0.0210151	1.04899	0.701992	1.01334	0.954119	0.915283	0.464981	0.729091	0.000340859	0.614174	4.01648e-11	1.11035	0.30537	1.49819	0.000109227	0.965718	0.72824	0.684724	0.000684355	0.711583	8.96515e-05	0.340092	1.64136e-06	0.809756	0.221724	0.794137
FinucaneSEG.Brain_Hypothalamus	0.822088	0.0319981	0.933789	0.506652	0.859671	0.113846	0.86684	0.205754	0.978597	0.852426	0.81749	0.0448164	0.951003	0.572548	0.485779	8.44278e-16	0.794087	0.0205427	1.07423	0.382839	0.798806	0.0147753	0.779215	0.0206989	1.00556	1	1	1	0.961538	0.750864	0.720796	0.000135644	0.603874	3.11928e-11	1.11882	0.251041	1.4034	0.000955551	0.934908	0.493983	0.657802	0.000224651	0.730044	0.000130928	0.299805	6.33066e-09	0.949811	0.784876	0.753996
FinucaneSEG.Brain_Hippocampus	0.855309	0.0982264	0.899518	0.323955	0.731499	0.00112447	0.830622	0.104274	0.97716	0.847556	0.754962	0.00694394	1.07295	0.450795	0.455086	2.13024e-18	0.824705	0.0639497	0.96646	0.687032	0.783893	0.0146906	0.779093	0.0295942	1.09861	0.433315	1	1	0.926536	0.535247	0.704112	6.93522e-05	0.62718	1.96697e-10	1.12509	0.238777	1.38496	0.00227462	0.889049	0.246183	0.67892	0.00048494	0.680045	4.92267e-06	0.324374	3.24926e-07	0.777528	0.155763	0.712254
FinucaneSEG.Brain_Frontal_Cortex_BA9	0.890342	0.210373	1.00422	1	0.725768	0.00071111	0.885036	0.282399	0.98681	0.925054	0.802906	0.0319205	1.05211	0.575962	0.466455	1.20764e-17	0.871604	0.176026	0.974404	0.750928	0.806409	0.02622	0.806733	0.0562029	1.07399	0.548709	1.00651	1	0.964764	0.784619	0.716663	0.000119034	0.58571	9.42877e-14	1.03732	0.73032	1.53502	4.91907e-05	0.946135	0.582579	0.617647	7.45734e-06	0.661445	6.18462e-07	0.327633	1.67297e-07	0.871747	0.457516	0.733856
FinucaneSEG.Brain_Cortex	0.960965	0.688046	1.07355	0.501614	0.666761	2.41667e-05	0.960548	0.729069	1.02718	0.813194	0.798363	0.0245073	1.29312	0.0027422	0.493534	5.85103e-16	0.895799	0.275002	0.886636	0.154371	0.789907	0.0133633	0.778135	0.0252573	1.11361	0.338333	0.974752	0.865348	0.88038	0.270927	0.667302	5.47046e-06	0.626329	9.1802e-12	1.09272	0.399347	1.40486	0.000853529	0.921903	0.421438	0.65749	8.00182e-05	0.630154	1.38142e-07	0.323575	2.57029e-07	0.709788	0.0623812	0.714088
FinucaneSEG.Brain_Cerebellum	0.971292	0.76522	0.990901	0.92554	0.6986	0.000170589	0.88101	0.29726	1.06649	0.501189	0.805151	0.0241285	1.09583	0.261782	0.753086	0.00092975	1.26346	0.0126025	0.763288	0.00161623	0.80907	0.0273893	0.868248	0.175289	1.1457	0.201275	1.09877	0.415943	0.951762	0.675093	0.631775	1.37526e-07	0.746333	2.76133e-05	1.14659	0.156414	1.24382	0.0198941	1.07911	0.448183	0.78086	0.0213141	0.704576	0.000129647	0.38495	4.56558e-05	0.866434	0.422981	0.734703
FinucaneSEG.Brain_Cerebellar_Hemisphere	1	1	0.987976	0.924704	0.778721	0.0114526	0.830156	0.11057	1.08802	0.370197	0.801744	0.0227898	0.9714	0.744838	0.719848	0.000118039	1.20802	0.0456255	0.750938	0.000721623	0.828908	0.0558787	0.902422	0.335926	1.13274	0.252376	1.08294	0.506633	0.977784	0.873711	0.624298	4.99174e-08	0.694201	4.53933e-07	1.14933	0.154729	1.17022	0.104504	1.07442	0.476632	0.707293	0.00123543	0.745966	0.00107672	0.437547	0.000427643	0.840503	0.29531	0.707699
FinucaneSEG.Brain_Caudate_basal_ganglia	0.929564	0.45845	0.929167	0.494798	0.701071	0.000253879	0.773397	0.0263829	0.948362	0.605219	0.779967	0.0157793	1.07009	0.450091	0.481524	9.94156e-16	0.83707	0.0793634	1.00455	0.967322	0.74705	0.00290284	0.778135	0.0252573	1.04239	0.743931	1.00643	1	0.941343	0.620855	0.699681	5.10966e-05	0.614174	4.01648e-11	1.06182	0.551507	1.27058	0.0193847	0.979576	0.840378	0.710111	0.00232398	0.68593	1.41013e-05	0.337053	1.0272e-06	0.821439	0.260982	0.747352
FinucaneSEG.Brain_Anterior_cingulate_cortex_BA24	0.89374	0.235835	0.986849	0.916648	0.742991	0.00213433	0.863727	0.221863	0.99539	1	0.763897	0.00955743	1.14563	0.119846	0.463033	1.25905e-17	0.88607	0.241665	0.993654	0.967693	0.7739	0.00923538	0.756068	0.0155302	1.0992	0.432005	1.02131	0.905651	0.980949	0.909863	0.715773	0.000150051	0.618409	1.40354e-11	1.11328	0.29885	1.53149	7.29684e-05	0.928845	0.473793	0.638101	3.63816e-05	0.659992	1.04216e-06	0.383026	1.28379e-05	0.783887	0.176635	0.725674
FinucaneSEG.Brain_Amygdala	0.877933	0.162252	0.93878	0.538593	0.773151	0.0063071	0.773788	0.0268146	0.941684	0.564115	0.749935	0.00631056	1.08989	0.332986	0.464025	9.4697e-18	0.847324	0.111137	0.988461	0.902928	0.76129	0.00672687	0.743842	0.0108537	1.02637	0.864171	0.972012	0.858209	0.911384	0.454427	0.706075	6.75949e-05	0.657766	1.10605e-08	1.11341	0.288725	1.34524	0.00491552	0.961365	0.692859	0.6764	0.000456838	0.672443	3.8508e-06	0.338768	7.74931e-07	0.84878	0.354222	0.777359
FinucaneSEG.Bladder	1.04372	0.626416	0.881036	0.121461	0.597407	1.49469e-08	0.826322	0.0411746	0.861625	0.0806377	0.995426	1	0.834993	0.0204199	0.845733	0.0343876	1.23988	0.0115612	0.751874	0.000771313	1.20599	0.0703464	1.24288	0.0224514	1.12748	0.239922	1.17621	0.10715	1.20674	0.0589299	0.730357	0.000104605	0.701765	8.16358e-06	0.914205	0.31872	0.72586	7.71988e-05	1.08082	0.388777	1.02657	0.830713	0.794803	0.00460319	0.4061	6.7311e-05	0.911879	0.541049	0.639345
FinucaneSEG.Artery_Tibial	0.75821	0.0034407	0.818559	0.058841	0.61288	1.45612e-07	0.534268	2.68637e-08	0.869864	0.148131	1.05344	0.689769	0.628976	6.42135e-07	0.353468	1.27523e-31	0.928049	0.474589	0.841045	0.0343384	1.30455	0.0426074	1.41246	0.00337306	1.15167	0.259243	1.30304	0.0251025	1.52904	0.000267713	0.635026	3.99678e-08	0.641942	4.01333e-08	0.834153	0.067054	0.588803	3.70535e-08	0.994456	0.95915	0.581097	7.04954e-07	0.643577	1.7877e-08	0.469774	0.0012124	0.771567	0.10866	0.68686
FinucaneSEG.Artery_Coronary	0.848492	0.0573571	0.890153	0.245882	0.704213	0.000111289	0.625116	7.43267e-06	0.791901	0.01066	0.951762	0.675093	0.818262	0.0258717	0.48841	1.20619e-17	1.07531	0.47054	0.94291	0.491096	1.05097	0.696485	1.07257	0.533469	0.951991	0.67584	1.01645	0.916947	1.05577	0.639276	0.713725	4.11804e-05	0.927144	0.339957	0.878974	0.144804	0.724801	0.000259168	1.0122	0.927484	0.727969	0.00335714	0.803023	0.00592231	0.48868	0.00342521	0.916232	0.615167	0.892858
FinucaneSEG.Artery_Aorta	0.816768	0.023183	0.862423	0.136522	0.679987	2.69011e-05	0.607396	1.29634e-05	0.710549	0.000224628	0.893352	0.327019	0.821406	0.0324476	0.476935	1.46518e-18	1.13239	0.228868	0.886208	0.155986	0.921164	0.541403	1.03399	0.817166	0.967128	0.817166	0.993418	1	1.00667	1	0.706105	3.14324e-05	0.884106	0.117282	0.842354	0.0607372	0.655306	2.2468e-06	1.03178	0.775681	0.660375	0.000175632	0.716708	4.41156e-05	0.462353	0.00164416	0.954005	0.798623	0.884709
FinucaneSEG.Adrenal_Gland	1.00253	1	0.932606	0.408872	0.995139	0.967664	0.582601	6.97013e-08	0.658329	1.80468e-07	0.921052	0.431478	0.947594	0.488735	0.764671	0.000468258	1.49092	4.29526e-06	0.783275	0.00529274	1.04286	0.742601	1.22326	0.0448164	1.34106	0.00949061	1.28174	0.0300548	1.36295	0.0054808	0.89358	0.16841	1.25403	0.00337943	0.818062	0.00830773	0.738469	0.000124701	0.999684	1	0.977131	0.838465	0.808374	0.0170033	0.451026	0.00160018	0.943914	0.670616	1.221
FinucaneSEG.Adipose_Visceral_Omentum	0.951388	0.553947	0.8772	0.133586	0.812681	0.0223324	0.713993	0.000206278	0.779532	0.00448101	0.819545	0.0461651	0.852166	0.0648419	0.693572	5.99817e-06	0.832965	0.0572157	0.919446	0.28761	0.896723	0.296097	0.971343	0.805628	0.892274	0.262569	0.918107	0.393508	0.977946	0.8502	0.780316	0.00174362	0.926194	0.337834	0.884802	0.128145	0.812712	0.0101855	1.07547	0.416873	0.80244	0.0352346	0.871555	0.0802458	0.748661	0.25294	0.89788	0.485913	0.98047
FinucaneSEG.Adipose_Subcutaneous	0.924882	0.353665	0.85601	0.0887334	0.858528	0.104062	0.620271	3.51535e-07	0.956071	0.634196	0.889674	0.256557	0.74733	0.00114338	0.565882	2.35306e-12	0.812477	0.0296631	0.86501	0.0729281	0.989102	0.958265	1.10416	0.344506	0.984898	0.919785	0.995156	1	1.14102	0.190242	0.702253	1.08104e-05	0.733773	0.000163447	0.806076	0.0119647	0.603347	1.36902e-09	1.00725	0.965389	0.712527	0.0012753	0.771461	0.000722404	0.640867	0.0669362	0.856534	0.282597	0.857124
Female_Reproductive_Disorder_genes	0.83641	0.542667	0.775601	0.323901	1.01189	1	0.770478	0.297747	1.29012	0.258224	0.927778	0.823316	1.06394	0.82308	0.79252	0.285786	1.21726	0.437047	0.999539	1	1	1	1.35908	0.239213	1.24526	0.413535	1.22118	0.474464	1.30674	0.299268	0.885291	0.583682	0.703391	0.0768698	0.982715	1	0.407539	2.10317e-05	0.999716	1	0.546444	0.0157747	0.772286	0.200168	0.474979	0.106076	1.18565	1	0.582086
FDAdrug_DrugBank	0.837933	0.370639	0.932213	0.824241	0.910208	0.734608	1.12331	0.543394	0.963734	0.923503	0.879302	0.499281	0.864846	0.49022	0.831547	0.296777	0.764838	0.159741	1.11471	0.566076	0.895401	0.53113	0.791228	0.200238	0.75944	0.106218	0.897666	0.535854	0.845665	0.335821	0.784789	0.217891	0.469429	1.67256e-06	1.02109	1	0.585583	0.00449541	0.915094	0.639915	0.645061	0.0752295	0.995108	1	1.08511	1	1.90962	0.307874	0.838903
eQTL_deficient	1.04289	0.719931	1.03324	0.725085	1.27955	0.0659392	1.27252	0.00344335	1.46755	1.86735e-05	1.11431	0.168695	1.12908	0.340477	1.97213	1.79096e-11	0.830555	0.0220972	1.57489	5.66579e-06	1.09478	0.235991	1.00869	0.93947	1.0335	0.68361	1.0223	0.794947	1.00277	1	2.22807	6.5657e-13	1.29523	0.188684	1.14386	0.183528	3.11588	5.77197e-23	1.08313	0.40851	2.52748	6.11621e-07	1.90694	8.03711e-10	3.905	0.00232994	1.49651	0.0608048	1.19033
Eisenberg.housekeeping	0.912667	0.138592	0.755857	0.00018595	1.11987	0.114233	0.391835	4.31058e-20	0.519666	1.7539e-22	1.1273	0.203308	1.13011	0.0622049	0.547614	2.74862e-19	1.99851	4.63153e-20	0.519909	4.97301e-15	1.70775	2.2165e-05	2.25063	1.72431e-18	2.05602	7.74784e-10	2.12669	4.87579e-11	2.56401	1.03515e-17	0.939267	0.386949	0.985812	0.830742	0.769487	5.9136e-05	1.05999	0.451112	1.04209	0.563585	0.94588	0.509266	0.786106	0.00238509	0.882969	0.661126	1.42914	0.00774242	1.31731
Education_and_Development_Disorder_genes	0.907529	0.653283	0.496946	0.00263969	0.618927	0.0057828	0.474585	0.00153039	0.742493	0.0929945	1.0199	1	0.918436	0.593103	0.477864	6.13262e-06	1.35158	0.132188	0.698326	0.0352418	1.05323	0.909448	1.7102	0.0248223	1.47252	0.128174	1.26093	0.400625	1.41863	0.186032	0.786864	0.160073	0.615763	5.57967e-05	0.910285	0.63254	0.471195	9.47668e-06	1.02174	1	0.848295	0.41719	0.617719	0.00492397	0.475455	0.0644062	0.955202	0.86143	0.75703
DrugTarget_Nelson2012	0.948178	0.908285	1.01082	1	0.683225	0.195806	0.911491	0.711774	1.04575	1	0.950678	0.910567	0.727162	0.266227	1.09725	0.745039	0.534954	0.0198141	1.43135	0.120114	0.920517	0.760423	0.809199	0.46169	0.85568	0.569452	0.912003	0.74781	1.05465	0.908285	1.25669	0.405341	0.351557	2.46838e-06	0.81123	0.457019	1.08556	0.791374	0.808969	0.393845	0.996353	1	0.977579	0.914779	0.639681	0.447833	inf	0.0411226	1.00788
Druggable	1.02922	0.591085	1.15768	0.00375117	0.829944	0.0023853	1.21365	0.000107741	1.35847	9.98394e-10	0.981857	0.719748	0.850645	0.00229513	1.24279	1.48976e-05	0.803469	9.08214e-06	1.28213	9.70391e-07	0.929089	0.127948	0.86954	0.00378127	0.844798	0.000430993	0.858439	0.00144429	0.837936	0.000224945	1.37307	1.9332e-09	0.757316	6.19337e-07	1.11801	0.033849	1.06336	0.215915	0.947501	0.283595	1.08459	0.263115	1.21576	0.000121132	1.08689	0.677711	1.21897	0.0530741	0.870837
Drug_chembl	0.900433	0.225474	1.0084	0.962698	0.735618	0.00146086	1.11919	0.182386	1.00768	0.965113	0.857901	0.0695457	1.01669	0.864784	0.725136	0.000100158	0.788122	0.00890966	1.05813	0.513653	0.83088	0.0216332	0.889059	0.176935	0.773539	0.0014655	0.82168	0.0144402	0.7767	0.00196386	0.894289	0.197986	0.591896	1.41941e-12	1.13179	0.174602	0.821121	0.0177124	1.0224	0.828768	0.842952	0.125993	0.912156	0.262323	0.534893	0.00782617	1.63621	0.0162776	0.89987
Disorders_of_Platelet_Function_genes	0.861412	0.466961	0.931981	0.769131	0.848537	0.423297	0.924284	0.661443	0.926207	0.726377	0.796564	0.223648	0.891101	0.524528	0.903544	0.555565	0.75858	0.16815	1.08824	0.670859	0.80422	0.233588	0.749151	0.117473	0.848917	0.364041	0.832328	0.313994	0.806643	0.236824	0.830185	0.305267	0.937976	0.737545	1.06559	0.836792	0.568989	0.000531059	0.982196	0.925467	0.773879	0.20442	0.756292	0.104136	1.72884	0.774415	1.37231	0.59141	0.690735
ClinGen	0.952111	1	0.769502	0.440556	0.706985	0.204047	1.69429	0.0289888	1.64747	0.0627879	1.15988	0.578908	1.43493	0.191493	1.0851	0.81418	0.998576	1	1.24462	0.409256	1.23137	0.425647	1.05774	0.905816	1.07592	0.825394	1.07235	0.829337	1.0241	1	1.004	1	1.01837	1	1.03673	1	0.497026	0.000571418	0.71837	0.289712	0.862909	0.623399	0.991266	1	inf	0.407055	1.02447	1	0.569884
Cardiovascular_Disease_genes	0.908015	0.586967	0.996182	1	0.750577	0.0889655	0.833083	0.287804	0.791342	0.171206	0.939122	0.751379	0.84693	0.305626	0.768069	0.071145	0.953689	0.793602	0.774503	0.103142	0.948275	0.807006	1.14413	0.460664	0.963872	0.875605	0.926968	0.691199	0.915798	0.634601	0.841696	0.273256	0.867058	0.322364	1.1918	0.335102	0.50633	2.38227e-06	0.973842	0.871833	0.774936	0.182086	0.828576	0.235315	0.629317	0.224186	1.05076	1	0.834043
Bone_and_Uric_Acid_Disorder_genes	0.842553	0.601402	1.40221	0.342223	0.523539	0.02195	0.994179	1	1.17408	0.613069	0.973407	1	0.771256	0.312419	0.654987	0.0894398	0.778592	0.355897	1.02901	1	0.924211	0.818922	0.809199	0.46169	0.852464	0.52239	0.777558	0.286053	0.752524	0.232529	0.843945	0.541227	0.709921	0.115714	1.59698	0.102195	0.654331	0.0748669	0.912268	0.765264	0.865927	0.644378	0.894444	0.656274	0.522184	0.22458	0.665609	0.390096	0.877951
Body_Mass_Disorder_genes	1.07173	1	0.816008	0.798298	0.565611	0.138459	1.21369	0.638071	0.817256	0.634866	1.10062	0.877251	1.02071	1	1.21018	0.642981	0.810663	0.583649	1.4689	0.310082	1	1	1.35906	0.485828	0.90425	0.874275	0.868827	0.760081	0.771634	0.521244	0.966063	1	0.917702	0.772271	1.0997	0.843759	0.356001	0.00256428	0.768362	0.540564	0.853559	0.783872	1.15512	0.750975	0.921835	0.612619	2.28159	0.711254	0.621293
Autosomal_dominant	0.927806	0.692948	1.09485	0.594936	0.645914	0.00696292	1.2595	0.0882664	1.38057	0.0281572	1.07393	0.640398	1.00969	1	0.909805	0.475183	0.89301	0.414021	1.18168	0.215186	1.07329	0.641781	0.928274	0.633223	1.00823	1	0.968099	0.848591	0.952528	0.750333	0.868494	0.298619	0.861507	0.259361	1.20733	0.268383	0.465759	2.23211e-10	0.87904	0.381209	0.933025	0.711604	0.891068	0.400449	5.88837	0.0432894	1.19625	0.674448	0.598374
Autism_genes	0.691526	0.522815	1.06643	1	0.471485	0.0789606	0.527348	0.188642	0.721202	0.472154	1	1	1.17853	0.720017	0.419152	0.0352388	1.29927	0.677141	0.591217	0.157191	1.42978	0.62864	1.20068	0.831551	1.12532	1	1.12532	1	1.11142	1	0.685769	0.352762	0.48729	0.00649536	0.971634	1	0.731356	0.452823	0.460497	0.114808	0.472693	0.131545	0.537199	0.104142	inf	1	1.51892	1	0.559102
Arrythmia_genes	1.0503	1	0.971671	1	0.895275	0.765624	0.941206	0.804239	0.831914	0.536677	0.890878	0.718867	0.996265	1	0.618218	0.0302989	0.791937	0.339771	0.844285	0.445743	0.901412	0.732922	0.87779	0.70229	0.901412	0.732922	0.812102	0.425647	0.747656	0.251715	0.779737	0.301246	0.613646	0.0102988	1.39762	0.391044	0.514035	0.00154757	0.951842	0.877251	0.691202	0.190341	0.578055	0.0252357	0.965792	0.720162	1.59686	0.759243	0.679675
[truncated: 115 more columns]
