# Supplementary material for: Improving the informativeness of Mendelian disease-derived pathogenicity scores for common disease
Source: Nat Commun. 2020 Dec 7;11:6258. doi: 10.1038/s41467-020-20087-2 (PMC7721881; doi:10.1038/s41467-020-20087-2)
Supplement: Supplementary file 14 — Supplementary Dataset 11 [file 41467_2020_20087_MOESM14_ESM.xlsx]

## Sheet: Supplementary Data 11
Supplementary Data 11. Informativeness for common disease of binary annotations derived from 6 genome-wide Mendelian disease-derived scores and corresponding boosted scores. We applied S-LDSC, conditional on the baseline-LD model (for annotations derived from published scores) or the baseline-LD model and corresponding published annotations (for annotations derived from boosted scores) and meta-a…
Published
CADD published	prop snps	enrichment	enrichment se	enrichment p	tau*	tau* se	tau* p-val
90th percentile	0.0956161	3.16733	0.152351	3.89544e-17	-0.0278345	0.0424156	0.511675
95th percentile	0.0462692	4.92819	0.278444	2.73235e-19	-0.0393862	0.055756	0.479938
99th percentile	0.00831197	12.7952	0.879852	7.02339e-25	0.524033	0.10208	2.84344e-07
99.5th percentile	0.00395745	17.6302	1.29498	5.55533e-24	0.714553	0.0954312	7.0131e-14
99.9th percentile	0.000524059	22.4603	3.22763	1.96907e-10	0.439897	0.109988	6.34752e-05
Eigen published
90th percentile	0.0685932	2.93534	0.113385	6.23036e-23	-0.0379443	0.0253373	0.134246
95th percentile	0.0337944	4.4238	0.228268	4.36815e-21	-0.0387926	0.0349609	0.267172
99th percentile	0.00628083	9.29041	0.735889	1.4905e-14	0.0514204	0.0649215	0.428337
99.5th percentile	0.00293886	12.2932	1.12241	4.45662e-12	0.172396	0.0732687	0.0186261
99.9th percentile	0.000522885	24.4923	2.07086	2.76147e-11	0.40423	0.0611467	3.82182e-11
Eigen-PC published
90th percentile	0.0717525	3.1427	0.16767	5.31108e-27	0.0134056	0.0325586	0.680532
95th percentile	0.0357654	3.48647	0.237943	4.13046e-20	0.01972	0.0293684	0.501921
99th percentile	0.00682753	5.71597	0.524329	1.85942e-12	0.071761	0.0352916	0.0420149
99.5th percentile	0.00339598	6.38248	0.72706	5.40622e-08	0.0640282	0.0375882	0.0884911
99.9th percentile	0.000659603	4.74181	1.22502	0.0294243	-0.000721406	0.035051	0.983579
ReMM published
90th percentile	0.0830674	2.67086	0.11565	1.89695e-13	-0.167349	0.0437162	0.000129141
95th percentile	0.0402724	5.045	0.215556	7.93237e-23	0.148911	0.049734	0.00275213
99th percentile	0.00707111	14.2129	0.810361	3.52097e-25	0.701138	0.082224	1.49978e-17
99.5th percentile	0.00336965	19.481	1.24192	8.6703e-26	0.815701	0.0918278	6.5116e-19
99.9th percentile	0.000640312	21.4763	2.01033	2.60116e-12	0.324578	0.0660451	8.90137e-07
NCBoost published
90th percentile	0.093253	2.18698	0.045433	1.39613e-28	-0.0441061	0.01663	0.00799689
95th percentile	0.0454745	2.84016	0.0839531	8.72474e-26	-0.0452303	0.0207349	0.0291569
99th percentile	0.00846345	5.86476	0.329772	1.7518e-16	0.0800383	0.0351267	0.0226933
99.5th percentile	0.00408511	7.94034	0.567045	6.24574e-13	0.126156	0.0423651	0.00290306
99.9th percentile	0.000742138	10.4026	1.57558	8.99436e-05	0.0539091	0.0515803	0.295954
ncER published
90th percentile	0.0943008	2.61943	0.113128	1.05679e-25	-0.00116931	0.0219911	0.957595
95th percentile	0.0461506	3.69067	0.214272	9.47429e-21	0.00707035	0.0317049	0.823531
99th percentile	0.00890146	6.90211	0.540587	5.37988e-14	0.0455321	0.0473306	0.336049
99.5th percentile	0.004402	7.87947	0.724372	6.2969e-10	0.0578864	0.0464077	0.212272
99.9th percentile	0.000838595	11.9464	1.28282	2.31634e-07	0.0786545	0.0416781	0.0591346
Boosted
CADD boosted	prop snps	enrichment	enrichment se	enrichment p	tau*	tau* se	tau* p-val
class 1 (predicted prob > 0.5)	0.057233	5.97465	0.226186	1.00753e-32	0.689641	0.0826397	7.1123e-17
90th percentile	0.102786	3.93956	0.157484	1.33416e-31	0.182328	0.0473397	0.000117401
95th percentile	0.0463115	6.34843	0.271121	5.20575e-27	0.586213	0.0959684	1.00639e-09
99th percentile	0.00878638	11.2851	0.682497	3.50497e-26	0.621751	0.0945835	4.91235e-11
99.5th percentile	0.00439847	11.065	0.892555	2.92071e-17	-0.0258588	0.078265	0.741098
99.9th percentile	0.000890934	14.622	1.89677	3.95749e-08	0.0616518	0.0547689	0.260304
Eigen boosted
class 1 (predicted prob > 0.5)	0.179333	2.81316	0.0716071	1.56441e-33	0.0128278	0.0466617	0.783385
90th percentile	0.088487	4.60655	0.143157	8.8641e-35	0.358494	0.0518482	4.70198e-12
95th percentile	0.0439487	6.94815	0.263901	2.60819e-33	0.582894	0.0716701	4.1874e-16
99th percentile	0.00851831	6.48159	0.707132	1.01385e-12	-0.542253	0.0777109	2.9978e-12
99.5th percentile	0.00394873	6.39948	0.844563	1.03333e-09	-0.564169	0.0629141	3.03905e-19
99.9th percentile	0.000437499	-1.34282	1.23027	0.273967	-0.425786	0.0435569	1.43604e-22
Eigen-PC boosted
class 1 (predicted prob > 0.5)	0.191603	2.93684	0.131544	1.35483e-33	0.0831431	0.0706606	0.239333
90th percentile	0.0949951	4.29603	0.264039	3.87939e-31	0.449425	0.119365	0.000166466
95th percentile	0.0461628	6.34388	0.447614	3.348e-32	0.672185	0.13659	8.60156e-07
99th percentile	0.00824269	12.4818	0.886829	1.84242e-26	0.599378	0.117146	3.11254e-07
99.5th percentile	0.00396064	15.8014	1.14101	7.29755e-24	0.622586	0.116406	8.87415e-08
99.9th percentile	0.000636957	14.0522	2.24268	1.54894e-06	0.0818427	0.0724773	0.258806
ReMM boosted
class 1 (predicted prob > 0.5)	0.0690968	5.18609	0.190606	3.72846e-35	-0.079909	0.0454915	0.0789913
90th percentile	0.0743007	4.97325	0.182922	2.78526e-35	-0.0831364	0.0437938	0.0576484
95th percentile	0.0418372	7.09408	0.290819	1.08798e-31	0.346925	0.0921528	0.000166768
99th percentile	0.00757118	16.9752	0.82961	9.70665e-33	1.16647	0.115938	8.20385e-24
99.5th percentile	0.00382308	15.8628	0.974734	1.31199e-24	0.307174	0.0714527	1.71578e-05
99.9th percentile	0.000467527	33.0635	2.43639	3.5663e-17	0.520709	0.0710064	2.24609e-13
NCBoost boosted
class 1 (predicted prob > 0.5)	0.184073	2.77327	0.0769304	3.72366e-33	0.147796	0.0537854	0.0059981
90th percentile	0.0921267	3.85036	0.122283	5.5581e-34	0.272316	0.040886	2.73151e-11
95th percentile	0.0434528	5.15779	0.231302	1.843e-29	0.275096	0.0405529	1.172e-11
99th percentile	0.00809876	12.1555	0.589377	8.47777e-28	0.518562	0.0549558	3.87374e-21
99.5th percentile	0.00412755	12.8903	0.836351	7.34885e-22	0.31036	0.0517529	2.0105e-09
99.9th percentile	0.000764952	18.5784	2.16756	2.17756e-10	0.234194	0.0629318	0.000198129
ncER boosted
class 1 (predicted prob > 0.5)	0.100006	4.51968	0.156321	8.72e-37	0.529682	0.051165	4.08e-25
90th percentile	0.0904081	4.81123	0.171435	2.53e-36	0.580675	0.0543489	1.21e-26
95th percentile	0.0453328	6.16654	0.302736	1.93e-28	0.741536	0.10059	1.68e-13
99th percentile	0.00829486	10.8935	0.687686	3.9e-21	0.35259	0.0754616	2.98e-06
99.5th percentile	0.00404636	12.9715	0.779964	5.18e-19	0.310809	0.0552651	1.87e-08
99.9th percentile	0.00118584	22.6781	1.45065	7.6e-18	0.49003	0.0616849	1.96e-15
