# Supplementary material for: Improving the informativeness of Mendelian disease-derived pathogenicity scores for common disease
Source: Nat Commun. 2020 Dec 7;11:6258. doi: 10.1038/s41467-020-20087-2 (PMC7721881; doi:10.1038/s41467-020-20087-2)
Supplement: Supplementary file 15 — Supplementary Dataset 12 [file 41467_2020_20087_MOESM15_ESM.xlsx]

## Sheet: Supplementary Data 12
Supplementary Data 12. Informativeness for common disease of binary annotations derived from boosted genome-wide Mendelian pathogenicity scores, restricted to previously unscored variants. We restricted boosted Mendelian annotations (whose coverage is < 100%; see Table 1) to previously unscored variants and applied S-LDSC (conditioning on the baseline-LD model and corresponding published annotati…
Annotations	Prop. SNPs	Enrichment	Enrichment s.e.	Enrichment P	tau*	tau* s.e.	tau* P	tau	tau s.e.	tau P	% abs(tau*) captured by unscored	% abs(tau) captured by unscored	Model
Eigen boosted	0.0439487	6.94815	0.263901	2.60819e-33	0.582894	0.0716701	4.1874e-16	4.62155e-08	8.16388e-09	1.50517e-08	0.54142	1.36516	Eigen boosted + baseline-LD + Eigen published annots (all 5 thresholds)
Eigen boosted: unscored	0.010306	9.10877	0.448914	3.06901e-27	0.31559	0.0352145	3.1901e-19	6.30915e-08	1.14855e-08	3.94798e-08			Eigen boosted(unscored) + baseline-LD + Eigen published annots (all 5 thresholds)
Eigen boosted: scored	0.0336426	5.94814	0.249325	5.39597e-31	-0.0563144	0.0679154	0.407	-3.69609e-09	5.64897e-09	0.512922			Eigen boosted(scored) + baseline-LD + Eigen published annots (all 5 thresholds)
EigenPC boosted	0.0461628	6.34388	0.447614	3.348e-32	0.672185	0.13659	8.60156e-07	5.65833e-08	1.14248e-08	7.31966e-07	0.390555	1.10125	Eigen-PC boosted + baseline-LD + Eigen-PC published annots (all 5 thresholds)
EigenPC boosted: unscored	0.0112648	7.42432	0.554602	1.88451e-25	0.262526	0.0394741	2.91948e-11	6.23125e-08	1.03573e-08	1.78456e-09			Eigen-PC boosted(unscored) + baseline-LD + Eigen-PC published annots (all 5 thresholds)
EigenPC boosted: scored	0.0348981	5.37186	0.385141	1.48274e-29	0.142522	0.0908852	0.116845	1.02867e-08	8.11636e-09	0.205011			Eigen-PC boosted(scored) + baseline-LD + Eigen-PC published annots (all 5 thresholds)
NCBoost boosted	0.00809876	12.1555	0.589377	8.47777e-28	0.518562	0.0549558	3.87374e-21	8.86018e-08	1.39106e-08	1.89815e-10	0.45739	0.664557	NCBoost boosted + baseline-LD + NCBoost published annots (all 5 thresholds)
NCBoost boosted: unscored	0.00338709	12.5855	0.958077	2.23046e-09	0.237185	0.0514964	4.1077e-06	5.88809e-08	1.41225e-08	3.05552e-05			NCBoost boosted(unscored) + baseline-LD + NCBoost published annots (all 5 thresholds)
NCBoost boosted: scored	0.00471167	12.6633	0.637458	3.61868e-24	0.39269	0.0536894	2.59088e-13	9.1296e-08	1.56942e-08	5.98524e-09			NCBoost boosted(scored) + baseline-LD + NCBoost published annots (all 5 thresholds)
ncER boosted	0.0453328	6.16454	0.303722	1.94873e-28	0.766682	0.101932	5.41504e-14	5.74184e-08	1.11529e-08	2.62874e-07	0.17303	0.201181	ncER boosted + baseline-LD + ncER published annots (all 5 thresholds)
ncER boosted: unscored	0.0160024	5.80252	0.417301	6.30361e-22	0.132659	0.0641694	0.0387039	1.15515e-08	8.71656e-09	0.185092			ncER boosted(unscored) + baseline-LD + ncER published annots (all 5 thresholds)
ncER boosted: scored	0.0294354	5.89865	0.302617	1.55172e-27	0.199161	0.0900067	0.0269161	2.25019e-08	8.71585e-09	0.00983072			ncER boosted(scored) + baseline-LD + ncER published annots (all 5 thresholds)
