# Supplementary material for: Improving the informativeness of Mendelian disease-derived pathogenicity scores for common disease
Source: Nat Commun. 2020 Dec 7;11:6258. doi: 10.1038/s41467-020-20087-2 (PMC7721881; doi:10.1038/s41467-020-20087-2)
Supplement: Supplementary file 16 — Supplementary Dataset 13 [file 41467_2020_20087_MOESM16_ESM.xlsx]

## Sheet: Supplementary Data 13
Supplementary Data 13. Summary of 18 additional genome-wide scores and 47 baseline-LD model annotations. We provide a description of 18 additional genome-wide scores and 47 baseline-LD model annotations. These include 2 constraint-related annotations, 9 predicted regulatory annotations (7 epigenetic states and 2 predicted transcriptional/post-transcriptional regulatory effects), 7 gene-based anno…
18 additional scores and 86 baseline-LD annotations	Description	Coverage (% SNPs: # SNPs with non-zero annotation values in 9,997,231 low-freq + common SNPs from 1000G EUR Phase 3; baseline-LD annotations do not have missingness as values '0' carry informativeness)	Additional information	References
CDTS	Constrained noncoding regions; the absolute difference of the observed variation from the expected variation using 11,257 whole-genome sequences	0.571249		di Ilulio et al. 2018
CCR	Constrained coding regions; a region with no protein-changing variation over the largest stretch of coding sequence is assigned the highest constraint	0.00263233		Havrilla et al. 2019
DeepSEA: CTCF	Predicted epigenetic marks (CTCF); training a deep-learning model using a reference genome sequence and chromatin features (union across different cell types)	1		Zhou et al. 2015, 2018
DeepSEA: DNase	Predicted epigenetic marks (DNase); training a deep-learning model using a reference genome sequence and chromatin features (union across different cell types)	1		Zhou et al. 2015, 2018
DeepSEA: H3K27ac	Predicted epigenetic marks (H3K27ac); training a deep-learning model using a reference genome sequence and chromatin features (union across different cell types)	1		Zhou et al. 2015, 2018
DEEPSEA: H3K4me1	Predicted epigenetic marks (H3K4me1); training a deep-learning model using a reference genome sequence and chromatin features (union across different cell types)	1		Zhou et al. 2015, 2018
DEEPSEA: H3K4me2	Predicted epigenetic marks (H3K4me2); training a deep-learning model using a reference genome sequence and chromatin features (union across different cell types)	1		Zhou et al. 2015, 2018
DEEPSEA: H3K4me3	Predicted epigenetic marks (H3K4me3); training a deep-learning model using a reference genome sequence and chromatin features (union across different cell types)	1		Zhou et al. 2015, 2018
DEEPSEA: H3K9ac	Predicted epigenetic marks (H3K9ac); training a deep-learning model using a reference genome sequence and chromatin features (union across different cell types)	1		Zhou et al. 2015, 2018
DIS: DNA	DNA disease impact scores trained on de novo mutations (trained to classify HGMD mutations from other variants)	0.000159144		Zhou et al. 2019
DIS: RNA	RNA disease impact scores trained on de novo mutations (trained to classify HGMD mutations from other variants)	9.41261e-05		Zhou et al. 2019
pLI	Genes intolerant to loss-of-function mutations (SNPs around genes +-100kb annotated with pLI)	0.421078		Lek et al. 2016
LIMBR	Gene sub-region intolerance	0.00618901		Hayeck et al. 2019
Network connectivity: Saha	Genes with high network connectivity) in Saha et al. gene network (tissue: skin-sun-exposed; SNPs around genes +-100kb annotated with closeness centrality values)	0.157273		Kim et al. 2019
Network connectivity: Greene	Genes with high network connectivity) in Greene et al. gene network (tissue: thyroid-gland; SNPs around genes +-100kb annotated with closeness centrality values)	0.620433		Kim et al. 2019
Network connectivity: InWeb	Genes with high network connectivity) in InWeb PPI network (SNPs around genes +-100kb annotated with closeness centrality values)	0.574171		Kim et al. 2019
Network connectivity: Sonawane	Genes with high network connectivity) in Sonawane et al. gene network (tissue: testis; SNPs around genes +-100kb annotated with closeness centrality values)	0.497137		Kim et al. 2019
EDS (Enhancer Domain Score)	Genes with redundant enhancer domain (activity-linking EDS)	0.590298		Wang & Goldstein. preprint
base	Base (all SNPs annotated with 1) (part of baseline-LD-nofunct)	1		Finucane et al. 2015
Coding_UCSC	Coding	0.0160796	Based on RefSeq gene model; include some UTRs	UCSC
Coding_UCSC.flanking.500	Coding - flanking	0.067402		UCSC
Conserved_LindbladToh	Conserved (LindbladToh)	0.0285416		Lindblad-Toh et al. 2011
Conserved_LindbladToh.flanking.500	Conserved (LindbladToh) - flanking	0.336608		Lindblad-Toh et al. 2011
CTCF_Hoffman	CTCF binding	0.023919		Hoffman et al. 2013
CTCF_Hoffman.flanking.500	CTCF binding - flanking	0.0710133		Hoffman et al. 2013
DGF_ENCODE	Digital genomic footprint	0.138091		ENCODE Project Consortium 2012
DGF_ENCODE.flanking.500	Digital genomic footprint - flanking	0.540738		ENCODE Project Consortium 2012
DHS_peaks_Trynka	DHS peaks	0.112036		Trynka et al. 2013
DHS_Trynka	DHS	0.167956		Trynka et al. 2013
DHS_Trynka.flanking.500	DHS - flanking	0.497306		Trynka et al. 2013
Enhancer_Andersson	FANTOM5 Enhancer	0.00443163		Andersson et al. 2014
Enhancer_Andersson.flanking.500	FANTOM5 Enhancer - flanking	0.019164		Andersson et al. 2014
Enhancer_Hoffman	Enhancer (Hoffman)	0.0429644	Union of chromHMM and Segway annotations over six cell lines	Hoffman et al. 2013
Enhancer_Hoffman.flanking.500	Enhancer (Hoffman) - flanking	0.091369		Hoffman et al. 2013
FetalDHS_Trynka	Fetal DHS	0.0856168		Trynka et al. 2013
FetalDHS_Trynka.flanking.500	Fetal DHS - flanking	0.285203		Trynka et al. 2013
H3K27ac_Hnisz	H3K27ac (Hnisz)	0.393028		Hnisz et al. 2013
H3K27ac_Hnisz.flanking.500	H3K27ac (Hnisz) - flanking	0.424361		Hnisz et al. 2013
H3K27ac_PGC2	H3K27ac (PGC2)	0.272914		Ripke et al. 2014
H3K27ac_PGC2.flanking.500	H3K27ac (PGC2) - flanking	0.339695		Ripke et al. 2014
H3K4me1_peaks_Trynka	H3K4me1 peaks	0.17354		Trynka et al. 2013
H3K4me1_Trynka	H3K4me1	0.428916		Trynka et al. 2013
H3K4me1_Trynka.flanking.500	H3K4me1 - flanking	0.609783		Trynka et al. 2013
H3K4me3_peaks_Trynka	H3K4me3 peaks	0.0433675		Trynka et al. 2013
H3K4me3_Trynka	H3K4me3	0.137162		Trynka et al. 2013
H3K4me3_Trynka.flanking.500	H3K4me3 - flanking	0.259663		Trynka et al. 2013
H3K9ac_peaks_Trynka	H3K9ac peaks	0.0400088		Trynka et al. 2013
H3K9ac_Trynka	H3K9ac	0.129088		Trynka et al. 2013
H3K9ac_Trynka.flanking.500	H3K9ac - flanking	0.23449		Trynka et al. 2013
Intron_UCSC	Intron	0.394341	Based on RefSeq gene model	UCSC
Intron_UCSC.flanking.500	Intron - flanking	0.40483		UCSC
PromoterFlanking_Hoffman	Promoter-flanking	0.00859608	Union of chromHMM and Segway annotations over six cell lines	Hoffman et al. 2013
PromoterFlanking_Hoffman.flanking.500	Promoter-flanking - flanking	0.0339786		Hoffman et al. 2013
Promoter_UCSC	Promoter	0.0481179	Based on RefSeq gene model	UCSC
Promoter_UCSC.flanking.500	Promoter - flanking	0.0589342		UCSC
Repressed_Hoffman	Repressed	0.452761	Intersection of chromHMM and Segway annotations over six cell lines	Hoffman et al. 2013
Repressed_Hoffman.flanking.500	Repressed - flanking	0.708873		Hoffman et al. 2013
SuperEnhancer_Hnisz	Super enhancer	0.169819		Hnisz et al. 2013
SuperEnhancer_Hnisz.flanking.500	Super enhancer - flanking	0.17302		Hnisz et al. 2013
TFBS_ENCODE	Transcription factor binding site	0.133056		ENCODE Project Consortium 2012
TFBS_ENCODE.flanking.500	Transcription factor binding site - flanking	0.342905		ENCODE Project Consortium 2012
Transcr_Hoffman	Transcribed	0.35335	Union of chromHMM and Segway annotations over six cell lines	Hoffman et al. 2013
Transcr_Hoffman.flanking.500	Transcribed - flanking	0.764308		Hoffman et al. 2013
TSS_Hoffman	Transcription start site	0.0187553	Union of chromHMM and Segway annotations over six cell lines	Hoffman et al. 2013
TSS_Hoffman.flanking.500	Transcription start site - flanking	0.0356349		Hoffman et al. 2013
UTR_3_UCSC	3' UTR	0.0119441	Based on RefSeq gene model	UCSC
UTR_3_UCSC.flanking.500	3' UTR - flanking	0.0279352		UCSC
UTR_5_UCSC	5' UTR	0.00592754	Based on RefSeq gene model	UCSC
UTR_5_UCSC.flanking.500	5' UTR - flanking	0.0282141		UCSC
WeakEnhancer_Hoffman	Weak enhancer	0.0213568	Union of chromHMM and Segway annotations over six cell lines	Hoffman et al. 2013
WeakEnhancer_Hoffman.flanking.500	Weak enhancer - flanking	0.0894808		Hoffman et al. 2013
GERP.NS	GERP - NS score	0.893552		Davydov et al. 2010
GERP.RSsup4	GERP - RS score > 4	0.00941861		Davydov et al. 2010
MAFbin1	MAF bin 1 (part of baseline-LD-nofunct)	0.0610337	Designed to contain 10% of the common SNPs with MAF >=5%	Gazal et al. 2017
MAFbin2	MAF bin 2 (part of baseline-LD-nofunct)	0.0595419	Designed to contain 10% of the common SNPs with MAF >=5%	Gazal et al. 2017
MAFbin3	MAF bin 3 (part of baseline-LD-nofunct)	0.0593935	Designed to contain 10% of the common SNPs with MAF >=5%	Gazal et al. 2017
MAFbin4	MAF bin 4 (part of baseline-LD-nofunct)	0.0600429	Designed to contain 10% of the common SNPs with MAF >=5%	Gazal et al. 2017
MAFbin5	MAF bin 5 (part of baseline-LD-nofunct)	0.0586246	Designed to contain 10% of the common SNPs with MAF >=5%	Gazal et al. 2017
MAFbin6	MAF bin 6 (part of baseline-LD-nofunct)	0.0594148	Designed to contain 10% of the common SNPs with MAF >=5%	Gazal et al. 2017
MAFbin7	MAF bin 7 (part of baseline-LD-nofunct)	0.0594694	Designed to contain 10% of the common SNPs with MAF >=5%	Gazal et al. 2017
MAFbin8	MAF bin 8 (part of baseline-LD-nofunct)	0.0597648	Designed to contain 10% of the common SNPs with MAF >=5%	Gazal et al. 2017
MAFbin9	MAF bin 9 (part of baseline-LD-nofunct)	0.060284	Designed to contain 10% of the common SNPs with MAF >=5%	Gazal et al. 2017
MAFbin10	MAF bin 10 (part of baseline-LD-nofunct)	0.0587114	Designed to contain 10% of the common SNPs with MAF >=5%	Gazal et al. 2017
MAF_Adj_Predicted_Allele_Age	Predicted allele age (MAF adjusted) (part of baseline-LD-nofunct)	0.53562		Rasmussen et al. 2014; Gazal et al. 2017
MAF_Adj_LLD_AFR	LLD-AFR (part of baseline-LD-nofunct)	0.596281	Level of LD in 1000G African populations (MAF adjusted)	1000 Genomes Project 2015, Gazal et al. 2017
Recomb_Rate_10kb	Recombination rate (part of baseline-LD-nofunct)	0.996043	Computed in a +/-10kb window	McVean et al. 2004, Myers et al. 2005, Gazal et al. 2017
Nucleotide_Diversity_10kb	Nucleotide Diversity (part of baseline-LD-nofunct)	1	Computed in a +/-10kb window	1000 Genomes Project 2015, Gazal et al. 2017
Backgrd_Selection_Stat	Background selection statistics (part of baseline-LD-nofunct)	0.998613	For interprtation use, the score is 1 - (original score/1000)	McVicker et al. 2009
CpG_Content_50kb	CpG-content (part of baseline-LD-nofunct)	1	Computed in a +/-50kb window	Gazal et al. 2017
MAF_Adj_ASMC	ASMC (MAF adjusted)	0.570655	ASMC = ascertained sequentially Markovian coalescent	Palamara et al. 2018
GTEx_eQTL_MaxCPP	Fine-mapped GTEx eQTLs	0.0369893	MaxCPP = Maximal causal posterior probabilities	Hormozdiari et al. 2018
BLUEPRINT_H3K27acQTL_MaxCPP	Fine-mapped Blueprint H3K27ac QTLs	0.0679819	MaxCPP = Maximal causal posterior probabilities	Hormozdiari et al. 2018
BLUEPRINT_H3K4me1QTL_MaxCPP	Fine-mapped Blueprint H3K4me1 QTLs	0.0613717	MaxCPP = Maximal causal posterior probabilities	Hormozdiari et al. 2018
BLUEPRINT_DNA_methylation_MaxCPP	Fine-mapped Blueprint methylation QTLs	0.117791	MaxCPP = Maximal causal posterior probabilities	Hormozdiari et al. 2018
synonymous	Synonymous	0.00341204	Defined using ANNOVAR	Wang et al 2010
non_synonymous	Non-synonymous	0.00354308	Defined using ANNOVAR	Wang et al 2010
Conserved_Vertebrate_phastCons46way	Conserved (Vertebrate)	0.0325241		Siepel et al. 2005
Conserved_Vertebrate_phastCons46way.flanking.500	Conserved (Vertebrate) - flanking	0.413662		Siepel et al. 2005
Conserved_Mammal_phastCons46way	Conserved (Mammal)	0.0242087		Siepel et al. 2005
Conserved_Mammal_phastCons46way.flanking.500	Conserved (Mammal) - flanking	0.345773		Siepel et al. 2005
Conserved_Primate_phastCons46way	Conserved (Primate)	0.022147		Siepel et al. 2005
Conserved_Primate_phastCons46way.flanking.500	Conserved (Primate) - flanking	0.182067		Siepel et al. 2005
BivFlnk	Flanking bivalent TSS/enhancers	0.0142258		Kundaje et al. 2015
BivFlnk.flanking.500	Flanking bivalent TSS/enhancers - flanking	0.0321937		Kundaje et al. 2015
