# Supplementary material for: Improving the informativeness of Mendelian disease-derived pathogenicity scores for common disease
Source: Nat Commun. 2020 Dec 7;11:6258. doi: 10.1038/s41467-020-20087-2 (PMC7721881; doi:10.1038/s41467-020-20087-2)
Supplement: Supplementary file 17 — Supplementary Dataset 14 [file 41467_2020_20087_MOESM17_ESM.xlsx]

## Sheet: Supplementary Data 14
Supplementary Data 14. Informativeness for common disease of binary annotations derived from 18 additional genome-wide scores + 47 baseline-LD model annotations and corresponding boosted scores. We applied S-LDSC, conditional on the baseline-LD model and 8 Roadmap annotations (for annotations derived from published scores) or the baseline-LD model, 8 Roadmap annotations, and corresponding publish…
genome-wide scores + 47 baseline-LD model annotations and corresponding boosted scores.} We applied S-LDSC, conditional on the baseline-LD model and 8 Roadmap annotations (for annotations derived from published scores) or the baseline-LD model, 8 Roadmap annotations, and corresponding published annotations (for annotations derived from boosted scores) and meta-analyzed results across 41 independe…	prop snps	enrichment	enrichment se	enrichment p	tau*	tau* se	tau* p-val	Model
CDTS.published.perc99	0.00511763	9.25531	0.746446	2.01699e-15	0.348104	0.0563476	6.50075e-10	CDTS.published.perc99 + baseline-LD(v.2.1) + 4 ROADMAP (max across cell types) + 4 ROADMAP (average across cell types)
CTCF_DeepSEA_max.published.perc95	0.049634	0.363746	0.201931	0.00221444	-0.354347	0.0610985	6.64747e-09	CTCF_DeepSEA_max.published.perc95 + baseline-LD(v.2.1) + 4 ROADMAP (max across cell types) + 4 ROADMAP (average across cell types)
pLI.published.perc95	0.0297303	1.52798	0.0402141	3.21004e-19	0.027713	0.00573092	1.32674e-06	pLI.published.perc95 + baseline-LD(v.2.1) + 4 ROADMAP (max across cell types) + 4 ROADMAP (average across cell types)
EDS.published.perc995	0.00279207	1.2936	0.0939134	0.0490784	-0.0230629	0.00494559	3.11125e-06	EDS.published.perc995 + baseline-LD(v.2.1) + 4 ROADMAP (max across cell types) + 4 ROADMAP (average across cell types)
H3K4me3_DeepSEA_max.published.perc95	0.0477763	3.87375	0.22929	1.04942e-21	0.206895	0.0449208	4.10925e-06	H3K4me3_DeepSEA_max.published.perc95 + baseline-LD(v.2.1) + 4 ROADMAP (max across cell types) + 4 ROADMAP (average across cell types)
SkinSunExposed_closeness_centrality.published.perc995	0.00079196	0.965534	0.175962	0.723029	-0.0227998	0.00584276	9.531e-05	SkinSunExposed_closeness_centrality.published.perc995 + baseline-LD(v.2.1) + 4 ROADMAP (max across cell types) + 4 ROADMAP (average across cell types)
Testis_closeness_centrality.perc95	0.0242949	1.98342	0.0997942	1.72874e-22	0.0238202	0.00814299	0.00344187	Testis_closeness_centrality.perc95 + baseline-LD(v.2.1) + 4 ROADMAP (max across cell types) + 4 ROADMAP (average across cell types)
inweb_closeness_centrality.perc95	0.0283537	1.37704	0.0580996	6.67997e-09	-0.0154236	0.00554749	0.00543127	inweb_closeness_centrality.perc95 + baseline-LD(v.2.1) + 4 ROADMAP (max across cell types) + 4 ROADMAP (average across cell types)
H3K27ac_DeepSEA_max.published.perc95	0.0481156	3.7892	0.230259	1.15433e-19	0.142079	0.0621048	0.0221538	H3K27ac_DeepSEA_max.published.perc95 + baseline-LD(v.2.1) + 4 ROADMAP (max across cell types) + 4 ROADMAP (average across cell types)
Greene_thyroid.perc95	0.0309081	1.35173	0.0609484	5.91974e-07	-0.0123577	0.00554215	0.0257631	Greene_thyroid.perc95 + baseline-LD(v.2.1) + 4 ROADMAP (max across cell types) + 4 ROADMAP (average across cell types)
H3K9ac_DeepSEA_max.published.perc95	0.0480948	3.66567	0.217426	1.7018e-18	0.116403	0.053892	0.0307786	H3K9ac_DeepSEA_max.published.perc95 + baseline-LD(v.2.1) + 4 ROADMAP (max across cell types) + 4 ROADMAP (average across cell types)
H3K4me2_DeepSEA_max.published.perc95	0.0482559	3.66828	0.215517	3.08604e-19	0.0953102	0.049953	0.0563914	H3K4me2_DeepSEA_max.published.perc95 + baseline-LD(v.2.1) + 4 ROADMAP (max across cell types) + 4 ROADMAP (average across cell types)
LIMBR.perc95	0.0002523	2.31913	0.886402	0.432033	-0.0331523	0.0196823	0.0921103	LIMBR.perc95 + baseline-LD(v.2.1) + 4 ROADMAP (max across cell types) + 4 ROADMAP (average across cell types)
H3K4me1_DeepSEA_max.published.perc99	0.00939717	6.18228	0.51112	3.24986e-11	0.0544498	0.0593606	0.359	H3K4me1_DeepSEA_max.published.perc99 + baseline-LD(v.2.1) + 4 ROADMAP (max across cell types) + 4 ROADMAP (average across cell types)
CCR.published.perc90	0.000317388	3.95196	3.1071	0.60733	-0.0572249	0.0644257	0.374416	CCR.published.perc90 + baseline-LD(v.2.1) + 4 ROADMAP (max across cell types) + 4 ROADMAP (average across cell types)
DNase_DEEPSEA_MAX_ALL.perc95	0.0483975	3.34763	0.243665	1.2813e-12	0.012354	0.0591692	0.834611	DNase_DEEPSEA_MAX_ALL.perc95 + baseline-LD(v.2.1) + 4 ROADMAP (max across cell types) + 4 ROADMAP (average across cell types)
Boosted annot (18 annotations)	prop snps	enrichment	enrichment se	enrichment p	tau*	tau* se	tau* p-val	Model
H3K4me1_DEEPSEA_MAX_ALL_ratio1to4.perc99	0.00930406	9.68261	0.631558	2.64177e-22	0.563654	0.0793804	1.2415e-12	H3K4me1_DEEPSEA_MAX_ALL_ratio1to4.perc99 + baseline-LD(v.2.1) + published (all 5 thresholds) + 4 ROADMAP (max across cell types) + 4 ROADMAP (average across cell types)
H3K27ac_DEEPSEA_MAX_ALL_ratio1to4.perc99	0.00910477	9.19571	0.687197	1.33014e-21	0.534169	0.0806744	3.56076e-11	H3K27ac_DEEPSEA_MAX_ALL_ratio1to4.perc99 + baseline-LD(v.2.1) + published (all 5 thresholds) + 4 ROADMAP (max across cell types) + 4 ROADMAP (average across cell types)
DNA_DIS.perc90	0.0981633	2.99635	0.159569	6.28316e-31	0.232092	0.0366291	2.35387e-10	DNA_DIS.perc90 + baseline-LD(v.2.1) + published (all 5 thresholds) + 4 ROADMAP (max across cell types) + 4 ROADMAP (average across cell types)
Greene_thyroid_ratio1to4.perc90	0.0942223	1.97958	0.09005	1.72643e-26	0.0936227	0.0151149	5.8632e-10	Greene_thyroid_ratio1to4.perc90 + baseline-LD(v.2.1) + published (all 5 thresholds) + 4 ROADMAP (max across cell types) + 4 ROADMAP (average across cell types)
DNase_DEEPSEA_MAX_ALL_ratio1to4.perc90	0.0972343	3.69314	0.267772	4.92255e-24	0.685326	0.113032	1.33523e-09	DNase_DEEPSEA_MAX_ALL_ratio1to4.perc90 + baseline-LD(v.2.1) + published (all 5 thresholds) + 4 ROADMAP (max across cell types) + 4 ROADMAP (average across cell types)
havrilla_ccr_ratio1to4.perc995	0.00463786	7.84531	0.654738	3.98951e-10	0.510881	0.0891882	1.01545e-08	havrilla_ccr_ratio1to4.perc995 + baseline-LD(v.2.1) + published (all 5 thresholds) + 4 ROADMAP (max across cell types) + 4 ROADMAP (average across cell types)
LIMBR_ratio1to4.perc95	0.0510808	0.343576	0.032321	1.15607e-31	0.036084	0.00643852	2.08988e-08	LIMBR_ratio1to4.perc95 + baseline-LD(v.2.1) + published (all 5 thresholds) + 4 ROADMAP (max across cell types) + 4 ROADMAP (average across cell types)
H3K9ac_DEEPSEA_MAX_ALL_ratio1to4.perc99	0.00914386	8.58479	0.585634	6.8924e-21	0.382332	0.0717541	9.90988e-08	H3K9ac_DEEPSEA_MAX_ALL_ratio1to4.perc99 + baseline-LD(v.2.1) + published (all 5 thresholds) + 4 ROADMAP (max across cell types) + 4 ROADMAP (average across cell types)
inweb_closeness_centrality_ratio1to4.class1	0.0754907	1.93259	0.0893264	2.71311e-23	0.075328	0.0149476	4.66788e-07	inweb_closeness_centrality_ratio1to4.class1 + baseline-LD(v.2.1) + published (all 5 thresholds) + 4 ROADMAP (max across cell types) + 4 ROADMAP (average across cell types)
H3K4me3_DEEPSEA_MAX_ALL_ratio1to4.perc99	0.0091759	8.61383	0.558271	4.33978e-22	0.375567	0.079466	2.28838e-06	H3K4me3_DEEPSEA_MAX_ALL_ratio1to4.perc99 + baseline-LD(v.2.1) + published (all 5 thresholds) + 4 ROADMAP (max across cell types) + 4 ROADMAP (average across cell types)
Testis_closeness_centrality_ratio1to4.class1	0.10063	2.12099	0.0914241	1.5342e-39	0.0848701	0.0180236	2.49148e-06	Testis_closeness_centrality_ratio1to4.class1 + baseline-LD(v.2.1) + published (all 5 thresholds) + 4 ROADMAP (max across cell types) + 4 ROADMAP (average across cell types)
CDTS_gnomAD_ratio1to4.perc995	0.0043094	10.2054	0.803537	1.39739e-13	0.248232	0.0562608	1.02341e-05	CDTS_gnomAD_ratio1to4.perc995 + baseline-LD(v.2.1) + published (all 5 thresholds) + 4 ROADMAP (max across cell types) + 4 ROADMAP (average across cell types)
RNA_DIS.perc90	0.101808	2.20374	0.0954476	2.92014e-37	0.0661408	0.015702	2.52848e-05	RNA_DIS.perc90 + baseline-LD(v.2.1) + published (all 5 thresholds) + 4 ROADMAP (max across cell types) + 4 ROADMAP (average across cell types)
CTCF_DEEPSEA_MAX_ALL_ratio1to4.perc90	0.0975161	2.30645	0.125552	6.48035e-17	0.109945	0.0308919	0.00037223	CTCF_DEEPSEA_MAX_ALL_ratio1to4.perc90 + baseline-LD(v.2.1) + published (all 5 thresholds) + 4 ROADMAP (max across cell types) + 4 ROADMAP (average across cell types)
EDS_cont_ratio1to4.perc999	0.000830711	0.843569	0.293955	0.0570417	-0.0286331	0.0094571	0.00246434	EDS_cont_ratio1to4.perc999 + baseline-LD(v.2.1) + published (all 5 thresholds) + 4 ROADMAP (max across cell types) + 4 ROADMAP (average across cell types)
pLI_ratio1to4.perc95	0.0454241	1.1996	0.0406282	1.54918e-05	0.0147488	0.00772283	0.0561629	pLI_ratio1to4.perc95 + baseline-LD(v.2.1) + published (all 5 thresholds) + 4 ROADMAP (max across cell types) + 4 ROADMAP (average across cell types)
SkinSunExposed_closeness_centrality_ratio1to4.perc95	0.0472368	1.23321	0.0511648	0.000101974	-0.0179199	0.0119391	0.133371	SkinSunExposed_closeness_centrality_ratio1to4.perc95 + baseline-LD(v.2.1) + published (all 5 thresholds) + 4 ROADMAP (max across cell types) + 4 ROADMAP (average across cell types)
H3K4me2_DEEPSEA_MAX_ALL_ratio1to4.perc95	0.0480759	4.1441	0.28515	1.35293e-21	-0.0575899	0.063259	0.36262	H3K4me2_DEEPSEA_MAX_ALL_ratio1to4.perc95 + baseline-LD(v.2.1) + published (all 5 thresholds) + 4 ROADMAP (max across cell types) + 4 ROADMAP (average across cell types)
Boosted baseline-LD annot (47 annotations)	prop snps	enrichment	enrichment se	enrichment p	tau*	tau* se	tau* p-val	Model
H3K9ac_peaks_Trynka.perc90	0.0962663	3.49781	0.164607	8.024e-27	0.663813	0.0655004	3.88397e-24	H3K9ac_peaks_Trynka.perc90 + baseline-LD(v.2.1) + 4 ROADMAP (max across cell types) + 4 ROADMAP (average across cell types)
Nucleotide_Diversity_10kb.perc99	0.016765	0.495566	0.0631547	3.83009e-06	0.0781905	0.00808672	4.0838e-22	Nucleotide_Diversity_10kb.perc99 + baseline-LD(v.2.1) + 4 ROADMAP (max across cell types) + 4 ROADMAP (average across cell types)
MAF_Adj_LLD_AFR.perc95	0.0795275	0.629181	0.0313298	5.08606e-12	0.0940488	0.0099537	3.43283e-21	MAF_Adj_LLD_AFR.perc95 + baseline-LD(v.2.1) + 4 ROADMAP (max across cell types) + 4 ROADMAP (average across cell types)
MAF_Adj_ASMC.class1	0.247667	0.450204	0.0134514	1.23221e-38	0.131517	0.0154445	1.65876e-17	MAF_Adj_ASMC.class1 + baseline-LD(v.2.1) + 4 ROADMAP (max across cell types) + 4 ROADMAP (average across cell types)
MAF_Adj_Predicted_Allele_Age.class1	0.130488	0.434924	0.020254	5.30974e-28	0.0936406	0.0115918	6.57583e-16	MAF_Adj_Predicted_Allele_Age.class1 + baseline-LD(v.2.1) + 4 ROADMAP (max across cell types) + 4 ROADMAP (average across cell types)
H3K9ac_Trynka.perc95	0.0474976	5.38524	0.311456	2.26525e-34	0.764866	0.0949695	8.02569e-16	H3K9ac_Trynka.perc95 + baseline-LD(v.2.1) + 4 ROADMAP (max across cell types) + 4 ROADMAP (average across cell types)
Promoter_UCSC.perc90	0.0955031	2.76451	0.149094	3.80099e-29	0.269963	0.0376297	7.27263e-13	Promoter_UCSC.perc90 + baseline-LD(v.2.1) + 4 ROADMAP (max across cell types) + 4 ROADMAP (average across cell types)
Conserved_Primate_phastCons46way.perc95	0.0442614	6.1494	0.271908	1.49068e-29	0.378328	0.0565406	2.21255e-11	Conserved_Primate_phastCons46way.perc95 + baseline-LD(v.2.1) + 4 ROADMAP (max across cell types) + 4 ROADMAP (average across cell types)
H3K4me3_Trynka.perc95	0.0472249	4.78404	0.264292	4.41145e-29	0.477244	0.0717748	2.94731e-11	H3K4me3_Trynka.perc95 + baseline-LD(v.2.1) + 4 ROADMAP (max across cell types) + 4 ROADMAP (average across cell types)
synonymous.perc995	0.00450533	6.86116	0.489956	3.71009e-16	0.371915	0.0593721	3.74889e-10	synonymous.perc995 + baseline-LD(v.2.1) + 4 ROADMAP (max across cell types) + 4 ROADMAP (average across cell types)
Recomb_Rate_10kb.class1	0.283432	1.14813	0.0177326	1.21194e-09	-0.0828065	0.0134553	7.54696e-10	Recomb_Rate_10kb.class1 + baseline-LD(v.2.1) + 4 ROADMAP (max across cell types) + 4 ROADMAP (average across cell types)
H3K27ac_Hnisz.perc90	0.0970221	3.39068	0.213117	6.97623e-35	0.338295	0.0575578	4.16572e-09	H3K27ac_Hnisz.perc90 + baseline-LD(v.2.1) + 4 ROADMAP (max across cell types) + 4 ROADMAP (average across cell types)
DGF_ENCODE.perc995	0.00465748	9.66505	1.03391	2.22961e-12	0.338527	0.0631621	8.33838e-08	DGF_ENCODE.perc995 + baseline-LD(v.2.1) + 4 ROADMAP (max across cell types) + 4 ROADMAP (average across cell types)
BLUEPRINT_DNA_methylation_MaxCPP.class1	0.087952	2.75261	0.129503	7.8458e-30	0.0917934	0.0174554	1.45051e-07	BLUEPRINT_DNA_methylation_MaxCPP.class1 + baseline-LD(v.2.1) + 4 ROADMAP (max across cell types) + 4 ROADMAP (average across cell types)
UTR_3_UCSC.perc95	0.0465854	3.03219	0.166299	1.76645e-20	0.203333	0.0393387	2.35646e-07	UTR_3_UCSC.perc95 + baseline-LD(v.2.1) + 4 ROADMAP (max across cell types) + 4 ROADMAP (average across cell types)
BLUEPRINT_H3K4me1QTL_MaxCPP.perc99	0.0161665	2.36433	0.408886	0.0118522	-0.28571	0.055611	2.78177e-07	BLUEPRINT_H3K4me1QTL_MaxCPP.perc99 + baseline-LD(v.2.1) + 4 ROADMAP (max across cell types) + 4 ROADMAP (average across cell types)
BivFlnk.perc99	0.00941075	7.39839	0.492894	4.1259e-18	0.257568	0.0550882	2.93158e-06	BivFlnk.perc99 + baseline-LD(v.2.1) + 4 ROADMAP (max across cell types) + 4 ROADMAP (average across cell types)
SuperEnhancer_Hnisz.perc90	0.0969738	2.90231	0.154877	1.3936e-37	0.103353	0.0225301	4.48995e-06	SuperEnhancer_Hnisz.perc90 + baseline-LD(v.2.1) + 4 ROADMAP (max across cell types) + 4 ROADMAP (average across cell types)
Repressed_Hoffman.perc999	0.00109794	1.54542	0.317031	0.172135	0.0455261	0.0100283	5.63198e-06	Repressed_Hoffman.perc999 + baseline-LD(v.2.1) + 4 ROADMAP (max across cell types) + 4 ROADMAP (average across cell types)
Conserved_Mammal_phastCons46way.perc95	0.0445938	5.40461	0.258198	1.06844e-28	0.232664	0.0517215	6.84687e-06	Conserved_Mammal_phastCons46way.perc95 + baseline-LD(v.2.1) + 4 ROADMAP (max across cell types) + 4 ROADMAP (average across cell types)
TFBS_ENCODE.class1	0.102861	3.24171	0.261209	8.88415e-20	0.43447	0.105465	3.79557e-05	TFBS_ENCODE.class1 + baseline-LD(v.2.1) + 4 ROADMAP (max across cell types) + 4 ROADMAP (average across cell types)
CpG_Content_50kb.perc999	0.000854364	0.693919	0.373369	0.523789	-0.0495271	0.0120683	4.06212e-05	CpG_Content_50kb.perc999 + baseline-LD(v.2.1) + 4 ROADMAP (max across cell types) + 4 ROADMAP (average across cell types)
non_synonymous.perc995	0.00397674	7.74332	0.705228	2.69103e-12	0.334124	0.0836984	6.55169e-05	non_synonymous.perc995 + baseline-LD(v.2.1) + 4 ROADMAP (max across cell types) + 4 ROADMAP (average across cell types)
Conserved_Vertebrate_phastCons46way.perc99	0.00784495	8.62263	0.742238	2.7641e-18	-0.281982	0.071457	7.94066e-05	Conserved_Vertebrate_phastCons46way.perc99 + baseline-LD(v.2.1) + 4 ROADMAP (max across cell types) + 4 ROADMAP (average across cell types)
GTEx_eQTL_MaxCPP.perc999	0.00167551	7.3156	1.00309	2.58079e-07	0.113097	0.0291104	0.000102287	GTEx_eQTL_MaxCPP.perc999 + baseline-LD(v.2.1) + 4 ROADMAP (max across cell types) + 4 ROADMAP (average across cell types)
Conserved_LindbladToh.perc95	0.0452016	5.34051	0.241508	2.53074e-29	0.202583	0.0545148	0.000202315	Conserved_LindbladToh.perc95 + baseline-LD(v.2.1) + 4 ROADMAP (max across cell types) + 4 ROADMAP (average across cell types)
Coding_UCSC.perc99	0.00847033	5.97558	0.533448	7.59184e-12	0.349985	0.0948134	0.000223106	Coding_UCSC.perc99 + baseline-LD(v.2.1) + 4 ROADMAP (max across cell types) + 4 ROADMAP (average across cell types)
GERP.NS.perc95	0.0465722	6.08126	0.314356	6.31319e-28	0.383982	0.109018	0.000427988	GERP.NS.perc95 + baseline-LD(v.2.1) + 4 ROADMAP (max across cell types) + 4 ROADMAP (average across cell types)
H3K27ac_PGC2.perc90	0.0971147	3.19079	0.206432	8.16954e-31	0.187346	0.0545575	0.000594928	H3K27ac_PGC2.perc90 + baseline-LD(v.2.1) + 4 ROADMAP (max across cell types) + 4 ROADMAP (average across cell types)
DHS_peaks_Trynka.perc95	0.0482614	4.99518	0.420619	8.26112e-22	0.386472	0.112845	0.000615222	DHS_peaks_Trynka.perc95 + baseline-LD(v.2.1) + 4 ROADMAP (max across cell types) + 4 ROADMAP (average across cell types)
H3K4me1_Trynka.perc90	0.0974961	3.37981	0.242127	2.05912e-27	0.365972	0.109633	0.000843421	H3K4me1_Trynka.perc90 + baseline-LD(v.2.1) + 4 ROADMAP (max across cell types) + 4 ROADMAP (average across cell types)
DHS_Trynka.perc95	0.0486667	4.63194	0.441377	6.5205e-19	0.318889	0.108013	0.00315407	DHS_Trynka.perc95 + baseline-LD(v.2.1) + 4 ROADMAP (max across cell types) + 4 ROADMAP (average across cell types)
BLUEPRINT_H3K27acQTL_MaxCPP.perc95	0.0804255	2.53526	0.114122	5.93632e-23	0.0547505	0.021295	0.010139	BLUEPRINT_H3K27acQTL_MaxCPP.perc95 + baseline-LD(v.2.1) + 4 ROADMAP (max across cell types) + 4 ROADMAP (average across cell types)
FetalDHS_Trynka.perc95	0.0481452	4.81463	0.449565	1.93953e-19	0.293511	0.114521	0.0103786	FetalDHS_Trynka.perc95 + baseline-LD(v.2.1) + 4 ROADMAP (max across cell types) + 4 ROADMAP (average across cell types)
H3K4me3_peaks_Trynka.perc95	0.0475768	4.01278	0.277902	8.60795e-17	0.167726	0.0838249	0.0454016	H3K4me3_peaks_Trynka.perc95 + baseline-LD(v.2.1) + 4 ROADMAP (max across cell types) + 4 ROADMAP (average across cell types)
PromoterFlanking_Hoffman.perc95	0.0489261	2.11259	0.191378	5.39505e-07	0.148959	0.0770979	0.05335	PromoterFlanking_Hoffman.perc95 + baseline-LD(v.2.1) + 4 ROADMAP (max across cell types) + 4 ROADMAP (average across cell types)
Transcr_Hoffman.perc95	0.0449607	1.26279	0.0700929	0.000291064	-0.0377122	0.0203872	0.0643423	Transcr_Hoffman.perc95 + baseline-LD(v.2.1) + 4 ROADMAP (max across cell types) + 4 ROADMAP (average across cell types)
Intron_UCSC.perc95	0.0462157	0.985214	0.0939148	0.707758	-0.0441087	0.0350223	0.207869	Intron_UCSC.perc95 + baseline-LD(v.2.1) + 4 ROADMAP (max across cell types) + 4 ROADMAP (average across cell types)
TSS_Hoffman.class1	0.0186377	6.09537	0.513557	1.92675e-19	0.0742581	0.0600165	0.215978	TSS_Hoffman.class1 + baseline-LD(v.2.1) + 4 ROADMAP (max across cell types) + 4 ROADMAP (average across cell types)
Backgrd_Selection_Stat.perc95	0.0458773	1.77642	0.0717765	1.26941e-17	-0.0161099	0.013989	0.24948	Backgrd_Selection_Stat.perc95 + baseline-LD(v.2.1) + 4 ROADMAP (max across cell types) + 4 ROADMAP (average across cell types)
Enhancer_Andersson.perc95	0.0494154	3.07065	0.255046	1.02459e-14	0.034381	0.0378131	0.363227	Enhancer_Andersson.perc95 + baseline-LD(v.2.1) + 4 ROADMAP (max across cell types) + 4 ROADMAP (average across cell types)
Enhancer_Hoffman.perc95	0.0487229	3.61323	0.270674	1.04174e-18	-0.0375864	0.0451519	0.405159	Enhancer_Hoffman.perc95 + baseline-LD(v.2.1) + 4 ROADMAP (max across cell types) + 4 ROADMAP (average across cell types)
WeakEnhancer_Hoffman.perc95	0.04922	2.01379	0.127599	2.82397e-09	-0.0511827	0.0614969	0.40525	WeakEnhancer_Hoffman.perc95 + baseline-LD(v.2.1) + 4 ROADMAP (max across cell types) + 4 ROADMAP (average across cell types)
H3K4me1_peaks_Trynka.perc95	0.0480732	3.43043	0.227231	3.34607e-14	-0.0247526	0.0635071	0.696714	H3K4me1_peaks_Trynka.perc95 + baseline-LD(v.2.1) + 4 ROADMAP (max across cell types) + 4 ROADMAP (average across cell types)
UTR_5_UCSC.perc95	0.0469129	2.54252	0.163528	1.302e-14	0.00887449	0.0515298	0.863264	UTR_5_UCSC.perc95 + baseline-LD(v.2.1) + 4 ROADMAP (max across cell types) + 4 ROADMAP (average across cell types)
GERP.RSsup4.perc95	0.0459411	4.6569	0.262294	2.99449e-23	0.0057088	0.0485011	0.906302	GERP.RSsup4.perc95 + baseline-LD(v.2.1) + 4 ROADMAP (max across cell types) + 4 ROADMAP (average across cell types)
CTCF_Hoffman.perc95	0.0500981	1.2564	0.175517	0.472142	-0.00304783	0.0441341	0.944943	CTCF_Hoffman.perc95 + baseline-LD(v.2.1) + 4 ROADMAP (max across cell types) + 4 ROADMAP (average across cell types)
baseline-LD v.2.1	prop snps	enrichment	enrichment se	enrichment p	tau*	tau* se	tau* p-val	Model
base	1	n/a	n/a	n/a	n/a	n/a	n/a	baselineLD + 4 ROADMAP (max across cell types) + 4 ROADMAP (average across cell types)
Coding_UCSC	0.0142749	4.62764	0.309139	3.57516e-14	0.280887	0.0510441	3.73746e-08	baselineLD + 4 ROADMAP (max across cell types) + 4 ROADMAP (average across cell types)
Coding_UCSC.extend.500	0.0636618	2.14552	0.154874	5.95377e-13	-0.229309	0.0462743	7.21718e-07	baselineLD + 4 ROADMAP (max across cell types) + 4 ROADMAP (average across cell types)
Conserved_LindbladToh	0.0256851	6.97483	0.433295	6.95901e-23	0.184278	0.082061	0.0247282	baselineLD + 4 ROADMAP (max across cell types) + 4 ROADMAP (average across cell types)
Conserved_LindbladToh.extend.500	0.330412	1.6908	0.0387313	8.2361e-26	-0.0640208	0.0419893	0.127336	baselineLD + 4 ROADMAP (max across cell types) + 4 ROADMAP (average across cell types)
CTCF_Hoffman	0.0238662	0.282616	0.203892	0.011846	-0.120615	0.0453963	0.00788534	baselineLD + 4 ROADMAP (max across cell types) + 4 ROADMAP (average across cell types)
CTCF_Hoffman.extend.500	0.0708357	0.648493	0.0975839	0.00378315	-0.121829	0.0426415	0.00427581	baselineLD + 4 ROADMAP (max across cell types) + 4 ROADMAP (average across cell types)
DGF_ENCODE	0.136006	2.46424	0.222384	7.58966e-12	0.214508	0.0775448	0.00567069	baselineLD + 4 ROADMAP (max across cell types) + 4 ROADMAP (average across cell types)
DGF_ENCODE.extend.500	0.53847	1.38412	0.0545307	2.28151e-18	0.00381853	0.0467684	0.934927	baselineLD + 4 ROADMAP (max across cell types) + 4 ROADMAP (average across cell types)
DHS_peaks_Trynka	0.110583	2.1336	0.207565	2.97311e-08	0.0105527	0.071676	0.882953	baselineLD + 4 ROADMAP (max across cell types) + 4 ROADMAP (average across cell types)
DHS_Trynka	0.166201	1.81197	0.154885	1.65741e-07	-0.339341	0.0733872	3.76439e-06	baselineLD + 4 ROADMAP (max across cell types) + 4 ROADMAP (average across cell types)
DHS_Trynka.extend.500	0.496042	1.36994	0.0372165	4.26012e-17	0.0222247	0.0411926	0.589521	baselineLD + 4 ROADMAP (max across cell types) + 4 ROADMAP (average across cell types)
Enhancer_Andersson	0.00432768	3.24798	0.876523	0.0245672	-0.0129919	0.0511035	0.799321	baselineLD + 4 ROADMAP (max across cell types) + 4 ROADMAP (average across cell types)
Enhancer_Andersson.extend.500	0.0190351	2.76898	0.4015	7.66437e-05	0.0318468	0.0512742	0.534529	baselineLD + 4 ROADMAP (max across cell types) + 4 ROADMAP (average across cell types)
Enhancer_Hoffman	0.0419892	2.97132	0.188197	2.39801e-14	-0.0167332	0.0539177	0.756297	baselineLD + 4 ROADMAP (max across cell types) + 4 ROADMAP (average across cell types)
Enhancer_Hoffman.extend.500	0.0898451	2.71329	0.188177	8.8321e-24	0.0589702	0.054204	0.276625	baselineLD + 4 ROADMAP (max across cell types) + 4 ROADMAP (average across cell types)
FetalDHS_Trynka	0.0839308	2.5074	0.188876	1.49399e-11	0.0552065	0.0797354	0.488704	baselineLD + 4 ROADMAP (max across cell types) + 4 ROADMAP (average across cell types)
FetalDHS_Trynka.extend.500	0.283362	1.65412	0.0759659	7.64609e-16	-0.0532805	0.0476028	0.263024	baselineLD + 4 ROADMAP (max across cell types) + 4 ROADMAP (average across cell types)
H3K27ac_Hnisz	0.389076	1.62085	0.0632932	2.24071e-39	-0.0759772	0.0797672	0.34085	baselineLD + 4 ROADMAP (max across cell types) + 4 ROADMAP (average across cell types)
H3K27ac_Hnisz.extend.500	0.420486	1.58321	0.05767	4.75928e-35	0.0921569	0.0808489	0.254342	baselineLD + 4 ROADMAP (max across cell types) + 4 ROADMAP (average across cell types)
H3K27ac_PGC2	0.268778	1.98803	0.0980798	2.10218e-26	0.0381315	0.0694349	0.582889	baselineLD + 4 ROADMAP (max across cell types) + 4 ROADMAP (average across cell types)
H3K27ac_PGC2.extend.500	0.335206	1.75829	0.0735521	2.6047e-33	-0.00667699	0.061868	0.914057	baselineLD + 4 ROADMAP (max across cell types) + 4 ROADMAP (average across cell types)
H3K4me1_peaks_Trynka	0.169823	2.00806	0.105541	6.11614e-12	-0.0739803	0.0895765	0.408867	baselineLD + 4 ROADMAP (max across cell types) + 4 ROADMAP (average across cell types)
H3K4me1_Trynka	0.423685	1.66433	0.0616228	1.32387e-25	0.119676	0.0783061	0.126435	baselineLD + 4 ROADMAP (max across cell types) + 4 ROADMAP (average across cell types)
H3K4me1_Trynka.extend.500	0.605819	1.35689	0.0281136	4.081e-33	-0.0779666	0.0382205	0.0413589	baselineLD + 4 ROADMAP (max across cell types) + 4 ROADMAP (average across cell types)
H3K4me3_peaks_Trynka	0.0416488	2.62919	0.235602	4.30063e-07	-0.133854	0.0588347	0.0229009	baselineLD + 4 ROADMAP (max across cell types) + 4 ROADMAP (average across cell types)
H3K4me3_Trynka	0.133011	2.51387	0.154393	1.48371e-22	0.120481	0.0534076	0.024078	baselineLD + 4 ROADMAP (max across cell types) + 4 ROADMAP (average across cell types)
H3K4me3_Trynka.extend.500	0.255139	1.95986	0.0982386	1.23229e-27	0.0576955	0.0400705	0.14991	baselineLD + 4 ROADMAP (max across cell types) + 4 ROADMAP (average across cell types)
H3K9ac_peaks_Trynka	0.0384595	2.81238	0.301085	3.62734e-06	-0.069789	0.096682	0.470392	baselineLD + 4 ROADMAP (max across cell types) + 4 ROADMAP (average across cell types)
H3K9ac_Trynka	0.125413	2.38856	0.180544	1.31791e-18	-0.0387446	0.11265	0.730893	baselineLD + 4 ROADMAP (max across cell types) + 4 ROADMAP (average across cell types)
H3K9ac_Trynka.extend.500	0.229855	1.90515	0.0996861	1.72214e-24	-0.0894324	0.0438545	0.0414203	baselineLD + 4 ROADMAP (max across cell types) + 4 ROADMAP (average across cell types)
Intron_UCSC	0.387473	1.1755	0.0147031	1.09154e-17	0.46765	0.266529	0.079329	baselineLD + 4 ROADMAP (max across cell types) + 4 ROADMAP (average across cell types)
Intron_UCSC.extend.500	0.396796	1.25768	0.0167916	1.22785e-29	-0.486523	0.26167	0.0629844	baselineLD + 4 ROADMAP (max across cell types) + 4 ROADMAP (average across cell types)
PromoterFlanking_Hoffman	0.00830845	0.738895	0.488734	0.401495	-0.115922	0.0550186	0.0351204	baselineLD + 4 ROADMAP (max across cell types) + 4 ROADMAP (average across cell types)
PromoterFlanking_Hoffman.extend.500	0.0331865	1.40902	0.175856	0.0798222	-0.20131	0.0433575	3.43343e-06	baselineLD + 4 ROADMAP (max across cell types) + 4 ROADMAP (average across cell types)
Promoter_UCSC	0.0463455	2.04424	0.158027	1.38593e-07	0.00732623	0.0995617	0.941341	baselineLD + 4 ROADMAP (max across cell types) + 4 ROADMAP (average across cell types)
Promoter_UCSC.extend.500	0.0569346	1.88092	0.130747	2.74716e-09	-0.176015	0.0934048	0.0595069	baselineLD + 4 ROADMAP (max across cell types) + 4 ROADMAP (average across cell types)
Repressed_Hoffman	0.460873	0.690994	0.0441621	7.60879e-12	0.0572171	0.0366566	0.118549	baselineLD + 4 ROADMAP (max across cell types) + 4 ROADMAP (average across cell types)
Repressed_Hoffman.extend.500	0.718511	0.69937	0.0283432	3.30708e-40	-0.00452559	0.0265026	0.864412	baselineLD + 4 ROADMAP (max across cell types) + 4 ROADMAP (average across cell types)
SuperEnhancer_Hnisz	0.16721	2.04963	0.0959498	6.05755e-46	0.108311	0.208543	0.603501	baselineLD + 4 ROADMAP (max across cell types) + 4 ROADMAP (average across cell types)
SuperEnhancer_Hnisz.extend.500	0.170383	2.05261	0.0985505	1.07836e-46	-0.0900678	0.207688	0.664529	baselineLD + 4 ROADMAP (max across cell types) + 4 ROADMAP (average across cell types)
TFBS_ENCODE	0.131228	2.53405	0.185631	1.43559e-16	0.157981	0.0643613	0.0141042	baselineLD + 4 ROADMAP (max across cell types) + 4 ROADMAP (average across cell types)
TFBS_ENCODE.extend.500	0.341215	1.52059	0.0670143	2.13226e-15	-0.0561482	0.0466058	0.228301	baselineLD + 4 ROADMAP (max across cell types) + 4 ROADMAP (average across cell types)
Transcr_Hoffman	0.345968	1.1201	0.032088	0.00595728	0.0598213	0.0309849	0.0535249	baselineLD + 4 ROADMAP (max across cell types) + 4 ROADMAP (average across cell types)
Transcr_Hoffman.extend.500	0.762095	0.958419	0.0104096	0.00750346	0.00593435	0.0225024	0.791995	baselineLD + 4 ROADMAP (max across cell types) + 4 ROADMAP (average across cell types)
TSS_Hoffman	0.0178321	5.60686	0.513495	3.11505e-17	0.0478672	0.0939049	0.610233	baselineLD + 4 ROADMAP (max across cell types) + 4 ROADMAP (average across cell types)
TSS_Hoffman.extend.500	0.0343534	4.15323	0.319784	5.62511e-23	0.0487722	0.0590822	0.40909	baselineLD + 4 ROADMAP (max across cell types) + 4 ROADMAP (average across cell types)
UTR_3_UCSC	0.0111859	3.09429	0.248507	1.05212e-07	-0.0106871	0.0572991	0.852042	baselineLD + 4 ROADMAP (max across cell types) + 4 ROADMAP (average across cell types)
UTR_3_UCSC.extend.500	0.0264553	2.01693	0.170361	3.75058e-06	-0.0910921	0.0297341	0.00218722	baselineLD + 4 ROADMAP (max across cell types) + 4 ROADMAP (average across cell types)
UTR_5_UCSC	0.00548417	2.86173	0.403016	0.00455393	-0.0495432	0.0286426	0.0836828	baselineLD + 4 ROADMAP (max across cell types) + 4 ROADMAP (average across cell types)
UTR_5_UCSC.extend.500	0.0268651	2.0454	0.191823	7.43248e-06	-0.0363251	0.0306876	0.236529	baselineLD + 4 ROADMAP (max across cell types) + 4 ROADMAP (average across cell types)
WeakEnhancer_Hoffman	0.0209872	2.08005	0.228448	0.000161049	-0.000819874	0.0426353	0.984658	baselineLD + 4 ROADMAP (max across cell types) + 4 ROADMAP (average across cell types)
WeakEnhancer_Hoffman.extend.500	0.0887866	1.54109	0.07613	4.18485e-10	-0.110238	0.0509589	0.0305197	baselineLD + 4 ROADMAP (max across cell types) + 4 ROADMAP (average across cell types)
GERP.NS	n/a	1.65864	0.0295083	1.3698e-35	0.254265	0.0637787	6.7008e-05	baselineLD + 4 ROADMAP (max across cell types) + 4 ROADMAP (average across cell types)
GERP.RSsup4	0.00814993	8.93526	0.672452	4.76068e-20	0.233011	0.0610419	0.000134955	baselineLD + 4 ROADMAP (max across cell types) + 4 ROADMAP (average across cell types)
MAFbin1	0.102357	0.529328	0.0199267	5.24759e-26	0.088345	0.00968141	7.15922e-20	baselineLD + 4 ROADMAP (max across cell types) + 4 ROADMAP (average across cell types)
MAFbin2	0.0998554	0.618283	0.0269357	8.31284e-16	0.10796	0.00719763	7.40937e-51	baselineLD + 4 ROADMAP (max across cell types) + 4 ROADMAP (average across cell types)
MAFbin3	0.0996066	0.681428	0.0271648	8.45079e-15	0.129251	0.0115172	3.16411e-29	baselineLD + 4 ROADMAP (max across cell types) + 4 ROADMAP (average across cell types)
MAFbin4	0.100696	0.754242	0.025376	1.89464e-08	0.154427	0.0114732	2.69724e-41	baselineLD + 4 ROADMAP (max across cell types) + 4 ROADMAP (average across cell types)
MAFbin5	0.0983171	0.998746	0.030702	0.877926	0.221148	0.0129176	1.05516e-65	baselineLD + 4 ROADMAP (max across cell types) + 4 ROADMAP (average across cell types)
MAFbin6	0.0996422	1.08552	0.0347915	0.0488781	0.242925	0.0123578	4.97385e-86	baselineLD + 4 ROADMAP (max across cell types) + 4 ROADMAP (average across cell types)
MAFbin7	0.0997338	1.19985	0.0399891	0.000496272	0.279752	0.0141904	1.62836e-86	baselineLD + 4 ROADMAP (max across cell types) + 4 ROADMAP (average across cell types)
MAFbin8	0.100229	1.22668	0.0365296	6.13956e-06	0.277518	0.0163926	2.7307e-64	baselineLD + 4 ROADMAP (max across cell types) + 4 ROADMAP (average across cell types)
MAFbin9	0.1011	1.37832	0.0378358	1.61104e-10	0.322434	0.015709	1.27501e-93	baselineLD + 4 ROADMAP (max across cell types) + 4 ROADMAP (average across cell types)
MAFbin10	0.0984626	1.28888	0.0345372	9.07303e-09	0.280819	0.0178554	9.82175e-56	baselineLD + 4 ROADMAP (max across cell types) + 4 ROADMAP (average across cell types)
MAF_Adj_Predicted_Allele_Age	n/a	n/a	n/a	n/a	-0.102889	0.0188864	5.10062e-08	baselineLD + 4 ROADMAP (max across cell types) + 4 ROADMAP (average across cell types)
MAF_Adj_LLD_AFR	0.00279647	n/a	n/a	n/a	-0.163741	0.00983163	2.80421e-62	baselineLD + 4 ROADMAP (max across cell types) + 4 ROADMAP (average across cell types)
Recomb_Rate_10kb	n/a	0.917839	0.0154496	4.1341e-05	-0.171647	0.0102897	1.78627e-62	baselineLD + 4 ROADMAP (max across cell types) + 4 ROADMAP (average across cell types)
Nucleotide_Diversity_10kb	n/a	0.832117	0.00507197	1.65821e-42	-0.0328035	0.0112738	0.00361759	baselineLD + 4 ROADMAP (max across cell types) + 4 ROADMAP (average across cell types)
Backgrd_Selection_Stat	0.17772	1.31142	0.0208353	1.38767e-52	0.0779664	0.00959349	4.40001e-16	baselineLD + 4 ROADMAP (max across cell types) + 4 ROADMAP (average across cell types)
CpG_Content_50kb	0.0100519	1.21516	0.0177018	2.42498e-53	0.142805	0.0268862	1.08747e-07	baselineLD + 4 ROADMAP (max across cell types) + 4 ROADMAP (average across cell types)
MAF_Adj_ASMC	n/a	n/a	n/a	n/a	-0.200575	0.0162081	3.56986e-35	baselineLD + 4 ROADMAP (max across cell types) + 4 ROADMAP (average across cell types)
GTEx_eQTL_MaxCPP	0.0103404	4.79839	0.3582	4.82148e-18	0.381522	0.0426431	3.65768e-19	baselineLD + 4 ROADMAP (max across cell types) + 4 ROADMAP (average across cell types)
BLUEPRINT_H3K27acQTL_MaxCPP	0.0165455	3.83525	0.366363	1.25575e-13	0.268793	0.0604523	8.73361e-06	baselineLD + 4 ROADMAP (max across cell types) + 4 ROADMAP (average across cell types)
BLUEPRINT_H3K4me1QTL_MaxCPP	0.0133725	3.61523	0.3047	8.40484e-15	0.173541	0.0375604	3.83169e-06	baselineLD + 4 ROADMAP (max across cell types) + 4 ROADMAP (average across cell types)
BLUEPRINT_DNA_methylation_MaxCPP	0.031731	2.62445	0.175672	3.64526e-15	0.141778	0.032003	9.41651e-06	baselineLD + 4 ROADMAP (max across cell types) + 4 ROADMAP (average across cell types)
synonymous	0.00312003	2.89821	0.762994	0.0434723	-0.313708	0.0494873	2.31019e-10	baselineLD + 4 ROADMAP (max across cell types) + 4 ROADMAP (average across cell types)
non_synonymous	0.00271541	6.41742	0.866896	1.058e-07	-0.0339424	0.0481867	0.481188	baselineLD + 4 ROADMAP (max across cell types) + 4 ROADMAP (average across cell types)
Conserved_Vertebrate_phastCons46way	0.0294361	5.55435	0.348301	4.11795e-21	-0.0380172	0.050336	0.450088	baselineLD + 4 ROADMAP (max across cell types) + 4 ROADMAP (average across cell types)
Conserved_Vertebrate_phastCons46way.extend.500	0.406971	1.44966	0.0371538	5.87869e-19	-0.38279	0.0490881	6.28857e-15	baselineLD + 4 ROADMAP (max across cell types) + 4 ROADMAP (average across cell types)
Conserved_Mammal_phastCons46way	0.0214395	7.57791	0.464169	8.18113e-22	0.235661	0.0783892	0.00264456	baselineLD + 4 ROADMAP (max across cell types) + 4 ROADMAP (average across cell types)
Conserved_Mammal_phastCons46way.extend.500	0.33922	1.73062	0.0566268	4.19983e-25	0.254409	0.0914218	0.0053892	baselineLD + 4 ROADMAP (max across cell types) + 4 ROADMAP (average across cell types)
Conserved_Primate_phastCons46way	0.0192691	8.60376	0.624059	1.74904e-22	0.562485	0.0893074	3.00924e-10	baselineLD + 4 ROADMAP (max across cell types) + 4 ROADMAP (average across cell types)
Conserved_Primate_phastCons46way.extend.500	0.175819	2.79289	0.0933961	4.59399e-31	0.422748	0.0492887	9.74005e-18	baselineLD + 4 ROADMAP (max across cell types) + 4 ROADMAP (average across cell types)
BivFlnk	0.0135494	5.88672	0.497431	2.97419e-15	0.276336	0.109659	0.0117367	baselineLD + 4 ROADMAP (max across cell types) + 4 ROADMAP (average across cell types)
BivFlnk.extend.500	0.0311793	3.3963	0.219791	4.31316e-18	-0.17387	0.0483251	0.000320775	baselineLD + 4 ROADMAP (max across cell types) + 4 ROADMAP (average across cell types)
DNase_ROADMAP_MAX_ALL	0.131682	2.85513	0.201804	4.50965e-25	0.10984	0.0659748	0.0959384	baselineLD + 4 ROADMAP (max across cell types) + 4 ROADMAP (average across cell types)
H3K27ac_ROADMAP_MAX_ALL	0.210889	2.36359	0.119518	5.46777e-32	0.166707	0.0635853	0.00874692	baselineLD + 4 ROADMAP (max across cell types) + 4 ROADMAP (average across cell types)
H3K4me3_ROADMAP_MAX_ALL	0.0640235	3.03146	0.197106	3.83437e-20	-0.363154	0.0639282	1.34179e-08	baselineLD + 4 ROADMAP (max across cell types) + 4 ROADMAP (average across cell types)
H3K4me1_ROADMAP_MAX_ALL	0.250178	2.06475	0.0870039	1.5453e-27	-0.132957	0.103071	0.197066	baselineLD + 4 ROADMAP (max across cell types) + 4 ROADMAP (average across cell types)
DNase_ROADMAP_AVG_ALL	0.0208578	4.6471	0.390683	7.18229e-20	0.0890989	0.0937857	0.342099	baselineLD + 4 ROADMAP (max across cell types) + 4 ROADMAP (average across cell types)
H3K27ac_ROADMAP_AVG_ALL	0.0293564	4.00477	0.263534	7.10221e-28	-0.191262	0.109995	0.082067	baselineLD + 4 ROADMAP (max across cell types) + 4 ROADMAP (average across cell types)
H3K4me1_ROADMAP_AVG_ALL	0.0423841	3.70544	0.182609	3.54722e-36	0.457445	0.0912409	5.34205e-07	baselineLD + 4 ROADMAP (max across cell types) + 4 ROADMAP (average across cell types)
H3K4me3_ROADMAP_AVG_ALL	0.015849	5.63184	0.387772	5.87277e-21	0.359711	0.128808	0.00522837	baselineLD + 4 ROADMAP (max across cell types) + 4 ROADMAP (average across cell types)
