# Supplementary material for: Improving the informativeness of Mendelian disease-derived pathogenicity scores for common disease
Source: Nat Commun. 2020 Dec 7;11:6258. doi: 10.1038/s41467-020-20087-2 (PMC7721881; doi:10.1038/s41467-020-20087-2)
Supplement: Supplementary file 18 — Supplementary Dataset 15 [file 41467_2020_20087_MOESM18_ESM.xlsx]

## Sheet: Supplementary Data 15
Supplementary Data 15. Informativeness for common disease of binary annotations derived from boosted versions of additional genome-wide scores and baseline-LD model annotations, restricted to previously unscored variants. We restricted boosted additional annotations (whose coverage is < 100%; see Supplementary Data 13) to previously unscored variants and applied S-LDSC (conditioning on the baseli…
Annotations	prop snps	enrichment	enrichment se	enrichment p	tau*	tau* se	tau* p-val	% abs(tau*) captured by unscored	Model
joint_BLUEPRINT_H3K4me1QTL_MaxCPP.boosted.perc99	0.016	2.472	0.423	0.00846	-0.287	0.056	3.34e-07	1.12733	joint_BLUEPRINT_H3K4me1QTL_MaxCPP.boosted.perc99 + baseline-LD(v.2.1) + correspondingpublished (all 5 thresholds))
joint_BLUEPRINT_H3K4me1QTL_MaxCPP.boosted.perc99_scored	0.00432617	4.67676	0.55774	3.17653e-07	0.0333522	0.039113	0.393818		joint_BLUEPRINT_H3K4me1QTL_MaxCPP.boosted.perc99_scored + baseline-LD(v.2.1) + correspondingpublished (all 5 thresholds))
joint_BLUEPRINT_H3K4me1QTL_MaxCPP.boosted.perc99_unscored	0.0118403	1.04525	0.448204	0.824674	-0.323543	0.0541679	2.32976e-09		joint_BLUEPRINT_H3K4me1QTL_MaxCPP.boosted.perc99_unscored + baseline-LD(v.2.1) + correspondingpublished (all 5 thresholds))
joint_H3K9ac_peaks_Trynka.boosted.perc90	0.0962663	3.84317	0.195682	1.54e-31	0.785989	0.0723766	1.79e-27	0.671374	joint_H3K9ac_peaks_Trynka.boosted.perc90 + baseline-LD(v.2.1) + correspondingpublished (all 5 thresholds))
joint_H3K9ac_peaks_Trynka.boosted.perc90_scored	0.0300645	3.97341	0.322553	7.55779e-10	0.590189	0.109717	7.48249e-08		joint_H3K9ac_peaks_Trynka.boosted.perc90_scored + baseline-LD(v.2.1) + correspondingpublished (all 5 thresholds))
joint_H3K9ac_peaks_Trynka.boosted.perc90_unscored	0.0662019	3.60115	0.234942	1.15612e-20	0.527693	0.0573612	3.59725e-20		joint_H3K9ac_peaks_Trynka.boosted.perc90_unscored + baseline-LD(v.2.1) + correspondingpublished (all 5 thresholds))
joint_H3K9ac_Trynka.boosted.perc95	0.0474976	5.53229	0.337705	2.64e-36	0.903125	0.103943	3.67e-18	0.384673	joint_H3K9ac_Trynka.boosted.perc95 + baseline-LD(v.2.1) + correspondingpublished (all 5 thresholds))
joint_H3K9ac_Trynka.boosted.perc95_scored	0.041914	5.23034	0.322386	3.86857e-29	0.631865	0.093518	1.4125e-11		joint_H3K9ac_Trynka.boosted.perc95_scored + baseline-LD(v.2.1) + correspondingpublished (all 5 thresholds))
joint_H3K9ac_Trynka.boosted.perc95_unscored	0.00558365	7.20517	0.925963	1.36421e-09	0.347408	0.0621261	2.24505e-08		joint_H3K9ac_Trynka.boosted.perc95_unscored + baseline-LD(v.2.1) + correspondingpublished (all 5 thresholds))
marginal_BivFlnk.boosted.perc99	0.00941075	7.45636	0.493294	2.4e-18	0.317778	0.0464566	7.9e-12	0.22758	marginal_BivFlnk.boosted.perc99 + baseline-LD(v.2.1) + correspondingpublished (all 5 thresholds))
marginal_BivFlnk.boosted.perc99_scored	0.00631538	8.4854	0.58272	1.61702e-16	0.298797	0.058918	3.94903e-07		marginal_BivFlnk.boosted.perc99_scored + baseline-LD(v.2.1) + correspondingpublished (all 5 thresholds))
marginal_BivFlnk.boosted.perc99_unscored	0.00309537	4.86185	0.962363	0.00127206	0.0723199	0.0419862	0.0849845		marginal_BivFlnk.boosted.perc99_unscored + baseline-LD(v.2.1) + correspondingpublished (all 5 thresholds))
marginal_BLUEPRINT_DNA_methylation_MaxCPP.class1	0.088	2.787	0.135	6.52e-30	0.087	0.018	7.71e-07	0.690396	marginal_BLUEPRINT_DNA_methylation_MaxCPP.class1 + baseline-LD(v.2.1) + correspondingpublished (all 5 thresholds))
marginal_BLUEPRINT_DNA_methylation_MaxCPP.class1_scored	0.0284071	3.92196	0.268829	3.98983e-22	0.129526	0.0246755	1.52785e-07		marginal_BLUEPRINT_DNA_methylation_MaxCPP.class1_scored + baseline-LD(v.2.1) + correspondingpublished (all 5 thresholds))
marginal_BLUEPRINT_DNA_methylation_MaxCPP.class1_unscored	0.059545	2.30113	0.123861	3.40234e-16	0.0600644	0.0184075	0.00110221		marginal_BLUEPRINT_DNA_methylation_MaxCPP.class1_unscored + baseline-LD(v.2.1) + correspondingpublished (all 5 thresholds))
marginal_CCR.boosted.perc995	0.00463786	7.93925	0.659675	4.23258e-10	0.517471	0.0900388	9.07314e-09	1.0276	marginal_CCR.boosted.perc995 + baseline-LD(v.2.1) + correspondingpublished (all 5 thresholds))
marginal_CCR.boosted.perc995_scored	0.000229486	-3.956	2.72871	0.0738298	-0.185177	0.0485524	0.000136759		marginal_CCR.boosted.perc995_scored + baseline-LD(v.2.1) + correspondingpublished (all 5 thresholds))
marginal_CCR.boosted.perc995_unscored	0.00440837	8.21312	0.684338	1.74189e-10	0.531756	0.0866767	8.51952e-10		marginal_CCR.boosted.perc995_unscored + baseline-LD(v.2.1) + correspondingpublished (all 5 thresholds))
marginal_CDTS_gnomAD.boosted.perc995	0.0043094	11.226	0.756325	1.61e-16	0.412095	0.0527663	5.73e-15	1.03483	marginal_CDTS_gnomAD.boosted.perc995 + baseline-LD(v.2.1) + correspondingpublished (all 5 thresholds))
marginal_CDTS_gnomAD.boosted.perc995_scored	0.00286807	7.48651	0.814236	3.64154e-06	-0.0947937	0.0565612	0.093748		marginal_CDTS_gnomAD.boosted.perc995_scored + baseline-LD(v.2.1) + correspondingpublished (all 5 thresholds))
marginal_CDTS_gnomAD.boosted.perc995_unscored	0.00144133	15.0445	1.46186	1.1469e-12	0.42645	0.0516162	1.43331e-16		marginal_CDTS_gnomAD.boosted.perc995_unscored + baseline-LD(v.2.1) + correspondingpublished (all 5 thresholds))
marginal_Conserved_Mammal_phastCons46way.boosted.perc95	0.0445938	5.44628	0.259066	6.84e-29	0.205923	0.0513837	6.14e-05	0.842219	marginal_Conserved_Mammal_phastCons46way.boosted.perc95 + baseline-LD(v.2.1) + correspondingpublished (all 5 thresholds))
marginal_Conserved_Mammal_phastCons46way.boosted.perc95_scored	0.0141825	9.46916	0.584352	6.3486e-25	0.35489	0.0901859	8.31652e-05		marginal_Conserved_Mammal_phastCons46way.boosted.perc95_scored + baseline-LD(v.2.1) + correspondingpublished (all 5 thresholds))
marginal_Conserved_Mammal_phastCons46way.boosted.perc95_unscored	0.0304114	3.86947	0.233212	6.1784e-15	0.173432	0.0443285	9.13725e-05		marginal_Conserved_Mammal_phastCons46way.boosted.perc95_unscored + baseline-LD(v.2.1) + correspondingpublished (all 5 thresholds))
marginal_Conserved_Primate_phastCons46way.boosted.perc95	0.0442614	6.22566	0.272242	7.21e-30	0.357496	0.057049	3.69e-10	0.853705	marginal_Conserved_Primate_phastCons46way.boosted.perc95 + baseline-LD(v.2.1) + correspondingpublished (all 5 thresholds))
marginal_Conserved_Primate_phastCons46way.boosted.perc95_scored	0.0157508	9.52715	0.645258	7.20878e-24	0.321653	0.131041	0.0141039		marginal_Conserved_Primate_phastCons46way.boosted.perc95_scored + baseline-LD(v.2.1) + correspondingpublished (all 5 thresholds))
marginal_Conserved_Primate_phastCons46way.boosted.perc95_unscored	0.0285106	4.34993	0.211818	3.22175e-18	0.305196	0.0468114	7.04467e-11		marginal_Conserved_Primate_phastCons46way.boosted.perc95_unscored + baseline-LD(v.2.1) + correspondingpublished (all 5 thresholds))
marginal_Conserved_Vertebrate_phastCons46way.boosted.perc99	0.00784495	8.57688	0.746533	4.67e-18	-0.286579	0.0721408	7.11e-05	0.919342	marginal_Conserved_Vertebrate_phastCons46way.boosted.perc99 + baseline-LD(v.2.1) + correspondingpublished (all 5 thresholds))
marginal_Conserved_Vertebrate_phastCons46way.boosted.perc99_scored	0.00637477	9.76088	0.835085	7.6684e-19	-0.11463	0.0688451	0.0959038		marginal_Conserved_Vertebrate_phastCons46way.boosted.perc99_scored + baseline-LD(v.2.1) + correspondingpublished (all 5 thresholds))
marginal_Conserved_Vertebrate_phastCons46way.boosted.perc99_unscored	0.00147018	1.77548	1.04859	0.275098	-0.263464	0.0473177	2.5772e-08		marginal_Conserved_Vertebrate_phastCons46way.boosted.perc99_unscored + baseline-LD(v.2.1) + correspondingpublished (all 5 thresholds))
marginal_DGF_ENCODE.boosted.perc995	0.00465748	10.6692	1.14702	5.54e-13	0.390958	0.0644319	1.3e-09	0.0985589	marginal_DGF_ENCODE.boosted.perc995 + baseline-LD(v.2.1) + correspondingpublished (all 5 thresholds))
marginal_DGF_ENCODE.boosted.perc995_scored	0.00399989	10.2227	1.12736	9.68427e-12	0.335159	0.0655532	3.17445e-07		marginal_DGF_ENCODE.boosted.perc995_scored + baseline-LD(v.2.1) + correspondingpublished (all 5 thresholds))
marginal_DGF_ENCODE.boosted.perc995_unscored	0.00065759	5.51574	1.89285	0.132272	0.0385324	0.0497906	0.438997		marginal_DGF_ENCODE.boosted.perc995_unscored + baseline-LD(v.2.1) + correspondingpublished (all 5 thresholds))
marginal_DNA_DIS.boosted.perc90	0.0982	3.19	0.19	6.57e-34	0.27	0.04	1.61e-13	0.859499	marginal_DNA_DIS.boosted.perc90 + baseline-LD(v.2.1) + correspondingpublished (all 5 thresholds))
marginal_DNA_DIS.boosted.perc90_scored	small annotation (prop snps < 0.02%)								marginal_DNA_DIS.boosted.perc90_scored + baseline-LD(v.2.1) + correspondingpublished (all 5 thresholds))
marginal_DNA_DIS.boosted.perc90_unscored	0.0981279	2.9954	0.159527	6.69337e-31	0.232065	0.0366289	2.36483e-10		marginal_DNA_DIS.boosted.perc90_unscored + baseline-LD(v.2.1) + correspondingpublished (all 5 thresholds))
marginal_Greene_thyroid.boosted.perc90	0.0942223	1.99187	0.0910542	1.09328e-26	0.098602	0.0152488	1.00502e-10	0.0240992	marginal_Greene_thyroid.boosted.perc90 + baseline-LD(v.2.1) + correspondingpublished (all 5 thresholds))
marginal_Greene_thyroid.boosted.perc90_scored	0.0759428	2.01721	0.0969894	2.93537e-25	0.0658709	0.0136856	1.48571e-06		marginal_Greene_thyroid.boosted.perc90_scored + baseline-LD(v.2.1) + correspondingpublished (all 5 thresholds))
marginal_Greene_thyroid.boosted.perc90_unscored	0.0182795	1.42203	0.0747623	0.00158078	0.00237623	0.0109294	0.827884		marginal_Greene_thyroid.boosted.perc90_unscored + baseline-LD(v.2.1) + correspondingpublished (all 5 thresholds))
marginal_H3K27ac_Hnisz.boosted.perc90	0.0970221	3.57845	0.235818	1.47e-37	0.414484	0.0661566	3.72e-10	-0.0400436	marginal_H3K27ac_Hnisz.boosted.perc90 + baseline-LD(v.2.1) + correspondingpublished (all 5 thresholds))
marginal_H3K27ac_Hnisz.boosted.perc90_scored	0.0921658	3.44744	0.219636	5.62745e-35	0.328459	0.054408	1.57054e-09		marginal_H3K27ac_Hnisz.boosted.perc90_scored + baseline-LD(v.2.1) + correspondingpublished (all 5 thresholds))
marginal_H3K27ac_Hnisz.boosted.perc90_unscored	0.00485627	1.71859	0.371122	0.0371583	-0.0165974	0.0272817	0.542941		marginal_H3K27ac_Hnisz.boosted.perc90_unscored + baseline-LD(v.2.1) + correspondingpublished (all 5 thresholds))
marginal_H3K4me1_Trynka.boosted.perc90	0.0974961	3.58007	0.263307	7.62e-31	0.575501	0.122975	2.87e-06	-0.147963	marginal_H3K4me1_Trynka.boosted.perc90 + baseline-LD(v.2.1) + correspondingpublished (all 5 thresholds))
marginal_H3K4me1_Trynka.boosted.perc90_scored	0.097117	3.39458	0.243071	1.57747e-27	0.374885	0.110357	0.000681284		marginal_H3K4me1_Trynka.boosted.perc90_scored + baseline-LD(v.2.1) + correspondingpublished (all 5 thresholds))
marginal_H3K4me1_Trynka.boosted.perc90_unscored	0.000379121	-2.91702	1.67911	0.0345702	-0.0851527	0.0335228	0.0110807		marginal_H3K4me1_Trynka.boosted.perc90_unscored + baseline-LD(v.2.1) + correspondingpublished (all 5 thresholds))
marginal_H3K4me3_Trynka.boosted.perc95	0.0472249	5.0907	0.293154	1.8e-31	0.556456	0.074683	9.27e-14	0.311609	marginal_H3K4me3_Trynka.boosted.perc95 + baseline-LD(v.2.1) + correspondingpublished (all 5 thresholds))
marginal_H3K4me3_Trynka.boosted.perc95_scored	0.0422525	4.92779	0.28061	1.89728e-27	0.447726	0.0746615	2.01319e-09		marginal_H3K4me3_Trynka.boosted.perc95_scored + baseline-LD(v.2.1) + correspondingpublished (all 5 thresholds))
marginal_H3K4me3_Trynka.boosted.perc95_unscored	0.00497236	4.35192	0.539173	2.24831e-07	0.173396	0.0412344	2.60919e-05		marginal_H3K4me3_Trynka.boosted.perc95_unscored + baseline-LD(v.2.1) + correspondingpublished (all 5 thresholds))
marginal_inweb_closeness_centrality.boosted.class1	0.0754907	1.94816	0.0903219	1.23156e-23	0.0812517	0.0150145	6.24818e-08	0.00576392	marginal_inweb_closeness_centrality.boosted.class1 + baseline-LD(v.2.1) + correspondingpublished (all 5 thresholds))
marginal_inweb_closeness_centrality.boosted.class1_scored	0.0589281	2.04764	0.102439	7.8202e-24	0.0565045	0.0138995	4.79849e-05
marginal_inweb_closeness_centrality.boosted.class1_unscored	0.0165626	1.30272	0.0806829	0.0548068	0.000468328	0.0111505	0.966498		marginal_inweb_closeness_centrality.boosted.class1_unscored + baseline-LD(v.2.1) + correspondingpublished (all 5 thresholds))
marginal_LIMBR.boosted.perc95	0.0510808	0.346618	0.0323842	2.81e-31	0.0354584	0.00656689	6.68e-08	1.01814	marginal_LIMBR.boosted.perc95 + baseline-LD(v.2.1) + correspondingpublished (all 5 thresholds))
marginal_LIMBR.boosted.perc95_scored	small annotation (prop snps < 0.02%)								marginal_LIMBR.boosted.perc95_scored + baseline-LD(v.2.1) + correspondingpublished (all 5 thresholds))
marginal_LIMBR.boosted.perc95_unscored	0.051059	0.34278	0.0323444	1.08731e-31	0.0361018	0.0064317	1.98726e-08		marginal_LIMBR.boosted.perc95_unscored + baseline-LD(v.2.1) + correspondingpublished (all 5 thresholds))
marginal_MAF_Adj_ASMC.class1	0.248	0.449	0.014	9.19e-39	0.132	0.016	1.69e-17	1.33826	marginal_MAF_Adj_ASMC.class1 + baseline-LD(v.2.1) + correspondingpublished (all 5 thresholds))
marginal_MAF_Adj_ASMC.class1_scored	0.234842	0.374099	0.0164015	1.70124e-39	0.00775801	0.0129623	0.549503		marginal_MAF_Adj_ASMC.class1_scored + baseline-LD(v.2.1) + correspondingpublished (all 5 thresholds))
marginal_MAF_Adj_ASMC.class1_unscored	0.012825	0.787977	0.0446945	7.43352e-05	0.17665	0.012153	7.22357e-48		marginal_MAF_Adj_ASMC.class1_unscored + baseline-LD(v.2.1) + correspondingpublished (all 5 thresholds))
marginal_MAF_Adj_LLD_AFR.boosted.perc95	0.08	0.629	0.031	1.1e-11	0.096	0.01	2e-21	n/a	marginal_MAF_Adj_LLD_AFR.boosted.perc95 + baseline-LD(v.2.1) + correspondingpublished (all 5 thresholds))
marginal_MAF_Adj_LLD_AFR.boosted.perc95_scored	0.0795275	0.617609	0.0308991	8.77779e-12	0.0882002	0.00989274	4.84949e-19		marginal_MAF_Adj_LLD_AFR.boosted.perc95_scored + baseline-LD(v.2.1) + correspondingpublished (all 5 thresholds))
marginal_MAF_Adj_LLD_AFR.boosted.perc95_unscored	small annotation (prop snps < 0.02%)
marginal_MAF_Adj_Predicted_Allele_Age.boosted.class1	0.13	0.434	0.02	5.15e-28	0.097	0.012	9.41e-17	-0.10379	marginal_MAF_Adj_Predicted_Allele_Age.boosted.class1 + baseline-LD(v.2.1) + correspondingpublished (all 5 thresholds))
marginal_MAF_Adj_Predicted_Allele_Age.boosted.class1_scored	0.120908	0.500226	0.0227383	1.31825e-23	0.0978453	0.0106748	4.90962e-20		marginal_MAF_Adj_Predicted_Allele_Age.boosted.class1_scored + baseline-LD(v.2.1) + correspondingpublished (all 5 thresholds))
marginal_MAF_Adj_Predicted_Allele_Age.boosted.class1_unscored	0.00957968	-0.0337685	0.0489984	2.18763e-21	-0.0100676	0.00854098	0.2385		marginal_MAF_Adj_Predicted_Allele_Age.boosted.class1_unscored + baseline-LD(v.2.1) + correspondingpublished (all 5 thresholds))
marginal_non_synonymous.boosted.perc995	0.00397674	7.81219	0.702992	1.76e-12	0.333268	0.0842096	7.57e-05	0.555404	marginal_non_synonymous.boosted.perc995 + baseline-LD(v.2.1) + correspondingpublished (all 5 thresholds))
marginal_non_synonymous.boosted.perc995_scored	0.00262399	6.67445	0.879487	3.26105e-08	0.643162	0.19496	0.0009705		marginal_non_synonymous.boosted.perc995_scored + baseline-LD(v.2.1) + correspondingpublished (all 5 thresholds))
marginal_non_synonymous.boosted.perc995_unscored	0.00135276	9.00996	1.06534	7.57437e-07	0.185098	0.0479401	0.000112911		marginal_non_synonymous.boosted.perc995_unscored + baseline-LD(v.2.1) + correspondingpublished (all 5 thresholds))
marginal_Promoter_UCSC.boosted.perc90	0.0955031	2.76988	0.150721	3.55e-29	0.285768	0.0376832	3.37e-14	0.831207	marginal_Promoter_UCSC.boosted.perc90 + baseline-LD(v.2.1) + correspondingpublished (all 5 thresholds))
marginal_Promoter_UCSC.boosted.perc90_scored	0.0307435	2.96251	0.23532	5.37746e-12	0.011508	0.0542704	0.832068		marginal_Promoter_UCSC.boosted.perc90_scored + baseline-LD(v.2.1) + correspondingpublished (all 5 thresholds))
marginal_Promoter_UCSC.boosted.perc90_unscored	0.0647596	2.54583	0.15273	3.069e-18	0.237532	0.0321046	1.37534e-13
marginal_Recomb_Rate_10kb.class1	0.283	1.148	0.018	1.89e-09	-0.085	0.013	1.88e-10	0.575231	marginal_Recomb_Rate_10kb.class1 + baseline-LD(v.2.1) + correspondingpublished (all 5 thresholds))
marginal_Recomb_Rate_10kb.class1_scored	0.282712	1.1472	0.0175551	1.40139e-09	-0.0823677	0.0134881	1.01727e-09		marginal_Recomb_Rate_10kb.class1_scored + baseline-LD(v.2.1) + correspondingpublished (all 5 thresholds))
marginal_Recomb_Rate_10kb.class1_unscored	0.000719994	-0.0727186	0.338139	0.0248163	-0.0488946	0.0115076	2.14832e-05		marginal_Recomb_Rate_10kb.class1_unscored + baseline-LD(v.2.1) + correspondingpublished (all 5 thresholds))
marginal_Repressed_Hoffman.boosted.perc999	0.00109794	1.92372	0.319913	0.0389305	0.0575621	0.0101229	1.3e-08	n/a	marginal_Repressed_Hoffman.boosted.perc999 + baseline-LD(v.2.1) + correspondingpublished (all 5 thresholds))
marginal_Repressed_Hoffman.boosted.perc999_scored	0.00101742	1.58547	0.331429	0.163829	0.0453367	0.010034	6.23349e-06		marginal_Repressed_Hoffman.boosted.perc999_scored + baseline-LD(v.2.1) + correspondingpublished (all 5 thresholds))
marginal_Repressed_Hoffman.boosted.perc999_unscored	small annotation (prop snps < 0.02%)								marginal_Repressed_Hoffman.boosted.perc999_unscored + baseline-LD(v.2.1) + correspondingpublished (all 5 thresholds))
marginal_RNA_DIS.boosted.perc90	0.1018	2.26	0.1	1.02e-39	0.07	0.02	1.69e-05	0.944627	marginal_RNA_DIS.boosted.perc90 + baseline-LD(v.2.1) + correspondingpublished (all 5 thresholds))
marginal_RNA_DIS.boosted.perc90_scored	small annotation (prop snps < 0.02%)								marginal_RNA_DIS.boosted.perc90_scored + baseline-LD(v.2.1) + correspondingpublished (all 5 thresholds))
marginal_RNA_DIS.boosted.perc90_unscored	0.101785	2.20356	0.0954406	2.98723e-37	0.0661239	0.0157041	2.54691e-05		marginal_RNA_DIS.boosted.perc90_unscored + baseline-LD(v.2.1) + correspondingpublished (all 5 thresholds))
marginal_SuperEnhancer_Hnisz.boosted.perc90	0.0969738	3.00937	0.166451	5.1e-40	0.134845	0.0275906	1.02e-06	0.0514042	marginal_SuperEnhancer_Hnisz.boosted.perc90 + baseline-LD(v.2.1) + correspondingpublished (all 5 thresholds))
marginal_SuperEnhancer_Hnisz.boosted.perc90_scored	0.0613361	3.24616	0.184833	1.88811e-40	0.104461	0.0201671	2.22196e-07		marginal_SuperEnhancer_Hnisz.boosted.perc90_scored + baseline-LD(v.2.1) + correspondingpublished (all 5 thresholds))
marginal_SuperEnhancer_Hnisz.boosted.perc90_unscored	0.0356377	2.08379	0.118489	2.14334e-12	0.00693161	0.0217485	0.749941		marginal_SuperEnhancer_Hnisz.boosted.perc90_unscored + baseline-LD(v.2.1) + correspondingpublished (all 5 thresholds))
marginal_synonymous.boosted.perc995	0.00450533	5.7865	0.623527	6.63e-06	0.42709	0.0848095	4.76e-07	0.63094	marginal_synonymous.boosted.perc995 + baseline-LD(v.2.1) + correspondingpublished (all 5 thresholds))
marginal_synonymous.boosted.perc995_scored	0.00307172	2.86344	0.76352	0.0805558	0.336094	0.381298	0.378076		marginal_synonymous.boosted.perc995_scored + baseline-LD(v.2.1) + correspondingpublished (all 5 thresholds))
marginal_synonymous.boosted.perc995_unscored	0.00143361	11.34	1.17326	4.8949e-09	0.269468	0.0504133	9.0328e-08		marginal_synonymous.boosted.perc995_unscored + baseline-LD(v.2.1) + correspondingpublished (all 5 thresholds))
marginal_Testis_closeness_centrality.boosted.class1	0.10063	2.14345	0.0930434	4.46106e-40	0.0999959	0.0185341	6.84344e-08	0.149218	marginal_Testis_closeness_centrality.boosted.class1 + baseline-LD(v.2.1) + correspondingpublished (all 5 thresholds))
marginal_Testis_closeness_centrality.boosted.class1_scored	0.0815781	2.16164	0.0981756	4.46113e-37	0.049017	0.0146519	0.000821514		marginal_Testis_closeness_centrality.boosted.class1_scored + baseline-LD(v.2.1) + correspondingpublished (all 5 thresholds))
marginal_Testis_closeness_centrality.boosted.class1_unscored	0.019052	1.54344	0.0670223	1.6346e-07	0.0149212	0.0100095	0.13604		marginal_Testis_closeness_centrality.boosted.class1_unscored + baseline-LD(v.2.1) + correspondingpublished (all 5 thresholds))
marginal_TFBS_ENCODE.boosted.class1	0.102861	3.4832	0.28817	1.58e-21	0.513984	0.113205	5.62e-06	0.239502	marginal_TFBS_ENCODE.boosted.class1 + baseline-LD(v.2.1) + correspondingpublished (all 5 thresholds))
marginal_TFBS_ENCODE.boosted.class1_scored	0.0684654	3.90543	0.332748	2.1932e-19	0.395443	0.0980263	5.4824e-05		marginal_TFBS_ENCODE.boosted.class1_scored + baseline-LD(v.2.1) + correspondingpublished (all 5 thresholds))
marginal_TFBS_ENCODE.boosted.class1_unscored	0.0343957	2.21551	0.317718	0.000494388	0.1231	0.0692924	0.0756445		marginal_TFBS_ENCODE.boosted.class1_unscored + baseline-LD(v.2.1) + correspondingpublished (all 5 thresholds))
marginal_UTR_3_UCSC.boosted.perc95	0.0465854	3.08853	0.168324	2.63e-21	0.202938	0.0394782	2.74e-07	0.948234	marginal_UTR_3_UCSC.boosted.perc95 + baseline-LD(v.2.1) + correspondingpublished (all 5 thresholds))
marginal_UTR_3_UCSC.boosted.perc95_scored	0.0086614	3.78123	0.328568	7.74379e-09	0.0504323	0.0759501	0.506678		marginal_UTR_3_UCSC.boosted.perc95_scored + baseline-LD(v.2.1) + correspondingpublished (all 5 thresholds))
marginal_UTR_3_UCSC.boosted.perc95_unscored	0.037924	2.83328	0.200057	1.24732e-13	0.192433	0.0367807	1.67786e-07		marginal_UTR_3_UCSC.boosted.perc95_unscored + baseline-LD(v.2.1) + correspondingpublished (all 5 thresholds))
