# Supplementary material for: Improving the informativeness of Mendelian disease-derived pathogenicity scores for common disease
Source: Nat Commun. 2020 Dec 7;11:6258. doi: 10.1038/s41467-020-20087-2 (PMC7721881; doi:10.1038/s41467-020-20087-2)
Supplement: Supplementary file 19 — Supplementary Dataset 16 [file 41467_2020_20087_MOESM19_ESM.xlsx]

## Sheet: Supplementary Data 16
Supplementary Data 16. Informativeness for common disease of binary annotations derived from 18 additional genome-wide scores + 47 baseline-LD model annotations and corresponding boosted scores without conditioning on 8 Roadmap annotations. We applied S-LDSC, conditional on the baseline-LD model (for annotations derived from published scores) or the baseline-LD model and corresponding published a…
Annot	prop snps	enrichment	enrichment se	enrichment p	tau*	tau* se	tau* p-val
CDTS_gnomAD.perc90	0.0550871	2.73031	0.136152	8.55035e-19	0.171668	0.0273117	3.26784e-10
CDTS_gnomAD.perc95	0.027193	4.03315	0.242656	2.60204e-18	0.262531	0.0346835	3.75127e-14
CDTS_gnomAD.perc99	0.00511763	9.61225	0.754751	2.82e-16	0.39772	0.0530037	6.2074e-14
CDTS_gnomAD.perc995	0.00250488	12.4237	1.01457	4.37874e-13	0.384046	0.0499666	1.51758e-14
CDTS_gnomAD.perc999	0.000497722	18.1365	2.30434	1.05833e-06	0.276652	0.0544776	3.80883e-07
havrilla_ccr.perc90	0.000338693	15.2554	2.48912	0.00111687	0.200732	0.050794	7.75375e-05
havrilla_ccr.perc95	small annotation (prop snps < 0.02%)
havrilla_ccr.perc99	small annotation (prop snps < 0.02%)
havrilla_ccr.perc995	small annotation (prop snps < 0.02%)
havrilla_ccr.perc999	small annotation (prop snps < 0.02%)
H3K4me3_DEEPSEA_MAX_ALL.perc90	0.0967562	3.01626	0.155176	1.20921e-23	0.26395	0.0376408	2.34372e-12
H3K4me3_DEEPSEA_MAX_ALL.perc95	0.0477763	4.04882	0.24636	7.05694e-23	0.307488	0.0464245	3.51006e-11
H3K4me3_DEEPSEA_MAX_ALL.perc99	0.00922807	6.85439	0.549522	1.22443e-14	0.228137	0.0879722	0.0095063
H3K4me3_DEEPSEA_MAX_ALL.perc995	0.00456522	5.66578	0.742188	1.9356e-05	0.0504377	0.0748808	0.500583
H3K4me3_DEEPSEA_MAX_ALL.perc999	0.000907709	0.632563	1.17521	0.725813	-0.133054	0.0468627	0.00452228
H3K4me1_DEEPSEA_MAX_ALL.perc90	0.0973859	2.9436	0.160086	1.15377e-20	0.113453	0.0614645	0.0649162
H3K4me1_DEEPSEA_MAX_ALL.perc95	0.0483265	4.24222	0.238872	3.71328e-22	0.282904	0.0599597	2.37909e-06
H3K4me1_DEEPSEA_MAX_ALL.perc99	0.00939717	7.09916	0.586195	3.55639e-14	0.296331	0.0611925	1.28151e-06
H3K4me1_DEEPSEA_MAX_ALL.perc995	0.00465044	7.13169	0.84759	5.56175e-08	0.196295	0.0572816	0.000610619
H3K4me1_DEEPSEA_MAX_ALL.perc999	0.000938911	7.22418	1.54	0.00643008	0.0750102	0.0548612	0.17154
CTCF_DEEPSEA_MAX_ALL.perc90	0.0993178	0.869017	0.123961	0.355935	-0.328445	0.0683269	1.53241e-06
CTCF_DEEPSEA_MAX_ALL.perc95	0.049634	0.409175	0.197271	0.00387448	-0.344825	0.0629366	4.27898e-08
CTCF_DEEPSEA_MAX_ALL.perc99	0.00990596	1.005	0.354605	0.783707	-0.0393965	0.0427761	0.357054
CTCF_DEEPSEA_MAX_ALL.perc995	0.0049388	0.49508	0.519358	0.603123	-0.0686016	0.0428205	0.109139
CTCF_DEEPSEA_MAX_ALL.perc999	0.00100098	-2.24345	1.15246	0.0469044	-0.121385	0.0378962	0.00135957
H3K9ac_DEEPSEA_MAX_ALL.perc90	0.0971004	2.86361	0.129289	5.11909e-21	0.169716	0.0481995	0.000429727
H3K9ac_DEEPSEA_MAX_ALL.perc95	0.0480948	3.89447	0.239327	1.26901e-20	0.248013	0.0530903	2.98962e-06
H3K9ac_DEEPSEA_MAX_ALL.perc99	0.00924652	6.61495	0.609447	9.35479e-14	0.205575	0.0928436	0.0268143
H3K9ac_DEEPSEA_MAX_ALL.perc995	0.00456572	5.90392	0.671642	6.12094e-06	0.0408053	0.0757059	0.589888
H3K9ac_DEEPSEA_MAX_ALL.perc999	0.000905529	0.819132	1.3238	0.840256	-0.117863	0.0480217	0.0141129
DNase_DEEPSEA_MAX_ALL.perc90	0.0977541	2.37054	0.212136	2.16625e-10	-0.0908496	0.07088	0.199935
DNase_DEEPSEA_MAX_ALL.perc95	0.0483975	3.71938	0.282802	8.13414e-15	0.160466	0.0631588	0.0110641
DNase_DEEPSEA_MAX_ALL.perc99	0.0093502	6.82985	0.685587	1.66851e-12	0.250746	0.0865655	0.00377223
DNase_DEEPSEA_MAX_ALL.perc995	0.00461253	6.17533	0.791903	7.88512e-06	0.0996354	0.0721427	0.167252
DNase_DEEPSEA_MAX_ALL.perc999	0.000898147	2.28301	1.61981	0.781213	-0.0744429	0.0566476	0.188799
H3K27ac_DEEPSEA_MAX_ALL.perc90	0.0968236	2.95383	0.179471	1.17817e-21	0.173373	0.0560529	0.00198122
H3K27ac_DEEPSEA_MAX_ALL.perc95	0.0481156	4.15198	0.276756	4.43794e-22	0.297427	0.0642737	3.70104e-06
H3K27ac_DEEPSEA_MAX_ALL.perc99	0.00929802	6.09584	0.586681	9.82428e-12	0.256898	0.0576475	8.33647e-06
H3K27ac_DEEPSEA_MAX_ALL.perc995	0.00456807	6.04718	0.715949	5.36742e-07	0.112959	0.0647803	0.0812072
H3K27ac_DEEPSEA_MAX_ALL.perc999	0.000891773	0.0579795	1.32277	0.859954	-0.146756	0.0513514	0.00426485
H3K4me2_DEEPSEA_MAX_ALL.perc90	0.0975577	2.6562	0.172199	3.04411e-17	0.0518934	0.0416188	0.212444
H3K4me2_DEEPSEA_MAX_ALL.perc95	0.0482559	3.91999	0.246449	1.47748e-20	0.232639	0.0503161	3.77234e-06
H3K4me2_DEEPSEA_MAX_ALL.perc99	0.00924116	7.00142	0.560371	1.61462e-14	0.239817	0.0890878	0.00710418
H3K4me2_DEEPSEA_MAX_ALL.perc995	0.00458015	4.98429	0.720517	0.000337205	-0.00442958	0.0721352	0.951035
H3K4me2_DEEPSEA_MAX_ALL.perc999	0.000917942	0.82143	1.1855	0.704952	-0.106828	0.0431354	0.013265
pLI.perc90	0.0394626	1.52648	0.038702	3.96071e-21	0.0294845	0.00629341	2.79979e-06
pLI.perc95	0.0297303	1.52625	0.0408202	6.62143e-19	0.0296237	0.00578206	3.00111e-07
pLI.perc99	0.0297303	1.52625	0.0408202	6.62143e-19	0.0296237	0.00578206	3.00111e-07
pLI.perc995	0.0297303	1.52625	0.0408202	6.62143e-19	0.0296237	0.00578206	3.00111e-07
pLI.perc999	0.0297303	1.52625	0.0408202	6.62143e-19	0.0296237	0.00578206	3.00111e-07
LIMBR.perc90	0.000517517	2.69219	0.881209	0.137264	-0.0453926	0.0264564	0.0862072
LIMBR.perc95	0.0002523	2.38579	0.917405	0.422414	-0.0312677	0.0193593	0.106282
LIMBR.perc99	small annotation (prop snps < 0.02%)
LIMBR.perc995	small annotation (prop snps < 0.02%)
LIMBR.perc999	small annotation (prop snps < 0.02%)
EDS_cont.perc90	0.0577562	1.32848	0.0270855	5.5483e-15	-0.00440989	0.00610602	0.47016
EDS_cont.perc95	0.0288618	1.4257	0.0402905	7.17727e-11	0.00420497	0.00639806	0.511036
EDS_cont.perc99	0.00569252	1.34154	0.0856684	0.00117631	-0.0166515	0.00629937	0.00820894
EDS_cont.perc995	0.00279207	1.28713	0.095659	0.0646833	-0.0238732	0.00503897	2.16144e-06
EDS_cont.perc999	0.000591328	1.67218	0.303763	0.0754646	-0.0152266	0.00742153	0.0402005
Greene_thyroid.perc90	0.0996303	1.35459	0.0453704	1.16171e-15	-0.015156	0.00583176	0.00935282
Greene_thyroid.perc95	0.0498234	1.33023	0.0508555	3.06498e-09	-0.0181936	0.00573967	0.00152547
Greene_thyroid.perc99	0.00977998	1.4206	0.0766517	7.6262e-06	-0.0100889	0.00529851	0.0568973
Greene_thyroid.perc995	0.00489821	1.33423	0.0759564	0.00300578	-0.00927464	0.00472722	0.0497664
Greene_thyroid.perc999	0.00112159	1.15616	0.119043	0.153764	-0.00803294	0.0040609	0.0479152
inweb_closeness_centrality.perc90	0.0570715	1.39445	0.0536854	1.46092e-13	-0.00926787	0.00604979	0.125539
inweb_closeness_centrality.perc95	0.0283537	1.37656	0.0581034	7.87036e-09	-0.0139271	0.00558313	0.0126137
inweb_closeness_centrality.perc99	0.00566333	1.51167	0.115643	0.000756224	-0.0156338	0.00694263	0.0243312
inweb_closeness_centrality.perc995	0.00286857	1.57586	0.113917	0.00247742	-0.00461428	0.00595354	0.438311
inweb_closeness_centrality.perc999	0.00067101	1.9427	0.217709	0.000677388	0.00869712	0.00473584	0.0662913
SkinSunExposed_closeness_centrality.perc90	0.0153712	1.45542	0.0531922	6.6503e-09	-0.00372635	0.0060778	0.539804
SkinSunExposed_closeness_centrality.perc95	0.00770135	1.59642	0.067965	4.48668e-08	-0.000134765	0.0061072	0.982395
SkinSunExposed_closeness_centrality.perc99	0.00154198	1.37987	0.117698	0.0364676	-0.0186604	0.00467124	6.4764e-05
SkinSunExposed_closeness_centrality.perc995	0.00079196	0.951795	0.175765	0.704714	-0.0242182	0.00582816	3.24751e-05
SkinSunExposed_closeness_centrality.perc999	small annotation (prop snps < 0.02%)
Testis_closeness_centrality.perc90	0.0482663	1.89368	0.0840545	1.18111e-28	0.0232146	0.00952071	0.0147553
Testis_closeness_centrality.perc95	0.0242949	1.98702	0.100119	1.66393e-22	0.0261069	0.00818947	0.00143332
Testis_closeness_centrality.perc99	0.00478162	2.27093	0.163781	3.72377e-11	0.0108398	0.00736931	0.141307
Testis_closeness_centrality.perc995	0.0023014	1.89058	0.147381	4.80699e-06	-0.00929029	0.00593869	0.117731
Testis_closeness_centrality.perc999	0.000584786	0.920617	0.222933	0.222566	-0.0169874	0.00526704	0.00125872
Boosted
Annot	prop snps	enrichment	enrichment se	enrichment p	tau*	tau* se	tau* p-val
CDTS_gnomAD_ratio1to4.class1	0.238737	2.32363	0.056701	4.78e-54	0.217581	0.0197729	3.66e-28
CDTS_gnomAD_ratio1to4.perc90	0.0889892	3.58099	0.12738	1.73e-50	0.267364	0.0233133	1.9e-30
CDTS_gnomAD_ratio1to4.perc95	0.0433723	4.71107	0.195546	2.7e-43	0.23981	0.0260732	3.66e-20
CDTS_gnomAD_ratio1to4.perc99	0.00858826	8.84476	0.538362	2.12e-22	0.367092	0.0455227	7.39e-16
CDTS_gnomAD_ratio1to4.perc995	0.0043094	11.226	0.756325	1.61e-16	0.412095	0.0527663	5.73e-15
CDTS_gnomAD_ratio1to4.perc999	0.000825175	15.4663	1.84582	3.83e-07	0.266956	0.0605712	1.05e-05
havrilla_ccr_ratio1to4.class1	0.00109274	6.28279	1.39209	0.0595709	-0.0584899	0.0603181	0.332201
havrilla_ccr_ratio1to4.perc90	0.108891	2.69517	0.0773171	5.73414e-31	0.00282698	0.0144712	0.845118
havrilla_ccr_ratio1to4.perc95	0.0539514	3.70359	0.129728	3.4589e-28	0.012395	0.0195095	0.525213
havrilla_ccr_ratio1to4.perc99	0.00945504	8.68424	0.454543	6.75291e-20	0.360555	0.0527902	8.49402e-12
havrilla_ccr_ratio1to4.perc995	0.00463786	7.93925	0.659675	4.23258e-10	0.517471	0.0900388	9.07314e-09
havrilla_ccr_ratio1to4.perc999	0.000847318	8.24398	1.57209	0.00514379	0.0176465	0.0561179	0.753177
H3K9ac_DEEPSEA_MAX_ALL_ratio1to4.class1	0.217	2.24	0.094	2.58e-31	0.001	0.048	0.989
H3K9ac_DEEPSEA_MAX_ALL_ratio1to4.perc90	0.096	3.52	0.184	7.01e-35	0.366	0.044	5.14e-17
H3K9ac_DEEPSEA_MAX_ALL_ratio1to4.perc95	0.047	4.92	0.283	1.51e-32	0.447	0.066	1.06e-11
H3K9ac_DEEPSEA_MAX_ALL_ratio1to4.perc99	0.009	9.15	0.646	1.62e-22	0.5	0.085	5.02e-09
H3K9ac_DEEPSEA_MAX_ALL_ratio1to4.perc995	0.005	11.44	0.877	1.06e-18	0.439	0.078	1.8e-08
H3K9ac_DEEPSEA_MAX_ALL_ratio1to4.perc999	0.001	14.73	2.131	1.74e-08	0.217	0.074	0.00327
H3K4me1_DEEPSEA_MAX_ALL_ratio1to4.class1	0.233	2.33	0.116	7.98e-30	0.082	0.058	0.158
H3K4me1_DEEPSEA_MAX_ALL_ratio1to4.perc90	0.097	3.78	0.242	2.3e-32	0.535	0.101	1.12e-07
H3K4me1_DEEPSEA_MAX_ALL_ratio1to4.perc95	0.048	5.15	0.357	2.46e-29	0.531	0.113	2.8e-06
H3K4me1_DEEPSEA_MAX_ALL_ratio1to4.perc99	0.009	10.1	0.706	8.13e-24	0.649	0.09	4.67e-13
H3K4me1_DEEPSEA_MAX_ALL_ratio1to4.perc995	0.005	12.78	0.976	1.29e-20	0.6	0.085	2.05e-12
H3K4me1_DEEPSEA_MAX_ALL_ratio1to4.perc999	0.001	17.06	1.736	1.31e-10	0.296	0.058	2.75e-07
DNase_DEEPSEA_MAX_ALL_ratio1to4.class1	0.214	2.44	0.132	5.8e-24	0.325	0.071	5.23e-06
DNase_DEEPSEA_MAX_ALL_ratio1to4.perc90	0.097	4.02	0.302	1.31e-26	0.825	0.129	1.6e-10
DNase_DEEPSEA_MAX_ALL_ratio1to4.perc95	0.048	5.42	0.445	7.84e-26	0.624	0.122	3.32e-07
DNase_DEEPSEA_MAX_ALL_ratio1to4.perc99	0.009	9.74	0.873	3.5e-20	0.445	0.097	4.64e-06
DNase_DEEPSEA_MAX_ALL_ratio1to4.perc995	0.005	12.35	1.081	1.09e-18	0.412	0.076	6.67e-08
DNase_DEEPSEA_MAX_ALL_ratio1to4.perc999	0.001	17.03	2.041	9.18e-10	0.247	0.059	2.72e-05
H3K27ac_DEEPSEA_MAX_ALL_ratio1to4.class1	0.231	2.37	0.108	5.24e-35	0.159	0.046	0.000586
H3K27ac_DEEPSEA_MAX_ALL_ratio1to4.perc90	0.096	3.91	0.213	1.86e-38	0.618	0.063	1.1e-22
H3K27ac_DEEPSEA_MAX_ALL_ratio1to4.perc95	0.047	5.26	0.318	6.99e-34	0.607	0.086	1.74e-12
H3K27ac_DEEPSEA_MAX_ALL_ratio1to4.perc99	0.009	9.92	0.771	1.48e-23	0.627	0.094	2.97e-11
H3K27ac_DEEPSEA_MAX_ALL_ratio1to4.perc995	0.004	12.26	1.042	6.95e-19	0.518	0.076	7.11e-12
H3K27ac_DEEPSEA_MAX_ALL_ratio1to4.perc999	0.001	16.12	1.665	2.19e-10	0.248	0.048	2.11e-07
H3K4me3_DEEPSEA_MAX_ALL_ratio1to4.class1	0.172	2.4	0.109	2.44e-29	-0.076	0.059	0.199
H3K4me3_DEEPSEA_MAX_ALL_ratio1to4.perc90	0.096	3.42	0.185	7.79e-34	0.185	0.04	4.2e-06
H3K4me3_DEEPSEA_MAX_ALL_ratio1to4.perc95	0.047	4.92	0.297	1.7e-32	0.298	0.061	9.41e-07
H3K4me3_DEEPSEA_MAX_ALL_ratio1to4.perc99	0.009	9.03	0.602	4.58e-23	0.477	0.086	2.39e-08
H3K4me3_DEEPSEA_MAX_ALL_ratio1to4.perc995	0.005	10.91	0.868	2.47e-17	0.367	0.08	4.27e-06
H3K4me3_DEEPSEA_MAX_ALL_ratio1to4.perc999	0.001	13.06	2.199	8.7e-07	0.157	0.075	0.0376
CTCF_DEEPSEA_MAX_ALL_ratio1to4.class1	0.134	2.21	0.105	9.39e-22	0.098	0.03	0.00108
CTCF_DEEPSEA_MAX_ALL_ratio1to4.perc90	0.098	2.43	0.138	4.23e-19	0.121	0.031	9.13e-05
CTCF_DEEPSEA_MAX_ALL_ratio1to4.perc95	0.048	2.67	0.22	4.44e-11	0.075	0.036	0.0348
CTCF_DEEPSEA_MAX_ALL_ratio1to4.perc99	0.01	2.44	0.372	0.00317	0.014	0.047	0.759
CTCF_DEEPSEA_MAX_ALL_ratio1to4.perc995	0.005	2.48	0.558	0.0657	-0.047	0.044	0.286
CTCF_DEEPSEA_MAX_ALL_ratio1to4.perc999	0.001	2.09	1.539	0.663	-0.09	0.047	0.0531
H3K4me2_DEEPSEA_MAX_ALL_ratio1to4.class1	0.194	2.48	0.134	1.38e-28	0.111	0.05	0.0271
H3K4me2_DEEPSEA_MAX_ALL_ratio1to4.perc90	0.097	3.49	0.232	1.69e-27	0.13	0.061	0.0331
H3K4me2_DEEPSEA_MAX_ALL_ratio1to4.perc95	0.048	4.54	0.333	8.28e-24	0.136	0.082	0.095
H3K4me2_DEEPSEA_MAX_ALL_ratio1to4.perc99	0.009	7.84	0.621	2.84e-17	0.241	0.076	0.0016
H3K4me2_DEEPSEA_MAX_ALL_ratio1to4.perc995	0.005	9.02	0.78	8.67e-14	0.167	0.056	0.00292
H3K4me2_DEEPSEA_MAX_ALL_ratio1to4.perc999	0.001	8.95	1.394	8.42e-05	0.032	0.047	0.496
pLI_ratio1to4.class1	0.12776	1.47605	0.0276048	7.55e-22	0.0286775	0.00872151	0.00100854
pLI_ratio1to4.perc999	0.000946796	0.578925	0.131437	0.0183306	0.00787607	0.00424926	0.0638083
pLI_ratio1to4.perc95	0.0454241	1.20491	0.0408102	1.25e-05	0.0171592	0.00778788	0.0275724
pLI_ratio1to4.perc995	0.00467661	0.508136	0.0799652	0.00022138	0.000695624	0.00607806	0.908882
pLI_ratio1to4.perc99	0.00923596	0.635396	0.0689932	0.000404994	0.000872243	0.00657297	0.894429
pLI_ratio1to4.perc90	0.0913457	1.4117	0.0322829	3.26e-16	0.0255063	0.00854395	0.00283298
EDS_cont_ratio1to4.class1	0.0951989	1.62537	0.0418521	3.56e-17	0.0305722	0.0139844	0.028804
EDS_cont_ratio1to4.perc90	0.0921385	1.63087	0.0429672	7.12e-17	0.0308861	0.0141198	0.0287113
EDS_cont_ratio1to4.perc95	0.0449604	1.70208	0.0657141	1.21e-11	0.0299695	0.014673	0.0411032
EDS_cont_ratio1to4.perc99	0.00856126	1.46409	0.140066	0.0372429	-0.0177038	0.0139754	0.205233
EDS_cont_ratio1to4.perc995	0.00418912	1.25883	0.188607	0.58442	-0.0350615	0.0137256	0.0106353
EDS_cont_ratio1to4.perc999	0.000836247	0.36226	0.374812	0.0960961	-0.0538251	0.013093	3.94e-05
RNA_DIS.perc90	0.1018	2.26	0.1	1.02e-39	0.07	0.02	1.69e-05
RNA_DIS.perc95	0.0576	1.62	0.06	2.76e-20	0.03	0.01	0.00499
RNA_DIS.perc99	0.018	3.04	0.21	5.3e-20	0.05	0.02	0.0011
RNA_DIS.perc995	0.018	3.04	0.21	5.3e-20	0.05	0.02	0.0011
RNA_DIS.perc999	0.018	3.04	0.21	5.3e-20	0.05	0.02	0.0011
DNA_DIS.class1	0.0732	3.55	0.21	1.68e-33	0.25	0.03	1.98e-14
DNA_DIS.perc90	0.0982	3.19	0.19	6.57e-34	0.27	0.04	1.61e-13
DNA_DIS.perc95	0.0479	4.22	0.26	5.56e-33	0.24	0.03	5.97e-14
DNA_DIS.perc99	0.0119	5.51	0.41	3.69e-19	0.1	0.03	0.00085
DNA_DIS.perc995	0.0048	5.7	0.52	1.69e-11	0.09	0.03	0.00125
DNA_DIS.perc999	0.0048	5.7	0.52	1.69e-11	0.09	0.03	0.00125
LIMBR_ratio1to4.class1	0.609858	0.557081	0.021839	3.93e-47	-0.0170972	0.0152915	0.26353
LIMBR_ratio1to4.perc90	0.101266	0.338594	0.0320116	4.06e-39	0.021212	0.00709111	0.00277747
LIMBR_ratio1to4.perc95	0.0510808	0.346618	0.0323842	2.81e-31	0.0354584	0.00656689	6.68e-08
LIMBR_ratio1to4.perc99	0.00984087	0.340104	0.098797	9.99e-12	0.0131788	0.0104716	0.208201
LIMBR_ratio1to4.perc995	0.00475293	0.24273	0.141868	2.36e-08	0.0076147	0.0104037	0.464214
LIMBR_ratio1to4.perc999	0.000996618	-0.935037	0.324981	1.03e-07	-0.0345352	0.0103767	0.000874304
Greene_thyroid_ratio1to4.perc90	0.0942223	1.99187	0.0910542	1.09328e-26	0.098602	0.0152488	1.00502e-10
Greene_thyroid_ratio1to4.perc995	0.00427014	1.92093	0.243671	0.00536658	-0.0304497	0.0167328	0.0687954
Greene_thyroid_ratio1to4.perc95	0.0461707	2.1173	0.106473	1.15071e-21	0.0797473	0.014628	4.98892e-08
Greene_thyroid_ratio1to4.perc999	0.000799844	0.326591	0.487389	0.208764	-0.0737207	0.0169946	1.43863e-05
Greene_thyroid_ratio1to4.class1	0.17071	1.78944	0.0731045	5.515e-30	0.0666687	0.0149152	7.82694e-06
Greene_thyroid_ratio1to4.perc99	0.00883285	2.07485	0.16723	3.20689e-07	-0.00358455	0.013567	0.791617
inweb_closeness_centrality_ratio1to4.class1	0.0754907	1.94816	0.0903219	1.23156e-23	0.0812517	0.0150145	6.24818e-08
inweb_closeness_centrality_ratio1to4.perc90	0.0940399	1.89654	0.084081	1.7564e-25	0.0810315	0.0154957	1.70157e-07
inweb_closeness_centrality_ratio1to4.perc95	0.0459947	2.0536	0.105574	2.84787e-19	0.0786048	0.0145503	6.57965e-08
inweb_closeness_centrality_ratio1to4.perc99	0.0087332	1.88925	0.135767	0.000128312	0.0135989	0.0145024	0.348399
inweb_closeness_centrality_ratio1to4.perc995	0.00424766	1.56966	0.192933	0.653061	-0.0143329	0.014228	0.313756
inweb_closeness_centrality_ratio1to4.perc999	0.000769313	-0.505484	0.342359	0.000100364	-0.0668975	0.0111312	1.85615e-09
SkinSunExposed_closeness_centrality_ratio1to4.class1	0.0590035	1.25247	0.0456777	2.52916e-05	-0.0146236	0.011992	0.222674
SkinSunExposed_closeness_centrality_ratio1to4.perc90	0.0957451	1.25747	0.0341426	6.75336e-07	-0.0182346	0.0116916	0.118846
SkinSunExposed_closeness_centrality_ratio1to4.perc95	0.0472368	1.23246	0.0515817	0.000137059	-0.0169055	0.012049	0.160596
SkinSunExposed_closeness_centrality_ratio1to4.perc99	0.00918026	1.19862	0.123736	0.140821	-0.0144784	0.0125729	0.249506
SkinSunExposed_closeness_centrality_ratio1to4.perc995	0.00449493	1.15122	0.181088	0.511986	-0.0168688	0.0129372	0.192268
SkinSunExposed_closeness_centrality_ratio1to4.perc999	0.000872817	0.959229	0.484075	0.915202	-0.0181179	0.0157106	0.248817
Testis_closeness_centrality_ratio1to4.class1	0.10063	2.14345	0.0930434	4.46106e-40	0.0999959	0.0185341	6.84344e-08
Testis_closeness_centrality_ratio1to4.perc90	0.0945036	2.17163	0.0955452	1.33125e-39	0.0991231	0.0182795	5.87265e-08
Testis_closeness_centrality_ratio1to4.perc95	0.0460093	2.45363	0.119352	3.95574e-33	0.0707924	0.0149233	2.09789e-06
Testis_closeness_centrality_ratio1to4.perc99	0.00851043	2.44351	0.179438	6.42381e-11	-0.00369346	0.0143235	0.796515
Testis_closeness_centrality_ratio1to4.perc995	0.0041913	2.25365	0.204124	3.31348e-06	-0.0287001	0.0106672	0.00713425
Testis_closeness_centrality_ratio1to4.perc999	0.000769146	1.56485	0.406112	0.604651	-0.0361181	0.0124751	0.00378897
Backgrd_Selection_Stat.class1	0.195	1.541	0.043	5.85e-33	-0.002	0.015	0.904
Backgrd_Selection_Stat.perc90	0.093	1.692	0.058	1.08e-25	-0.008	0.014	0.577
Backgrd_Selection_Stat.perc95	0.046	1.783	0.072	9.34e-18	-0.012	0.014	0.377
Backgrd_Selection_Stat.perc99	0.009	1.74	0.142	2.62e-05	-0.009	0.015	0.531
Backgrd_Selection_Stat.perc995	0.004	1.343	0.212	0.0657	-0.027	0.016	0.0879
Backgrd_Selection_Stat.perc999	0.001	-0.73	0.592	0.105	-0.071	0.019	0.000223
BivFlnk.class1	0.0138221	6.49377	0.477652	8.04e-19	0.285055	0.0520316	4.29e-08
BivFlnk.perc90	0.0968263	3.15015	0.186834	2.76e-28	0.103589	0.0391471	0.00814161
BivFlnk.perc95	0.0478585	3.99801	0.260223	1.94e-24	0.129896	0.0416918	0.00183561
BivFlnk.perc99	0.00941075	7.45636	0.493294	2.4e-18	0.317778	0.0464566	7.9e-12
BivFlnk.perc995	0.00466017	8.38287	0.509719	3.36e-13	0.228437	0.045772	6.01e-07
BivFlnk.perc999	0.000886573	6.58015	1.37951	0.00293344	-0.00117589	0.0420577	0.977695
BLUEPRINT_DNA_methylation_MaxCPP.class1	0.088	2.787	0.135	6.52e-30	0.087	0.018	7.71e-07
BLUEPRINT_DNA_methylation_MaxCPP.perc90	0.137	2.29	0.087	1.95e-31	0.073	0.018	5.71e-05
BLUEPRINT_DNA_methylation_MaxCPP.perc95	0.075	2.971	0.157	7.32e-29	0.083	0.018	2.73e-06
BLUEPRINT_DNA_methylation_MaxCPP.perc99	0.016	5.089	0.467	9.76e-16	0.042	0.023	0.0638
BLUEPRINT_DNA_methylation_MaxCPP.perc995	0.008	5.893	0.673	1.32e-09	0.035	0.03	0.25
BLUEPRINT_DNA_methylation_MaxCPP.perc999	0.002	4.755	1.26	0.0124	-0.025	0.045	0.578
BLUEPRINT_H3K27acQTL_MaxCPP.class1	0.108	2.271	0.089	2.29e-24	0.062	0.022	0.00502
BLUEPRINT_H3K27acQTL_MaxCPP.perc90	0.143	2.07	0.071	1.13e-26	0.062	0.022	0.00528
BLUEPRINT_H3K27acQTL_MaxCPP.perc95	0.08	2.528	0.116	1.26e-22	0.057	0.022	0.00916
BLUEPRINT_H3K27acQTL_MaxCPP.perc99	0.016	4.003	0.433	1.14e-07	0.032	0.044	0.468
BLUEPRINT_H3K27acQTL_MaxCPP.perc995	0.008	3.53	0.661	0.00613	-0.085	0.047	0.0696
BLUEPRINT_H3K27acQTL_MaxCPP.perc999	0.002	4.774	1.282	0.0232	0.003	0.045	0.938
BLUEPRINT_H3K4me1QTL_MaxCPP.class1	0.12	2.083	0.085	5.15e-21	-0.031	0.024	0.197
BLUEPRINT_H3K4me1QTL_MaxCPP.perc90	0.161	1.876	0.064	3.39e-22	-0.032	0.021	0.124
BLUEPRINT_H3K4me1QTL_MaxCPP.perc95	0.082	2.419	0.122	1.46e-19	-0.028	0.025	0.264
BLUEPRINT_H3K4me1QTL_MaxCPP.perc99	0.016	2.472	0.423	0.00846	-0.287	0.056	3.34e-07
BLUEPRINT_H3K4me1QTL_MaxCPP.perc995	0.008	2.476	0.527	0.037	-0.182	0.044	3.98e-05
BLUEPRINT_H3K4me1QTL_MaxCPP.perc999	0.002	0.168	1.229	0.917	-0.172	0.047	0.000241
Coding_UCSC.class1	0.0163861	4.20615	0.350993	4.42e-13	-0.0165758	0.0905951	0.854825
Coding_UCSC.perc90	0.0946948	2.66969	0.109499	4.39e-27	0.0832793	0.0626256	0.183586
Coding_UCSC.perc95	0.0474072	3.01036	0.212618	1.52e-18	0.331537	0.0547866	1.44e-09
Coding_UCSC.perc99	0.00847033	6.08956	0.527063	3.5e-12	0.380971	0.0964964	7.88e-05
Coding_UCSC.perc995	0.00411296	7.10371	0.759072	5.34e-09	0.36701	0.086584	2.25e-05
Coding_UCSC.perc999	0.000742809	10.4627	1.54764	0.00198781	0.134439	0.0521555	0.0099474
Conserved_LindbladToh.class1	0.0243384	6.52667	0.336409	6.27e-26	0.0468688	0.0627055	0.454797
Conserved_LindbladToh.perc90	0.0934984	3.87644	0.146507	2.12e-29	0.202364	0.0596192	0.000688103
Conserved_LindbladToh.perc95	0.0452016	5.39919	0.240609	1.27e-29	0.183264	0.053901	0.000673824
Conserved_LindbladToh.perc99	0.00830761	7.94612	0.610661	2.14e-15	-0.158084	0.0813873	0.052092
Conserved_LindbladToh.perc995	0.00383382	9.61334	0.905683	4.02e-12	0.0330354	0.0864607	0.702398
Conserved_LindbladToh.perc999	0.000522214	11.5782	2.15076	9.21e-05	0.0123739	0.0625718	0.843237
Conserved_Mammal_phastCons46way.class1	0.0167602	7.27265	0.44305	1.97e-22	0.0261136	0.066609	0.695026
Conserved_Mammal_phastCons46way.perc90	0.0916932	3.85549	0.162449	1.25e-27	0.149195	0.0469339	0.0014787
Conserved_Mammal_phastCons46way.perc95	0.0445938	5.44628	0.259066	6.84e-29	0.205923	0.0513837	6.14e-05
Conserved_Mammal_phastCons46way.perc99	0.00828849	9.03421	0.642372	1.44e-18	0.172452	0.0925289	0.0623547
Conserved_Mammal_phastCons46way.perc995	0.00369123	11.1916	0.932374	1.21e-16	0.139459	0.0781928	0.0745009
Conserved_Mammal_phastCons46way.perc999	0.000475579	10.9773	2.51306	0.0014227	0.00435087	0.070721	0.950944
Conserved_Primate_phastCons46way.class1	0.0196972	8.12546	0.484931	3.79e-24	0.074513	0.0967334	0.441127
Conserved_Primate_phastCons46way.perc90	0.0922782	4.09239	0.171522	3.86e-28	0.150718	0.0641452	0.0187918
Conserved_Primate_phastCons46way.perc95	0.0442614	6.22566	0.272242	7.21e-30	0.357496	0.057049	3.69e-10
Conserved_Primate_phastCons46way.perc99	0.00764784	10.8299	0.702128	1.54e-21	0.28728	0.0660433	1.36e-05
Conserved_Primate_phastCons46way.perc995	0.003424	11.3937	0.958861	4.68e-16	0.186856	0.0710726	0.00856135
Conserved_Primate_phastCons46way.perc999	0.000498058	8.54985	1.59776	0.00637655	-0.030837	0.0525536	0.557357
Conserved_Vertebrate_phastCons46way.class1	0.0255257	6.89795	0.467672	2.92e-23	-0.179762	0.0613283	0.00337714
Conserved_Vertebrate_phastCons46way.perc90	0.0927462	2.90578	0.161696	1.54e-19	-0.0563488	0.040254	0.161563
Conserved_Vertebrate_phastCons46way.perc95	0.0450456	4.25918	0.29865	7.63e-20	-0.193876	0.0451731	1.77e-05
Conserved_Vertebrate_phastCons46way.perc99	0.00784495	8.57688	0.746533	4.67e-18	-0.286579	0.0721408	7.11e-05
Conserved_Vertebrate_phastCons46way.perc995	0.0039593	12.5333	1.04523	5.95e-19	0.171944	0.0683556	0.0118884
Conserved_Vertebrate_phastCons46way.perc999	0.000699025	6.9103	2.11612	0.0296416	-0.154152	0.058469	0.00837721
CpG_Content_50kb.class1	0.244	1.638	0.078	8.53e-25	-0.08	0.031	0.0101
CpG_Content_50kb.perc90	0.1	2.125	0.12	6.02e-26	-0.018	0.021	0.373
CpG_Content_50kb.perc95	0.05	2.346	0.151	5.22e-21	-0.011	0.016	0.487
CpG_Content_50kb.perc99	0.01	2.212	0.231	3.22e-06	-0.029	0.013	0.0243
CpG_Content_50kb.perc995	0.005	1.897	0.261	0.00272	-0.034	0.012	0.00579
CpG_Content_50kb.perc999	0.001	0.69	0.376	0.6	-0.052	0.012	1.71e-05
CTCF_Hoffman.class1	0.0172678	0.694651	0.231612	0.0763896	-0.0139712	0.0372505	0.707614
CTCF_Hoffman.perc90	0.0989058	1.90806	0.183362	4.17e-07	0.0882358	0.0531995	0.0972002
CTCF_Hoffman.perc95	0.0500981	1.32782	0.195396	0.293598	-0.00957088	0.0455936	0.833732
CTCF_Hoffman.perc99	0.0101655	0.638419	0.30881	0.257848	0.0128072	0.0357892	0.720454
CTCF_Hoffman.perc995	0.00508995	0.495439	0.429317	0.201296	0.00610615	0.0330987	0.853635
CTCF_Hoffman.perc999	0.00101155	-0.751493	1.07368	0.0466443	-0.0274358	0.034938	0.432295
DGF_ENCODE.class1	0.137858	2.78386	0.24804	3.71e-16	0.471602	0.134887	0.000471809
DGF_ENCODE.perc90	0.0978657	3.05492	0.279762	7.89e-15	0.201404	0.0877669	0.0217467
DGF_ENCODE.perc95	0.0484158	3.75781	0.380055	4.96e-13	0.0839008	0.0614771	0.172332
DGF_ENCODE.perc99	0.00946393	7.95152	0.845177	4.38e-13	0.33634	0.0617855	5.22e-08
DGF_ENCODE.perc995	0.00465748	10.6692	1.14702	5.54e-13	0.390958	0.0644319	1.3e-09
DGF_ENCODE.perc999	0.00088976	16.2192	2.46075	2.63e-08	0.281046	0.0676129	3.23e-05
DHS_peaks_Trynka.class1	0.113413	3.45431	0.237875	3.25e-24	0.189223	0.102283	0.0643138
DHS_peaks_Trynka.perc90	0.0976548	3.88074	0.273862	6.27e-26	0.35809	0.110345	0.00117371
DHS_peaks_Trynka.perc95	0.0482614	5.42503	0.467954	1.31e-23	0.460991	0.119262	0.000110921
DHS_peaks_Trynka.perc99	0.0093465	8.33996	0.900037	3.11e-15	0.184404	0.0826106	0.0256016
DHS_peaks_Trynka.perc995	0.00461638	9.77479	1.09824	9.27e-13	0.155739	0.0683575	0.022709
DHS_peaks_Trynka.perc999	0.000912742	10.3936	1.98029	0.000172373	0.0531902	0.059358	0.370204
DHS_Trynka.class1	0.148004	3.11397	0.226366	8.95e-22	0.248778	0.103923	0.0166715
DHS_Trynka.perc90	0.0981472	3.8403	0.334099	2.43e-21	0.478667	0.136102	0.000436493
DHS_Trynka.perc95	0.0486667	5.05644	0.488858	6.44e-21	0.37967	0.115867	0.00105001
DHS_Trynka.perc99	0.00947131	6.11718	1.01989	4.39e-08	0.0145398	0.0881983	0.869059
DHS_Trynka.perc995	0.00467124	5.86063	1.36239	0.000259263	-0.0733942	0.0879349	0.403919
DHS_Trynka.perc999	0.000906032	6.22989	2.20041	0.0483555	-0.0446047	0.064056	0.486217
Enhancer_Andersson.class1	0.00523858	5.61573	0.969049	1.83e-05	0.108123	0.0528517	0.0407776
Enhancer_Andersson.perc90	0.0987347	2.79703	0.191774	1.83e-23	0.0295087	0.0257943	0.252622
Enhancer_Andersson.perc95	0.0494154	3.27762	0.282301	9.02e-16	0.0208683	0.0375353	0.578236
Enhancer_Andersson.perc99	0.00968587	3.68011	0.648326	7.88e-05	0.0771971	0.0551673	0.161715
Enhancer_Andersson.perc995	0.00484084	5.88076	1.0041	1.46e-05	0.111147	0.0481905	0.0210875
Enhancer_Andersson.perc999	0.000934047	4.09701	1.7514	0.0603787	-0.0108408	0.0424686	0.798517
Enhancer_Hoffman.class1	0.0528562	3.86031	0.295259	1.29e-21	0.0983938	0.0588988	0.094809
Enhancer_Hoffman.perc90	0.097882	3.27492	0.217678	6.58e-29	0.217698	0.0668352	0.00112505
Enhancer_Hoffman.perc95	0.0487229	3.90323	0.30836	3.1e-20	0.0690151	0.0587807	0.24035
Enhancer_Hoffman.perc99	0.00952114	4.62132	0.527239	4.22e-08	0.0303886	0.0532697	0.568361
Enhancer_Hoffman.perc995	0.00468751	5.08486	0.644777	2.73e-05	0.0350294	0.0441274	0.427298
Enhancer_Hoffman.perc999	0.000912071	4.73735	1.25584	0.315362	-0.0330804	0.042412	0.435404
FetalDHS_Trynka.class1	0.104179	3.64168	0.267087	2.69e-23	0.194641	0.0995368	0.0505278
FetalDHS_Trynka.perc90	0.0974763	3.80201	0.282552	2.73e-23	0.220635	0.103024	0.0322272
FetalDHS_Trynka.perc95	0.0481452	5.28329	0.49931	1.68e-21	0.373206	0.121735	0.00217134
FetalDHS_Trynka.perc99	0.00930859	6.00907	0.791341	3.05e-09	-0.0155873	0.0672007	0.816575
FetalDHS_Trynka.perc995	0.00457361	6.64731	0.893598	2.2e-07	0.0424013	0.0492302	0.389081
FetalDHS_Trynka.perc999	0.000878353	-4.24324	1.67009	0.00134741	-0.316765	0.0644663	8.94e-07	*annotations with negative enrichment estimates not used
GERP.NS.class1	0.173	2.701	0.102	1.7e-28	-0.038	0.046	0.404
GERP.NS.perc90	0.097	3.853	0.206	3.51e-27	0.13	0.078	0.0957
GERP.NS.perc95	0.047	6.158	0.324	4.39e-28	0.345	0.108	0.00138
GERP.NS.perc99	0.009	8.561	0.681	1.58e-17	-0.003	0.212	0.989
GERP.NS.perc995	0.004	10.169	1.014	2.11e-14	-0.057	0.092	0.541
GERP.NS.perc999	0.001	12.097	1.807	2.67e-06	0.009	0.053	0.868
GERP.RSsup4.class1	0.00851865	9.75883	0.703646	3.63e-21	0.106738	0.0643496	0.0971726
GERP.RSsup4.perc90	0.0954695	3.44125	0.142219	9.23e-26	0.0549705	0.0427164	0.19814
GERP.RSsup4.perc95	0.0459411	4.65296	0.265834	4.31e-23	-0.0287882	0.0488639	0.55576
GERP.RSsup4.perc99	0.00835626	9.86724	0.717021	5.01e-21	0.126208	0.0642148	0.0493684
GERP.RSsup4.perc995	0.00362463	10.2783	0.934664	4.48e-14	-0.0250904	0.0576899	0.663622
GERP.RSsup4.perc999	0.000487992	13.249	1.74494	7.16e-05	0.0167588	0.0594457	0.778007
GTEx_eQTL_MaxCPP.class1	0.163	1.989	0.057	8.53e-30	0.08	0.019	3.21e-05
GTEx_eQTL_MaxCPP.perc90	0.142	2.068	0.062	1.49e-28	0.083	0.019	7.71e-06
GTEx_eQTL_MaxCPP.perc95	0.079	2.379	0.092	7.47e-24	0.086	0.018	1.64e-06
GTEx_eQTL_MaxCPP.perc99	0.017	3.398	0.219	2.7e-15	0.087	0.017	1.7e-07
GTEx_eQTL_MaxCPP.perc995	0.008	4.239	0.332	1.01e-12	0.097	0.019	2.48e-07
GTEx_eQTL_MaxCPP.perc999	0.002	7.622	1.014	1.3e-07	0.123	0.029	2.36e-05
H3K27ac_Hnisz.class1	0.212023	2.4369	0.134635	1.62e-38	0.0818869	0.0357141	0.0218569
H3K27ac_Hnisz.perc90	0.0970221	3.57845	0.235818	1.47e-37	0.414484	0.0661566	3.72e-10
H3K27ac_Hnisz.perc95	0.048296	4.37235	0.31699	1.37e-30	0.349497	0.0626528	2.43e-08
H3K27ac_Hnisz.perc99	0.00958538	5.30872	0.566422	5.46e-13	0.0741971	0.03919	0.0583226
H3K27ac_Hnisz.perc995	0.00480511	5.71194	0.671245	1.51e-09	0.0599401	0.0341698	0.0793989
H3K27ac_Hnisz.perc999	0.000957196	7.08558	1.41822	0.000608148	0.0419561	0.0334316	0.209484
H3K27ac_PGC2.class1	0.181323	2.53926	0.158186	1.26e-33	0.0475199	0.0535605	0.37496
H3K27ac_PGC2.perc90	0.0971147	3.33049	0.225511	1.64e-33	0.237196	0.0598965	7.49e-05
H3K27ac_PGC2.perc95	0.048224	4.36286	0.300311	3.13e-30	0.235876	0.049501	1.89e-06
H3K27ac_PGC2.perc99	0.00921801	6.74339	0.57932	7.68e-17	0.231604	0.0398434	6.14e-09
H3K27ac_PGC2.perc995	0.00449879	7.7062	0.783863	1.1e-11	0.204085	0.0387846	1.42e-07
H3K27ac_PGC2.perc999	0.000838931	6.73222	1.42064	0.00400582	0.0733007	0.0405318	0.0705327
H3K4me1_peaks_Trynka.class1	0.124104	3.16158	0.219396	7.56e-26	0.289674	0.0924364	0.00172577
H3K4me1_peaks_Trynka.perc90	0.0966243	3.3931	0.241432	3.77e-24	0.277102	0.0942128	0.00326906
H3K4me1_peaks_Trynka.perc95	0.0480732	3.98071	0.282635	2.47e-18	0.175705	0.0827213	0.0336648
H3K4me1_peaks_Trynka.perc99	0.00952365	5.01375	0.57353	2.36e-07	0.0985062	0.0753265	0.190968
H3K4me1_peaks_Trynka.perc995	0.00474438	5.1685	0.787031	0.000182517	0.0596869	0.0689338	0.386568
H3K4me1_peaks_Trynka.perc999	0.000936898	1.53281	1.21837	0.439761	-0.110813	0.0409906	0.00686389
H3K4me1_Trynka.class1	0.265783	2.38294	0.124025	1.74e-35	0.254096	0.0621228	4.31e-05
H3K4me1_Trynka.perc90	0.0974961	3.58007	0.263307	7.62e-31	0.575501	0.122975	2.87e-06
H3K4me1_Trynka.perc95	0.0485068	4.48308	0.343601	2.04e-26	0.427111	0.103245	3.52e-05
H3K4me1_Trynka.perc99	0.00969627	5.87733	0.633113	6.33e-12	0.189127	0.0753077	0.0120255
H3K4me1_Trynka.perc995	0.00486046	6.07915	0.818452	1.38e-07	0.120893	0.0633674	0.0564162
H3K4me1_Trynka.perc999	0.000963236	4.42509	1.65442	0.21993	-0.0204572	0.0538067	0.703799
H3K4me3_peaks_Trynka.class1	0.0385714	4.97889	0.349377	5.94e-20	0.286396	0.100916	0.00454037
H3K4me3_peaks_Trynka.perc90	0.0957909	3.14455	0.191203	1.18e-24	0.0572304	0.0550052	0.298129
H3K4me3_peaks_Trynka.perc95	0.0475768	4.45595	0.32054	4.92e-20	0.211002	0.089578	0.0184972
H3K4me3_peaks_Trynka.perc99	0.00928058	6.44778	0.483194	2.09e-11	0.0731581	0.0666601	0.272432
H3K4me3_peaks_Trynka.perc995	0.0046132	6.06098	0.678754	5.3e-06	-0.0304114	0.0683987	0.656594
H3K4me3_peaks_Trynka.perc999	0.000884392	2.37155	1.33702	0.879034	-0.133761	0.0447098	0.00277385
H3K4me3_Trynka.class1	0.109419	3.41436	0.196253	4.16e-33	0.278141	0.0592861	2.71e-06
H3K4me3_Trynka.perc90	0.0956606	3.67468	0.211132	5.75e-33	0.331857	0.0641418	2.29e-07
H3K4me3_Trynka.perc95	0.0472249	5.0907	0.293154	1.8e-31	0.556456	0.074683	9.27e-14
H3K4me3_Trynka.perc99	0.00913329	8.04024	0.497716	2.12e-19	0.466266	0.0541471	7.24e-18
H3K4me3_Trynka.perc995	0.00448839	9.16385	0.747361	1.8e-13	0.283576	0.0530746	9.14e-08
H3K4me3_Trynka.perc999	0.000843628	12.8469	1.48737	2.52e-06	0.184341	0.0497243	0.000209516
H3K9ac_peaks_Trynka.class1	0.0381667	5.3451	0.325938	2.36e-26	0.730276	0.0936685	6.37e-15
H3K9ac_peaks_Trynka.perc90	0.0962663	3.84317	0.195682	1.54e-31	0.785989	0.0723766	1.79e-27
H3K9ac_peaks_Trynka.perc95	0.0475686	4.9116	0.276507	1.87e-28	0.679321	0.0764853	6.58e-19
H3K9ac_peaks_Trynka.perc99	0.00929869	7.78001	0.657599	1.68e-14	0.375486	0.0808482	3.41e-06
H3K9ac_peaks_Trynka.perc995	0.00460816	7.08839	0.893777	6.7e-07	0.121835	0.0659645	0.0647496
H3K9ac_peaks_Trynka.perc999	0.000886573	-2.69203	1.37443	0.211989	-0.266794	0.0463955	8.9e-09
H3K9ac_Trynka.class1	0.126916	3.67828	0.202528	3.94e-42	0.772419	0.086338	3.67e-19
H3K9ac_Trynka.perc90	0.0961558	4.09113	0.228173	1.44e-39	0.768798	0.0852674	1.95e-19
H3K9ac_Trynka.perc95	0.0474976	5.53229	0.337705	2.64e-36	0.903125	0.103943	3.67e-18
H3K9ac_Trynka.perc99	0.00919351	8.92729	0.610449	1.21e-19	0.57577	0.0659961	2.68e-18
H3K9ac_Trynka.perc995	0.00453519	10.0241	0.914176	1.17e-13	0.356653	0.0604789	3.7e-09
H3K9ac_Trynka.perc999	0.000840441	11.4906	1.57953	1.47e-05	0.152121	0.0512975	0.00302222
Intron_UCSC.class1	0.178393	1.3288	0.0412136	3.7e-11	-0.0598919	0.0334809	0.0736407
Intron_UCSC.perc90	0.0932671	1.26733	0.0599784	0.00048021	-0.00821681	0.0345084	0.811795
Intron_UCSC.perc95	0.0462157	1.01908	0.0951865	0.563272	-0.0455258	0.0358703	0.204377
Intron_UCSC.perc99	0.00895145	-0.320786	0.246065	0.00412204	-0.149188	0.0292664	3.44e-07	*annotations with negative enrichment estimates not used
Intron_UCSC.perc995	0.00426058	-1.74299	0.365076	9.81e-05	-0.196467	0.0283845	4.47e-12	*annotations with negative enrichment estimates not used
Intron_UCSC.perc999	0.000768139	-5.02198	0.885639	0.00012607	-0.183892	0.0286669	1.41e-10	*annotations with negative enrichment estimates not used
MAF_Adj_ASMC.class1	0.248	0.449	0.014	9.19e-39	0.132	0.016	1.69e-17
MAF_Adj_ASMC.perc90	0.122	0.384	0.021	1.36e-31	0.109	0.015	2.56e-13
MAF_Adj_ASMC.perc95	0.066	0.339	0.031	1.96e-24	0.072	0.012	5.74e-10
MAF_Adj_ASMC.perc99	0.015	0.455	0.074	2.65e-08	0.055	0.009	2.2e-10
MAF_Adj_ASMC.perc995	0.008	0.574	0.093	7.9e-05	0.05	0.007	2.63e-12
MAF_Adj_ASMC.perc999	0.002	0.565	0.16	0.0193	0.026	0.005	2.47e-06
MAF_Adj_LLD_AFR.class1	0.221	0.642	0.015	5.43e-26	0.094	0.012	6.02e-16
MAF_Adj_LLD_AFR.perc90	0.141	0.621	0.021	1.68e-19	0.094	0.011	7.36e-18
MAF_Adj_LLD_AFR.perc95	0.08	0.629	0.031	1.1e-11	0.096	0.01	2e-21
MAF_Adj_LLD_AFR.perc99	0.017	0.508	0.06	1.01e-07	0.058	0.007	9.69e-15
MAF_Adj_LLD_AFR.perc995	0.008	0.404	0.079	5.48e-07	0.04	0.007	2.63e-09
MAF_Adj_LLD_AFR.perc999	0.002	0.283	0.142	0.000344	0.019	0.005	9.92e-05
MAF_Adj_Predicted_Allele_Age.class1	0.13	0.434	0.02	5.15e-28	0.097	0.012	9.41e-17
MAF_Adj_Predicted_Allele_Age.perc90	0.134	0.434	0.02	1.88e-28	0.097	0.012	1.33e-16
MAF_Adj_Predicted_Allele_Age.perc95	0.078	0.471	0.028	2.43e-20	0.093	0.01	9.13e-21
MAF_Adj_Predicted_Allele_Age.perc99	0.017	0.516	0.064	1.25e-07	0.046	0.008	2.91e-09
MAF_Adj_Predicted_Allele_Age.perc995	0.008	0.509	0.101	0.000222	0.031	0.008	5.57e-05
MAF_Adj_Predicted_Allele_Age.perc999	0.002	-0.445	0.237	9.61e-05	-0.02	0.008	0.0126
non_synonymous.class1	0.00277983	6.86424	0.806057	7.43e-09	-0.0301387	0.0927244	0.745154
non_synonymous.perc90	0.523007	1.1027	0.0120409	1.11e-14	-0.00452881	0.00526634	0.389814
non_synonymous.perc95	0.0468038	2.62263	0.19142	7.15e-16	-0.0257358	0.0339364	0.44824
non_synonymous.perc99	0.0085485	6.35212	0.436655	2.71e-16	0.275172	0.0627509	1.16e-05
non_synonymous.perc995	0.00397674	7.81219	0.702992	1.76e-12	0.333268	0.0842096	7.57e-05
non_synonymous.perc999	0.000630079	12.4971	1.48139	4.18e-07	0.147072	0.0537112	0.00617759
Nucleotide_Diversity_10kb.class1	0.254	0.394	0.015	1.16e-40	0.063	0.017	0.000235
Nucleotide_Diversity_10kb.perc90	0.156	0.321	0.023	1.19e-36	0.067	0.016	4.07e-05
Nucleotide_Diversity_10kb.perc95	0.082	0.303	0.033	2.91e-27	0.08	0.014	4.51e-09
Nucleotide_Diversity_10kb.perc99	0.017	0.509	0.064	9.45e-06	0.081	0.009	1.41e-21
Nucleotide_Diversity_10kb.perc995	0.008	0.61	0.09	0.0196	0.068	0.007	8.44e-21
Nucleotide_Diversity_10kb.perc999	0.002	0.561	0.193	0.365	0.034	0.006	1.54e-07
Promoter_UCSC.class1	0.0330669	3.37975	0.235985	1.09e-17	0.174558	0.0408822	1.96e-05
Promoter_UCSC.perc90	0.0955031	2.76988	0.150721	3.55e-29	0.285768	0.0376832	3.37e-14
Promoter_UCSC.perc95	0.0472677	3.09476	0.204317	3.97e-20	0.235656	0.0430427	4.38e-08
Promoter_UCSC.perc99	0.00917707	3.99569	0.470562	1.34e-06	-0.0127815	0.0490311	0.794338
Promoter_UCSC.perc995	0.00453519	5.55005	0.736521	9.32e-06	0.0740208	0.0542465	0.172402
Promoter_UCSC.perc999	0.000771494	-1.10009	1.20902	0.0273596	-0.192132	0.0442694	1.42e-05
PromoterFlanking_Hoffman.class1	0.0118281	1.13904	0.374563	0.83776	-0.0669478	0.0670276	0.317887
PromoterFlanking_Hoffman.perc90	0.0978946	2.59873	0.156226	2.64e-20	0.122382	0.0597221	0.0404437
PromoterFlanking_Hoffman.perc95	0.0489261	2.06216	0.187723	1.6e-06	0.0437709	0.0841402	0.602915
PromoterFlanking_Hoffman.perc99	0.00957314	0.456586	0.47384	0.30172	-0.155371	0.0718042	0.0304786
PromoterFlanking_Hoffman.perc995	0.00477525	-0.921936	0.620892	0.00840449	-0.199001	0.0477993	3.14e-05	*annotations with negative enrichment estimates not used
PromoterFlanking_Hoffman.perc999	0.000924317	-6.15207	1.32723	6.03e-05	-0.244978	0.0467473	1.6e-07	*annotations with negative enrichment estimates not used
Recomb_Rate_10kb.class1	0.283	1.148	0.018	1.89e-09	-0.085	0.013	1.88e-10
Recomb_Rate_10kb.perc90	0.122	1.185	0.031	2.3e-06	-0.053	0.013	5.11e-05
Recomb_Rate_10kb.perc95	0.065	1.181	0.042	0.000106	-0.04	0.011	0.000237
Recomb_Rate_10kb.perc99	0.013	0.989	0.089	0.75	-0.032	0.01	0.000721
Recomb_Rate_10kb.perc995	0.007	0.815	0.117	0.478	-0.031	0.009	0.000532
Recomb_Rate_10kb.perc999	0.001	-0.059	0.225	0.00436	-0.036	0.007	1.04e-06
Repressed_Hoffman.class1	0.1351	0.701745	0.04302	3.3e-05	0.0909243	0.0381695	0.0172132
Repressed_Hoffman.perc90	0.102271	0.651757	0.0541653	0.000124064	0.0636973	0.0318654	0.0456135
Repressed_Hoffman.perc95	0.0515722	0.706532	0.109178	0.0172994	0.0699436	0.02613	0.00743394
Repressed_Hoffman.perc99	0.0105001	0.942045	0.192605	0.805257	0.0612376	0.0185272	0.0009488
Repressed_Hoffman.perc995	0.00526391	1.08979	0.216696	0.457527	0.0564667	0.0150494	0.000175365
Repressed_Hoffman.perc999	0.00109794	1.92372	0.319913	0.0389305	0.0575621	0.0101229	1.3e-08
SuperEnhancer_Hnisz.class1	0.121494	2.80764	0.148504	5.85e-42	0.119394	0.0272211	1.15e-05
SuperEnhancer_Hnisz.perc90	0.0969738	3.00937	0.166451	5.1e-40	0.134845	0.0275906	1.02e-06
SuperEnhancer_Hnisz.perc95	0.0480908	3.52996	0.225626	7.6e-33	0.128123	0.0305021	2.66e-05
SuperEnhancer_Hnisz.perc99	0.00941377	4.85621	0.408981	6.1e-19	0.103845	0.026728	0.000102222
SuperEnhancer_Hnisz.perc995	0.00465631	5.66165	0.584302	7.76e-14	0.10663	0.0325266	0.00104458
SuperEnhancer_Hnisz.perc999	0.000900328	7.34755	1.2261	6.85e-06	0.0911347	0.0349602	0.00913903
synonymous.class1	0.00320978	3.47249	0.739272	0.0554245	-0.132576	0.111472	0.23431
synonymous.perc90	0.14349	1.70289	0.0517258	1.94e-20	-0.0344896	0.0139351	0.0133227
synonymous.perc95	0.0469499	2.58895	0.187508	9.67e-16	-0.0347731	0.0349027	0.319111
synonymous.perc99	0.00916902	5.06282	0.362791	1.1e-10	0.333239	0.0705058	2.29e-06
synonymous.perc995	0.00450533	5.7865	0.623527	6.63e-06	0.42709	0.0848095	4.76e-07
synonymous.perc999	0.000927169	4.80721	1.37428	0.248058	-0.0208284	0.0513807	0.685203
TFBS_ENCODE.class1	0.102861	3.4832	0.28817	1.58e-21	0.513984	0.113205	5.62e-06
TFBS_ENCODE.perc90	0.0977236	3.53476	0.291524	1.34e-21	0.469958	0.106773	1.08e-05
TFBS_ENCODE.perc95	0.0485728	4.18363	0.372471	5.63e-18	0.332193	0.0834062	6.81e-05
TFBS_ENCODE.perc99	0.00940153	6.27438	0.691786	8.77e-11	0.162293	0.0618711	0.00871382
TFBS_ENCODE.perc995	0.004557	7.27749	0.820558	1.16e-08	0.182337	0.0513201	0.000380944
TFBS_ENCODE.perc999	0.000835744	7.19102	1.90004	0.00585783	0.0453702	0.0501226	0.365367
Transcr_Hoffman.class1	0.171066	1.49121	0.0511983	1.58e-21	0.0949776	0.0308424	0.00207386
Transcr_Hoffman.perc90	0.0931272	1.38428	0.0515467	6.78e-10	0.00519582	0.0202541	0.79754
Transcr_Hoffman.perc95	0.0449607	1.2996	0.0737193	0.000146083	-0.0299108	0.0198768	0.132372
Transcr_Hoffman.perc99	0.00844987	0.839794	0.211176	0.720759	-0.0655625	0.0198714	0.000969154
Transcr_Hoffman.perc995	0.00410541	0.368204	0.295974	0.680418	-0.0752036	0.0197172	0.00013667
Transcr_Hoffman.perc999	0.000766629	-2.37664	0.78938	0.0759981	-0.117158	0.0253828	3.92e-06	*annotations with negative enrichment estimates not used
TSS_Hoffman.class1	0.0186377	6.55183	0.551238	3.47e-21	0.323756	0.0646299	5.46e-07
TSS_Hoffman.perc90	0.0973906	3.41812	0.218481	6.94e-32	0.278867	0.0608963	4.66e-06
TSS_Hoffman.perc95	0.0483034	4.4336	0.340693	2.14e-25	0.174158	0.0585805	0.00294926
TSS_Hoffman.perc99	0.00924166	6.96703	0.575754	1.41e-15	0.294801	0.0518697	1.32e-08
TSS_Hoffman.perc995	0.00454576	5.73332	0.777432	9.76e-06	0.0868262	0.0710598	0.221755
TSS_Hoffman.perc999	0.00087332	2.4263	1.72865	0.260014	-0.0828696	0.0680214	0.223115
UTR_3_UCSC.class1	0.00914872	3.0067	0.304739	2.12e-06	-0.0152094	0.0489795	0.756161
UTR_3_UCSC.perc90	0.0956837	2.13872	0.111129	4.25e-20	0.0811634	0.0420389	0.0535233
UTR_3_UCSC.perc95	0.0465854	3.08853	0.168324	2.63e-21	0.202938	0.0394782	2.74e-07
UTR_3_UCSC.perc99	0.00936781	2.98241	0.300036	1.77e-06	-0.0219486	0.0485835	0.651434
UTR_3_UCSC.perc995	0.00450718	5.34208	0.505326	2.32e-09	0.127514	0.0488201	0.00900347
UTR_3_UCSC.perc999	0.000811084	10.3546	1.25571	2.35e-06	0.125196	0.0441723	0.0045932
UTR_5_UCSC.class1	0.00621708	2.94546	0.316586	0.000196315	-0.0541885	0.0304836	0.075465
UTR_5_UCSC.perc90	0.10011	2.21474	0.101664	1.88e-24	-0.00829186	0.0395869	0.834089
UTR_5_UCSC.perc95	0.0469129	2.51261	0.162217	1.52e-14	0.0160537	0.0517058	0.756195
UTR_5_UCSC.perc99	0.0092539	2.45193	0.228031	0.000116737	-0.0770579	0.0312444	0.013652
UTR_5_UCSC.perc995	0.00454425	3.31953	0.40175	0.000639319	-0.0581933	0.0306746	0.0578125
UTR_5_UCSC.perc999	0.000851512	2.40752	1.6227	0.313367	-0.134852	0.0493583	0.00629336
WeakEnhancer_Hoffman.class1	0.0310047	2.84376	0.246043	4.4e-10	0.0514038	0.0506666	0.310321
WeakEnhancer_Hoffman.perc90	0.0996251	1.77191	0.0802399	1.13e-12	0.134989	0.10253	0.18798
WeakEnhancer_Hoffman.perc95	0.04922	2.37818	0.175223	1.75e-10	-0.00114719	0.0608734	0.984964
WeakEnhancer_Hoffman.perc99	0.00972311	2.63287	0.373564	0.00203543	0.021086	0.0428473	0.622634
WeakEnhancer_Hoffman.perc995	0.00487623	2.40722	0.516999	0.103844	0.0140987	0.0404902	0.727689
WeakEnhancer_Hoffman.perc999	0.000961055	1.86101	1.32843	0.81274	-0.00651035	0.0434723	0.880955
Published baseline-LD annotations
Annot	prop snps	enrichment	enrichment se	enrichment p	tau*	tau* se	tau* p-val
Conserved_Primate_phastCons46wayL2_0	0.0192691	8.69504	0.621129	1.09e-22	0.564161	0.089739	3.24e-10
GTEx_eQTL_MaxCPPL2_0	0.0103404	4.91943	0.364632	1.36e-18	0.400756	0.0435912	3.8e-20
BivFlnkL2_0	0.0135494	5.89816	0.460282	9.95e-16	0.382553	0.0949002	5.55e-05
Intron_UCSCL2_0	0.387473	1.17235	0.0142614	3.16e-17	0.362444	0.269736	0.179047
BLUEPRINT_H3K27acQTL_MaxCPPL2_0	0.0165455	4.04449	0.382546	1.06e-14	0.312788	0.0640619	1.05e-06
DGF_ENCODEL2_0	0.136006	2.72519	0.244569	4.14e-14	0.311585	0.0850707	0.000249612
Coding_UCSCL2_0	0.0142749	4.69024	0.301818	1.22e-14	0.308867	0.0555306	2.67e-08
TSS_HoffmanL2_0	0.0178321	5.80237	0.530402	7.44e-18	0.261147	0.0825113	0.00155089
Conserved_Mammal_phastCons46wayL2_0	0.0214395	7.64417	0.469315	7.84e-22	0.251504	0.0789717	0.0014489
GERP.NSL2_0	1.74532	1.67937	0.0282943	7.37e-37	0.250467	0.0669595	0.000183599
GERP.RSsup4L2_0	0.00814993	8.78454	0.680772	1.78e-19	0.206477	0.0618454	0.000842015
TFBS_ENCODEL2_0	0.131228	2.68402	0.203155	8.88e-18	0.192022	0.0650846	0.00317413
Conserved_LindbladTohL2_0	0.0256851	7.05143	0.441389	5.25e-23	0.189197	0.0838844	0.0241053
H3K4me1_peaks_TrynkaL2_0	0.169823	2.32752	0.091693	1.83e-18	0.174011	0.0647867	0.00723332
H3K4me1_TrynkaL2_0	0.423685	1.74999	0.066586	2.44e-29	0.165208	0.0728613	0.023364
BLUEPRINT_H3K4me1QTL_MaxCPPL2_0	0.0133725	3.60528	0.302146	1.13e-14	0.162208	0.0363055	7.9e-06
CpG_Content_50kbL2_0	0.0100519	1.21508	0.01765	2.55e-53	0.151573	0.0270957	2.22e-08
SuperEnhancer_HniszL2_0	0.16721	2.06176	0.097468	3.13e-46	0.132361	0.210864	0.530195
H3K9ac_peaks_TrynkaL2_0	0.0384595	3.59738	0.284587	8.25e-10	0.131233	0.0854062	0.124397
FetalDHS_TrynkaL2_0	0.0839308	2.76462	0.211736	1.32e-13	0.123199	0.0673908	0.0675295
BLUEPRINT_DNA_methylation_MaxCPPL2_0	0.031731	2.57294	0.17263	2.07e-14	0.118085	0.0296225	6.71e-05
Repressed_HoffmanL2_0	0.460873	0.692628	0.0442165	1.14e-11	0.108234	0.0367946	0.00326555
Transcr_HoffmanL2_0	0.345968	1.13996	0.0322728	0.00141865	0.102037	0.0311469	0.00105297
Backgrd_Selection_StatL2_0	0.17772	1.31109	0.0208189	1.18e-52	0.0832935	0.0101121	1.77e-16
H3K27ac_PGC2L2_0	0.268778	2.02222	0.105744	9.26e-27	0.0812142	0.0844808	0.336384
H3K4me3_TrynkaL2_0	0.133011	2.627	0.16231	2.03e-24	0.0692002	0.0529752	0.191459
Promoter_UCSCL2_0	0.0463455	1.93153	0.14877	7.35e-07	0.0519417	0.0997474	0.602553
Enhancer_HoffmanL2_0	0.0419892	3.12755	0.226111	7.09e-15	0.0482888	0.0498077	0.332293
H3K9ac_TrynkaL2_0	0.125413	2.56925	0.207068	1.16e-21	0.0247802	0.117518	0.832994
WeakEnhancer_HoffmanL2_0	n/a	2.25607	0.229299	1.04e-05	0.0166123	0.0426413	0.696845
Enhancer_AnderssonL2_0	0.00432768	3.65439	0.941619	0.015813	0.0102211	0.0524106	0.845377
DHS_peaks_TrynkaL2_0	0.110583	2.2891	0.230348	1.86e-09	-0.00221061	0.0831477	0.97879
H3K27ac_HniszL2_0	0.389076	1.63506	0.065757	6.02e-40	-0.0169243	0.0802919	0.833056
UTR_3_UCSCL2_0	0.0111859	3.14716	0.252636	7.19e-08	-0.0175643	0.0576678	0.760689
Nucleotide_Diversity_10kbL2_0	n/a	0.83151	0.00536375	3.18e-42	-0.0388425	0.011254	0.000557593
Conserved_Vertebrate_phastCons46wayL2_0	0.0294361	5.54668	0.358784	7.79e-21	-0.0526323	0.0528033	0.31888
non_synonymousL2_0	0.00271541	6.43646	0.86709	1.03e-07	-0.0529076	0.0487982	0.278271
UTR_5_UCSCL2_0	0.00548417	2.79939	0.392103	0.00504638	-0.0536614	0.0287758	0.0622084
H3K4me3_peaks_TrynkaL2_0	0.0416488	2.94064	0.241128	8.72e-09	-0.0787365	0.053398	0.140341
PromoterFlanking_HoffmanL2_0	0.00830845	0.843212	0.500215	0.549321	-0.0919633	0.0545963	0.0920998
MAF_Adj_Predicted_Allele_AgeL2_0	n/a	n/a	n/a	8.78e-23	-0.10067	0.0191538	1.47e-07
CTCF_HoffmanL2_0	0.0238662	0.22472	0.205015	0.00800552	-0.129465	0.0454822	0.0044204
MAF_Adj_LLD_AFRL2_0	n/a	n/a	n/a	1.66e-45	-0.16582	0.00992966	1.32e-62
Recomb_Rate_10kbL2_0	n/a	0.917176	0.0161205	4.33e-05	-0.174856	0.0103721	9.12e-64
MAF_Adj_ASMCL2_0	n/a	n/a	n/a	1.74e-44	-0.202085	0.016403	7.07e-35
synonymousL2_0	0.00312003	3.02285	0.768068	0.0328679	-0.330792	0.0495936	2.56e-11
DHS_TrynkaL2_0	0.166201	1.95758	0.174883	5.41e-09	-0.360773	0.0774217	3.16e-06
