# Supplementary material for: Improving the informativeness of Mendelian disease-derived pathogenicity scores for common disease
Source: Nat Commun. 2020 Dec 7;11:6258. doi: 10.1038/s41467-020-20087-2 (PMC7721881; doi:10.1038/s41467-020-20087-2)
Supplement: Supplementary file 20 — Supplementary Dataset 17 [file 41467_2020_20087_MOESM20_ESM.xlsx]

## Sheet: Supplementary Data 17
Supplementary Data 17. Informativeness for common disease of marginally conditionally significant annotations derived from Mendelian disease-derived missense scores and genome-wide Mendelian disease-derived scores and corresponding boosted scores, when additionally conditioning on 8 Roadmap annotations. We applied S-LDSC to marginally significant Mendelian missense and genome-wide Mendelian annot…
Published annot (5 marginally significant one)	prop snps	enrichment	enrichment se	enrichment p	tau*	tau* se	tau* p-val	Model
PrimateAI.published.perc50	0.000807561	16.5787	2.00438	4.33026e-10	0.410097	0.085452	1.5934e-06	PrimateAI.published.perc50 + baseline-LD(v.2.1) + 4 ROADMAP (max across cell types) + 4 ROADMAP (average across cell types)
Eigen.published.perc999	0.000522885	23.6044	2.0744	7.63534e-11	0.369615	0.061659	2.0411e-09	Eigen.published.perc999 + baseline-LD(v.2.1) + 4 ROADMAP (max across cell types) + 4 ROADMAP (average across cell types)
CADD.publishedperc995	0.00395745	17.375	1.29501	1.21539e-23	0.681671	0.0940825	4.30995e-13	CADD.publishedperc995 + baseline-LD(v.2.1) + 4 ROADMAP (max across cell types) + 4 ROADMAP (average across cell types)
MPC.published.perc70	0.000412336	27.2818	2.50825	4.66439e-12	0.589337	0.0732645	8.69749e-16	MPC.published.perc70 + baseline-LD(v.2.1) + 4 ROADMAP (max across cell types) + 4 ROADMAP (average across cell types)
ReMM.published.perc995	0.00336965	18.9103	1.20028	1.96225e-25	0.757917	0.0870777	3.20629e-18	ReMM.published.perc995 + baseline-LD(v.2.1) + 4 ROADMAP (max across cell types) + 4 ROADMAP (average across cell types)
Boosted annot (16 marginally significant one)	prop snps	enrichment	enrichment se	enrichment p	tau*	tau* se	tau* p-val	Model
Polyphen2_HDIV_rankscore.class1	0.00172198	6.26588	0.645495	7.94388e-08	-0.422998	0.0859284	8.53688e-07	Polyphen2_HDIV_rankscore.class1 + baseline-LD(v.2.1) + published (all 5 thresholds) + 4 ROADMAP (max across cell types) + 4 ROADMAP (average across cell types)
Polyphen2_HVAR_rankscore.perc995	0.00178287	7.01258	0.529959	3.25585e-11	-0.302545	0.0597989	4.20638e-07	Polyphen2_HVAR_rankscore.perc995 + baseline-LD(v.2.1) + published (all 5 thresholds) + 4 ROADMAP (max across cell types) + 4 ROADMAP (average across cell types)
M-CAP_rankscore.perc999	0.000745828	23.3876	2.5218	1.17984e-12	0.420189	0.0796102	1.3054e-07	M-CAP_rankscore.perc999 + baseline-LD(v.2.1) + published (all 5 thresholds) + 4 ROADMAP (max across cell types) + 4 ROADMAP (average across cell types)
EigenPCALL_ratio1to4.perc995	0.00396064	15.8174	1.12308	2.86333e-24	0.626355	0.1141	4.02999e-08	EigenPCALL_ratio1to4.perc995 + baseline-LD(v.2.1) + published (all 5 thresholds) + 4 ROADMAP (max across cell types) + 4 ROADMAP (average across cell types)
PROVEAN_converted_rankscore.perc99	0.00543518	2.52299	0.360667	0.00328928	-0.276499	0.0477067	6.79896e-09	PROVEAN_converted_rankscore.perc99 + baseline-LD(v.2.1) + published (all 5 thresholds) + 4 ROADMAP (max across cell types) + 4 ROADMAP (average across cell types)
CADD_completed_ratio1to4.class1	0.057233	5.8893	0.21928	2.22267e-32	0.553931	0.0926091	2.21242e-09	CADD_completed_ratio1to4.class1 + baseline-LD(v.2.1) + published (all 5 thresholds) + 4 ROADMAP (max across cell types) + 4 ROADMAP (average across cell types)
MPC_rankscore.perc999	0.000320911	29.1787	2.82302	4.73128e-13	0.551925	0.0899716	8.54642e-10	MPC_rankscore.perc999 + baseline-LD(v.2.1) + published (all 5 thresholds) + 4 ROADMAP (max across cell types) + 4 ROADMAP (average across cell types)
ncER_ratio1to4.perc95	0.0453328	6.09675	0.297836	3.12713e-28	0.701317	0.100927	3.68556e-12	ncER_ratio1to4.perc95 + baseline-LD(v.2.1) + published (all 5 thresholds) + 4 ROADMAP (max across cell types) + 4 ROADMAP (average across cell types)
EigenALL_ratio1to4.perc95	0.0439487	6.85028	0.261908	8.25121e-33	0.562266	0.0787369	9.26046e-13	EigenALL_ratio1to4.perc95 + baseline-LD(v.2.1) + published (all 5 thresholds) + 4 ROADMAP (max across cell types) + 4 ROADMAP (average across cell types)
SIFT4G_converted_rankscore.perc995	0.00224017	0.940087	0.510825	0.610126	-0.395599	0.0446323	7.75325e-19	SIFT4G_converted_rankscore.perc995 + baseline-LD(v.2.1) + published (all 5 thresholds) + 4 ROADMAP (max across cell types) + 4 ROADMAP (average across cell types)
NCBoost_ratio1to4.perc99	0.00809876	11.9998	0.583789	1.03725e-27	0.505154	0.0546593	2.42212e-20	NCBoost_ratio1to4.perc99 + baseline-LD(v.2.1) + published (all 5 thresholds) + 4 ROADMAP (max across cell types) + 4 ROADMAP (average across cell types)
ReMM_ratio1to4.perc99	0.00757118	16.7692	0.826862	1.49269e-32	1.1211	0.113103	3.6841e-23	ReMM_ratio1to4.perc99 + baseline-LD(v.2.1) + published (all 5 thresholds) + 4 ROADMAP (max across cell types) + 4 ROADMAP (average across cell types)
MetaLR_rankscore.perc95	0.000877849	2.32102	0.219595	3.30962e-05	-0.128552	0.0129472	3.11628e-23	MetaLR_rankscore.perc95 + baseline-LD(v.2.1) + published (all 5 thresholds) + 4 ROADMAP (max across cell types) + 4 ROADMAP (average across cell types)
PrimateAI_rankscore.perc999	0.000577237	33.5235	2.61534	2.66277e-16	0.777919	0.0780442	2.11118e-23	PrimateAI_rankscore.perc999 + baseline-LD(v.2.1) + published (all 5 thresholds) + 4 ROADMAP (max across cell types) + 4 ROADMAP (average across cell types)
REVEL_rankscore.perc995	0.00262516	4.87228	0.730238	9.29959e-06	-0.709092	0.0704543	7.92351e-24	REVEL_rankscore.perc995 + baseline-LD(v.2.1) + published (all 5 thresholds) + 4 ROADMAP (max across cell types) + 4 ROADMAP (average across cell types)
MetaSVM_rankscore.perc95	0.0112973	5.00295	0.332971	1.43652e-19	-0.243506	0.0217541	4.38401e-29	MetaSVM_rankscore.perc95 + baseline-LD(v.2.1) + published (all 5 thresholds) + 4 ROADMAP (max across cell types) + 4 ROADMAP (average across cell types)
