# Supplementary material for: Improving the informativeness of Mendelian disease-derived pathogenicity scores for common disease
Source: Nat Commun. 2020 Dec 7;11:6258. doi: 10.1038/s41467-020-20087-2 (PMC7721881; doi:10.1038/s41467-020-20087-2)
Supplement: Supplementary file 21 — Supplementary Dataset 18 [file 41467_2020_20087_MOESM21_ESM.xlsx]

## Sheet: Supplementary Data 18A
Supplementary Data 18. Genome-wide correlations among functional annotations. We report Pearson correlation (r) (A) among 11 jointly significant annotations, (B) between 11 jointly significant annotations and functional annotations from the baseline-LD model, and (C) among all 198 annotations (85 baseline-LD annotations (excluding `base' annotation; all SNPs annotated with 1), 31 annotations deri…
r(jointly sig annotation, jointly sig annotation)	joint_MPC.published.perc70	joint_CADD.published.perc995	joint_ReMM.published.perc995	joint_PrimateAI.boosted.perc999	joint_REVEL.boosted.perc995	joint_Eigen.boosted.perc95	joint_ReMM.boosted.perc99	joint_ncER.boosted.perc95	joint_BLUEPRINT_H3K4me1QTL_MaxCPP.boosted.perc99	joint_H3K9ac_Trynka.boosted.perc95	joint_H3K9ac_peaks_Trynka.boosted.perc90
joint_MPC.published.perc70	1	0.265353	0.185481	0.0417605	0.15655	-0.00587863	0.167363	0.1203	0.000323105	0.0297182	0.0302552
joint_CADD.published.perc995	0.265353	1	0.555071	0.117912	0.521811	0.218928	0.589316	0.307642	0.00212335	0.0578387	0.0497373
joint_ReMM.published.perc995	0.185481	0.555071	1	0.153165	0.505214	0.246136	0.543631	0.296662	0.00291209	0.0962665	0.077762
joint_PrimateAI.boosted.perc999	0.0417605	0.117912	0.153165	1	0.0376909	0.111528	0.165674	0.107177	0.00145624	0.134956	0.0815833
joint_REVEL.boosted.perc995	0.15655	0.521811	0.505214	0.0376909	1	0.261046	0.635954	0.308562	-0.000725767	0.0281695	0.0307523
joint_Eigen.boosted.perc95	-0.00587863	0.218928	0.246136	0.111528	0.261046	1	0.347421	0.689494	0.00664843	0.242622	0.183933
joint_ReMM.boosted.perc99	0.167363	0.589316	0.543631	0.165674	0.635954	0.347421	1	0.43789	0.00429711	0.106077	0.0977312
joint_ncER.boosted.perc95	0.1203	0.307642	0.296662	0.107177	0.308562	0.689494	0.43789	1	0.0064449	0.125375	0.110435
joint_BLUEPRINT_H3K4me1QTL_MaxCPP.boosted.perc99	0.000323105	0.00212335	0.00291209	0.00145624	-0.000725767	0.00664843	0.00429711	0.0064449	1	0.0409853	0.0460724
joint_H3K9ac_Trynka.boosted.perc95	0.0297182	0.0578387	0.0962665	0.134956	0.0281695	0.242622	0.106077	0.125375	0.0409853	1	0.600378
joint_H3K9ac_peaks_Trynka.boosted.perc90	0.0302552	0.0497373	0.077762	0.0815833	0.0307523	0.183933	0.0977312	0.110435	0.0460724	0.600378	1

## Sheet: Supplementary Data 18B
r(baseline-LD annotation, jointly sig annotation)	joint_MPC.published.perc70	joint_CADD.published.perc995	joint_ReMM.published.perc995	joint_PrimateAI.boosted.perc999	joint_REVEL.boosted.perc995	joint_Eigen.boosted.perc95	joint_ReMM.boosted.perc99	joint_ncER.boosted.perc95	joint_BLUEPRINT_H3K4me1QTL_MaxCPP.boosted.perc99	joint_H3K9ac_Trynka.boosted.perc95	joint_H3K9ac_peaks_Trynka.boosted.perc90
baselineLD_Conserved_Mammal_phastCons46way	0.119714	0.427884	0.400806	0.12874	0.420059	0.582119	0.625717	0.683466	0.00356337	0.0748205	0.0699753
baselineLD_Conserved_LindbladToh	0.114877	0.379869	0.35453	0.0989434	0.376955	0.610415	0.560706	0.725523	0.0052683	0.0876719	0.0849918
baselineLD_GERP.RSsup4	0.141199	0.515136	0.480212	0.0327205	0.727027	0.374982	0.630711	0.342835	0.00174221	0.0373946	0.0403701
baselineLD_Conserved_Vertebrate_phastCons46way	0.107967	0.372955	0.346898	0.120756	0.386649	0.537926	0.526959	0.798714	0.00309134	0.0602314	0.0559399
baselineLD_Conserved_Primate_phastCons46way	0.104133	0.411091	0.331589	0.0825447	0.332899	0.550505	0.553757	0.641778	0.00378385	0.0767725	0.0780018
baselineLD_H3K9ac_Trynka	0.0266592	0.0472909	0.0737346	0.0804784	0.0289227	0.172315	0.0901658	0.105865	0.0433332	0.5159	0.653165
baselineLD_GERP.NS	0.0531955	0.149768	0.138633	0.0263929	0.159131	0.396551	0.214492	0.319167	0.0169359	0.162474	0.191037
baselineLD_H3K4me3_Trynka	0.0269379	0.0494399	0.0734303	0.0789078	0.0299839	0.170677	0.0894689	0.109512	0.0367576	0.519261	0.578548
baselineLD_Conserved_Primate_phastCons46way.extend.500	0.0467331	0.14103	0.132902	0.0503797	0.13552	0.35437	0.203097	0.313624	0.0120336	0.171577	0.177171
baselineLD_non_synonymous	0.466129	0.303475	0.191645	0.0363692	0.171712	-0.01368	0.212201	0.248268	0.00500451	0.0393467	0.0436064
baselineLD_TSS_Hoffman	0.0260586	0.0478114	0.0911625	0.194627	0.0120043	0.248581	0.0768192	0.10046	0.0219721	0.513598	0.331089
baselineLD_H3K4me3_peaks_Trynka	0.0237123	0.0419062	0.0666544	0.108634	0.021311	0.162091	0.0745374	0.087018	0.0235798	0.516632	0.473292
baselineLD_Coding_UCSC	0.218582	0.179199	0.155324	0.0711576	0.122855	0.0893801	0.23486	0.307765	0.0106179	0.104443	0.102263
baselineLD_FetalDHS_Trynka	0.00903326	0.0747257	0.0996947	0.0792149	0.0648926	0.251984	0.124495	0.163706	0.0333741	0.337971	0.354317
baselineLD_TSS_Hoffman.extend.500	0.0226747	0.0400216	0.0742355	0.149402	0.00954323	0.206381	0.0667401	0.0849097	0.0268629	0.557348	0.354574
baselineLD_H3K9ac_Trynka.extend.500	0.0245739	0.0393262	0.060063	0.0570424	0.0263089	0.133869	0.0774497	0.0919607	0.0479647	0.394394	0.602271
baselineLD_DHS_Trynka	0.0106067	0.0662167	0.0866482	0.0594776	0.0593535	0.224753	0.111507	0.149405	0.0340591	0.304018	0.366761
baselineLD_Conserved_Mammal_phastCons46way.extend.500	0.0370058	0.0969437	0.09713	0.0406047	0.0972876	0.301022	0.138233	0.257936	0.0168505	0.184189	0.192994
baselineLD_H3K4me1_peaks_Trynka	0.0148029	0.0369922	0.0535739	0.0234057	0.0307247	0.127819	0.0745441	0.0794208	0.039698	0.38915	0.586601
baselineLD_Conserved_LindbladToh.extend.500	0.0356893	0.0937933	0.094062	0.038666	0.0947781	0.289439	0.13623	0.237642	0.0162945	0.180804	0.190675
baselineLD_DHS_peaks_Trynka	0.00980097	0.0668324	0.0900651	0.0628766	0.0574767	0.214404	0.114001	0.14714	0.0325087	0.285064	0.322114
baselineLD_BivFlnk	0.0254855	0.046575	0.0738581	0.156117	0.0168345	0.164859	0.0723713	0.0870877	0.0258059	0.431365	0.293648
baselineLD_H3K9ac_peaks_Trynka	0.0210023	0.0335611	0.0554941	0.0789555	0.0157877	0.143659	0.0615535	0.070809	0.026424	0.419159	0.467341
baselineLD_BivFlnk.extend.500	0.024664	0.0438392	0.0705246	0.153349	0.0171326	0.157488	0.0696815	0.0867403	0.0350065	0.441785	0.28966
baselineLD_TFBS_ENCODE	0.0181698	0.0467726	0.0686566	0.0798715	0.0290401	0.180822	0.082547	0.101815	0.0338975	0.363611	0.35727
baselineLD_Conserved_Vertebrate_phastCons46way.extend.500	0.03286	0.0842067	0.0842272	0.0363696	0.0844015	0.265869	0.119654	0.270573	0.0160342	0.166359	0.177105
baselineLD_H3K4me3_Trynka.extend.500	0.0211006	0.0375175	0.0555756	0.0533315	0.0243378	0.127299	0.0704693	0.087821	0.0376072	0.386851	0.433012
baselineLD_FetalDHS_Trynka.extend.500	0.00723697	0.0489627	0.0632362	0.0481416	0.0468757	0.182229	0.0834329	0.110612	0.0362691	0.29379	0.336499
baselineLD_H3K27ac_PGC2	0.013658	0.0297795	0.0500573	0.0492935	0.0205187	0.12724	0.0642768	0.0742467	0.042067	0.35787	0.426332
baselineLD_Enhancer_Hoffman	0.0101085	0.0284238	0.0428931	0.0740698	0.01333	0.139791	0.0584865	0.058135	0.029507	0.403569	0.361093
baselineLD_Enhancer_Hoffman.extend.500	0.011065	0.0258291	0.0441028	0.0739208	0.0110651	0.133965	0.0561985	0.0576697	0.0353566	0.409199	0.351315
baselineLD_Coding_UCSC.extend.500	0.103919	0.0906987	0.0930433	0.0716623	0.0602962	0.118701	0.123814	0.188966	0.017052	0.18011	0.160457
baselineLD_H3K4me1_Trynka	0.0198325	0.0443053	0.057712	0.030922	0.0402357	0.138026	0.0792046	0.102612	0.0474787	0.257663	0.373693
baselineLD_Promoter_UCSC	0.040027	0.04518	0.0669068	0.110974	0.0157666	0.141061	0.062343	0.10232	0.0208776	0.339046	0.215545
baselineLD_DGF_ENCODE	0.0172398	0.0480159	0.0699624	0.0545614	0.0344845	0.141778	0.0865352	0.107282	0.0368784	0.253731	0.297732
baselineLD_Promoter_UCSC.extend.500	0.0394681	0.043323	0.0630266	0.101999	0.0152209	0.130721	0.0599579	0.0974756	0.0221431	0.332888	0.218155
baselineLD_H3K27ac_PGC2.extend.500	0.0139861	0.0268417	0.0450663	0.0426458	0.0185431	0.110673	0.0581829	0.0675167	0.0430176	0.310135	0.378159
baselineLD_UTR_5_UCSC.extend.500	0.0493086	0.054046	0.0777186	0.109796	0.0262961	0.133872	0.0772613	0.125091	0.0138326	0.23508	0.164612
baselineLD_TFBS_ENCODE.extend.500	0.0132618	0.0314334	0.0458563	0.0437671	0.0219889	0.117312	0.0592543	0.0716904	0.0368103	0.280522	0.314005
baselineLD_DHS_Trynka.extend.500	0.00793822	0.0396941	0.0495653	0.0313414	0.0390817	0.14024	0.0668056	0.0904681	0.034237	0.208152	0.271956
baselineLD_H3K27ac_Hnisz	0.0152736	0.0233139	0.0396717	0.0344954	0.0166152	0.0899781	0.0517521	0.0601095	0.0506189	0.260407	0.334654
baselineLD_H3K27ac_Hnisz.extend.500	0.0145863	0.022521	0.0379354	0.0325419	0.0162404	0.0860681	0.0499396	0.0583467	0.0496759	0.245372	0.317234
baselineLD_DGF_ENCODE.extend.500	0.0135875	0.0317348	0.043519	0.0290978	0.0265564	0.102954	0.0573767	0.0758599	0.0405258	0.205915	0.279084
baselineLD_SuperEnhancer_Hnisz	0.0128576	0.0152532	0.0301661	0.0357099	0.00727173	0.0688455	0.0377691	0.0393722	0.045181	0.297505	0.311118
baselineLD_SuperEnhancer_Hnisz.extend.500	0.0129766	0.0151218	0.0299191	0.0355964	0.00716928	0.0680355	0.0375436	0.0390764	0.0453154	0.296014	0.309885
baselineLD_H3K4me1_Trynka.extend.500	0.0156237	0.0351667	0.0441302	0.0253021	0.0330993	0.109689	0.0608372	0.0838835	0.0426696	0.182297	0.260369
baselineLD_CpG_Content_50kb	0.0295862	0.0134656	0.0250713	0.0453354	-0.00175725	0.00828774	0.0252663	0.0445041	0.0742513	0.25851	0.280684
baselineLD_BLUEPRINT_H3K27acQTL_MaxCPP	0.000105145	0.00116034	0.00182968	0.00118498	-0.00302211	0.00637248	0.00296849	0.00620037	0.675115	0.0497083	0.0577406
baselineLD_UTR_5_UCSC	0.0453709	0.0575707	0.0739838	0.0784462	0.0338006	0.0820856	0.0836803	0.117127	0.00799417	0.122264	0.0877677
baselineLD_PromoterFlanking_Hoffman.extend.500	0.00622318	0.014323	0.0246878	0.0378966	0.00591215	0.0761755	0.0281951	0.0312888	0.0152153	0.306306	0.219439
baselineLD_synonymous	-0.00152306	0.0385997	0.0595597	0.0390815	0.0376551	0.0303997	0.181951	0.248344	0.00698024	0.0420247	0.0545307
baselineLD_WeakEnhancer_Hoffman.extend.500	0.00246191	0.0121011	0.0202873	0.00505828	0.0102774	0.0607195	0.0323171	0.0305473	0.0358448	0.230614	0.272055
baselineLD_BLUEPRINT_DNA_methylation_MaxCPP	0.00274453	0.00271833	0.00386487	0.00275927	-0.00321337	0.00783401	0.00649061	0.0110323	0.490134	0.0788318	0.0847626
baselineLD_WeakEnhancer_Hoffman	0.00153541	0.012399	0.0198679	0.00295382	0.00998865	0.0513988	0.0300544	0.0275022	0.0254918	0.181933	0.228007
baselineLD_UTR_3_UCSC.extend.500	0.0426158	0.0390592	0.0409836	0.0188632	0.0333072	0.063516	0.0629679	0.0998746	0.0101224	0.0873961	0.0873417
baselineLD_Intron_UCSC.extend.500	0.0273749	0.0179173	0.0266059	0.0180915	0.0152038	0.0447498	0.0361164	0.0527527	0.011086	0.120936	0.149324
baselineLD_Backgrd_Selection_Stat	0.0269121	0.0315023	0.0359624	0.0219074	0.0177876	0.0615067	0.0505188	0.0721154	-0.0185617	0.0938253	0.103286
baselineLD_Enhancer_Andersson.extend.500	-0.00315106	0.00521051	0.0105702	0.0173653	0.00314386	0.0598033	0.015224	0.0133224	0.0212728	0.187065	0.164085
baselineLD_UTR_3_UCSC	0.020965	0.0279037	0.0341972	0.0101092	0.0342643	0.0650305	0.0594024	0.0889989	0.00631972	0.0546587	0.0612627
baselineLD_PromoterFlanking_Hoffman	0.00239571	0.007514	0.0107808	0.00766786	0.0042591	0.0312224	0.0152423	0.0144776	0.0068239	0.201694	0.150898
baselineLD_Enhancer_Andersson	-0.0018759	0.00946587	0.0125012	0.0174976	0.00609421	0.0563398	0.020523	0.0201691	0.0161333	0.116032	0.0962466
baselineLD_CTCF_Hoffman.extend.500	0.00722499	0.00690818	0.0100886	0.0111358	0.00294221	0.0223721	0.0123913	0.0144605	0.0173885	0.100318	0.120552
baselineLD_BLUEPRINT_H3K4me1QTL_MaxCPP	-0.000904635	0.00142407	0.00150371	0.000714089	-0.00271605	0.00666597	0.00273255	0.00550413	0.231256	0.0355142	0.0439696
baselineLD_CTCF_Hoffman	0.00547848	0.00592111	0.0081729	0.00499502	0.00308344	0.0252425	0.0102891	0.0124306	0.0123873	0.0802947	0.101373
baselineLD_GTEx_eQTL_MaxCPP	0.0028643	0.0036742	0.00433243	0.00654765	-0.00322591	0.00982428	0.00600574	0.0135819	0.0462365	0.0517316	0.0487722
baselineLD_Intron_UCSC	-0.0174274	-0.0183605	-0.00663775	-0.000550661	-0.00859162	0.0267803	-0.0110247	-0.0067806	0.00864281	0.0925391	0.128023
baselineLD_Recomb_Rate_10kb	-0.00138941	0.000660967	0.0022874	0.000724357	0.00689984	0.00389209	0.00334732	-0.000458122	0.0616003	0.0313056	0.0436064
baselineLD_Transcr_Hoffman	0.0142905	0.00223522	8.103e-05	-0.0215852	0.000867274	-0.0316889	0.00949286	0.0130704	0.00167319	-0.00251275	0.0609443
baselineLD_MAFbin1	-0.00055004	-0.000317985	-2.18641e-06	-0.0022369	-0.00636315	-0.00124902	-0.00169886	0.000116895	-0.00603343	-0.000944073	-0.00205139
baselineLD_MAFbin10	-0.00537119	-0.00581801	-0.00918065	-0.00402272	-0.0093686	-0.00976868	-0.00857592	-0.00824744	0.0459006	-0.00450513	-0.00547212
baselineLD_MAFbin2	-0.00158287	-0.000677679	-0.00214763	-0.00227707	-0.00730872	-0.00362259	-0.00315403	-0.00135152	-0.00197795	-0.000810186	-0.000672743
baselineLD_MAFbin9	-0.00532633	-0.00571444	-0.00903431	-0.00377069	-0.00978132	-0.00961205	-0.00806582	-0.00850561	0.034201	-0.00417221	-0.00446649
baselineLD_MAFbin8	-0.00474565	-0.00564217	-0.00852796	-0.00360993	-0.0093128	-0.00988821	-0.00797598	-0.00755374	0.0280118	-0.003981	-0.00379117
baselineLD_MAFbin5	-0.00353068	-0.00343583	-0.00617481	-0.00291024	-0.00838311	-0.00674072	-0.00589151	-0.00524467	0.0101726	-0.00266134	-0.00269875
baselineLD_MAFbin6	-0.00390379	-0.00474297	-0.00743101	-0.00384046	-0.00904151	-0.00777791	-0.00724524	-0.00617014	0.0174277	-0.00273391	-0.00215423
baselineLD_MAFbin7	-0.00393871	-0.00490119	-0.00800523	-0.00419369	-0.00929983	-0.00900938	-0.00787745	-0.00754339	0.022702	-0.00333685	-0.00382479
baselineLD_MAFbin3	-0.00222987	-0.00265569	-0.00395057	-0.00315607	-0.00739876	-0.0054052	-0.00501292	-0.00376743	0.000307298	-0.00258369	-0.00340416
baselineLD_MAFbin4	-0.00270005	-0.00339706	-0.00526588	-0.00379887	-0.00856376	-0.00690898	-0.00601967	-0.00446554	0.00565919	-0.00320539	-0.00282154
baselineLD_MAF_Adj_Predicted_Allele_Age	-0.0054867	-0.0102831	-0.0135844	-0.0107323	-0.0064232	-0.0265645	-0.0160912	-0.0170213	-0.0560612	-0.0225574	-0.016585
baselineLD_MAF_Adj_ASMC	-0.00248977	-0.0110172	-0.0128232	-0.00886815	0.00704525	-0.0371874	-0.0205835	-0.0315883	-0.0308084	-0.0319133	-0.0343603
baselineLD_Nucleotide_Diversity_10kb	-0.00249428	-0.0194421	-0.0256434	-0.0160029	-0.0164442	-0.0590139	-0.0333496	-0.0418994	0.00383952	-0.0285177	-0.0328097
baselineLD_MAF_Adj_LLD_AFR	-0.00240763	-0.0106534	-0.0128708	-0.00647989	-0.017836	-0.0300095	-0.0174464	-0.0201212	-0.111623	-0.0516419	-0.0670706
baselineLD_Transcr_Hoffman.extend.500	-1.4621e-05	-0.0122757	-0.0219826	-0.0522335	-0.00481891	-0.0668442	-0.0167509	-0.022873	-0.0120615	-0.102995	-0.0599898
baselineLD_Repressed_Hoffman	-0.0191871	-0.0208723	-0.0328821	-0.028705	-0.00965613	-0.0581656	-0.0447029	-0.0527346	-0.0278024	-0.199766	-0.250209
baselineLD_Repressed_Hoffman.extend.500	-0.029735	-0.0285683	-0.0445575	-0.0485068	-0.0124424	-0.0864135	-0.0586246	-0.073903	-0.0360407	-0.310671	-0.34815

## Sheet: Supplementary Data 18C
r(all annotation, all annotation)	baselineLD_Coding_UCSC	baselineLD_Coding_UCSC.extend.500	baselineLD_Conserved_LindbladToh	baselineLD_Conserved_LindbladToh.extend.500	baselineLD_CTCF_Hoffman	baselineLD_CTCF_Hoffman.extend.500	baselineLD_DGF_ENCODE	baselineLD_DGF_ENCODE.extend.500	baselineLD_DHS_peaks_Trynka	baselineLD_DHS_Trynka	baselineLD_DHS_Trynka.extend.500	baselineLD_Enhancer_Andersson	baselineLD_Enhancer_Andersson.extend.500	baselineLD_Enhancer_Hoffman	baselineLD_Enhancer_Hoffman.extend.500	baselineLD_FetalDHS_Trynka	baselineLD_FetalDHS_Trynka.extend.500	baselineLD_H3K27ac_Hnisz	baselineLD_H3K27ac_Hnisz.extend.500	baselineLD_H3K27ac_PGC2	baselineLD_H3K27ac_PGC2.extend.500	baselineLD_H3K4me1_peaks_Trynka	baselineLD_H3K4me1_Trynka	baselineLD_H3K4me1_Trynka.extend.500	baselineLD_H3K4me3_peaks_Trynka	baselineLD_H3K4me3_Trynka	baselineLD_H3K4me3_Trynka.extend.500	baselineLD_H3K9ac_peaks_Trynka	baselineLD_H3K9ac_Trynka	baselineLD_H3K9ac_Trynka.extend.500	baselineLD_Intron_UCSC	baselineLD_Intron_UCSC.extend.500	baselineLD_PromoterFlanking_Hoffman	baselineLD_PromoterFlanking_Hoffman.extend.500	baselineLD_Promoter_UCSC	baselineLD_Promoter_UCSC.extend.500	baselineLD_Repressed_Hoffman	baselineLD_Repressed_Hoffman.extend.500	baselineLD_SuperEnhancer_Hnisz	baselineLD_SuperEnhancer_Hnisz.extend.500	baselineLD_TFBS_ENCODE	baselineLD_TFBS_ENCODE.extend.500	baselineLD_Transcr_Hoffman	baselineLD_Transcr_Hoffman.extend.500	baselineLD_TSS_Hoffman	baselineLD_TSS_Hoffman.extend.500	baselineLD_UTR_3_UCSC	baselineLD_UTR_3_UCSC.extend.500	baselineLD_UTR_5_UCSC
baselineLD_Coding_UCSC	1	0.475519	0.248641	0.136762	0.0156919	0.023957	0.0604023	0.0565343	0.0429608	0.0457733	0.0391849	-0.00846923	-0.0159781	0.0325996	0.0396678	0.0461579	0.0366639	0.0621211	0.0605545	0.0616853	0.0623896	0.0484321	0.0778237	0.0676564	0.0710499	0.0904131	0.0751083	0.0671225	0.0967472	0.0926273	-0.0720834	0.0495385	0.00552334	0.0185888	0.132269	0.129668	-0.0811952	-0.127973	0.051326	0.051785	0.0709703	0.0571134	0.070865	0.00764215	0.0933132	0.0798503	0.588041	0.437239	0.308002
baselineLD_Coding_UCSC.extend.500	0.475519	1	0.135922	0.31776	0.0227624	0.0382179	0.0803504	0.0996846	0.0639531	0.0678672	0.0732024	-0.014807	-0.0218232	0.0541228	0.0711585	0.0728308	0.0654119	0.117198	0.115743	0.112848	0.116281	0.0749215	0.143992	0.13891	0.104056	0.143462	0.128057	0.114244	0.172231	0.181961	0.172989	0.242437	0.0189798	0.0541525	0.254909	0.247897	-0.165383	-0.265806	0.0932586	0.0939788	0.108708	0.095821	0.15263	0.0243704	0.167007	0.151841	0.302449	0.446486	0.171972
baselineLD_Conserved_LindbladToh	0.248641	0.135922	1	0.24063	0.00904637	0.00883435	0.0886538	0.0638081	0.130618	0.134655	0.0873803	0.0177665	0.0113561	0.0418821	0.0388076	0.142901	0.102714	0.0467137	0.0453534	0.0573043	0.0519018	0.0722858	0.0925802	0.0756653	0.0592999	0.0797468	0.0630989	0.0499443	0.0801371	0.0695588	-0.00968874	0.0389928	0.012274	0.0204698	0.0535109	0.0514594	-0.0325017	-0.0441273	0.0288624	0.0285679	0.0765709	0.0564123	0.00564419	-0.0150712	0.0545827	0.0466924	0.0716146	0.073043	0.0787629
baselineLD_Conserved_LindbladToh.extend.500	0.136762	0.31776	0.24063	1	0.0421725	0.045379	0.115156	0.185192	0.164349	0.196887	0.250535	0.0263992	0.0456146	0.102895	0.11568	0.187198	0.26217	0.165907	0.166172	0.175831	0.17191	0.173877	0.249923	0.242021	0.101691	0.147201	0.143555	0.118649	0.18993	0.195887	0.141494	0.164535	0.0329061	0.0604472	0.107726	0.106305	-0.103686	-0.146856	0.112642	0.11244	0.134578	0.158969	0.0439546	-0.0167203	0.0992876	0.103232	0.0831303	0.135784	0.0588794
baselineLD_CTCF_Hoffman	0.0156919	0.0227624	0.00904637	0.0421725	1	0.566192	0.114978	0.114305	0.121083	0.127986	0.106777	0.00983889	0.0130662	0.0405299	0.0652126	0.121611	0.117762	0.0513431	0.0527589	0.0519751	0.0520362	0.0768233	0.0793859	0.069255	0.0439063	0.06184	0.0679913	0.0612956	0.0894274	0.0972445	0.00193628	0.00545119	-0.00369126	0.0232804	0.0176859	0.0197599	-0.141976	-0.067818	0.0347345	0.0357288	0.239103	0.180342	-0.0356026	-0.0304417	0.0261123	0.0452191	0.0130699	0.019343	0.00828589
baselineLD_CTCF_Hoffman.extend.500	0.023957	0.0382179	0.00883435	0.045379	0.566192	1	0.0892848	0.161502	0.0903156	0.0990356	0.149693	0.0124347	0.0244936	0.0609509	0.0962644	0.0925817	0.149584	0.0852265	0.0891414	0.0856002	0.0882304	0.0871277	0.105751	0.110085	0.0508115	0.0772502	0.0999454	0.075982	0.119407	0.145682	0.00749373	0.0121607	0.00860739	0.0405264	0.0361618	0.0390128	-0.125832	-0.093906	0.0604549	0.0623208	0.179219	0.274721	-0.0136373	-0.0330784	0.0382267	0.0684099	0.0198262	0.029678	0.0134944
baselineLD_DGF_ENCODE	0.0604023	0.0803504	0.0886538	0.115156	0.114978	0.0892848	1	0.368883	0.518278	0.498872	0.26586	0.0931635	0.0861088	0.201276	0.19826	0.353828	0.229807	0.213981	0.207267	0.2387	0.222787	0.291689	0.292164	0.221247	0.188619	0.251154	0.21834	0.173043	0.255716	0.240332	0.0511065	0.0658498	0.059928	0.10083	0.106377	0.106678	-0.183047	-0.197693	0.163803	0.163379	0.373671	0.248346	0.0231493	-0.0431696	0.185289	0.172544	0.0333827	0.0484835	0.0528716
baselineLD_DGF_ENCODE.extend.500	0.0565343	0.0996846	0.0638081	0.185192	0.114305	0.161502	0.368883	1	0.265599	0.329265	0.5605	0.0507895	0.0987935	0.187332	0.252035	0.222966	0.37816	0.351879	0.355362	0.356117	0.356629	0.315873	0.467978	0.459186	0.150462	0.258971	0.314648	0.162337	0.29032	0.347777	0.101831	0.112564	0.0711599	0.135525	0.11208	0.117132	-0.250979	-0.272482	0.235855	0.236962	0.291141	0.42907	0.0615157	-0.0276533	0.125352	0.166309	0.0422614	0.0610698	0.0415723
baselineLD_DHS_peaks_Trynka	0.0429608	0.0639531	0.130618	0.164349	0.121083	0.0903156	0.518278	0.265599	1	0.774398	0.357126	0.103737	0.0954017	0.218144	0.203056	0.651057	0.370521	0.196006	0.188248	0.231931	0.207848	0.305914	0.296714	0.221289	0.219268	0.261161	0.217867	0.200332	0.267905	0.235745	0.041678	0.0548609	0.0411207	0.0892956	0.0929382	0.0857775	-0.151119	-0.157855	0.126945	0.12582	0.370556	0.244919	-0.0132428	-0.0633539	0.197874	0.174315	0.0204525	0.0300764	0.0531788
baselineLD_DHS_Trynka	0.0457733	0.0678672	0.134655	0.196887	0.127986	0.0990356	0.498872	0.329265	0.774398	1	0.451715	0.102321	0.112346	0.24964	0.233528	0.681069	0.434365	0.233944	0.225381	0.275172	0.246828	0.35356	0.360154	0.271176	0.23667	0.293253	0.251436	0.221948	0.303126	0.270386	0.0487301	0.0621709	0.0437598	0.0939102	0.0952413	0.0878965	-0.175795	-0.181126	0.146958	0.14571	0.422614	0.29749	-0.0130585	-0.0684547	0.200593	0.183049	0.0224012	0.0327306	0.0553759
baselineLD_DHS_Trynka.extend.500	0.0391849	0.0732024	0.0873803	0.250535	0.106777	0.149693	0.26586	0.5605	0.357126	0.451715	1	0.0535495	0.105193	0.194824	0.256673	0.307649	0.635076	0.320925	0.32655	0.342989	0.332105	0.322432	0.480447	0.473861	0.145073	0.234842	0.290211	0.159708	0.279582	0.329105	0.0915979	0.0998721	0.0498934	0.109163	0.087104	0.0831036	-0.200315	-0.215477	0.196592	0.197041	0.279982	0.424449	0.0207717	-0.0434098	0.1256	0.159254	0.0282915	0.039365	0.0347568
baselineLD_Enhancer_Andersson	-0.00846923	-0.014807	0.0177665	0.0263992	0.00983889	0.0124347	0.0931635	0.0507895	0.103737	0.102321	0.0535495	1	0.477311	0.109307	0.0953467	0.120996	0.0739848	0.0651897	0.0617277	0.0817228	0.0715597	0.0721223	0.0618206	0.045058	0.0764828	0.0951708	0.07538	0.0592554	0.0879934	0.0752861	0.0129238	0.0114661	0.0152877	0.0338433	0.0141025	0.0168111	-0.0434781	-0.0620887	0.0764257	0.0756835	0.107067	0.0664066	-0.00560079	-0.0215864	0.0896282	0.0820089	-0.00680877	-0.00892514	-0.00438688
baselineLD_Enhancer_Andersson.extend.500	-0.0159781	-0.0218232	0.0113561	0.0456146	0.0130662	0.0244936	0.0861088	0.0987935	0.0954017	0.112346	0.105193	0.477311	1	0.176221	0.176902	0.115885	0.14058	0.12697	0.121065	0.156774	0.139546	0.122512	0.119066	0.0895995	0.114041	0.158152	0.140011	0.106795	0.155949	0.140758	0.022776	0.0203568	0.0284682	0.0585775	0.0240619	0.0281703	-0.0783732	-0.111509	0.141272	0.140463	0.134208	0.127846	-0.00752957	-0.0346299	0.118854	0.138169	-0.0138238	-0.0153369	-0.00845565
baselineLD_Enhancer_Hoffman	0.0325996	0.0541228	0.0418821	0.102895	0.0405299	0.0609509	0.201276	0.187332	0.218144	0.24964	0.194824	0.109307	0.176221	1	0.668166	0.22595	0.234443	0.2337	0.222009	0.314442	0.275424	0.268761	0.227618	0.163877	0.242574	0.302147	0.258997	0.239756	0.322544	0.276229	0.0418319	0.0505513	0.0522315	0.14631	0.122832	0.119757	-0.192724	-0.299867	0.21383	0.212887	0.327467	0.268857	-0.0088847	-0.0753265	0.179761	0.279266	0.0179485	0.0285643	0.0401123
baselineLD_Enhancer_Hoffman.extend.500	0.0396678	0.0711585	0.0388076	0.11568	0.0652126	0.0962644	0.19826	0.252035	0.203056	0.233528	0.256673	0.0953467	0.176902	0.668166	1	0.214065	0.28645	0.321413	0.315975	0.427814	0.393247	0.282177	0.302785	0.240106	0.227551	0.338886	0.347667	0.232309	0.369907	0.377373	0.0599377	0.0714339	0.103272	0.239599	0.17679	0.174358	-0.268896	-0.38463	0.276603	0.278017	0.327254	0.35627	0.00443478	-0.076683	0.249461	0.376851	0.0240978	0.0392625	0.0489453
baselineLD_FetalDHS_Trynka	0.0461579	0.0728308	0.142901	0.187198	0.121611	0.0925817	0.353828	0.222966	0.651057	0.681069	0.307649	0.120996	0.115885	0.22595	0.214065	1	0.484428	0.197636	0.188888	0.235165	0.208586	0.297659	0.281088	0.207972	0.257709	0.290171	0.236446	0.232387	0.293442	0.250335	0.0370119	0.0526435	0.0367677	0.0989594	0.115096	0.105178	-0.134937	-0.154892	0.13209	0.130785	0.339512	0.227322	-0.0264649	-0.0755037	0.240379	0.212001	0.0189937	0.0304015	0.0673506
baselineLD_FetalDHS_Trynka.extend.500	0.0366639	0.0654119	0.102714	0.26217	0.117762	0.149584	0.229807	0.37816	0.370521	0.434365	0.635076	0.0739848	0.14058	0.234443	0.28645	0.484428	1	0.311111	0.310376	0.344521	0.323311	0.337793	0.435924	0.383385	0.193085	0.286665	0.321621	0.203815	0.329195	0.353886	0.0760493	0.0855109	0.0537233	0.124451	0.112197	0.104722	-0.17669	-0.207704	0.202635	0.20256	0.283037	0.360079	-0.00688258	-0.0688838	0.177531	0.213185	0.0246195	0.0344285	0.0441369
baselineLD_H3K27ac_Hnisz	0.0621211	0.117198	0.0467137	0.165907	0.0513431	0.0852265	0.213981	0.351879	0.196006	0.233944	0.320925	0.0651897	0.12697	0.2337	0.321413	0.197636	0.311111	1	0.937206	0.551373	0.583257	0.3255	0.482535	0.452348	0.165792	0.291183	0.355378	0.198699	0.364843	0.448042	0.188639	0.198938	0.0740657	0.140693	0.128066	0.139365	-0.289105	-0.383959	0.562056	0.561585	0.240741	0.325001	0.124472	-0.0132431	0.151811	0.20187	0.0515719	0.0726254	0.0457354
baselineLD_H3K27ac_Hnisz.extend.500	0.0605545	0.115743	0.0453534	0.166172	0.0527589	0.0891414	0.207267	0.355362	0.188248	0.225381	0.32655	0.0617277	0.121065	0.222009	0.315975	0.188888	0.310376	0.937206	1	0.557942	0.601167	0.315929	0.484644	0.475199	0.156911	0.279151	0.353321	0.189273	0.351103	0.446364	0.186988	0.196856	0.0733386	0.142115	0.126047	0.137918	-0.287806	-0.378758	0.526762	0.532731	0.232655	0.325226	0.124397	-0.0116329	0.142848	0.194023	0.0512226	0.0724287	0.0439502
baselineLD_H3K27ac_PGC2	0.0616853	0.112848	0.0573043	0.175831	0.0519751	0.0856002	0.2387	0.356117	0.231931	0.275172	0.342989	0.0817228	0.156774	0.314442	0.427814	0.235165	0.344521	0.551373	0.557942	1	0.854176	0.367558	0.498929	0.424214	0.229616	0.394756	0.45592	0.254261	0.457879	0.525087	0.158904	0.171191	0.106982	0.198966	0.179494	0.185733	-0.29627	-0.402751	0.425878	0.428747	0.290013	0.365522	0.0881139	-0.0368442	0.219363	0.286911	0.0471757	0.0682453	0.0579716
baselineLD_H3K27ac_PGC2.extend.500	0.0623896	0.116281	0.0519018	0.17191	0.0520362	0.0882304	0.222787	0.356629	0.207848	0.246828	0.332105	0.0715597	0.139546	0.275424	0.393247	0.208586	0.323311	0.583257	0.601167	0.854176	1	0.347405	0.505685	0.458719	0.201583	0.356292	0.432403	0.227286	0.41833	0.509992	0.172097	0.183727	0.101122	0.190666	0.174598	0.184588	-0.303658	-0.406385	0.428299	0.432852	0.263522	0.350881	0.10746	-0.0243522	0.188816	0.254268	0.0495371	0.0716982	0.0541371
baselineLD_H3K4me1_peaks_Trynka	0.0484321	0.0749215	0.0722858	0.173877	0.0768233	0.0871277	0.291689	0.315873	0.305914	0.35356	0.322432	0.0721223	0.122512	0.268761	0.282177	0.297659	0.337793	0.3255	0.315929	0.367558	0.347405	1	0.524096	0.366568	0.271244	0.370596	0.33293	0.295929	0.407341	0.375228	0.126234	0.135204	0.122171	0.172264	0.123729	0.126875	-0.236285	-0.278732	0.252697	0.252117	0.289902	0.292678	0.0639287	-0.0366073	0.175605	0.214388	0.034882	0.0470632	0.0375711
baselineLD_H3K4me1_Trynka	0.0778237	0.143992	0.0925802	0.249923	0.0793859	0.105751	0.292164	0.467978	0.296714	0.360154	0.480447	0.0618206	0.119066	0.227618	0.302785	0.281088	0.435924	0.482535	0.484644	0.498929	0.505685	0.524096	1	0.693269	0.195413	0.34076	0.414107	0.217202	0.399255	0.484569	0.200828	0.213837	0.0952009	0.168064	0.140318	0.148086	-0.312092	-0.374481	0.334063	0.335552	0.28557	0.377527	0.124052	-0.0209082	0.145312	0.195459	0.0596106	0.0828568	0.0504412
baselineLD_H3K4me1_Trynka.extend.500	0.0676564	0.13891	0.0756653	0.242021	0.069255	0.110085	0.221247	0.459186	0.221289	0.271176	0.473861	0.045058	0.0895995	0.163877	0.240106	0.207972	0.383385	0.452348	0.475199	0.424214	0.458719	0.366568	0.693269	1	0.134799	0.242408	0.330855	0.155409	0.291696	0.404518	0.21365	0.224419	0.0690733	0.135602	0.121671	0.129809	-0.282563	-0.340907	0.290202	0.293391	0.217089	0.339726	0.133414	0.00206526	0.107508	0.147565	0.0548295	0.0787884	0.0422928
baselineLD_H3K4me3_peaks_Trynka	0.0710499	0.104056	0.0592999	0.101691	0.0439063	0.0508115	0.188619	0.150462	0.219268	0.23667	0.145073	0.0764828	0.114041	0.242574	0.227551	0.257709	0.193085	0.165792	0.156911	0.229616	0.201583	0.271244	0.195413	0.134799	1	0.52824	0.359517	0.376902	0.354931	0.26929	0.0478056	0.0645188	0.101054	0.164316	0.172493	0.168251	-0.140373	-0.19002	0.148606	0.147661	0.252121	0.183662	0.000111466	-0.0710147	0.307196	0.286345	0.0282791	0.0463523	0.0808794
baselineLD_H3K4me3_Trynka	0.0904131	0.143462	0.0797468	0.147201	0.06184	0.0772502	0.251154	0.258971	0.261161	0.293253	0.234842	0.0951708	0.158152	0.302147	0.338886	0.290171	0.286665	0.291183	0.279151	0.394756	0.356292	0.370596	0.34076	0.242408	0.52824	1	0.673229	0.344853	0.54218	0.463251	0.0915665	0.112991	0.175403	0.274368	0.25348	0.259017	-0.231007	-0.311622	0.255128	0.254857	0.325488	0.296493	0.0327499	-0.0728664	0.313399	0.376789	0.0500823	0.0779331	0.0858889
baselineLD_H3K4me3_Trynka.extend.500	0.0751083	0.128057	0.0630989	0.143555	0.0679913	0.0999454	0.21834	0.314648	0.217867	0.251436	0.290211	0.07538	0.140011	0.258997	0.347667	0.236446	0.321621	0.355378	0.353321	0.45592	0.432403	0.33293	0.414107	0.330855	0.359517	0.673229	1	0.264349	0.477595	0.539306	0.103708	0.119838	0.133619	0.25115	0.210659	0.219671	-0.25304	-0.332971	0.282818	0.284558	0.282729	0.336558	0.0568713	-0.0512398	0.22145	0.29629	0.04776	0.0734777	0.0649082
baselineLD_H3K9ac_peaks_Trynka	0.0671225	0.114244	0.0499443	0.118649	0.0612956	0.075982	0.173043	0.162337	0.200332	0.221948	0.159708	0.0592554	0.106795	0.239756	0.232309	0.232387	0.203815	0.198699	0.189273	0.254261	0.227286	0.295929	0.217202	0.155409	0.376902	0.344853	0.264349	1	0.525855	0.368856	0.0745755	0.0894027	0.0866355	0.147981	0.161751	0.159903	-0.150169	-0.213921	0.186683	0.185823	0.229193	0.189742	0.0253937	-0.0517394	0.27954	0.270116	0.035696	0.0544215	0.0703549
baselineLD_H3K9ac_Trynka	0.0967472	0.172231	0.0801371	0.18993	0.0894274	0.119407	0.255716	0.29032	0.267905	0.303126	0.279582	0.0879934	0.155949	0.322544	0.369907	0.293442	0.329195	0.364843	0.351103	0.457879	0.41833	0.407341	0.399255	0.291696	0.354931	0.54218	0.477595	0.525855	1	0.695613	0.130776	0.152685	0.151951	0.245839	0.243843	0.247456	-0.256295	-0.358074	0.327163	0.327062	0.31732	0.319125	0.0581745	-0.0635172	0.311904	0.369418	0.0616479	0.0917242	0.0877597
baselineLD_H3K9ac_Trynka.extend.500	0.0926273	0.181961	0.0695588	0.195887	0.0972445	0.145682	0.240332	0.347777	0.235745	0.270386	0.329105	0.0752861	0.140758	0.276229	0.377373	0.250335	0.353886	0.448042	0.446364	0.525087	0.509992	0.375228	0.484569	0.404518	0.26929	0.463251	0.539306	0.368856	0.695613	1	0.168181	0.186995	0.130426	0.24377	0.222539	0.231562	-0.303872	-0.413614	0.364717	0.367341	0.288654	0.352277	0.104262	-0.0406357	0.2315	0.307997	0.0673107	0.100989	0.0728938
baselineLD_Intron_UCSC	-0.0720834	0.172989	-0.00968874	0.141494	0.00193628	0.00749373	0.0511065	0.101831	0.041678	0.0487301	0.0915979	0.0129238	0.022776	0.0418319	0.0599377	0.0370119	0.0760493	0.188639	0.186988	0.158904	0.172097	0.126234	0.200828	0.21365	0.0478056	0.0915665	0.103708	0.0745755	0.130776	0.168181	1	0.978377	0.0369853	0.037966	0.0723718	0.0829362	-0.238806	-0.337699	0.172441	0.17189	0.0444124	0.0703813	0.296744	0.150262	0.0367995	0.0461173	-0.0342783	0.0230606	-0.00937845
baselineLD_Intron_UCSC.extend.500	0.0495385	0.242437	0.0389928	0.164535	0.00545119	0.0121607	0.0658498	0.112564	0.0548609	0.0621709	0.0998721	0.0114661	0.0203568	0.0505513	0.0714339	0.0526435	0.0855109	0.198938	0.196856	0.171191	0.183727	0.135204	0.213837	0.224419	0.0645188	0.112991	0.119838	0.0894027	0.152685	0.186995	0.978377	1	0.0386215	0.0466203	0.109476	0.117846	-0.251307	-0.357226	0.18016	0.179658	0.0623688	0.0824074	0.301003	0.144572	0.0696304	0.0732205	0.00796861	0.065419	0.0530044
baselineLD_PromoterFlanking_Hoffman	0.00552334	0.0189798	0.012274	0.0329061	-0.00369126	0.00860739	0.059928	0.0711599	0.0411207	0.0437598	0.0498934	0.0152877	0.0284682	0.0522315	0.103272	0.0367677	0.0537233	0.0740657	0.0733386	0.106982	0.101122	0.122171	0.0952009	0.0690733	0.101054	0.175403	0.133619	0.0866355	0.151951	0.130426	0.0369853	0.0386215	1	0.496496	0.126294	0.135938	-0.0846976	-0.108922	0.0492784	0.050556	0.0675754	0.082735	-0.000675063	-0.016789	0.0915909	0.198255	0.00441416	0.0101283	0.0115268
baselineLD_PromoterFlanking_Hoffman.extend.500	0.0185888	0.0541525	0.0204698	0.0604472	0.0232804	0.0405264	0.10083	0.135525	0.0892956	0.0939102	0.109163	0.0338433	0.0585775	0.14631	0.239599	0.0989594	0.124451	0.140693	0.142115	0.198966	0.190666	0.172264	0.168064	0.135602	0.164316	0.274368	0.25115	0.147981	0.245839	0.24377	0.037966	0.0466203	0.496496	1	0.229884	0.236972	-0.145501	-0.186899	0.0979876	0.100595	0.145532	0.166662	-0.00993317	-0.0464048	0.239585	0.370996	0.0107321	0.0242123	0.0365339
baselineLD_Promoter_UCSC	0.132269	0.254909	0.0535109	0.107726	0.0176859	0.0361618	0.106377	0.11208	0.0929382	0.0952413	0.087104	0.0141025	0.0240619	0.122832	0.17679	0.115096	0.112197	0.128066	0.126047	0.179494	0.174598	0.123729	0.140318	0.121671	0.172493	0.25348	0.210659	0.161751	0.243843	0.222539	0.0723718	0.109476	0.126294	0.229884	1	0.898438	-0.121031	-0.18489	0.109783	0.111704	0.162233	0.139609	0.0013137	-0.0734389	0.336076	0.361949	0.073331	0.155627	0.200805
baselineLD_Promoter_UCSC.extend.500	0.129668	0.247897	0.0514594	0.106305	0.0197599	0.0390128	0.106678	0.117132	0.0857775	0.0878965	0.0831036	0.0168111	0.0281703	0.119757	0.174358	0.105178	0.104722	0.139365	0.137918	0.185733	0.184588	0.126875	0.148086	0.129809	0.168251	0.259017	0.219671	0.159903	0.247456	0.231562	0.0829362	0.117846	0.135938	0.236972	0.898438	1	-0.128724	-0.195827	0.119521	0.121953	0.15867	0.141355	0.0116862	-0.0662322	0.317202	0.349856	0.0775665	0.156631	0.187232
baselineLD_Repressed_Hoffman	-0.0811952	-0.165383	-0.0325017	-0.103686	-0.141976	-0.125832	-0.183047	-0.250979	-0.151119	-0.175795	-0.200315	-0.0434781	-0.0783732	-0.192724	-0.268896	-0.134937	-0.17669	-0.289105	-0.287806	-0.29627	-0.303658	-0.236285	-0.312092	-0.282563	-0.140373	-0.231007	-0.25304	-0.150169	-0.256295	-0.303872	-0.238806	-0.251307	-0.0846976	-0.145501	-0.121031	-0.128724	1	0.582913	-0.231093	-0.232509	-0.230767	-0.262517	-0.667423	-0.185325	-0.125753	-0.172507	-0.0650347	-0.094602	-0.0478083
baselineLD_Repressed_Hoffman.extend.500	-0.127973	-0.265806	-0.0441273	-0.146856	-0.067818	-0.093906	-0.197693	-0.272482	-0.157855	-0.181126	-0.215477	-0.0620887	-0.111509	-0.299867	-0.38463	-0.154892	-0.207704	-0.383959	-0.378758	-0.402751	-0.406385	-0.278732	-0.374481	-0.340907	-0.19002	-0.311622	-0.332971	-0.213921	-0.358074	-0.413614	-0.337699	-0.357226	-0.108922	-0.186899	-0.18489	-0.195827	0.582913	1	-0.334337	-0.335854	-0.268074	-0.300129	-0.410634	-0.0886554	-0.21204	-0.274055	-0.10197	-0.148281	-0.0743277
baselineLD_SuperEnhancer_Hnisz	0.051326	0.0932586	0.0288624	0.112642	0.0347345	0.0604549	0.163803	0.235855	0.126945	0.146958	0.196592	0.0764257	0.141272	0.21383	0.276603	0.13209	0.202635	0.562056	0.526762	0.425878	0.428299	0.252697	0.334063	0.290202	0.148606	0.255128	0.282818	0.186683	0.327163	0.364717	0.172441	0.18016	0.0492784	0.0979876	0.109783	0.119521	-0.231093	-0.334337	1	0.988795	0.194054	0.235375	0.120428	0.00635341	0.156836	0.197967	0.0419863	0.0583736	0.0393684
baselineLD_SuperEnhancer_Hnisz.extend.500	0.051785	0.0939788	0.0285679	0.11244	0.0357288	0.0623208	0.163379	0.236962	0.12582	0.14571	0.197041	0.0756835	0.140463	0.212887	0.278017	0.130785	0.20256	0.561585	0.532731	0.428747	0.432852	0.252117	0.335552	0.293391	0.147661	0.254857	0.284558	0.185823	0.327062	0.367341	0.17189	0.179658	0.050556	0.100595	0.111704	0.121953	-0.232509	-0.335854	0.988795	1	0.193713	0.236615	0.121018	0.00649977	0.155898	0.198855	0.0426789	0.0593263	0.0393443
baselineLD_TFBS_ENCODE	0.0709703	0.108708	0.0765709	0.134578	0.239103	0.179219	0.373671	0.291141	0.370556	0.422614	0.279982	0.107067	0.134208	0.327467	0.327254	0.339512	0.283037	0.240741	0.232655	0.290013	0.263522	0.289902	0.28557	0.217089	0.252121	0.325488	0.282729	0.229193	0.31732	0.288654	0.0444124	0.0623688	0.0675754	0.145532	0.162233	0.15867	-0.230767	-0.268074	0.194054	0.193713	1	0.542313	-0.00167604	-0.0742145	0.300618	0.303902	0.0417476	0.0641899	0.0719202
baselineLD_TFBS_ENCODE.extend.500	0.0571134	0.095821	0.0564123	0.158969	0.180342	0.274721	0.248346	0.42907	0.244919	0.29749	0.424449	0.0664066	0.127846	0.268857	0.35627	0.227322	0.360079	0.325001	0.325226	0.365522	0.350881	0.292678	0.377527	0.339726	0.183662	0.296493	0.336558	0.189742	0.319125	0.352277	0.0703813	0.0824074	0.082735	0.166662	0.139609	0.141355	-0.262517	-0.300129	0.235375	0.236615	0.542313	1	0.0282217	-0.052821	0.187506	0.248294	0.0421094	0.0617538	0.0491768
baselineLD_Transcr_Hoffman	0.070865	0.15263	0.00564419	0.0439546	-0.0356026	-0.0136373	0.0231493	0.0615157	-0.0132428	-0.0130585	0.0207717	-0.00560079	-0.00752957	-0.0088847	0.00443478	-0.0264649	-0.00688258	0.124472	0.124397	0.0881139	0.10746	0.0639287	0.124052	0.133414	0.000111466	0.0327499	0.0568713	0.0253937	0.0581745	0.104262	0.296744	0.301003	-0.000675063	-0.00993317	0.0013137	0.0116862	-0.667423	-0.410634	0.120428	0.121018	-0.00167604	0.0282217	1	0.410493	-0.0451658	-0.031872	0.0708311	0.0944216	0.0120161
baselineLD_Transcr_Hoffman.extend.500	0.00764215	0.0243704	-0.0150712	-0.0167203	-0.0304417	-0.0330784	-0.0431696	-0.0276533	-0.0633539	-0.0684547	-0.0434098	-0.0215864	-0.0346299	-0.0753265	-0.076683	-0.0755037	-0.0688838	-0.0132431	-0.0116329	-0.0368442	-0.0243522	-0.0366073	-0.0209082	0.00206526	-0.0710147	-0.0728664	-0.0512398	-0.0517394	-0.0635172	-0.0406357	0.150262	0.144572	-0.016789	-0.0464048	-0.0734389	-0.0662322	-0.185325	-0.0886554	0.00635341	0.00649977	-0.0742145	-0.052821	0.410493	1	-0.114231	-0.102461	0.0223115	0.0239337	-0.0248108
baselineLD_TSS_Hoffman	0.0933132	0.167007	0.0545827	0.0992876	0.0261123	0.0382267	0.185289	0.125352	0.197874	0.200593	0.1256	0.0896282	0.118854	0.179761	0.249461	0.240379	0.177531	0.151811	0.142848	0.219363	0.188816	0.175605	0.145312	0.107508	0.307196	0.313399	0.22145	0.27954	0.311904	0.2315	0.0367995	0.0696304	0.0915909	0.239585	0.336076	0.317202	-0.125753	-0.21204	0.156836	0.155898	0.300618	0.187506	-0.0451658	-0.114231	1	0.719211	0.0299084	0.0643619	0.145434
baselineLD_TSS_Hoffman.extend.500	0.0798503	0.151841	0.0466924	0.103232	0.0452191	0.0684099	0.172544	0.166309	0.174315	0.183049	0.159254	0.0820089	0.138169	0.279266	0.376851	0.212001	0.213185	0.20187	0.194023	0.286911	0.254268	0.214388	0.195459	0.147565	0.286345	0.376789	0.29629	0.270116	0.369418	0.307997	0.0461173	0.0732205	0.198255	0.370996	0.361949	0.349856	-0.172507	-0.274055	0.197967	0.198855	0.303902	0.248294	-0.031872	-0.102461	0.719211	1	0.0317735	0.0649751	0.119396
baselineLD_UTR_3_UCSC	0.588041	0.302449	0.0716146	0.0831303	0.0130699	0.0198262	0.0333827	0.0422614	0.0204525	0.0224012	0.0282915	-0.00680877	-0.0138238	0.0179485	0.0240978	0.0189937	0.0246195	0.0515719	0.0512226	0.0471757	0.0495371	0.034882	0.0596106	0.0548295	0.0282791	0.0500823	0.04776	0.035696	0.0616479	0.0673107	-0.0342783	0.00796861	0.00441416	0.0107321	0.073331	0.0775665	-0.0650347	-0.10197	0.0419863	0.0426789	0.0417476	0.0421094	0.0708311	0.0223115	0.0299084	0.0317735	1	0.648571	0.097823
baselineLD_UTR_3_UCSC.extend.500	0.437239	0.446486	0.073043	0.135784	0.019343	0.029678	0.0484835	0.0610698	0.0300764	0.0327306	0.039365	-0.00892514	-0.0153369	0.0285643	0.0392625	0.0304015	0.0344285	0.0726254	0.0724287	0.0682453	0.0716982	0.0470632	0.0828568	0.0787884	0.0463523	0.0779331	0.0734777	0.0544215	0.0917242	0.100989	0.0230606	0.065419	0.0101283	0.0242123	0.155627	0.156631	-0.094602	-0.148281	0.0583736	0.0593263	0.0641899	0.0617538	0.0944216	0.0239337	0.0643619	0.0649751	0.648571	1	0.086072
baselineLD_UTR_5_UCSC	0.308002	0.171972	0.0787629	0.0588794	0.00828589	0.0134944	0.0528716	0.0415723	0.0531788	0.0553759	0.0347568	-0.00438688	-0.00845565	0.0401123	0.0489453	0.0673506	0.0441369	0.0457354	0.0439502	0.0579716	0.0541371	0.0375711	0.0504412	0.0422928	0.0808794	0.0858889	0.0649082	0.0703549	0.0877597	0.0728938	-0.00937845	0.0530044	0.0115268	0.0365339	0.200805	0.187232	-0.0478083	-0.0743277	0.0393684	0.0393443	0.0719202	0.0491768	0.0120161	-0.0248108	0.145434	0.119396	0.097823	0.086072	1
baselineLD_UTR_5_UCSC.extend.500	0.184272	0.445689	0.0728854	0.151266	0.0142459	0.0262166	0.0848813	0.0810483	0.0885415	0.091712	0.0688689	-0.00890362	-0.0100216	0.0803351	0.10268	0.112295	0.0856673	0.0910796	0.0881404	0.117376	0.110805	0.077042	0.10431	0.0924403	0.14652	0.167627	0.132132	0.135956	0.172163	0.151219	0.0863113	0.141161	0.0373279	0.0988585	0.417802	0.388659	-0.101374	-0.159275	0.0768241	0.0769587	0.12835	0.0953377	0.0355043	-0.0405954	0.265219	0.236029	0.0600507	0.125686	0.45319
baselineLD_WeakEnhancer_Hoffman	0.00892703	0.0104345	0.0258456	0.055318	0.0326667	0.0537602	0.173628	0.128823	0.179536	0.197401	0.131762	0.0625492	0.0729198	0.111981	0.166249	0.157352	0.137362	0.118993	0.115335	0.149073	0.137822	0.207562	0.155313	0.11136	0.124241	0.168054	0.149138	0.130675	0.173014	0.159959	0.0241013	0.0259247	0.0225795	0.0692576	0.0288971	0.031874	-0.13437	-0.151018	0.0998351	0.0996721	0.200319	0.157017	-0.00260443	-0.0303908	0.0533615	0.0798372	0.00864164	0.0115321	0.00870178
baselineLD_WeakEnhancer_Hoffman.extend.500	0.0116037	0.0194928	0.0273883	0.0901821	0.0755543	0.11119	0.168472	0.249532	0.173828	0.206797	0.252942	0.062132	0.116698	0.22402	0.325559	0.167147	0.246839	0.230407	0.229049	0.276045	0.267157	0.262156	0.282179	0.229797	0.1374	0.231313	0.26938	0.156962	0.258738	0.2932	0.0468718	0.0493045	0.0619417	0.143445	0.0596137	0.0655765	-0.226878	-0.254437	0.185306	0.186275	0.233687	0.296403	0.00331116	-0.0412814	0.0805479	0.144569	0.013143	0.0184127	0.0115065
baselineLD_GERP.NS	0.178704	0.224239	0.325131	0.550077	0.0287443	0.0264941	0.157301	0.195158	0.230952	0.276027	0.291111	0.031187	0.0408574	0.0934843	0.0890284	0.239815	0.279897	0.154023	0.151794	0.170116	0.160479	0.201044	0.285459	0.262781	0.093452	0.131424	0.106361	0.10756	0.176152	0.159569	0.123197	0.15234	0.0248461	0.0344831	0.077591	0.0748996	-0.0469167	-0.0740711	0.0935961	0.0923303	0.144122	0.152987	-0.00344237	-0.0221777	0.07178	0.0652486	0.0923783	0.1103	0.0621733
baselineLD_GERP.RSsup4	0.137353	0.0766672	0.398632	0.127631	0.0036787	0.00296098	0.0406742	0.0338831	0.0685698	0.0725246	0.051056	0.0071829	0.00404496	0.0176112	0.0155038	0.0774517	0.0605419	0.0215617	0.0209991	0.0280096	0.025153	0.038724	0.0515491	0.0428198	0.0276762	0.0382173	0.0311444	0.0224721	0.0377885	0.0335066	-0.00287166	0.0224394	0.00595207	0.00854286	0.0211708	0.0201782	-0.014016	-0.0181693	0.00976573	0.00957762	0.036206	0.0286864	0.00355207	-0.00442912	0.0172978	0.0141871	0.0447687	0.0432965	0.0390268
baselineLD_MAFbin1	-0.000964125	-0.000285854	-0.000236312	-0.000356943	-0.000827555	-0.000510851	-0.000864361	-0.00194681	-0.000591974	-0.00123546	-0.00113264	-0.000446867	-0.000537194	-0.000812904	-0.0014189	-0.00114935	-0.00171838	-0.00200724	-0.00159667	-0.00117268	-0.00103918	-0.00101115	-0.000937643	-0.00122817	-2.35214e-05	-4.14116e-05	0.000425938	-0.00063978	-0.00143703	-0.00143149	-0.00199688	-0.00213704	0.000361857	7.45862e-05	-0.000333892	2.17441e-06	0.000210382	0.000398846	-0.00168964	-0.00173249	-0.000768647	-0.00120656	-0.000552136	-0.000630545	-0.000205994	-0.000325151	-0.000138129	0.000146594	0.00011542
baselineLD_MAFbin2	-0.00123476	-0.000620932	-0.00112586	0.000445919	-0.000434042	-0.000404739	2.79568e-05	0.000179574	-0.000530644	-0.000805578	-0.00103777	1.30856e-05	0.000177432	0.000515459	0.000176394	-0.000854708	-0.000376663	0.000746292	0.000793075	0.000429909	0.000293048	-3.26945e-05	8.56085e-05	0.000493505	-0.000144614	-0.000390068	-0.00071771	-0.000197108	-0.000220542	0.000247124	-0.00139979	-0.00158182	0.000481469	-0.000149095	0.000579923	0.000574681	0.00126117	0.00175376	0.000474375	0.000556541	-0.00034398	6.53608e-05	-0.00130858	-0.000409923	-0.000605001	1.87041e-05	-0.000866849	-0.000853073	-0.000249965
baselineLD_MAFbin3	-0.00262965	-0.00349971	-0.00333748	-0.00327717	-0.00136663	-0.00195516	-0.00153997	-0.00202488	-0.00175876	-0.00169738	-0.00152439	-2.368e-06	9.16368e-06	-0.0015486	-0.00219179	-0.00184192	-0.00225549	-0.0037473	-0.00372333	-0.00314009	-0.00324447	-0.00227509	-0.00261801	-0.00260462	-0.00136584	-0.00282329	-0.0027049	-0.0014426	-0.0030677	-0.00337074	-0.00121021	-0.00162991	-0.00129782	-0.00122286	-0.00167692	-0.00174209	0.00353647	0.00474642	-0.00273752	-0.00271686	-0.00189032	-0.00241884	-0.00202988	0.000620073	-0.000993116	-0.00164815	-0.000853397	-0.00132038	-0.0013375
baselineLD_MAFbin4	-0.00293896	-0.00389771	-0.00413548	-0.00389071	0.000783413	0.000136662	-0.000923739	0.000474121	-0.000845197	-0.000347716	0.000963789	-0.000615778	-0.000182559	-0.00183959	-0.00164022	-0.000894783	-2.22989e-05	-0.000533069	-0.00056254	-0.00173161	-0.00188048	-0.000986777	-0.000478293	0.000191707	-0.00169905	-0.00314364	-0.00271107	-0.00202768	-0.00243308	-0.00257579	-0.0023991	-0.00293332	-0.000519538	-0.00133655	-0.00183835	-0.00179868	0.00378638	0.00568253	-0.000340068	-0.000369142	-0.000576294	1.13412e-05	-0.00397587	-0.00168946	-0.00213571	-0.00200169	-0.00107984	-0.0015752	-0.00179411
baselineLD_MAFbin5	-0.00435324	-0.00487619	-0.00417261	-0.00347879	0.000313341	-0.000170315	-0.000667565	-0.000275751	-0.000138478	-0.00063018	0.00044095	0.000318557	-0.000284846	-0.000232545	0.000100622	-0.000901876	-4.52813e-05	-0.00152962	-0.00125462	-0.00212615	-0.00200727	-0.00176622	-0.00253074	-0.00176131	-0.0021072	-0.00268047	-0.00243495	-0.00248008	-0.00268101	-0.00280294	-0.00570087	-0.00631635	-0.00121317	-0.00111709	-0.00297068	-0.00328049	0.0040871	0.00611498	-0.00190332	-0.00193767	-0.00115245	-0.000335629	-0.00382188	-0.00115659	-0.00168603	-0.00200295	-0.0020744	-0.00315079	-0.00125381
baselineLD_MAFbin6	-0.00481383	-0.00429113	-0.00525558	-0.00221676	0.000114942	2.18884e-06	-0.00127636	-0.00030229	-0.00107396	-0.00108656	-6.6374e-05	-0.000709081	-0.000213242	-0.00122513	-0.00109057	-0.00156661	-0.000912623	-0.00142436	-0.00159523	-0.0013964	-0.00141242	-0.00220521	-0.00171212	-0.000822727	-0.00234239	-0.00309966	-0.00258289	-0.0013592	-0.00156844	-0.00148234	-0.00159928	-0.0023079	-0.00110887	-0.00130721	-0.00283562	-0.00270033	0.00455851	0.00549703	-0.00107936	-0.00107058	-0.000846253	-0.00030198	-0.0031687	-0.000405912	-0.00141083	-0.000939272	-0.00264313	-0.00300182	-0.00168045
baselineLD_MAFbin7	-0.00401409	-0.00464827	-0.00615651	-0.00453645	0.000258665	0.000461989	-0.0024998	-0.00198283	-0.00158865	-0.00134711	-0.00138303	-0.000233884	-0.000396592	-0.00081675	-0.000932875	-0.00204927	-0.00129884	-0.00282189	-0.00284197	-0.00329665	-0.00343229	-0.00325713	-0.00339677	-0.00306886	-0.00322739	-0.00476899	-0.0034401	-0.00265099	-0.00330787	-0.00356214	-0.0048858	-0.00563979	-0.00096496	-0.00128926	-0.00305035	-0.00316464	0.00528797	0.00704944	-0.000933268	-0.000912987	-0.00149923	-0.00113872	-0.0050183	-0.00186793	-0.00198151	-0.00196889	-0.00197437	-0.00257769	-0.00169756
baselineLD_MAFbin8	-0.00494915	-0.00480598	-0.00547402	-0.00442354	0.000394333	0.000466219	-0.00186523	-0.000761738	-0.00134543	-0.00117144	-0.000368807	-0.000456267	-0.000428329	-0.00150972	-0.000975971	-0.00178499	-0.000692559	-0.00171211	-0.00179939	-0.00253421	-0.00284116	-0.00374277	-0.0033693	-0.00217966	-0.00369454	-0.00418043	-0.00293941	-0.00236319	-0.0027431	-0.00249685	-0.00581465	-0.00651291	-0.0012662	-0.00124522	-0.00244219	-0.00239596	0.00559067	0.00653149	-0.00170278	-0.00175656	-0.00209466	-0.000367971	-0.00602254	-0.00250661	-0.0027869	-0.00260911	-0.00255742	-0.00302116	-0.00203725
baselineLD_MAFbin9	-0.00531156	-0.00478458	-0.0064315	-0.00529413	-0.000193494	-5.69028e-05	-0.00219962	-0.00204847	-0.00156047	-0.00139008	-0.000811137	-0.000834049	0.000237168	-0.0019782	-0.00225879	-0.00197807	-0.00106692	-0.00314456	-0.00281627	-0.00383481	-0.00393802	-0.00405909	-0.00526719	-0.00411603	-0.00295349	-0.00400702	-0.00353587	-0.00345511	-0.00513224	-0.00453413	-0.00553028	-0.00639761	-0.0014915	-0.00162606	-0.00343132	-0.00394574	0.00585445	0.00679832	-0.00434006	-0.00433702	-0.00196687	-0.00136843	-0.0065643	-0.00289727	-0.00302143	-0.00313573	-0.00258573	-0.003672	-0.0019894
baselineLD_MAFbin10	-0.00495555	-0.0059105	-0.00692372	-0.00602626	9.38605e-05	0.000292715	-0.00342452	-0.00276604	-0.00217425	-0.00211697	-0.00144533	-0.00096824	-0.000752088	-0.00266281	-0.00308067	-0.00215621	-0.00187656	-0.00421677	-0.00436327	-0.00459731	-0.00438087	-0.0054069	-0.00642689	-0.00539025	-0.00371972	-0.00529568	-0.00538747	-0.00330923	-0.0050242	-0.00556713	-0.0048819	-0.00579099	-0.000841071	-0.00180552	-0.00288058	-0.0029604	0.00691838	0.0089276	-0.00325194	-0.00328168	-0.00242746	-0.00190883	-0.00645883	-0.00218302	-0.00231926	-0.00280927	-0.00282638	-0.00362686	-0.00263949
baselineLD_MAF_Adj_Predicted_Allele_Age	-0.0129735	-0.0157594	-0.0139142	-0.0119272	-0.000304612	-0.00102741	-0.00450715	0.0020192	-0.0042292	-0.00224852	0.00551394	-0.00266395	-0.00266057	-0.00825079	-0.0103943	-0.00835199	-0.00386813	-0.0102604	-0.00954322	-0.0139928	-0.0142742	-0.0073514	-0.00465497	-0.00315694	-0.0123344	-0.0152936	-0.0126913	-0.0121347	-0.0172992	-0.0174233	-0.0145217	-0.0166647	-0.003543	-0.00796277	-0.0124801	-0.0121536	0.0147916	0.0237926	-0.0114618	-0.0114489	-0.00639839	-0.000648957	-0.0114883	-0.0019183	-0.0169486	-0.017091	-0.00675645	-0.0079297	-0.00702829
baselineLD_MAF_Adj_LLD_AFR	-0.0107831	-0.0159579	-0.0206066	-0.0667842	-0.0227951	-0.0381169	-0.0544046	-0.10769	-0.0517509	-0.0621698	-0.105442	-0.0163491	-0.0340904	-0.04362	-0.059523	-0.0529162	-0.0971154	-0.137287	-0.137713	-0.0930904	-0.103361	-0.0756288	-0.117381	-0.134264	-0.022963	-0.0380725	-0.0541784	-0.0390383	-0.0716904	-0.0958854	-0.0364773	-0.0379975	-0.00178948	-0.0123015	-0.0174283	-0.0191991	0.0342021	0.0342964	-0.112788	-0.113281	-0.055442	-0.0852333	0.0147139	0.0265816	-0.0178052	-0.0278252	-0.00795789	-0.00900614	-0.00533661
baselineLD_Recomb_Rate_10kb	-0.00115618	-0.00827267	0.0035595	0.0245194	0.0244767	0.0403729	0.0423171	0.083267	0.0390583	0.0466762	0.0811849	0.0152037	0.0315233	0.0335434	0.0446063	0.0401509	0.0771987	0.0987293	0.0985793	0.0621731	0.0688228	0.0523337	0.0783163	0.0895344	0.0152604	0.0243899	0.0387409	0.0246271	0.0480791	0.0671829	-0.0211727	-0.0209365	-0.00368611	0.00445697	0.00800126	0.00910213	-0.00400571	0.00908061	0.0865082	0.0868986	0.043896	0.0683232	-0.0589517	-0.0513466	0.00773326	0.0173277	0.000167522	5.7472e-07	-0.000643731
baselineLD_Nucleotide_Diversity_10kb	-0.0206329	-0.0471648	-0.0407733	-0.105297	0.00598023	0.00957528	-0.0135768	-0.02748	-0.0204595	-0.0244795	-0.0366128	0.00254938	0.00497711	-0.0143762	-0.0199135	-0.0174538	-0.0242619	-0.0509321	-0.0517731	-0.0408241	-0.0465262	-0.038767	-0.0619966	-0.068288	-0.00865836	-0.0157642	-0.0142001	-0.0203748	-0.0337627	-0.0387109	-0.115393	-0.116085	-0.016142	-0.0188753	-0.0158754	-0.017882	0.0614179	0.0820365	-0.0221907	-0.0217422	-0.00739045	-0.01806	-0.0905916	-0.0624553	-0.00621656	-0.00713104	-0.0141616	-0.013614	-0.00702898
baselineLD_Backgrd_Selection_Stat	0.100511	0.214558	0.0512207	0.130796	0.00811601	0.0138774	0.042654	0.0732993	0.0193178	0.0193907	0.0315474	0.00145362	0.00282135	0.0480165	0.0762837	0.0155417	0.0159596	0.130757	0.133032	0.114837	0.129973	0.0748015	0.131992	0.143345	0.045738	0.0863674	0.0928159	0.0666994	0.113242	0.147213	0.271385	0.284184	0.0496492	0.0773594	0.113584	0.125566	-0.220906	-0.321801	0.0862943	0.0876995	0.0512881	0.063265	0.240494	0.0798404	0.0678477	0.0808023	0.0725679	0.10334	0.042534
baselineLD_CpG_Content_50kb	0.1106	0.211261	0.00734068	0.038748	0.0648538	0.113644	0.1513	0.233028	0.0844471	0.0925187	0.14693	0.0376877	0.0711118	0.135713	0.201294	0.0876545	0.142692	0.328625	0.326709	0.244734	0.268806	0.185388	0.270932	0.27605	0.12954	0.233699	0.27259	0.175245	0.295764	0.374189	0.156279	0.17587	0.0457645	0.107038	0.182861	0.2015	-0.284007	-0.409685	0.302011	0.305089	0.182702	0.224409	0.166247	-0.00561352	0.151768	0.19965	0.0855037	0.129705	0.0638164
baselineLD_MAF_Adj_ASMC	-0.0215617	-0.0449856	-0.027322	-0.0701586	0.00346683	0.00465919	-0.0146198	-0.0237292	-0.0153495	-0.017908	-0.0258821	-0.00158295	-0.00266822	-0.0174099	-0.0235682	-0.014936	-0.0200354	-0.0419513	-0.042477	-0.0391894	-0.0426994	-0.033802	-0.0524257	-0.0544942	-0.0147203	-0.0243127	-0.0231875	-0.0211513	-0.0333509	-0.0383267	-0.0880567	-0.0898718	-0.0156335	-0.0206226	-0.0217825	-0.024077	0.0572389	0.08096	-0.027727	-0.0277892	-0.0157351	-0.019437	-0.0718591	-0.0359204	-0.0177626	-0.0201367	-0.0170973	-0.0214022	-0.00823042
baselineLD_GTEx_eQTL_MaxCPP	0.0328848	0.0521864	0.00702024	0.018347	0.00823758	0.0138425	0.0254924	0.0310728	0.0185681	0.0190223	0.0191811	0.00509406	0.00853081	0.0240243	0.034169	0.0194499	0.0198226	0.0451104	0.0446788	0.0408196	0.0425124	0.0286879	0.0421192	0.0396606	0.0267886	0.0452107	0.0446082	0.0314009	0.0495045	0.0545233	0.0246418	0.0309754	0.0140897	0.0287295	0.0510111	0.0543135	-0.0429466	-0.0637304	0.03713	0.037485	0.0320678	0.0328074	0.029112	0.00200619	0.0412975	0.0449563	0.0272463	0.0381929	0.0241812
baselineLD_BLUEPRINT_H3K27acQTL_MaxCPP	0.0152544	0.0292905	0.00417262	0.0209926	0.0125733	0.0188882	0.041926	0.0528085	0.0336489	0.0365293	0.0417752	0.019909	0.0275888	0.0374303	0.0469958	0.0349139	0.0422795	0.0735408	0.0720382	0.0611087	0.0631923	0.0502786	0.0659396	0.059633	0.0292654	0.0483713	0.050672	0.0342979	0.0555559	0.0637554	0.020234	0.0231586	0.0102533	0.0219056	0.0270847	0.0296393	-0.0440926	-0.0613021	0.0684611	0.0686806	0.0420527	0.0483639	0.0176638	-0.00725045	0.0304704	0.0370726	0.0126817	0.018829	0.00994274
baselineLD_BLUEPRINT_H3K4me1QTL_MaxCPP	0.0107811	0.0199794	0.00467253	0.0190855	0.0107594	0.0151474	0.0381464	0.0444134	0.0339555	0.0353491	0.0370823	0.0149249	0.0204873	0.0297784	0.0372345	0.0339145	0.0374606	0.0607925	0.0599802	0.0494886	0.0521673	0.0425046	0.055695	0.051258	0.0224102	0.0358876	0.0378899	0.0257849	0.041934	0.0478701	0.0169593	0.0187663	0.0092733	0.0177403	0.0186104	0.0204701	-0.0355968	-0.0464154	0.0482471	0.0484848	0.0356085	0.0401095	0.0137552	-0.00613058	0.0209009	0.0254255	0.00873696	0.0129946	0.00755649
baselineLD_BLUEPRINT_DNA_methylation_MaxCPP	0.0292224	0.0481887	0.00709378	0.0228137	0.0212305	0.0318268	0.0522137	0.0660471	0.0404906	0.0441588	0.0514531	0.0151907	0.0249247	0.0434816	0.0555283	0.0406408	0.0510585	0.0810819	0.0797671	0.0645928	0.066888	0.0633826	0.078622	0.0709803	0.0404192	0.0669259	0.0694138	0.05013	0.0818735	0.0905476	0.0242732	0.0299089	0.0109439	0.0261159	0.0523707	0.0563479	-0.0552589	-0.0768845	0.0746604	0.0751455	0.0548301	0.062531	0.0146563	-0.0168872	0.0409979	0.0512996	0.0223038	0.0322803	0.0180396
baselineLD_synonymous	0.457712	0.217651	0.230317	0.0743206	0.00867911	0.0122395	0.0314168	0.0258744	0.0151263	0.0163762	0.0137416	-0.00390387	-0.00669001	0.012016	0.012879	0.0114431	0.00881188	0.0270722	0.0261258	0.0215784	0.0230306	0.0269791	0.0389163	0.0310077	0.0344422	0.0448425	0.0364302	0.0314596	0.0442615	0.0429176	-0.0374809	0.0555567	0.00246723	0.00636209	0.0647273	0.0640302	-0.0377804	-0.0590765	0.0237256	0.0237765	0.0281687	0.0223514	0.0355944	0.00675618	0.0300339	0.0276346	0.0450269	0.0838707	0.0941636
baselineLD_non_synonymous	0.466449	0.221805	0.181322	0.0711357	0.00875637	0.0111858	0.0270853	0.0231082	0.01372	0.0150357	0.0112218	-0.00397839	-0.00729131	0.0115743	0.0125243	0.0116866	0.0079298	0.0205374	0.01986	0.0193989	0.0197585	0.0225017	0.0328117	0.0259727	0.0342163	0.0436821	0.0352221	0.0281565	0.0393759	0.0369889	-0.0346983	0.0520631	0.00252599	0.00738189	0.0760851	0.0745109	-0.0334221	-0.050939	0.015575	0.0157032	0.0263693	0.0200872	0.0285969	0.00304393	0.0312303	0.0273505	0.0460699	0.0865645	0.0977683
baselineLD_Conserved_Vertebrate_phastCons46way	0.191491	0.0940004	0.655107	0.164914	0.00739464	0.00861925	0.0669075	0.046212	0.095811	0.0969411	0.0565362	0.0138807	0.0089079	0.029989	0.0281098	0.105064	0.0695089	0.0307939	0.0302749	0.0383293	0.034513	0.0473201	0.0620549	0.0511281	0.0461314	0.0600752	0.0497149	0.0336475	0.0549487	0.0493916	-0.0144387	0.0236203	0.00947386	0.0161126	0.0477574	0.0460534	-0.0282259	-0.0370743	0.0163579	0.0161794	0.0581261	0.0408939	0.00737767	-0.0110414	0.0405513	0.0352743	0.0583407	0.0597638	0.0661115
baselineLD_Conserved_Vertebrate_phastCons46way.extend.500	0.127227	0.289927	0.201231	0.7268	0.0396696	0.0431343	0.109365	0.174994	0.151407	0.181112	0.230528	0.0250222	0.0431952	0.0966546	0.109507	0.171862	0.239307	0.157586	0.158418	0.16313	0.16098	0.161494	0.233627	0.23009	0.0963721	0.138145	0.135572	0.110674	0.176458	0.185036	0.139583	0.160932	0.0313983	0.058506	0.10811	0.107514	-0.106485	-0.151301	0.103719	0.103646	0.128148	0.15077	0.0520559	-0.0114242	0.0919116	0.0964638	0.0815616	0.131884	0.0569106
baselineLD_Conserved_Mammal_phastCons46way	0.22425	0.114596	0.767672	0.196512	0.00715192	0.00755182	0.0760843	0.0532386	0.113253	0.116109	0.073017	0.0148681	0.00904259	0.0367673	0.0339822	0.124493	0.0869619	0.0377095	0.0368212	0.0472684	0.0425031	0.0590469	0.0767237	0.0629059	0.0522553	0.0675294	0.053115	0.0419953	0.067031	0.0579179	-0.0134775	0.0305293	0.0109031	0.0182537	0.0493351	0.0470205	-0.0273553	-0.0371683	0.0216635	0.0214268	0.0664113	0.0476608	0.00431232	-0.0133663	0.0493453	0.0422188	0.0629596	0.0634793	0.0735445
baselineLD_Conserved_Mammal_phastCons46way.extend.500	0.139766	0.327101	0.230969	0.785941	0.0443992	0.0470216	0.115469	0.183012	0.164897	0.197048	0.24521	0.0268113	0.0459816	0.104812	0.117129	0.188936	0.258545	0.163219	0.163348	0.172915	0.168812	0.172893	0.246035	0.236885	0.10395	0.148298	0.142693	0.120886	0.190729	0.195182	0.138141	0.162125	0.0329726	0.0618527	0.112048	0.11028	-0.107142	-0.151361	0.10969	0.109468	0.136982	0.158371	0.0476009	-0.0153019	0.102513	0.106034	0.0854525	0.140822	0.0611622
baselineLD_Conserved_Primate_phastCons46way	0.217204	0.117343	0.57146	0.18894	0.00548547	0.0062852	0.0806789	0.0578167	0.125437	0.128449	0.0806844	0.0166984	0.010282	0.0385895	0.0348949	0.139128	0.0968307	0.0430423	0.0418608	0.0532615	0.0484312	0.0689484	0.0863184	0.069919	0.0547188	0.0715755	0.05683	0.0451976	0.0713205	0.0623221	-0.00579388	0.0346101	0.0129348	0.0183415	0.0411491	0.0396004	-0.0308125	-0.0405776	0.025133	0.0248331	0.0685468	0.0506144	0.00833585	-0.0108239	0.0424755	0.0373818	0.0667639	0.0657817	0.0645037
baselineLD_Conserved_Primate_phastCons46way.extend.500	0.15664	0.372725	0.283429	0.541664	0.0208818	0.0270493	0.100705	0.154114	0.153237	0.183214	0.2122	0.0189956	0.032404	0.0878023	0.0920713	0.181782	0.236955	0.1315	0.130738	0.146087	0.139146	0.152298	0.215331	0.1985	0.0996328	0.141969	0.13392	0.110569	0.172947	0.171901	0.117843	0.142868	0.0246744	0.0451591	0.0969391	0.0945023	-0.0936469	-0.136493	0.0855769	0.0852113	0.117561	0.131987	0.0509135	-0.00988936	0.087469	0.0871669	0.0895213	0.146034	0.060143
baselineLD_BivFlnk	0.0680288	0.113683	0.0518678	0.0869865	0.0440219	0.0613714	0.136264	0.10455	0.156066	0.155641	0.109069	0.0523515	0.0775702	0.28112	0.272602	0.182431	0.153402	0.109606	0.104973	0.144312	0.13087	0.187383	0.134196	0.0945607	0.277318	0.276628	0.193721	0.23463	0.265134	0.202284	0.00536	0.0244278	0.0880814	0.178749	0.24323	0.231052	-0.0991516	-0.137503	0.0945556	0.0946145	0.213092	0.147126	-0.0546752	-0.116376	0.314858	0.334039	0.025988	0.0478249	0.0819679
baselineLD_BivFlnk.extend.500	0.072093	0.125211	0.051065	0.0980232	0.0621648	0.0909606	0.147384	0.146006	0.157206	0.161869	0.148514	0.0548973	0.0919007	0.244328	0.319196	0.186273	0.197769	0.152528	0.150436	0.19249	0.180571	0.19221	0.178035	0.140599	0.246702	0.320794	0.278089	0.219055	0.307204	0.283549	0.00306235	0.0249587	0.1161	0.245582	0.289137	0.278696	-0.127661	-0.175653	0.128398	0.129813	0.227828	0.198027	-0.0658084	-0.136705	0.328597	0.386803	0.0302334	0.0571545	0.0891657
joint_MPC.published.perc70	0.218582	0.103919	0.114877	0.0356893	0.00547848	0.00722499	0.0172398	0.0135875	0.00980097	0.0106067	0.00793822	-0.0018759	-0.00315106	0.0101085	0.011065	0.00903326	0.00723697	0.0152736	0.0145863	0.013658	0.0139861	0.0148029	0.0198325	0.0156237	0.0237123	0.0269379	0.0211006	0.0210023	0.0266592	0.0245739	-0.0174274	0.0273749	0.00239571	0.00622318	0.040027	0.0394681	-0.0191871	-0.029735	0.0128576	0.0129766	0.0181698	0.0132618	0.0142905	-1.4621e-05	0.0260586	0.0226747	0.020965	0.0426158	0.0453709
joint_CADD.published.perc995	0.179199	0.0906987	0.379869	0.0937933	0.00592111	0.00690818	0.0480159	0.0317348	0.0668324	0.0662167	0.0396941	0.00946587	0.00521051	0.0284238	0.0258291	0.0747257	0.0489627	0.0233139	0.022521	0.0297795	0.0268417	0.0369922	0.0443053	0.0351667	0.0419062	0.0494399	0.0375175	0.0335611	0.0472909	0.0393262	-0.0183605	0.0179173	0.007514	0.014323	0.04518	0.043323	-0.0208723	-0.0285683	0.0152532	0.0151218	0.0467726	0.0314334	0.00223522	-0.0122757	0.0478114	0.0400216	0.0279037	0.0390592	0.0575707
joint_ReMM.published.perc995	0.155324	0.0930433	0.35453	0.094062	0.0081729	0.0100886	0.0699624	0.043519	0.0900651	0.0866482	0.0495653	0.0125012	0.0105702	0.0428931	0.0441028	0.0996947	0.0632362	0.0396717	0.0379354	0.0500573	0.0450663	0.0535739	0.057712	0.0441302	0.0666544	0.0734303	0.0555756	0.0554941	0.0737346	0.060063	-0.00663775	0.0266059	0.0107808	0.0246878	0.0669068	0.0630266	-0.0328821	-0.0445575	0.0301661	0.0299191	0.0686566	0.0458563	8.103e-05	-0.0219826	0.0911625	0.0742355	0.0341972	0.0409836	0.0739838
joint_PrimateAI.boosted.perc999	0.0711576	0.0716623	0.0989434	0.038666	0.00499502	0.0111358	0.0545614	0.0290978	0.0628766	0.0594776	0.0313414	0.0174976	0.0173653	0.0740698	0.0739208	0.0792149	0.0481416	0.0344954	0.0325419	0.0492935	0.0426458	0.0234057	0.030922	0.0253021	0.108634	0.0789078	0.0533315	0.0789555	0.0804784	0.0570424	-0.000550661	0.0180915	0.00766786	0.0378966	0.110974	0.101999	-0.028705	-0.0485068	0.0357099	0.0355964	0.0798715	0.0437671	-0.0215852	-0.0522335	0.194627	0.149402	0.0101092	0.0188632	0.0784462
joint_REVEL.boosted.perc995	0.122855	0.0602962	0.376955	0.0947781	0.00308344	0.00294221	0.0344845	0.0265564	0.0574767	0.0593535	0.0390817	0.00609421	0.00314386	0.01333	0.0110651	0.0648926	0.0468757	0.0166152	0.0162404	0.0205187	0.0185431	0.0307247	0.0402357	0.0330993	0.021311	0.0299839	0.0243378	0.0157877	0.0289227	0.0263089	-0.00859162	0.0152038	0.0042591	0.00591215	0.0157666	0.0152209	-0.00965613	-0.0124424	0.00727173	0.00716928	0.0290401	0.0219889	0.000867274	-0.00481891	0.0120043	0.00954323	0.0342643	0.0333072	0.0338006
joint_Eigen.boosted.perc95	0.0893801	0.118701	0.610415	0.289439	0.0252425	0.0223721	0.141778	0.102954	0.214404	0.224753	0.14024	0.0563398	0.0598033	0.139791	0.133965	0.251984	0.182229	0.0899781	0.0860681	0.12724	0.110673	0.127819	0.138026	0.109689	0.162091	0.170677	0.127299	0.143659	0.172315	0.133869	0.0267803	0.0447498	0.0312224	0.0761755	0.141061	0.130721	-0.0581656	-0.0864135	0.0688455	0.0680355	0.180822	0.117312	-0.0316889	-0.0668442	0.248581	0.206381	0.0650305	0.063516	0.0820856
joint_ReMM.boosted.perc99	0.23486	0.123814	0.560706	0.13623	0.0102891	0.0123913	0.0865352	0.0573767	0.114001	0.111507	0.0668056	0.020523	0.015224	0.0584865	0.0561985	0.124495	0.0834329	0.0517521	0.0499396	0.0642768	0.0581829	0.0745441	0.0792046	0.0608372	0.0745374	0.0894689	0.0704693	0.0615535	0.0901658	0.0774497	-0.0110247	0.0361164	0.0152423	0.0281951	0.062343	0.0599579	-0.0447029	-0.0586246	0.0377691	0.0375436	0.082547	0.0592543	0.00949286	-0.0167509	0.0768192	0.0667401	0.0594024	0.0629679	0.0836803
joint_ncER.boosted.perc95	0.307765	0.188966	0.725523	0.237642	0.0124306	0.0144605	0.107282	0.0758599	0.14714	0.149405	0.0904681	0.0201691	0.0133224	0.058135	0.0576697	0.163706	0.110612	0.0601095	0.0583467	0.0742467	0.0675167	0.0794208	0.102612	0.0838835	0.087018	0.109512	0.087821	0.070809	0.105865	0.0919607	-0.0067806	0.0527527	0.0144776	0.0312888	0.10232	0.0974756	-0.0527346	-0.073903	0.0393722	0.0390764	0.101815	0.0716904	0.0130704	-0.022873	0.10046	0.0849097	0.0889989	0.0998746	0.117127
joint_BLUEPRINT_H3K4me1QTL_MaxCPP.boosted.perc99	0.0106179	0.017052	0.0052683	0.0162945	0.0123873	0.0173885	0.0368784	0.0405258	0.0325087	0.0340591	0.034237	0.0161333	0.0212728	0.029507	0.0353566	0.0333741	0.0362691	0.0506189	0.0496759	0.042067	0.0430176	0.039698	0.0474787	0.0426696	0.0235798	0.0367576	0.0376072	0.026424	0.0433332	0.0479647	0.00864281	0.011086	0.0068239	0.0152153	0.0208776	0.0221431	-0.0278024	-0.0360407	0.045181	0.0453154	0.0338975	0.0368103	0.00167319	-0.0120615	0.0219721	0.0268629	0.00631972	0.0101224	0.00799417
joint_H3K9ac_Trynka.boosted.perc95	0.104443	0.18011	0.0876719	0.180804	0.0802947	0.100318	0.253731	0.205915	0.285064	0.304018	0.208152	0.116032	0.187065	0.403569	0.409199	0.337971	0.29379	0.260407	0.245372	0.35787	0.310135	0.38915	0.257663	0.182297	0.516632	0.519261	0.386851	0.419159	0.5159	0.394394	0.0925391	0.120936	0.201694	0.306306	0.339046	0.332888	-0.199766	-0.310671	0.297505	0.296014	0.363611	0.280522	-0.00251275	-0.102995	0.513598	0.557348	0.0546587	0.0873961	0.122264
joint_H3K9ac_peaks_Trynka.boosted.perc90	0.102263	0.160457	0.0849918	0.190675	0.101373	0.120552	0.297732	0.279084	0.322114	0.366761	0.271956	0.0962466	0.164085	0.361093	0.351315	0.354317	0.336499	0.334654	0.317234	0.426332	0.378159	0.586601	0.373693	0.260369	0.473292	0.578548	0.433012	0.467341	0.653165	0.602271	0.128023	0.149324	0.150898	0.219439	0.215545	0.218155	-0.250209	-0.34815	0.311118	0.309885	0.35727	0.314005	0.0609443	-0.0599898	0.331089	0.354574	0.0612627	0.0873417	0.0877677
marginal_MetaSVM.boosted.perc95	0.108359	0.0609431	0.331316	0.143072	0.0259439	0.0319304	0.0652888	0.0785263	0.0820401	0.0903993	0.0876305	0.016939	0.0223554	0.0477009	0.0549133	0.087089	0.0899945	0.0693727	0.0697042	0.0687028	0.0679689	0.0666	0.0980977	0.101872	0.0402777	0.0615849	0.0633901	0.0286781	0.0650662	0.072502	0.0121011	0.0330145	0.00992171	0.0212782	0.0346215	0.0360042	-0.00747367	-0.0242716	0.0476847	0.0478835	0.0702927	0.0846544	-0.0669196	-0.0840302	0.0267309	0.0239828	0.0361884	0.038887	0.0317316
marginal_SIFT4G.boosted.perc995	0.0411213	0.0145412	0.234662	0.0543458	-0.000312222	-0.00127952	0.00730147	-0.00144523	0.0229964	0.0231309	0.00706289	-0.000160634	-0.00328881	-0.0099985	-0.0133493	0.0282429	0.0134635	-0.0119401	-0.0116997	-0.0102611	-0.0112238	-0.00244801	-0.00864262	-0.00462889	0.000669712	-0.000718662	-0.00318197	-0.00365368	-0.00572128	-0.00784407	-0.0130087	-0.00472152	-0.00272969	-0.0050604	0.00488846	0.00374589	0.0139882	0.0267456	-0.014495	-0.0146317	0.00257589	-0.00290331	-0.0117481	-0.00537439	-0.00352834	-0.0070937	0.0119309	0.0123374	0.0148295
marginal_EigenPC.boosted.perc95	-0.011912	0.0431982	0.273705	0.19596	0.152702	0.115926	0.302766	0.19652	0.372744	0.405792	0.218695	0.159031	0.197459	0.444285	0.395737	0.402379	0.29163	0.221212	0.209562	0.289149	0.252544	0.292567	0.236739	0.170723	0.276727	0.328186	0.261285	0.258818	0.334548	0.278647	0.05059	0.0547788	0.0663466	0.144699	0.129838	0.1261	-0.174351	-0.240476	0.193864	0.192478	0.50629	0.282858	-0.0378498	-0.0944904	0.324924	0.316954	-0.0070995	-0.0110984	-0.00446013
marginal_H3K4me1_DeepSEA_max.boosted.perc99	0.0619284	0.103718	0.0610676	0.110735	0.0102313	0.0344479	0.146647	0.0925369	0.190297	0.187816	0.100954	0.101225	0.132521	0.331635	0.282006	0.235473	0.157598	0.114587	0.107599	0.156473	0.135315	0.200465	0.115984	0.0804078	0.33149	0.251332	0.1696	0.333322	0.260249	0.1816	0.0203646	0.0369411	0.0634209	0.158915	0.217251	0.202695	-0.0914076	-0.147334	0.123588	0.122639	0.233206	0.138964	-0.0437847	-0.102692	0.396129	0.366599	0.0213714	0.0397392	0.0823585
marginal_EDS.boosted.perc999	0.00923953	0.0156152	0.00556166	0.00629903	0.000659811	0.00155256	0.00137013	0.00206833	-0.000693674	-0.00155953	-0.00136123	0.000414146	-0.000267795	0.00228543	0.00453048	0.00012445	-0.000521895	0.00606784	0.00624436	0.00700054	0.00738178	0.00337549	0.00653933	0.00724914	0.00306718	0.00830345	0.00772218	0.00673345	0.0114994	0.0131129	0.0116064	0.0134261	0.00370421	0.00503549	0.011917	0.0129913	-0.0131521	-0.0199881	0.00655004	0.00686144	0.00497286	0.00425101	0.0134077	0.00463359	0.00740616	0.00865033	0.00421182	0.0071959	0.00456526
marginal_H3K27ac_DeepSEA_max.boosted.perc99	0.103905	0.179756	0.0652604	0.117581	-0.0026931	0.0193288	0.154545	0.0925946	0.196572	0.197811	0.101014	0.0867823	0.114197	0.245883	0.234221	0.252679	0.158456	0.116058	0.108585	0.163509	0.139969	0.157822	0.112306	0.0804001	0.327064	0.251916	0.1697	0.336979	0.261003	0.181595	0.0340242	0.0668104	0.0453951	0.155222	0.290968	0.267134	-0.091417	-0.155358	0.126567	0.125434	0.239247	0.139017	-0.0367967	-0.101599	0.579748	0.453931	0.0277514	0.0581211	0.150298
marginal_MPC.boosted.perc999	0.100438	0.0650904	0.148491	0.0373819	0.00560902	0.0104223	0.0389117	0.0215086	0.0393863	0.0375983	0.0213505	0.0122289	0.0104876	0.0538144	0.0521389	0.0459282	0.0309797	0.0282294	0.0268897	0.0358967	0.032315	0.028951	0.0275081	0.019564	0.0606279	0.0591051	0.0424572	0.0483106	0.0616122	0.0481923	-0.00414422	0.016369	0.00973677	0.0249987	0.0697737	0.0663754	-0.0242797	-0.0398169	0.0310566	0.0310449	0.0522562	0.0319145	-0.00521756	-0.0252775	0.0993115	0.0857728	0.0226502	0.0293748	0.0549408
marginal_PROVEAN.boosted.perc99	0.088166	0.0350691	0.316896	0.0726073	0.000852665	0.000172859	0.0184765	0.00544781	0.0317598	0.0309091	0.00882415	0.00329829	-0.000337278	0.000195639	-0.00392501	0.0352791	0.0153353	-0.00751782	-0.00776817	-0.00360997	-0.00585703	0.00626895	0.004305	-0.00302214	0.0101828	0.0122136	0.0080871	0.00318011	0.00558546	0.00199522	-0.0329388	-0.0156048	-0.000603585	-0.00171537	0.0158354	0.0149695	0.00652208	0.0113912	-0.0106221	-0.010783	0.0126895	0.00323537	-0.00828719	-0.00635666	0.00289644	-0.000508332	0.0264552	0.0268913	0.0265768
marginal_H3K9ac_DeepSEA_max.boosted.perc99	0.0983931	0.161508	0.060288	0.103724	0.021839	0.0445348	0.154197	0.0925842	0.189071	0.184526	0.100675	0.0643796	0.0873409	0.287807	0.258904	0.237419	0.156274	0.110103	0.10352	0.151476	0.131926	0.168387	0.114905	0.0804012	0.320618	0.251356	0.169599	0.310522	0.260408	0.18159	0.0155942	0.0452874	0.0483654	0.158332	0.279653	0.258158	-0.0913985	-0.148462	0.110805	0.110131	0.234152	0.138609	-0.0460249	-0.110063	0.479591	0.419032	0.029193	0.0574037	0.131002
marginal_Greene_thyroid.boosted.perc90	0.0713997	0.141305	0.0108473	0.0313915	0.0303243	0.0532671	0.0809566	0.120588	0.0420357	0.0458735	0.0732793	0.0184957	0.0349625	0.0798855	0.11702	0.0432082	0.0674588	0.182524	0.179886	0.140454	0.151607	0.101446	0.148679	0.147318	0.0723486	0.132621	0.152634	0.105559	0.177615	0.220409	0.0810048	0.0934175	0.0272881	0.0615778	0.107915	0.119122	-0.168765	-0.255344	0.176272	0.177874	0.100273	0.120075	0.120867	0.0174832	0.0941853	0.121211	0.0534636	0.0822912	0.0366736
marginal_CDTS_gnomAD.boosted.perc995	0.152492	0.215964	0.0815579	0.0872793	0.00651876	0.0185311	0.105718	0.0647241	0.136152	0.131642	0.069014	0.00692765	0.0129302	0.146994	0.143047	0.1783	0.106503	0.0670761	0.0629396	0.105589	0.0919617	0.0755602	0.074534	0.056577	0.240604	0.176634	0.119316	0.205298	0.181012	0.127477	0.00933529	0.0536528	0.0162115	0.102771	0.280413	0.255228	-0.0643487	-0.105431	0.0513673	0.0509658	0.173019	0.0964127	-0.0440976	-0.106726	0.409288	0.323754	0.021095	0.0473807	0.194014
marginal_H3K4me3_DeepSEA_max.boosted.perc99	0.11195	0.180809	0.0640445	0.102405	0.0206029	0.0403719	0.151468	0.0924678	0.187864	0.183385	0.100239	0.0641386	0.0829725	0.284951	0.258546	0.23623	0.155098	0.106038	0.0996433	0.152272	0.132686	0.156961	0.112681	0.0804	0.321947	0.251998	0.169707	0.293836	0.260335	0.181545	0.0107711	0.0456899	0.0568384	0.178704	0.320227	0.293677	-0.0913709	-0.148112	0.10171	0.101143	0.243747	0.138914	-0.0556574	-0.125378	0.531937	0.457959	0.0275929	0.0597659	0.155441
marginal_MetaLR.boosted.perc95	0.0958088	0.1033	0.252636	0.113195	0.00479555	0.00668847	0.0436446	0.04615	0.0489278	0.050899	0.0435495	0.00762072	0.00801932	0.029494	0.0359797	0.0523268	0.044264	0.0656819	0.0650431	0.0627333	0.0648962	0.0557363	0.0802044	0.0774763	0.0391401	0.0601461	0.0557499	0.0417008	0.0674435	0.0731106	0.186517	0.206376	0.0180348	0.026245	0.0529634	0.0548731	-0.082064	-0.115806	0.0526764	0.0528111	0.0413674	0.0382443	0.0829597	0.0303004	0.0416657	0.041568	0.0318074	0.0455273	0.0411742
marginal_RNA_DIS.boosted.perc90	0.0975418	0.170646	0.0236333	0.0522332	0.0583969	0.090312	0.151865	0.182125	0.108461	0.120485	0.137752	0.0436187	0.0772464	0.158379	0.205706	0.117432	0.152591	0.238911	0.23271	0.231367	0.229024	0.203647	0.232415	0.194902	0.183673	0.329036	0.293719	0.235846	0.404067	0.369596	0.09344	0.112205	0.0596192	0.121786	0.175507	0.186518	-0.207167	-0.307438	0.245535	0.247054	0.19075	0.196946	0.0951974	-0.0206536	0.184073	0.230402	0.0698653	0.103826	0.0627921
marginal_M.CAP.boosted.perc999	0.108724	0.0608474	0.175303	0.043096	0.00692743	0.0100811	0.0388792	0.0259056	0.0392144	0.0367967	0.0234358	0.013819	0.0122532	0.0552929	0.0581931	0.0413946	0.0295615	0.0294768	0.0284627	0.0338376	0.0312799	0.031425	0.0319494	0.0240776	0.0428394	0.0566338	0.0439757	0.0346366	0.0531038	0.0462881	-0.00511363	0.0177171	0.00669949	0.0179804	0.0429167	0.0423749	-0.0271146	-0.0426054	0.0280892	0.0281065	0.0473297	0.0331511	0.00416508	-0.0114373	0.0506946	0.0490562	0.0244336	0.0306125	0.0392853
marginal_Polyphen2_HVAR.boosted.perc995	0.114181	0.0548996	0.335742	0.0820575	0.00229814	0.00199811	0.0288947	0.0187627	0.0479979	0.0489465	0.0277865	0.00546671	0.00234238	0.0108213	0.00799055	0.0545172	0.0358236	0.00993168	0.00931816	0.0143964	0.012072	0.0230642	0.0269324	0.0172001	0.0190246	0.0254087	0.0193409	0.0140558	0.023551	0.0194174	-0.0118009	0.0105616	0.00314244	0.00427768	0.016279	0.0156103	-0.00640608	-0.00722978	0.00375858	0.00365993	0.0245161	0.0159798	8.76627e-05	-0.00459146	0.0118693	0.00881915	0.0317486	0.0315986	0.0323105
marginal_CTCF_DeepSEA_max.boosted.perc90	0.162559	0.243194	0.0642571	0.128192	0.449631	0.36918	0.300592	0.251489	0.257316	0.268126	0.211155	0.0815889	0.102058	0.215336	0.233978	0.269899	0.242156	0.234461	0.227112	0.229195	0.218402	0.327224	0.286926	0.221317	0.273968	0.341083	0.291014	0.341635	0.449468	0.39949	0.0728381	0.110509	0.0444731	0.127196	0.23709	0.233443	-0.261074	-0.303505	0.223539	0.223909	0.376731	0.293648	0.0179899	-0.0920542	0.319889	0.310637	0.0804086	0.127147	0.116071
marginal_NCBoost.boosted.perc99	0.0513512	0.0772626	0.490584	0.136515	0.00762808	0.00747046	0.077659	0.0544311	0.10639	0.108233	0.0679779	0.0180385	0.0150302	0.0463282	0.0448857	0.117174	0.0829808	0.0555766	0.0538097	0.0679412	0.06316	0.0723072	0.0800753	0.0627963	0.0642779	0.0823059	0.0662686	0.0600225	0.0872632	0.0753999	0.0963803	0.108777	0.0134322	0.0197842	0.0463366	0.0456585	-0.0428492	-0.0579446	0.0446321	0.0443346	0.0703761	0.0527439	0.0222336	-0.00199276	0.060435	0.0517167	0.00974183	0.0241566	0.0259732
marginal_LIMBR.boosted.perc95	-0.0283126	-0.0610296	-0.0392875	-0.156187	-0.0232654	-0.0384735	-0.0696031	-0.153728	-0.068709	-0.0850684	-0.155886	-0.013762	-0.0277101	-0.0470552	-0.0691718	-0.0637173	-0.120089	-0.159346	-0.166458	-0.125389	-0.141262	-0.101795	-0.190278	-0.269004	-0.0368737	-0.0652265	-0.0897928	-0.0468235	-0.088333	-0.124902	-0.184642	-0.188708	-0.0200446	-0.0393906	-0.0509867	-0.0562835	0.0910614	0.111831	-0.0978817	-0.0989739	-0.0680378	-0.1097	-0.0440773	-0.00678912	-0.0313756	-0.0432975	-0.0252248	-0.0388911	-0.0177132
marginal_DNase_DeepSEA_max.boosted.perc90	0.09245	0.13776	0.132927	0.200051	0.151102	0.126785	0.554443	0.303256	0.630262	0.64142	0.323979	0.139271	0.165408	0.386024	0.372014	0.58757	0.399907	0.295895	0.282629	0.366663	0.327724	0.458543	0.367838	0.261833	0.365897	0.461678	0.368555	0.361	0.488427	0.413499	0.0694845	0.0932365	0.10578	0.189945	0.215568	0.208087	-0.239685	-0.299464	0.230381	0.229239	0.54123	0.357445	-0.00942533	-0.100001	0.35301	0.35768	0.0487861	0.0729757	0.0913164
marginal_CCR.boosted.perc995	0.417884	0.210411	0.31721	0.0921348	0.0089101	0.0129365	0.0451128	0.0347061	0.0350543	0.0356845	0.0257154	0.00266894	-0.000729253	0.0268033	0.027235	0.0338052	0.0240528	0.0387841	0.0376242	0.0346335	0.0353715	0.0392536	0.0510403	0.0409087	0.0457415	0.0582651	0.0465059	0.0439748	0.0606032	0.0559093	-0.0235462	0.0613182	0.00680644	0.0144365	0.0706406	0.0697932	-0.0495393	-0.0754093	0.0347575	0.0347223	0.04359	0.0334149	0.0433166	0.00659512	0.0505221	0.0471432	0.0545783	0.0827328	0.10196
marginal_DNA_DIS.boosted.perc90	0.113063	0.196087	0.0767086	0.159894	0.100502	0.121949	0.303597	0.266442	0.302466	0.333569	0.251114	0.101519	0.155514	0.329045	0.368503	0.329136	0.307095	0.332072	0.318394	0.399082	0.366066	0.389005	0.352252	0.258463	0.361681	0.547534	0.445774	0.453114	0.76085	0.598319	0.119807	0.145742	0.129545	0.229726	0.257873	0.26214	-0.257504	-0.37612	0.325674	0.325996	0.380581	0.31596	0.0676954	-0.0621578	0.344754	0.395471	0.0714733	0.108035	0.0986069
marginal_CADD.boosted.class1	0.244841	0.197418	0.658983	0.258812	0.0183057	0.0232646	0.149434	0.102451	0.203921	0.207167	0.124768	0.0475312	0.0462704	0.144866	0.141631	0.236862	0.163549	0.0926139	0.0885515	0.131184	0.115691	0.131759	0.135181	0.105654	0.193363	0.200373	0.146882	0.163371	0.194108	0.151304	0.00548243	0.0580221	0.0481989	0.109468	0.211547	0.198289	-0.0790815	-0.118996	0.0708677	0.0703118	0.184191	0.118187	-0.0203377	-0.0762999	0.293198	0.250478	0.0841211	0.100304	0.135044
marginal_Polyphen2_HDIV.boosted.class1	0.127344	0.0636657	0.356721	0.089598	0.00321468	0.00291758	0.0340456	0.0257388	0.0548023	0.0563478	0.0367683	0.00625311	0.00328893	0.0145136	0.0123796	0.0617135	0.0440943	0.0172352	0.0167589	0.0214995	0.0193875	0.0305808	0.0389572	0.0318836	0.0227849	0.0311722	0.0250357	0.0181224	0.0304463	0.0272872	-0.00778162	0.0167808	0.004862	0.00696885	0.0178656	0.0171973	-0.0125527	-0.0166214	0.00867509	0.00862909	0.0295509	0.0218738	0.00423907	-0.00366279	0.0152699	0.0124873	0.0354328	0.0349743	0.0356252
marginal_TSS_Hoffman.boosted.class1	0.101052	0.182849	0.0629951	0.111309	0.0283861	0.0412626	0.205567	0.129687	0.221256	0.221547	0.132275	0.114909	0.14615	0.210826	0.277199	0.270879	0.193522	0.155849	0.146458	0.227827	0.19535	0.196389	0.15113	0.110938	0.356938	0.347488	0.236329	0.31967	0.346058	0.247848	0.0351945	0.0705291	0.117973	0.288683	0.400627	0.377587	-0.128948	-0.220029	0.164385	0.163434	0.333604	0.195723	-0.0659977	-0.1358	0.661086	0.582464	0.0321443	0.0698246	0.159305
marginal_BivFlnk.boosted.perc99	0.0728158	0.127388	0.0548776	0.0891906	0.0404682	0.0592376	0.1282	0.0906263	0.156231	0.151458	0.0975425	0.0498845	0.0708047	0.333505	0.300661	0.186163	0.144571	0.0935814	0.089185	0.127426	0.1151	0.17616	0.115656	0.0802772	0.290827	0.250293	0.169053	0.244348	0.249108	0.179933	0.00056055	0.0223688	0.0815289	0.188729	0.279591	0.261461	-0.0883478	-0.126967	0.0793051	0.0792888	0.216833	0.135304	-0.0639168	-0.130457	0.363235	0.37166	0.0227735	0.0463055	0.0919558
marginal_DGF_ENCODE.boosted.perc995	0.0301172	0.0332242	0.107559	0.0391575	0.0705685	0.0393245	0.148756	0.0653302	0.173456	0.15778	0.0712717	0.328505	0.153378	0.13079	0.12394	0.205862	0.0962698	0.0778568	0.0733695	0.097958	0.0860987	0.0859853	0.0728835	0.0549548	0.078601	0.125106	0.0930914	0.0455378	0.119587	0.0991192	0.0074259	0.0218987	0.0219876	0.0556342	0.0695949	0.0679744	-0.0634883	-0.0902659	0.0871198	0.0865483	0.180673	0.0979423	-0.0102261	-0.0340994	0.199325	0.144851	0.00757082	0.0151085	0.0428185
marginal_SuperEnhancer_Hnisz.boosted.perc90	0.0552059	0.0978288	0.0394636	0.137827	0.0380448	0.0655621	0.20067	0.245676	0.156276	0.1784	0.212698	0.117741	0.214777	0.308399	0.375974	0.171848	0.245604	0.369278	0.354866	0.496202	0.4519	0.314906	0.357719	0.264297	0.21209	0.349965	0.359471	0.269528	0.455602	0.458751	0.203325	0.211393	0.0502014	0.107213	0.127701	0.138105	-0.260212	-0.409411	0.409542	0.40919	0.249257	0.273025	0.143791	0.0170154	0.232169	0.286569	0.0460484	0.0620192	0.0436235
marginal_Conserved_Mammal_phastCons46way.boosted.perc95	0.317667	0.159404	0.506689	0.30077	0.0103472	0.00998546	0.132958	0.0864124	0.204573	0.207495	0.121633	0.0281002	0.0176941	0.0643899	0.0589013	0.22628	0.150888	0.057884	0.0558369	0.0781725	0.068795	0.0968748	0.12268	0.0982782	0.0920657	0.116591	0.0905914	0.0714694	0.112197	0.0933096	-0.024287	0.035244	0.0172025	0.0307596	0.0832042	0.0782875	-0.0378185	-0.0506455	0.0335726	0.0330459	0.115047	0.0803359	-0.00581181	-0.0296968	0.0932296	0.0768772	0.10749	0.0999237	0.119484
marginal_H3K27ac_Hnisz.boosted.perc90	0.0541111	0.0882749	0.0560773	0.168836	0.0307019	0.0604085	0.257658	0.285942	0.255599	0.294791	0.289482	0.141424	0.266337	0.48911	0.56933	0.281411	0.365458	0.379667	0.361498	0.477236	0.428632	0.385594	0.378078	0.266437	0.287091	0.462263	0.461659	0.335308	0.565688	0.51694	0.156599	0.165484	0.0845966	0.162689	0.138211	0.148071	-0.279851	-0.44496	0.379272	0.37849	0.346765	0.367656	0.0886906	-0.0341025	0.305958	0.384127	0.0467206	0.0629621	0.0502909
marginal_H3K4me3_Trynka.boosted.perc95	0.101265	0.17252	0.0937301	0.167625	0.0553849	0.0721729	0.250319	0.20138	0.277345	0.292235	0.194838	0.138993	0.207663	0.399171	0.413157	0.335431	0.275125	0.241259	0.229001	0.337837	0.296701	0.357028	0.252312	0.179441	0.41392	0.50592	0.370473	0.482973	0.523907	0.411546	0.0763834	0.105909	0.281166	0.392319	0.370985	0.369115	-0.196502	-0.296368	0.239788	0.239417	0.373239	0.27826	-0.0219633	-0.115696	0.540835	0.611181	0.0438812	0.0785532	0.12465
marginal_Recomb_Rate_10kb.class1	0.00156754	-0.00533727	0.00285724	0.0391503	0.0419285	0.0678751	0.0767388	0.145144	0.0711258	0.0844908	0.13771	0.0275379	0.0548615	0.0634654	0.0844408	0.0742869	0.134732	0.185461	0.18461	0.121872	0.133426	0.101252	0.150015	0.16655	0.0344169	0.0546681	0.0794543	0.0492882	0.0927235	0.127778	-0.00543489	-0.0043595	-0.0040099	0.0100537	0.0179846	0.0198638	-0.0383112	-0.0282118	0.165871	0.166491	0.0817922	0.122044	-0.0682922	-0.0761816	0.0184849	0.0352342	0.00289941	0.00412881	0.00220695
marginal_CpG_Content_50kb.boosted.perc999	0.0141194	0.0316304	0.00103786	0.00827864	0.00436641	0.00885761	0.0199981	0.022315	0.00815417	0.00882571	0.0144898	0.0100851	0.0159578	0.0165638	0.0222552	0.0110261	0.0169626	0.0353692	0.0337277	0.0278125	0.0279519	0.0245391	0.029081	0.0243646	0.0184938	0.0336896	0.0336736	0.0295641	0.047531	0.0507243	0.0247025	0.0276186	0.000858604	0.00484252	0.0240846	0.0258895	-0.0283548	-0.047333	0.0538119	0.0538332	0.0245375	0.0247813	0.0182108	0.000929593	0.0283058	0.0343742	0.00992063	0.0195619	0.00794517
marginal_BLUEPRINT_DNA_methylation_MaxCPP.class1	0.058656	0.0793967	0.0181786	0.0401008	0.0382664	0.0586348	0.0888991	0.107886	0.0743606	0.0778958	0.0878828	0.0283559	0.0485142	0.0851298	0.10933	0.0803508	0.097527	0.130367	0.128041	0.107312	0.110037	0.0999951	0.118476	0.110191	0.080527	0.122771	0.124835	0.0867074	0.144574	0.15997	0.0238108	0.0356798	0.0150165	0.0491295	0.104596	0.107499	-0.0872	-0.120718	0.12272	0.12344	0.0997797	0.105491	-0.00470594	-0.0493047	0.0946686	0.113119	0.0354993	0.0484868	0.0397602
marginal_GTEx_eQTL_MaxCPP.boosted.perc999	0.00501272	0.00539116	0.00932467	0.015092	0.00639683	0.00793485	0.0221927	0.0184395	0.0264765	0.0254706	0.019785	0.0125156	0.0169516	0.0252268	0.0252118	0.0261949	0.0234557	0.0250585	0.0238268	0.0263453	0.0244141	0.0244165	0.0239571	0.0189656	0.0190547	0.0245396	0.0217029	0.0195062	0.0266006	0.0249892	0.00952135	0.0106474	0.00329285	0.00769052	0.0113403	0.0109622	-0.00919132	-0.0144291	0.0288261	0.0286469	0.0227976	0.0206848	-0.0068772	-0.00973441	0.013658	0.0153764	0.00217266	0.00275972	0.00670902
marginal_Coding_UCSC.boosted.perc99	0.774804	0.37385	0.304202	0.12266	0.0124792	0.0183354	0.0546647	0.0458725	0.0384557	0.0407735	0.0304358	-0.00669038	-0.012362	0.0282028	0.0332696	0.0416662	0.0286313	0.0477507	0.0460664	0.048225	0.0482448	0.040414	0.0637032	0.0533148	0.0687505	0.0827649	0.0652584	0.060069	0.0838362	0.0768884	-0.0673853	0.0740629	0.00477647	0.0179396	0.133619	0.128828	-0.0647022	-0.101362	0.039132	0.0392871	0.060871	0.0450161	0.0495161	-0.00172189	0.093387	0.0774213	0.222124	0.217227	0.33272
marginal_Conserved_Vertebrate_phastCons46way.boosted.perc99	0.26677	0.125023	0.48439	0.129173	0.00216952	0.00256602	0.0488112	0.0321015	0.0747246	0.0752826	0.044415	0.00467608	-0.000534426	0.016379	0.0132988	0.0819299	0.0523627	0.0180239	0.017473	0.0206047	0.0188105	0.0352596	0.0501376	0.0409447	0.0325923	0.0420965	0.0309762	0.023577	0.0390247	0.0336685	-0.0279794	0.0286973	0.00448256	0.00655354	0.0349321	0.0334554	-0.0209336	-0.0289371	0.0087222	0.00856217	0.0407409	0.0265322	0.012948	-0.00273622	0.0274707	0.0215375	0.0480464	0.0556212	0.0757685
marginal_synonymous.boosted.perc995	0.554524	0.263687	0.245009	0.0888788	0.00975791	0.0143349	0.041177	0.0341266	0.0271418	0.029212	0.022345	-0.00472959	-0.0084607	0.0209832	0.0237318	0.0276803	0.0197108	0.0367228	0.0354	0.0344649	0.0348174	0.0330287	0.0481666	0.0394621	0.0497414	0.0621833	0.0490544	0.0450457	0.0629914	0.0581561	-0.041638	0.0715653	0.00456721	0.0130368	0.0993605	0.0958915	-0.0464682	-0.0732557	0.0316819	0.0318193	0.0439674	0.0326698	0.0365212	0.000111997	0.0629467	0.0542746	0.150907	0.147321	0.218788
marginal_Nucleotide_Diversity_10kb.boosted.perc99	-0.00704596	-0.0153797	-0.0112143	-0.0333788	-0.00101553	-0.00130215	-0.00948752	-0.0177972	-0.0109897	-0.0123534	-0.0193706	-0.00136305	-0.00257341	-0.0083608	-0.0124899	-0.0107131	-0.0178984	-0.0298091	-0.0300449	-0.0233374	-0.0261353	-0.0182337	-0.0273965	-0.0306622	-0.00670129	-0.0110842	-0.01246	-0.0105308	-0.0172721	-0.0226496	-0.0359305	-0.0364338	-0.00446926	-0.00736365	-0.00744373	-0.00805965	0.0227314	0.0279781	-0.0187713	-0.0187126	-0.00767383	-0.0126532	-0.0201787	-0.0094512	-0.00422466	-0.00597427	-0.00389715	-0.00459299	-0.00296784
marginal_MAF_Adj_ASMC.class1	-0.0282911	-0.0559806	-0.040168	-0.108699	-0.00130892	-0.00313167	-0.0319908	-0.0538691	-0.0343845	-0.0409645	-0.0607402	-0.00757354	-0.0131524	-0.0335566	-0.0440396	-0.0343048	-0.0503526	-0.0788014	-0.0790277	-0.0661164	-0.0714041	-0.0592398	-0.0907087	-0.0943893	-0.0243012	-0.0387826	-0.0388729	-0.033911	-0.0555661	-0.0637387	-0.101722	-0.104831	-0.0182508	-0.0276897	-0.0309908	-0.0338079	0.0707093	0.0961801	-0.0601997	-0.0602502	-0.033005	-0.044083	-0.0732986	-0.0325468	-0.0272226	-0.0320358	-0.02154	-0.0268613	-0.0123986
marginal_H3K4me1_Trynka.boosted.perc90	0.0536922	0.0861576	0.0883257	0.207864	0.0721059	0.0898646	0.305083	0.30161	0.345035	0.392484	0.315061	0.126229	0.215327	0.435555	0.452789	0.373945	0.408437	0.386089	0.364671	0.505104	0.440333	0.445682	0.381999	0.266437	0.373586	0.564756	0.494958	0.432661	0.70816	0.568423	0.12922	0.139027	0.161221	0.235946	0.161072	0.165814	-0.250748	-0.35194	0.37157	0.369637	0.366209	0.353841	0.0429109	-0.0636489	0.263774	0.338078	0.0424083	0.0559511	0.0448874
marginal_non_synonymous.boosted.perc995	0.554524	0.263687	0.198364	0.0846023	0.0100456	0.0136723	0.0348508	0.0306918	0.0221736	0.0246104	0.0186379	-0.00472959	-0.00881238	0.0187383	0.021138	0.0222722	0.0166201	0.029223	0.0282697	0.0307051	0.0303558	0.0290294	0.0420691	0.0341739	0.0461557	0.0582094	0.0460011	0.0392423	0.0552556	0.050799	-0.0396416	0.0676419	0.00461329	0.0129037	0.103436	0.0995286	-0.0415109	-0.0640715	0.0225115	0.0227278	0.0389986	0.0291384	0.0312374	-0.000810198	0.0540088	0.0470301	0.146938	0.147984	0.207944
marginal_MAF_Adj_LLD_AFR.boosted.perc95	-0.012452	-0.0136044	-0.0181222	-0.0434464	-0.0133882	-0.0220572	-0.0318342	-0.0627884	-0.0300185	-0.0361418	-0.0603988	-0.00950219	-0.0184632	-0.0260973	-0.036389	-0.0314641	-0.056917	-0.0849486	-0.086029	-0.0595193	-0.0662912	-0.0430246	-0.0687462	-0.0813196	-0.0170841	-0.0274284	-0.0357337	-0.023388	-0.0425592	-0.0561533	-0.0164907	-0.0185166	-0.00322092	-0.0115583	-0.0140538	-0.0153687	0.0205831	0.0221182	-0.0652186	-0.0656195	-0.0333588	-0.0488182	0.0110556	0.0224224	-0.0154985	-0.0215234	-0.0083415	-0.0100204	-0.00612222
marginal_Conserved_Primate_phastCons46way.boosted.perc95	0.274082	0.151068	0.553526	0.295532	0.0103051	0.0101088	0.147057	0.0967615	0.231743	0.232251	0.137366	0.0335864	0.0237868	0.0714335	0.0640845	0.255143	0.168663	0.0731029	0.0708357	0.0923846	0.0828116	0.116433	0.140358	0.112487	0.093794	0.121646	0.0969129	0.0766824	0.120692	0.104051	-0.000364688	0.0460237	0.0218957	0.0321402	0.0663033	0.063254	-0.047499	-0.0606474	0.0443525	0.0437729	0.11868	0.0856344	0.0042841	-0.0226789	0.076148	0.0662807	0.109146	0.098637	0.0930392
marginal_Repressed_Hoffman.boosted.perc999	-0.00404474	-0.00831662	-0.00287659	-0.00568841	-0.00495294	-0.00871084	-0.0126644	-0.0342874	-0.0112186	-0.0142154	-0.0263114	-0.00187274	-0.00419179	-0.00670385	-0.0100332	-0.00968165	-0.0169859	-0.02535	-0.0269804	-0.0193845	-0.0226804	-0.0144985	-0.0274201	-0.0356919	-0.00673664	-0.012615	-0.0176482	-0.00644304	-0.0121812	-0.0174442	-0.015992	-0.0165787	-0.00294618	-0.00593394	-0.00692148	-0.00759535	0.0297812	0.0190643	-0.0143101	-0.0144722	-0.0117151	-0.0208296	-0.0233885	-0.0569766	-0.00437429	-0.00608206	-0.00347872	-0.00522925	-0.00231954
marginal_H3K27ac_PGC2.boosted.perc90	0.0604995	0.111644	0.0618782	0.172722	0.0299905	0.0564789	0.257813	0.281794	0.26732	0.306905	0.287971	0.133433	0.245821	0.541193	0.619079	0.292123	0.350822	0.386248	0.365123	0.507926	0.448999	0.379737	0.36511	0.261195	0.33017	0.514122	0.470294	0.35766	0.5875	0.489605	0.137824	0.153994	0.138676	0.242421	0.241123	0.240443	-0.277916	-0.441309	0.462145	0.459901	0.372554	0.37488	0.0444461	-0.0668352	0.400694	0.487767	0.0377215	0.0585106	0.080857
marginal_Promoter_UCSC.boosted.perc90	0.197009	0.385416	0.0771004	0.170908	0.0439694	0.0766483	0.145059	0.174425	0.101272	0.104563	0.115604	0.0334445	0.0578669	0.173787	0.264	0.118846	0.136589	0.21479	0.214248	0.282533	0.285898	0.186273	0.232647	0.203845	0.219014	0.388275	0.362176	0.216572	0.368823	0.377533	0.132123	0.174733	0.178796	0.329831	0.430565	0.434372	-0.202186	-0.309671	0.195451	0.198939	0.207544	0.205637	0.0592298	-0.058608	0.343933	0.435925	0.168533	0.308668	0.223845
marginal_MAF_Adj_Predicted_Allele_Age.boosted.class1	-0.0213345	-0.0322205	-0.0212547	-0.0231231	-7.21159e-05	0.000729401	-0.00167176	0.0123263	-0.00149063	0.00193338	0.0186142	-0.00194359	-0.00180681	-0.0104983	-0.013831	-0.00792656	0.00574381	0.00270397	0.00356969	-0.0110143	-0.00996571	-0.00773855	0.00228429	0.00733659	-0.0198281	-0.0288586	-0.0237199	-0.0192977	-0.0261409	-0.0250477	-0.0190373	-0.021928	-0.0103596	-0.0181487	-0.022611	-0.02309	0.0286011	0.0459769	-0.000424731	-0.000381296	-0.0052785	0.00367499	-0.028433	-0.00577217	-0.0221846	-0.0248077	-0.0147488	-0.0182206	-0.0105254
marginal_TFBS_ENCODE.boosted.class1	0.084642	0.125816	0.0985755	0.165216	0.350744	0.249175	0.498024	0.313818	0.509706	0.56621	0.322918	0.142992	0.187116	0.468441	0.452725	0.460717	0.363143	0.299272	0.286819	0.378118	0.337021	0.38845	0.336531	0.245514	0.344432	0.441196	0.360914	0.315097	0.430752	0.377092	0.0476034	0.0690599	0.0944578	0.194192	0.206687	0.201842	-0.302332	-0.347195	0.247207	0.246497	0.538723	0.393205	-0.0274664	-0.106409	0.394834	0.406854	0.0509633	0.0768053	0.0874043
marginal_Testis_closeness_centrality.boosted.class1	0.103363	0.188977	0.0237262	0.0566737	0.0383951	0.0670972	0.0903401	0.131557	0.0438359	0.0468471	0.0736618	0.0194463	0.0363936	0.0944763	0.141185	0.046607	0.0692848	0.193089	0.191196	0.152605	0.165681	0.11066	0.162023	0.159171	0.0879834	0.160867	0.179508	0.127772	0.210225	0.257337	0.0833174	0.100643	0.0417956	0.0913342	0.149249	0.16356	-0.189442	-0.28496	0.185078	0.187489	0.118157	0.136124	0.133883	0.0251105	0.12563	0.160406	0.0743338	0.108207	0.0530082
marginal_inweb_closeness_centrality.boosted.class1	0.06981	0.141145	0.0122447	0.0319448	0.0263603	0.0452277	0.065633	0.0941273	0.030201	0.0319799	0.0505592	0.0131885	0.025765	0.0652361	0.0990067	0.0315459	0.0469536	0.146657	0.144493	0.114778	0.124145	0.081259	0.121231	0.11825	0.0632311	0.116948	0.13196	0.0940877	0.155266	0.190893	0.0804256	0.0926778	0.0289476	0.0620055	0.110568	0.121324	-0.151339	-0.230436	0.138656	0.14011	0.0839758	0.0967361	0.119473	0.0268578	0.0904138	0.113012	0.0508181	0.0810897	0.0370012
marginal_UTR_3_UCSC.boosted.perc95	0.538342	0.62468	0.174765	0.203382	0.0349206	0.0503871	0.0967997	0.105711	0.0691563	0.0743798	0.0729612	-0.0146291	-0.0292022	0.0624525	0.0824327	0.0742696	0.0705953	0.125463	0.123068	0.127333	0.128061	0.0952981	0.14859	0.127829	0.107701	0.166396	0.146669	0.117103	0.188298	0.188073	0.0453181	0.131613	0.021846	0.053683	0.355289	0.35184	-0.150285	-0.235872	0.107023	0.108141	0.122598	0.108417	0.134579	0.0236106	0.154671	0.147801	0.369959	0.448478	0.260839
nonsig_H3K4me2_DeepSEA_max.boosted.perc95	0.0776089	0.13438	0.0841547	0.166731	0.0482119	0.0674714	0.284562	0.208788	0.339295	0.36477	0.219916	0.159114	0.233201	0.526127	0.501793	0.397049	0.322163	0.251042	0.23718	0.347681	0.302869	0.367609	0.254422	0.18034	0.448679	0.530032	0.377658	0.416088	0.520858	0.395622	0.0561082	0.0807028	0.176558	0.303868	0.308178	0.293622	-0.201718	-0.301858	0.232005	0.230764	0.427766	0.304491	-0.0376073	-0.127532	0.535039	0.573828	0.0328122	0.0586893	0.109942
nonsig_MVP.boosted.perc995	0.121991	0.0593283	0.416874	0.102049	0.00288271	0.00282754	0.0377275	0.0287683	0.0641676	0.0658503	0.0430677	0.00678523	0.00371135	0.0152358	0.0130566	0.0724094	0.0520259	0.0176982	0.0173169	0.0224266	0.0199518	0.0329738	0.0431636	0.0352917	0.0241563	0.0330288	0.0264629	0.0180317	0.0311823	0.0277754	-0.00878124	0.0145067	0.00501507	0.00701341	0.0156486	0.014908	-0.0110165	-0.0131835	0.00792176	0.00778555	0.032312	0.0242326	0.000847661	-0.00559155	0.0141054	0.0114304	0.0365391	0.0344496	0.0335979
nonsig_SkinSunExposed_closeness_centrality.boosted.perc95	0.0120209	0.0308642	0.00526761	0.0179672	0.00939198	0.0163522	0.023545	0.036454	0.0137529	0.0147932	0.0222263	0.00536049	0.00876278	0.0262069	0.0359767	0.0146438	0.0230528	0.0538885	0.0526091	0.0364501	0.0395493	0.0340856	0.0459063	0.0453407	0.0186736	0.0335725	0.0379041	0.0302783	0.0502614	0.0612763	0.0570393	0.0589185	0.00861157	0.0173081	0.0198339	0.0221702	-0.055719	-0.0778487	0.0568289	0.056827	0.0307374	0.0391284	0.042831	0.0130425	0.023347	0.0309437	0.0094914	0.0154109	0.00877144
nonsig_pLI.boosted.perc95	-0.0139443	-0.0171703	0.0112487	0.014156	-0.0152024	-0.0223877	-0.0133917	-0.0251245	-0.00717749	-0.00750851	-0.00586876	-0.00224012	-0.0057557	-0.0133454	-0.0200684	-0.00552886	-0.00397777	-0.0182897	-0.0210608	-0.0118003	-0.0143689	0.00433495	0.00064483	-0.00419078	-0.0102475	-0.0176946	-0.0234485	-0.00242586	-0.0101183	-0.0152327	0.0134761	0.0101268	-0.00474717	-0.0162751	-0.0313556	-0.0340679	0.00583919	-0.0127969	0.00780194	0.00674339	-0.0193021	-0.0255142	0.041264	0.0428575	-0.0114387	-0.0161088	-0.0121987	-0.0222472	-0.0119816
nonsig_DHS_peaks_Trynka.boosted.perc95	0.0582191	0.0920314	0.193951	0.180065	0.185464	0.120619	0.31961	0.209726	0.412393	0.425648	0.230655	0.191914	0.130796	0.323231	0.288053	0.475027	0.348875	0.204563	0.193586	0.263621	0.230511	0.342256	0.25133	0.178996	0.366873	0.360066	0.268038	0.306382	0.351002	0.283935	0.0327676	0.0536862	0.0507411	0.133726	0.155217	0.142066	-0.173264	-0.1994	0.145778	0.144318	0.517858	0.284089	-0.0472142	-0.104964	0.369583	0.296245	0.0168425	0.0326956	0.0939001
nonsig_BLUEPRINT_H3K27acQTL_MaxCPP.boosted.perc95	0.0119589	0.0220829	0.0100194	0.0333108	0.0205808	0.0316944	0.0515777	0.0752032	0.0494555	0.0543543	0.0680944	0.0255643	0.0388275	0.0510655	0.0648284	0.0534638	0.0712296	0.0925504	0.0913486	0.0738617	0.0771833	0.06177	0.0830498	0.083417	0.0368847	0.0572169	0.063773	0.0406176	0.072135	0.0868793	0.0146284	0.0174339	0.00766199	0.0259161	0.0312598	0.0326882	-0.0418147	-0.0531924	0.0831436	0.0835772	0.0558572	0.065911	-0.0104224	-0.0280705	0.0377457	0.0484971	0.00763672	0.0123389	0.0101944
nonsig_WeakEnhancer_Hoffman.boosted.perc95	0.0184174	0.0230293	0.0394564	0.0903128	0.0726682	0.0977845	0.251489	0.201291	0.252065	0.294226	0.203843	0.0846349	0.11764	0.207441	0.278442	0.232709	0.218638	0.192432	0.186244	0.239788	0.22172	0.341131	0.247096	0.175215	0.192757	0.272806	0.241358	0.20952	0.287162	0.261013	0.040383	0.0440612	0.0484094	0.120001	0.0563892	0.0606952	-0.208675	-0.238801	0.165882	0.165651	0.303636	0.243967	-0.00126073	-0.0475683	0.104624	0.150294	0.0168087	0.0220563	0.0164006
nonsig_Backgrd_Selection_Stat.boosted.perc95	0.088643	0.205227	0.0471077	0.113225	-0.00742888	-0.0105371	0.0205422	0.0391068	0.00820143	0.00820129	0.0204194	-0.00255109	-0.00587628	0.0182669	0.0326347	0.00477387	0.00435108	0.0802064	0.0822153	0.0730093	0.0836727	0.0540985	0.103537	0.114687	0.0200885	0.0397252	0.0396079	0.0430765	0.0720075	0.0973758	0.222372	0.233559	0.0333453	0.0422478	0.06038	0.0657075	-0.182229	-0.286162	0.0451639	0.0456545	0.0210658	0.0262183	0.236926	0.0964603	0.0391124	0.0407799	0.0625843	0.0847667	0.0306784
nonsig_DHS_Trynka.boosted.perc95	0.0488999	0.0736908	0.154624	0.161819	0.151762	0.102436	0.528977	0.211372	0.495538	0.464839	0.230655	0.180506	0.137042	0.292592	0.260437	0.478308	0.313133	0.189265	0.179643	0.245094	0.214067	0.290377	0.240206	0.172729	0.294493	0.303774	0.233868	0.24895	0.293913	0.244133	0.0240901	0.0429223	0.0327935	0.10626	0.121424	0.110775	-0.157741	-0.176513	0.125902	0.124571	0.504053	0.280731	-0.0432286	-0.0903477	0.3053	0.24712	0.013336	0.0254709	0.0838016
nonsig_Enhancer_Andersson.boosted.perc95	-0.025065	-0.0460356	0.0437965	0.095266	0.0571984	0.0600026	0.242088	0.187057	0.299901	0.329808	0.201684	0.290795	0.609237	0.317829	0.31536	0.363948	0.274594	0.246152	0.233179	0.326418	0.283237	0.270135	0.232104	0.167901	0.237863	0.34265	0.277962	0.220241	0.320103	0.281917	0.0548271	0.0517383	0.0729407	0.133444	0.0759337	0.0803815	-0.154463	-0.21704	0.282125	0.280448	0.338302	0.246546	-0.00139908	-0.056217	0.230476	0.262811	-0.0115173	-0.0128885	-0.00323086
nonsig_UTR_5_UCSC.boosted.perc95	0.421458	0.501016	0.143765	0.178293	0.0242813	0.0381789	0.104787	0.104919	0.0908372	0.0947389	0.0795992	-0.0133094	-0.020917	0.0910839	0.117659	0.107953	0.0912846	0.123863	0.120944	0.146158	0.14254	0.108357	0.143498	0.125216	0.157021	0.205379	0.169786	0.153549	0.211595	0.196653	0.0769023	0.154236	0.0617282	0.126111	0.590758	0.552817	-0.140886	-0.221017	0.104351	0.105406	0.142986	0.116378	0.0709321	-0.0275349	0.269035	0.254117	0.268881	0.291057	0.336592
nonsig_GERP.NS.boosted.perc95	0.292589	0.172592	0.736201	0.305773	0.0195055	0.0158929	0.139614	0.107117	0.25116	0.257411	0.146694	0.0280587	0.0224176	0.0717209	0.0631495	0.29839	0.19113	0.0828549	0.0796314	0.103567	0.0924704	0.136344	0.154046	0.119758	0.111703	0.140523	0.111323	0.0978856	0.142721	0.119308	0.00354207	0.0571345	0.0179234	0.026828	0.0746733	0.0709618	-0.0463345	-0.056975	0.0494374	0.0487997	0.124179	0.0945422	-0.00444456	-0.0317622	0.0716179	0.0606632	0.0969489	0.0957515	0.100058
nonsig_H3K4me1_peaks_Trynka.boosted.perc95	0.036045	0.0599431	0.0584278	0.148398	0.0719293	0.0835233	0.280669	0.207974	0.322851	0.343908	0.217048	0.106096	0.171134	0.413892	0.369226	0.352147	0.29998	0.251605	0.237462	0.330329	0.290258	0.394271	0.263597	0.183522	0.51615	0.500917	0.35559	0.557859	0.531245	0.387318	0.0909492	0.098763	0.201684	0.248662	0.168714	0.168874	-0.197887	-0.269977	0.244788	0.243287	0.337904	0.265019	0.0185643	-0.0615783	0.305323	0.340535	0.0261371	0.0376643	0.0387859
nonsig_Transcr_Hoffman.boosted.perc95	0.0920073	0.244314	0.0184425	0.0744861	-0.0357749	-0.0442379	-0.02808	-0.0392316	-0.0386823	-0.0465897	-0.0476433	-0.0104626	-0.0206559	-0.048396	-0.0712346	-0.0434697	-0.0634693	0.0358191	0.0386638	-0.0224663	0.00264281	0.00219333	0.072193	0.10771	-0.0245763	-0.0317816	-0.0313916	-0.0020536	0.00132208	0.0347045	0.252885	0.261433	-0.0213425	-0.0424993	-0.000592677	0.00197022	-0.208675	-0.357986	0.00833834	0.00846488	-0.0492585	-0.0685396	0.305565	0.127398	-0.0317174	-0.0439863	0.0810171	0.117183	0.0185829
nonsig_GERP.RSsup4.boosted.perc95	0.2167	0.150174	0.573889	0.299705	0.00768287	0.00361519	0.0754239	0.0678621	0.13023	0.143611	0.109617	0.0130993	0.00872931	0.0364351	0.0313685	0.151111	0.129701	0.0404765	0.0393282	0.0581721	0.0514234	0.076675	0.101686	0.0878692	0.0559274	0.0770511	0.0610179	0.0479102	0.0774419	0.0658	0.0088115	0.0467428	0.0132749	0.0178831	0.0426451	0.0405869	-0.0199826	-0.0289898	0.0165209	0.0160326	0.0696286	0.0564259	-0.000539657	-0.0107688	0.0355196	0.0297355	0.086953	0.0849758	0.0652429
nonsig_Enhancer_Hoffman.boosted.perc95	0.0338046	0.0553465	0.0551313	0.127713	0.0387803	0.0619626	0.253087	0.209367	0.28844	0.329046	0.225607	0.147506	0.235759	0.558836	0.513626	0.304332	0.290629	0.264686	0.249825	0.355657	0.307493	0.331318	0.255372	0.179895	0.317562	0.382002	0.308434	0.309581	0.399879	0.322032	0.0333602	0.0432991	0.0527148	0.165564	0.14502	0.140109	-0.208675	-0.344163	0.248794	0.247453	0.433608	0.313555	-0.0395359	-0.109913	0.239013	0.359271	0.0161666	0.0279358	0.0477962
nonsig_CTCF_Hoffman.boosted.perc95	0.0257662	0.0354334	0.0155788	0.0698993	0.379459	0.268354	0.19102	0.187678	0.20774	0.223268	0.181066	0.0124567	0.0117154	0.0490511	0.0837134	0.203094	0.20011	0.0781866	0.080495	0.072819	0.073964	0.13297	0.133845	0.112481	0.0704927	0.0959861	0.104777	0.106513	0.145276	0.152084	-0.0115468	-0.00602547	-0.0179717	0.02812	0.0208997	0.0234643	-0.208675	-0.0861775	0.0456848	0.0465296	0.430662	0.306262	-0.0965953	-0.0695068	0.0379081	0.0652409	0.0228291	0.0332248	0.00941119
nonsig_H3K4me3_peaks_Trynka.boosted.perc95	0.0857022	0.125516	0.0886448	0.15227	0.0636391	0.0693604	0.278218	0.199024	0.335413	0.360028	0.201935	0.130467	0.182228	0.376273	0.336325	0.404075	0.281872	0.227297	0.214406	0.31476	0.272591	0.407368	0.253404	0.177086	0.480723	0.505189	0.387376	0.605455	0.539241	0.381503	0.0675058	0.0888669	0.163164	0.235681	0.227262	0.221425	-0.183622	-0.254093	0.213074	0.211512	0.371693	0.253693	-0.00928753	-0.0976781	0.441079	0.409023	0.0334756	0.0556063	0.106289
nonsig_Intron_UCSC.boosted.perc95	-0.0293279	0.536622	-0.00685723	0.198087	-0.000904751	-0.000416046	0.00722714	0.0358268	-0.00271175	-0.00151351	0.0225338	-0.00975091	-0.0164446	-0.00524936	-0.00280646	-0.00781219	0.00233567	0.0848864	0.0850842	0.0588202	0.0699908	0.0508654	0.111921	0.122154	0.00838954	0.0346064	0.0437755	0.0313345	0.0672949	0.100332	0.274432	0.268566	0.0148609	0.00374511	0.00812057	0.01829	-0.160884	-0.267043	0.0748035	0.0745647	-0.00395109	0.0075579	0.223263	0.0901223	-0.011009	-0.0081417	-0.0123466	-0.0271685	-0.0027919
nonsig_PromoterFlanking_Hoffman.boosted.perc95	0.0323523	0.076517	0.0332602	0.0832107	0.0300725	0.0529547	0.134517	0.171012	0.112974	0.122585	0.137661	0.0447109	0.0868853	0.195459	0.298898	0.110973	0.145899	0.182541	0.18186	0.260501	0.244046	0.244219	0.219348	0.169977	0.250718	0.401741	0.330544	0.212691	0.33558	0.315815	0.0604432	0.0713378	0.405883	0.817496	0.278046	0.289619	-0.187818	-0.250522	0.142822	0.145214	0.19521	0.208909	-0.00381984	-0.0572667	0.307911	0.49901	0.0197238	0.0389398	0.0496616
nonsig_FetalDHS_Trynka.boosted.perc95	0.057409	0.0931645	0.176837	0.178181	0.16621	0.111093	0.488914	0.208699	0.4843	0.4561	0.230655	0.181792	0.13874	0.286763	0.258991	0.531792	0.363193	0.198465	0.187714	0.250668	0.219357	0.31627	0.247975	0.177328	0.354241	0.350397	0.260039	0.295928	0.33647	0.270979	0.030231	0.0511055	0.0396096	0.123611	0.153784	0.140906	-0.154067	-0.181267	0.140331	0.138831	0.452567	0.25056	-0.0423078	-0.0974608	0.348824	0.286629	0.0188029	0.0352022	0.0950062
nonsig_Conserved_LindbladToh.boosted.perc95	0.304155	0.164843	0.519078	0.322067	0.0115036	0.0100176	0.138373	0.0910367	0.211607	0.214553	0.12906	0.030864	0.0195219	0.0652092	0.0596436	0.232336	0.156876	0.0635512	0.061299	0.0835146	0.0741569	0.10532	0.131302	0.105183	0.0906642	0.119852	0.0936459	0.0738768	0.117332	0.0987302	-0.0156771	0.0406213	0.0170186	0.0306963	0.0781582	0.073885	-0.0405828	-0.0536218	0.0381014	0.0375958	0.117579	0.0826883	-0.00381567	-0.0292102	0.0895893	0.0742503	0.107283	0.0999181	0.111353
marginal_CDTS.published.perc99	0.110423	0.142835	0.058481	0.0640525	0.0180239	0.0291155	0.0805378	0.0582349	0.0876838	0.0857352	0.0540295	0.0134059	0.0202089	0.10525	0.112657	0.11037	0.076243	0.0598373	0.057273	0.0785243	0.0721761	0.0669277	0.0672939	0.0515749	0.155543	0.139189	0.100911	0.135603	0.139414	0.107359	0.00802562	0.036403	0.0186626	0.0763158	0.180138	0.167486	-0.0606771	-0.0926493	0.050582	0.0506867	0.124375	0.0785825	-0.0160898	-0.0610211	0.251652	0.216714	0.0252641	0.0517776	0.105081
marginal_H3K9ac_DeepSEA_max.published.perc95	0.0976923	0.156667	0.0674574	0.126586	0.0493864	0.0739223	0.186918	0.178395	0.204447	0.220775	0.166299	0.0857543	0.145823	0.300488	0.322166	0.247301	0.229446	0.19453	0.186925	0.268577	0.239459	0.260548	0.20844	0.154868	0.341188	0.412142	0.318727	0.338461	0.427035	0.338478	0.0472564	0.074276	0.137575	0.248239	0.302755	0.287522	-0.169163	-0.242842	0.177479	0.177199	0.283701	0.226812	-0.0148765	-0.10058	0.432111	0.4589	0.042825	0.0727489	0.111149
marginal_H3K4me1_DeepSEA_max.published.perc99	0.0449538	0.108065	0.0374959	0.0871802	0.0115517	0.0262969	0.113172	0.0901825	0.135637	0.140755	0.0954333	0.0645504	0.10661	0.217236	0.202646	0.169118	0.14413	0.106719	0.100449	0.153454	0.13342	0.169304	0.113943	0.0792901	0.252758	0.239171	0.165405	0.249303	0.246065	0.176215	0.0348788	0.0464684	0.0864838	0.174845	0.251702	0.232822	-0.0883538	-0.143801	0.108666	0.108005	0.19426	0.132432	-0.039344	-0.0916849	0.404772	0.37166	0.0164437	0.0370203	0.0658021
marginal_PrimateAI.published.perc50	0.296566	0.141007	0.160672	0.0471721	0.00576296	0.00802708	0.0210565	0.0169897	0.0123078	0.0133997	0.00939468	-0.00253819	-0.00439582	0.0112615	0.0120528	0.0115942	0.00812009	0.0161545	0.0156781	0.0153388	0.0159124	0.016775	0.0239201	0.0194643	0.0270887	0.0318734	0.0247451	0.0236461	0.0310899	0.0287257	-0.0233105	0.0373732	0.00142055	0.00524776	0.0475747	0.0467755	-0.0242991	-0.0373496	0.013061	0.0131439	0.0213015	0.0152863	0.0189702	0.000746161	0.0289598	0.0247597	0.0279088	0.0519856	0.0693031
marginal_CTCF_DeepSEA_max.published.perc95	0.0546359	0.07197	0.0261794	0.0515876	0.43321	0.290867	0.145216	0.1126	0.141555	0.146364	0.0991865	0.020541	0.0238939	0.0668773	0.0822304	0.14314	0.105809	0.071466	0.070091	0.0752825	0.0715888	0.106174	0.104925	0.0836908	0.0983975	0.109339	0.0927488	0.104579	0.128718	0.116588	0.0103385	0.0249514	0.00320245	0.0410421	0.0776907	0.0748575	-0.107576	-0.0859532	0.0561823	0.0563357	0.229007	0.147738	-0.0191348	-0.0419723	0.124185	0.111095	0.0231628	0.0369402	0.0501938
marginal_H3K4me2_DeepSEA_max.published.perc95	0.07793	0.134043	0.0695079	0.130999	0.0332173	0.0500778	0.20377	0.183815	0.237606	0.259951	0.18178	0.105467	0.156274	0.333167	0.34451	0.272022	0.238554	0.1945	0.186836	0.274244	0.24338	0.263919	0.21629	0.160547	0.336469	0.399649	0.305068	0.300995	0.386874	0.311113	0.043461	0.0670405	0.152435	0.263658	0.295742	0.280606	-0.165845	-0.23298	0.159118	0.158758	0.307292	0.235303	-0.0293395	-0.107966	0.439019	0.461526	0.0324869	0.0577535	0.105726
marginal_pLI.published.perc95	0.00976158	0.0499433	0.0155911	0.0416072	-0.00437707	-0.00532331	0.00902109	0.0159486	0.00852626	0.00978628	0.0200401	0.00186808	0.00130917	0.0049847	0.00728282	0.00813721	0.0169758	0.0411726	0.0406407	0.0339552	0.0380245	0.0331062	0.0568891	0.0604914	0.00519238	0.00921449	0.0129068	0.0161785	0.0251044	0.0357964	0.195827	0.195618	0.00381166	-0.000425003	0.00139392	0.00185057	-0.0643884	-0.100948	0.0342113	0.0339243	0.0034791	0.0074877	0.0952563	0.0480055	0.000935144	0.000637871	0.00295669	0.00286579	-0.00158958
marginal_H3K4me3_DeepSEA_max.published.perc95	0.115659	0.182321	0.0751667	0.12282	0.0380324	0.0585157	0.184614	0.169227	0.195035	0.203963	0.147532	0.0883592	0.135462	0.278283	0.307803	0.238537	0.205169	0.176587	0.170657	0.244998	0.219894	0.234721	0.194282	0.145042	0.338403	0.413453	0.315024	0.298338	0.384309	0.311548	0.0441846	0.0743312	0.154076	0.268406	0.322026	0.307736	-0.165116	-0.236686	0.156971	0.157047	0.275354	0.211975	-0.0117925	-0.0978901	0.4368	0.466684	0.0494453	0.0844689	0.116925
marginal_CCR.published.perc90	0.151795	0.0737283	0.0736622	0.0256422	0.00256683	0.00395137	0.00875037	0.00796669	0.00432234	0.00522602	0.00476721	-0.00135897	-0.00230964	0.00331607	0.00383955	0.00347719	0.0031832	0.00752894	0.00735172	0.00639121	0.00663506	0.00811437	0.0119488	0.00979799	0.00979758	0.0127146	0.0103696	0.00945383	0.0137996	0.0130313	-0.0113691	0.0196228	0.000870684	0.00165751	0.0209012	0.0207499	-0.0125461	-0.0188172	0.00613568	0.00621678	0.00800425	0.00705152	0.0125082	0.00303476	0.00750516	0.00702984	0.0159857	0.0261219	0.0346519
marginal_Eigen.published.perc999	0.0613486	0.0536518	0.134852	0.0379211	0.00824863	0.00886985	0.0445387	0.0241929	0.0526211	0.0519115	0.027064	0.0187285	0.0152905	0.0401299	0.0410005	0.0675389	0.0402444	0.0291464	0.0275825	0.0392779	0.0340276	0.0262977	0.0280536	0.0222249	0.0626018	0.0598157	0.0421527	0.0534588	0.0602855	0.0443475	0.00103417	0.014763	0.00434297	0.0185137	0.0710506	0.0654839	-0.0230022	-0.0369504	0.0302363	0.0299875	0.0619555	0.0354806	-0.0116527	-0.0299423	0.124396	0.0967874	0.0172763	0.0214798	0.0629707
marginal_H3K27ac_DeepSEA_max.published.perc95	0.0759707	0.132665	0.0670329	0.14106	0.010227	0.0314425	0.185803	0.187391	0.223787	0.250046	0.196153	0.0997118	0.168838	0.309449	0.322104	0.264838	0.257633	0.21756	0.206985	0.302624	0.266923	0.269985	0.231579	0.169175	0.305453	0.376995	0.301415	0.308832	0.398211	0.319544	0.0619462	0.0838963	0.11318	0.207752	0.247422	0.234401	-0.16443	-0.244072	0.187652	0.186699	0.270618	0.236319	-0.00443208	-0.0847603	0.405489	0.407582	0.0338431	0.0571493	0.0981631
marginal_SkinSunExposed_closeness_centrality.published.perc995	0.00400756	0.0113269	-0.00129922	0.00100418	0.00336274	0.00599042	0.00724746	0.0118725	0.00457953	0.00499597	0.00894763	0.00220155	0.00388798	0.00497419	0.00784131	0.00430311	0.00760189	0.0159591	0.0155355	0.0122633	0.0134659	0.00862882	0.0137345	0.013657	0.00559337	0.0101901	0.0117644	0.0103796	0.0159825	0.0189089	0.0153966	0.015893	1.93559e-05	-0.000336405	0.00539621	0.00589175	-0.0133914	-0.021958	0.0174351	0.0175668	0.00661472	0.00997298	0.00986824	5.73206e-05	0.00365816	0.006507	0.00363055	0.00405714	0.00278913
marginal_EDS.published.perc995	0.0015069	0.0027144	0.00991074	0.0128074	0.00126883	0.00169039	0.00344785	0.00613319	0.00322733	0.00397807	0.00559827	0.000694896	0.000937054	0.00428395	0.00580751	0.00432738	0.00607465	0.00955364	0.00937825	0.00657144	0.0073546	0.00590697	0.00804906	0.00864089	0.00403048	0.00533998	0.00415723	0.00491518	0.00690001	0.00719786	0.0071697	0.00749891	0.00127732	0.00257275	0.00693219	0.00751552	-0.00730224	-0.00838989	0.00778809	0.00779599	0.00421711	0.0050793	0.00708836	0.00413493	0.00399055	0.00445324	0.00290149	0.00772143	0.00102851
nonsig_Polyphen2_HVAR.published.perc60	0.258462	0.123033	0.133544	0.0416461	0.00514458	0.00661923	0.0152756	0.0129252	0.00731715	0.00793757	0.00629208	-0.00222097	-0.00401678	0.00539334	0.00579342	0.00531722	0.00354406	0.0114542	0.0111444	0.00981175	0.0105561	0.0130793	0.0184569	0.0146225	0.0176799	0.0233311	0.0186314	0.0147088	0.021133	0.0203926	-0.0201083	0.0306553	0.00142973	0.00305499	0.038844	0.0385484	-0.0188328	-0.0285229	0.00804199	0.00813041	0.013477	0.010269	0.0178841	0.00384264	0.0134478	0.0121164	0.0247232	0.0466391	0.0568785
nonsig_SIFT4G.published.perc60	0.264056	0.127336	0.123208	0.0422458	0.00567076	0.00767762	0.0165102	0.0139039	0.00896664	0.00948021	0.00689383	-0.00232841	-0.00426814	0.00623112	0.00734631	0.00741935	0.0048762	0.0118913	0.0115057	0.0113009	0.0118374	0.0135523	0.0192439	0.0151084	0.0212297	0.0266727	0.0214714	0.0170069	0.0236327	0.0221958	-0.0189904	0.0311204	0.00188132	0.00399179	0.0454651	0.044532	-0.0197805	-0.0296962	0.00875184	0.00888579	0.0161357	0.0123541	0.0169102	0.00225514	0.0182108	0.0158989	0.0308844	0.0549332	0.0626119
nonsig_REVEL.published.perc50	0.306389	0.146463	0.161563	0.0517982	0.00601287	0.0078467	0.0191607	0.0164984	0.0102329	0.0110437	0.00932328	-0.00267158	-0.00486717	0.00809921	0.00902862	0.00801937	0.00638715	0.0159212	0.0154175	0.0134875	0.014066	0.0166004	0.0233643	0.0188399	0.0218771	0.0284435	0.0225771	0.0192485	0.0277822	0.0264461	-0.0235354	0.0382656	0.00193593	0.00454638	0.0458275	0.0453532	-0.0229965	-0.034923	0.0120693	0.012164	0.0178245	0.0139584	0.0203718	0.00294758	0.0194734	0.0168401	0.0318263	0.0573163	0.0700179
nonsig_MetLR.published.perc50	0.300137	0.144397	0.145747	0.0493323	0.00590905	0.00776854	0.0194368	0.016372	0.0108763	0.0117678	0.00858414	-0.00266287	-0.004755	0.00811903	0.00913212	0.00889694	0.00613367	0.0163939	0.0160575	0.0152467	0.0157885	0.0169995	0.0239457	0.0195107	0.0225463	0.029961	0.0237958	0.0206582	0.0287968	0.0277432	-0.0217938	0.0382324	0.00215689	0.00494269	0.0448979	0.0448095	-0.0239031	-0.0366298	0.0120396	0.0121439	0.0184505	0.0138699	0.0212298	0.00293642	0.0220524	0.0192878	0.0300409	0.0569838	0.0696777
nonsig_MetaSVM.published.perc50	0.300446	0.144342	0.128754	0.0476292	0.00554706	0.00741578	0.0175653	0.0147016	0.0085194	0.00930201	0.00721585	-0.00266296	-0.00477351	0.00696702	0.00795497	0.00651853	0.00468646	0.0137703	0.0133175	0.0122977	0.012675	0.014963	0.0218836	0.0171913	0.0212387	0.0283612	0.0230951	0.0173526	0.0252539	0.0237182	-0.0226426	0.0342557	0.00166715	0.00395838	0.0468194	0.0460439	-0.0225077	-0.0338312	0.0106542	0.0107555	0.0164387	0.0127413	0.0199512	0.00292589	0.0181288	0.0157797	0.0317726	0.0566312	0.0657513
nonsig_Testis_closeness_centrality.published.perc95	0.0393667	0.0720846	0.0109209	0.0242527	0.0161155	0.0279908	0.0341713	0.0534521	0.0166356	0.0181951	0.0299859	0.00643575	0.0132692	0.0376478	0.057555	0.0173709	0.0262271	0.0790556	0.0788371	0.06017	0.0661607	0.0428635	0.0645459	0.0647597	0.0350762	0.068186	0.07502	0.0479891	0.0810055	0.0992609	0.0294111	0.0366113	0.0197625	0.0423258	0.0623924	0.0687499	-0.0742429	-0.110352	0.0650256	0.0663931	0.0489416	0.0566662	0.0517176	0.004605	0.0531903	0.0672975	0.0274309	0.0433999	0.0246995
nonsig_LIMBR.published.perc95	0.137636	0.0654483	0.0454799	0.0188762	0.000781374	0.000493406	0.00319366	0.00286381	0.00153903	0.00184593	0.00120942	-0.00117391	-0.00241794	0.000142134	-0.000645304	0.000733753	0.000234033	0.00192078	0.00173771	0.0033397	0.00361405	0.00374002	0.00744496	0.00554146	0.0035129	0.00657284	0.00662263	0.0018923	0.00321575	0.0031071	-0.0105902	0.00772114	-0.000221536	-0.00122823	0.0107383	0.0110513	-0.0101662	-0.0164145	0.000463138	0.000401036	0.00250024	0.00179766	0.0135711	0.00437104	0.000585663	-0.000253214	0.00958203	0.0125122	0.0249409
nonsig_ncER.published.perc95	0.245991	0.148801	0.491541	0.151377	0.0107069	0.0143725	0.0756196	0.0560446	0.0915983	0.0920238	0.0553879	0.0155421	0.0101269	0.0423326	0.0442391	0.100054	0.066177	0.0511613	0.0501916	0.0551526	0.0522155	0.0541856	0.0727375	0.0619497	0.0585386	0.0781916	0.0655193	0.0490425	0.0781109	0.072618	0.00883208	0.0575406	0.0102485	0.0228788	0.0757994	0.0739838	-0.0494441	-0.0711127	0.0366114	0.0365137	0.0711649	0.0521084	0.0226198	-0.013318	0.0667773	0.0590274	0.072009	0.0820724	0.0883067
nonsig_NCBoost.published.perc95	0.0579126	0.281036	0.142996	0.237091	0.0182319	0.0226438	0.0979438	0.102856	0.114202	0.125866	0.110991	0.0164712	0.0195487	0.0728119	0.0797806	0.12262	0.118328	0.122152	0.11885	0.132204	0.127498	0.123954	0.156079	0.132528	0.0939495	0.132553	0.112549	0.109246	0.163496	0.154793	0.250204	0.256525	0.0334647	0.0502707	0.112031	0.112414	-0.116268	-0.173963	0.102881	0.102284	0.102305	0.0931364	0.0976926	0.0210478	0.105842	0.100155	0.0740632	0.109421	0.0411058
nonsig_DNase_DeepSEA_max.published.perc95	0.0680454	0.110839	0.097939	0.129827	0.115273	0.0871382	0.340427	0.184958	0.39316	0.384622	0.19487	0.120496	0.117807	0.267688	0.255202	0.395816	0.242672	0.165223	0.157935	0.2262	0.198627	0.236876	0.20473	0.151143	0.286129	0.307911	0.23769	0.249006	0.302346	0.248041	0.0238365	0.0462996	0.0594712	0.149224	0.204534	0.191528	-0.14427	-0.183016	0.124901	0.124033	0.365958	0.218644	-0.0408628	-0.100506	0.365659	0.325368	0.0248316	0.0454461	0.0969554
nonsig_Polyphen2_HDIV.published.perc50	0.288741	0.137493	0.141415	0.0462302	0.00547314	0.00742498	0.0174687	0.0147284	0.00879353	0.00954145	0.00739099	-0.0024844	-0.00445943	0.00670237	0.00714358	0.00660293	0.0043785	0.0134013	0.0129781	0.0112685	0.0120615	0.0150701	0.0212107	0.0167739	0.0208488	0.0271426	0.0218135	0.0172417	0.0245656	0.0237832	-0.0225831	0.0339489	0.00157362	0.00360248	0.0439275	0.0435779	-0.0214573	-0.0327031	0.00927181	0.00935765	0.0158094	0.0120941	0.0198118	0.00355982	0.0168023	0.0149272	0.028814	0.0539877	0.0621992
nonsig_EigenPC.published.perc95	0.0794427	0.15674	0.0689116	0.125558	0.149138	0.137312	0.234182	0.178816	0.247725	0.271037	0.176638	0.110495	0.14316	0.320593	0.315522	0.279123	0.22772	0.199069	0.190136	0.242261	0.217808	0.23303	0.207155	0.155663	0.26824	0.318565	0.258885	0.263078	0.335786	0.289053	0.048451	0.0705361	0.0424773	0.128886	0.217872	0.209833	-0.177002	-0.263565	0.188275	0.187764	0.370424	0.24911	-0.0158264	-0.0995823	0.3747	0.357517	0.0507642	0.0781834	0.0980925
nonsig_inweb_closeness_centrality.published.perc95	0.0255501	0.052144	0.00559763	0.0188304	0.0108789	0.0187427	0.0279163	0.0441084	0.0149178	0.0162245	0.0267614	0.00705269	0.0143925	0.0297809	0.0450183	0.0149904	0.0244341	0.0669368	0.0658164	0.0494429	0.0539515	0.0367768	0.0547758	0.054839	0.0239395	0.0459582	0.0526091	0.0354494	0.0590639	0.0741593	0.0396634	0.0445362	0.0106474	0.0246421	0.0422871	0.0465086	-0.0601187	-0.0875574	0.0674186	0.068236	0.0357153	0.0441417	0.0434653	0.00774507	0.0331546	0.0428333	0.0170049	0.0275455	0.0108352
nonsig_Greene_thyroid.published.perc95	0.0228374	0.0456492	0.00145459	0.0117902	0.0103686	0.0189784	0.0297338	0.0464607	0.0161689	0.018237	0.0282948	0.00805252	0.015884	0.0296947	0.0438296	0.0155434	0.0243566	0.0672901	0.0671048	0.0490317	0.0536765	0.0361894	0.0525576	0.0537159	0.0222665	0.0425662	0.0507111	0.0319317	0.0582909	0.072849	0.026756	0.030833	0.0099646	0.0222663	0.0364997	0.0401085	-0.0544613	-0.079729	0.0603223	0.0608576	0.0366001	0.0449414	0.0347713	0.000346225	0.0325426	0.0415688	0.014955	0.024543	0.0114896
nonsig_PROVEAN.published.perc50	0.300927	0.143556	0.140041	0.0483462	0.0061465	0.00762574	0.0168989	0.0146162	0.00823981	0.00881396	0.0069996	-0.00258082	-0.00468713	0.00615435	0.00669894	0.00575383	0.00371008	0.0133265	0.0130144	0.0111279	0.011941	0.0146845	0.021504	0.0169608	0.0201941	0.0267257	0.0218279	0.0161918	0.0238684	0.0232107	-0.0235839	0.0353419	0.00206653	0.00379277	0.045701	0.0456448	-0.0216617	-0.0329701	0.00979024	0.00986479	0.0155686	0.0122613	0.0202388	0.00379316	0.0161109	0.0141346	0.030661	0.0549477	0.0669139
[truncated: 149 more columns]
