# Supplementary material for: Improving the informativeness of Mendelian disease-derived pathogenicity scores for common disease
Source: Nat Commun. 2020 Dec 7;11:6258. doi: 10.1038/s41467-020-20087-2 (PMC7721881; doi:10.1038/s41467-020-20087-2)
Supplement: Supplementary file 22 — Supplementary Dataset 19 [file 41467_2020_20087_MOESM22_ESM.xlsx]

## Sheet: Supplementary Data 19
Supplementary Data 19. Informativeness for common disease of 11 jointly significant binary annotations in a combined joint model. We applied S-LDSC, conditioned on the baseline-LD model, 8 Roadmap annotations, and each other, and meta-analyzed results across 41 independent traits. We report proportion of SNPs, meta-analyzed enrichments, and tau*.
Annotations	Prop. SNPs	Enrichment	Enrichment s.e.	Enrichment P	tau*	tau* s.e.	tau* P	New annotations from the combined joint model
MPC.published.perc70	0.000412336	26.585	2.44634	1.60924e-11	0.458205	0.071822	1.77406e-10	yes
CADD.published.perc995	0.00395745	17.9667	1.35362	8.59096e-24	0.431871	0.0907186	1.93065e-06	yes
ReMM.published.perc995	0.00336965	18.3156	1.1834	9.19809e-24	0.381168	0.0729612	1.74861e-07	yes
REVEL.boosted.perc995	0.00262516	4.79903	0.736877	1.1686e-05	-0.954163	0.0775751	9.07345e-35	yes
PrimateAI.boosted.perc999	0.000577237	29.002	2.44851	2.97624e-13	0.476974	0.0755286	2.69916e-10	yes
Eigen.boosted.perc95	0.0439487	6.55754	0.272646	1.5423e-30	0.582896	0.0977427	2.46777e-09	yes
ReMM.boosted.perc99	0.00757118	16.8011	0.867952	1.26237e-30	1.332	0.122486	1.52161e-27	yes
ncER.boosted.perc95	0.0453328	5.83229	0.297892	3.05405e-26	0.669561	0.108142	5.9591e-10	yes
H3K9ac_Trynka.boosted.perc95	0.0474976	5.05738	0.305162	1.03325e-31	0.517801	0.0941692	3.82767e-08	yes
H3K9ac_peaks_Trynka.boosted.perc90	0.0962663	3.14594	0.140234	2.29747e-22	0.350704	0.067297	1.87538e-07	yes
BLUEPRINT_H3K4me1QTL_MaxCPP.boosted.perc99	0.0161665	2.53788	0.404831	0.00346066	-0.261298	0.0534282	1.00515e-06	yes
DNase_ROADMAP_MAX_ALL	0.131682	2.80825	0.198013	1.48959e-24	0.114374	0.0663334	0.0846671	Roadmap
H3K27ac_ROADMAP_MAX_ALL	0.210889	2.32457	0.117098	3.86064e-31	0.154934	0.0639537	0.0154098	Roadmap
H3K4me3_ROADMAP_MAX_ALL	0.0640235	3.05807	0.193068	7.83615e-21	-0.348735	0.0645381	6.53338e-08	Roadmap
H3K4me1_ROADMAP_MAX_ALL	0.250178	2.04598	0.0856301	3.85804e-27	-0.0649074	0.0980354	0.507919	Roadmap
DNase_ROADMAP_AVG_ALL	0.0208578	4.61194	0.383579	8.9178e-20	-0.0340437	0.0856273	0.69094	Roadmap
H3K27ac_ROADMAP_AVG_ALL	0.0293564	3.89509	0.25624	8.12451e-27	-0.232941	0.10784	0.0307682	Roadmap
H3K4me1_ROADMAP_AVG_ALL	0.0423841	3.43554	0.172088	1.50591e-32	0.293093	0.0945609	0.0019384	Roadmap
H3K4me3_ROADMAP_AVG_ALL	0.015849	5.44117	0.373418	3.37165e-20	0.156368	0.135459	0.248354	Roadmap
base	1	n/a	n/a	n/a	n/a	n/a	n/a	baseline-LD v.2.1
Coding_UCSC	0.0142749	4.78006	0.300075	1.32566e-14	0.190884	0.0523334	0.000264834	baseline-LD v.2.1
Coding_UCSC.extend.500	0.0636618	2.34488	0.15697	9.26341e-17	-0.178574	0.0460594	0.00010574	baseline-LD v.2.1
Conserved_LindbladToh	0.0256851	6.65339	0.45114	5.3103e-21	-0.276153	0.0769978	0.000335132	baseline-LD v.2.1
Conserved_LindbladToh.extend.500	0.330412	1.71218	0.0381065	1.79377e-26	-0.0439288	0.0426553	0.303078	baseline-LD v.2.1
CTCF_Hoffman	0.0238662	0.292109	0.203241	0.0124854	-0.128314	0.0452644	0.00458579	baseline-LD v.2.1
CTCF_Hoffman.extend.500	0.0708357	0.71362	0.0933605	0.0168947	-0.106253	0.0407799	0.00917321	baseline-LD v.2.1
DGF_ENCODE	0.136006	2.4616	0.22199	6.33932e-12	0.210812	0.0778471	0.00676845	baseline-LD v.2.1
DGF_ENCODE.extend.500	0.53847	1.39001	0.0543618	1.06298e-18	0.00798476	0.0465155	0.863706	baseline-LD v.2.1
DHS_peaks_Trynka	0.110583	2.12477	0.205342	3.29741e-08	0.0140833	0.0702055	0.84101	baseline-LD v.2.1
DHS_Trynka	0.166201	1.78677	0.152924	3.09629e-07	-0.345693	0.0745059	3.48749e-06	baseline-LD v.2.1
DHS_Trynka.extend.500	0.496042	1.36565	0.0366368	6.95758e-17	0.0227409	0.0408412	0.577656	baseline-LD v.2.1
Enhancer_Andersson	0.00432768	3.3986	0.869445	0.0136925	-0.00426887	0.0503439	0.932425	baseline-LD v.2.1
Enhancer_Andersson.extend.500	0.0190351	2.89622	0.398919	1.30092e-05	0.0568356	0.0509303	0.264443	baseline-LD v.2.1
Enhancer_Hoffman	0.0419892	2.86968	0.181474	1.18779e-13	-0.0983519	0.0602783	0.102757	baseline-LD v.2.1
Enhancer_Hoffman.extend.500	0.0898451	2.64612	0.185003	9.26335e-23	0.0484475	0.0511857	0.343891	baseline-LD v.2.1
FetalDHS_Trynka	0.0839308	2.48538	0.188161	2.52223e-11	0.0161971	0.0793671	0.838292	baseline-LD v.2.1
FetalDHS_Trynka.extend.500	0.283362	1.65375	0.0752531	6.85591e-16	-0.0465662	0.0471225	0.323057	baseline-LD v.2.1
H3K27ac_Hnisz	0.389076	1.6244	0.0629602	2.35867e-39	-0.0536706	0.0792357	0.498181	baseline-LD v.2.1
H3K27ac_Hnisz.extend.500	0.420486	1.58297	0.0571197	7.41051e-35	0.0710462	0.0803121	0.376358	baseline-LD v.2.1
H3K27ac_PGC2	0.268778	1.98422	0.097116	2.04849e-26	0.000340752	0.0689892	0.996059	baseline-LD v.2.1
H3K27ac_PGC2.extend.500	0.335206	1.7606	0.072931	2.18934e-33	0.0128693	0.0613892	0.833952	baseline-LD v.2.1
H3K4me1_peaks_Trynka	0.169823	1.96582	0.105574	1.97353e-11	-0.172836	0.085862	0.0441193	baseline-LD v.2.1
H3K4me1_Trynka	0.423685	1.66992	0.0619152	1.01375e-25	0.157798	0.0792173	0.0463749	baseline-LD v.2.1
H3K4me1_Trynka.extend.500	0.605819	1.38482	0.0291688	2.29334e-35	-0.000788697	0.0382076	0.983531	baseline-LD v.2.1
H3K4me3_peaks_Trynka	0.0416488	2.84761	0.234813	1.06164e-08	-0.178613	0.0610748	0.00345024	baseline-LD v.2.1
H3K4me3_Trynka	0.133011	2.57337	0.153184	1.01806e-23	0.105903	0.0551904	0.0550018	baseline-LD v.2.1
H3K4me3_Trynka.extend.500	0.255139	1.96821	0.0979236	6.03127e-28	0.0653054	0.0400433	0.102918	baseline-LD v.2.1
H3K9ac_peaks_Trynka	0.0384595	2.35363	0.307446	0.000352942	-0.214481	0.0998373	0.0316893	baseline-LD v.2.1
H3K9ac_Trynka	0.125413	2.2024	0.172422	9.13739e-16	-0.224163	0.109556	0.0407457	baseline-LD v.2.1
H3K9ac_Trynka.extend.500	0.229855	1.88261	0.0978694	6.21741e-24	-0.137202	0.0460851	0.00290952	baseline-LD v.2.1
Intron_UCSC	0.387473	1.19682	0.014813	1.25893e-20	0.846729	0.265919	0.00145176	baseline-LD v.2.1
Intron_UCSC.extend.500	0.396796	1.28031	0.0173086	7.26231e-32	-0.856422	0.261387	0.00105119	baseline-LD v.2.1
PromoterFlanking_Hoffman	0.00830845	0.931137	0.479593	0.614691	-0.111835	0.0544689	0.040054	baseline-LD v.2.1
PromoterFlanking_Hoffman.extend.500	0.0331865	1.44792	0.175513	0.0505357	-0.154263	0.0419301	0.000234112	baseline-LD v.2.1
Promoter_UCSC	0.0463455	2.10411	0.157882	2.12786e-08	-0.032404	0.0996978	0.745164	baseline-LD v.2.1
Promoter_UCSC.extend.500	0.0569346	1.96752	0.132132	9.225e-11	-0.155827	0.0912129	0.0875651	baseline-LD v.2.1
Repressed_Hoffman	0.460873	0.67433	0.0444244	9.89096e-13	0.0308142	0.0362736	0.395607	baseline-LD v.2.1
Repressed_Hoffman.extend.500	0.718511	0.6948	0.0282201	5.36748e-41	0.00201589	0.0263902	0.939111	baseline-LD v.2.1
SuperEnhancer_Hnisz	0.16721	2.07127	0.0963221	7.99078e-47	0.164812	0.207044	0.426018	baseline-LD v.2.1
SuperEnhancer_Hnisz.extend.500	0.170383	2.06839	0.0987786	3.62449e-47	-0.16853	0.206328	0.414038	baseline-LD v.2.1
TFBS_ENCODE	0.131228	2.47089	0.181289	5.85124e-16	0.108507	0.063169	0.0858452	baseline-LD v.2.1
TFBS_ENCODE.extend.500	0.341215	1.52054	0.0668182	1.85557e-15	-0.0428772	0.0466618	0.358152	baseline-LD v.2.1
Transcr_Hoffman	0.345968	1.13463	0.0327758	0.00169908	0.0494396	0.0307629	0.108028	baseline-LD v.2.1
Transcr_Hoffman.extend.500	0.762095	0.95028	0.0101087	0.000898642	-0.00784177	0.0224324	0.726659	baseline-LD v.2.1
TSS_Hoffman	0.0178321	5.50653	0.504707	5.8593e-17	-0.049268	0.0941545	0.600788	baseline-LD v.2.1
TSS_Hoffman.extend.500	0.0343534	4.03516	0.314257	4.75638e-22	0.00291968	0.0598852	0.961115	baseline-LD v.2.1
UTR_3_UCSC	0.0111859	3.18918	0.249783	3.61367e-08	0.0370942	0.0580432	0.522772	baseline-LD v.2.1
UTR_3_UCSC.extend.500	0.0264553	2.13632	0.170955	1.99868e-07	-0.0879377	0.0296307	0.0029995	baseline-LD v.2.1
UTR_5_UCSC	0.00548417	3.20605	0.407276	0.000470744	-0.0462685	0.0283508	0.10268	baseline-LD v.2.1
UTR_5_UCSC.extend.500	0.0268651	2.34874	0.19437	9.84339e-09	-0.033979	0.0304784	0.264913	baseline-LD v.2.1
WeakEnhancer_Hoffman	0.0209872	1.92989	0.226829	0.0008008	-0.0357946	0.0423994	0.398545	baseline-LD v.2.1
WeakEnhancer_Hoffman.extend.500	0.0887866	1.50017	0.0768325	2.39088e-09	-0.117934	0.0512283	0.0213282	baseline-LD v.2.1
GERP.NS	n/a	1.6676	0.0305876	8.19426e-36	0.191511	0.0657523	0.00358423	baseline-LD v.2.1
GERP.RSsup4	0.00814993	9.86731	0.748427	2.83948e-20	-0.0672893	0.104264	0.518684	baseline-LD v.2.1
MAFbin1	0.102357	0.54926	0.0197897	1.2033e-24	0.0829098	0.00914279	1.2086e-19	baseline-LD v.2.1
MAFbin2	0.0998554	0.641052	0.027759	1.17871e-14	0.103132	0.00727247	1.19959e-45	baseline-LD v.2.1
MAFbin3	0.0996066	0.691997	0.0268302	2.68428e-14	0.12602	0.011101	7.23602e-30	baseline-LD v.2.1
MAFbin4	0.100696	0.752615	0.0250197	1.11095e-08	0.147298	0.0111971	1.59213e-39	baseline-LD v.2.1
MAFbin5	0.0983171	0.999646	0.0304519	0.904535	0.216163	0.0124807	3.33766e-67	baseline-LD v.2.1
MAFbin6	0.0996422	1.0797	0.0346533	0.0635919	0.236551	0.0122528	4.79034e-83	baseline-LD v.2.1
MAFbin7	0.0997338	1.19304	0.0399044	0.000763258	0.275138	0.01369	7.72704e-90	baseline-LD v.2.1
MAFbin8	0.100229	1.21434	0.0365948	1.54304e-05	0.273182	0.0160384	4.67626e-65	baseline-LD v.2.1
MAFbin9	0.1011	1.36525	0.0375687	4.52955e-10	0.315883	0.0151642	2.27345e-96	baseline-LD v.2.1
MAFbin10	0.0984626	1.27581	0.0345404	2.75507e-08	0.277153	0.0173471	1.85057e-57	baseline-LD v.2.1
MAF_Adj_Predicted_Allele_Age	n/a	n/a	n/a	n/a	-0.0880801	0.0196682	7.52423e-06	baseline-LD v.2.1
MAF_Adj_LLD_AFR	0.00279647	-122.759	2.47586	1.20405e-43	-0.17664	0.00977122	4.78806e-73	baseline-LD v.2.1
Recomb_Rate_10kb	n/a	n/a	n/a	n/a	-0.15053	0.0101817	1.84781e-49	baseline-LD v.2.1
Nucleotide_Diversity_10kb	n/a	n/a	n/a	n/a	-0.0188632	0.0119536	0.114557	baseline-LD v.2.1
Backgrd_Selection_Stat	0.17772	1.31698	0.0208205	5.53809e-52	0.0429384	0.00834859	2.70113e-07	baseline-LD v.2.1
CpG_Content_50kb	0.0100519	1.2159	0.017747	1.09436e-53	0.0816969	0.0298771	0.00624873	baseline-LD v.2.1
MAF_Adj_ASMC	n/a	n/a	n/a	n/a	-0.184805	0.0159474	4.71693e-31	baseline-LD v.2.1
GTEx_eQTL_MaxCPP	0.0103404	4.4556	0.348783	4.80939e-16	0.337977	0.0417262	5.50203e-16	baseline-LD v.2.1
BLUEPRINT_H3K27acQTL_MaxCPP	0.0165455	3.53569	0.358155	6.28766e-11	0.452862	0.0792053	1.08055e-08	baseline-LD v.2.1
BLUEPRINT_H3K4me1QTL_MaxCPP	0.0133725	3.57464	0.297969	1.54366e-14	0.196025	0.0384553	3.44206e-07	baseline-LD v.2.1
BLUEPRINT_DNA_methylation_MaxCPP	0.031731	2.51166	0.169055	3.31004e-13	0.256477	0.0415718	6.85136e-10	baseline-LD v.2.1
synonymous	0.00312003	2.23658	0.761336	0.171981	-0.289023	0.0551837	1.62788e-07	baseline-LD v.2.1
non_synonymous	0.00271541	7.94232	0.852308	4.60666e-10	-0.140046	0.0532869	0.00858502	baseline-LD v.2.1
Conserved_Vertebrate_phastCons46way	0.0294361	5.58002	0.360564	1.63686e-20	-0.498288	0.0887065	1.94001e-08	baseline-LD v.2.1
Conserved_Vertebrate_phastCons46way.extend.500	0.406971	1.4827	0.0381032	2.33178e-20	-0.311961	0.049232	2.34973e-10	baseline-LD v.2.1
Conserved_Mammal_phastCons46way	0.0214395	7.47644	0.491481	7.72388e-21	-0.0693327	0.0976923	0.477888	baseline-LD v.2.1
Conserved_Mammal_phastCons46way.extend.500	0.33922	1.73837	0.0557992	2.5212e-25	0.180016	0.0852913	0.0348067	baseline-LD v.2.1
Conserved_Primate_phastCons46way	0.0192691	8.25448	0.648016	7.25866e-21	-0.130012	0.12258	0.288856	baseline-LD v.2.1
Conserved_Primate_phastCons46way.extend.500	0.175819	2.79117	0.0943148	9.34268e-31	0.366679	0.0505587	4.09015e-13	baseline-LD v.2.1
BivFlnk	0.0135494	5.18136	0.479372	1.9321e-12	0.0667966	0.109117	0.540435	baseline-LD v.2.1
BivFlnk.extend.500	0.0311793	3.25866	0.20982	4.91019e-17	-0.173744	0.0489985	0.000391278	baseline-LD v.2.1
