# Supplementary material for: Improving the informativeness of Mendelian disease-derived pathogenicity scores for common disease
Source: Nat Commun. 2020 Dec 7;11:6258. doi: 10.1038/s41467-020-20087-2 (PMC7721881; doi:10.1038/s41467-020-20087-2)
Supplement: Supplementary file 23 — Supplementary Dataset 20 [file 41467_2020_20087_MOESM23_ESM.xlsx]

## Sheet: Supplementary Data 20
Supplementary Data 20. Evaluation of heritability model fit using loglss. We report loglss, Δloglss, and AIC for GCTA (number of annotations = 1), baseline-LD-nofunct (17), baseline-LD (86), baseline-LD+joint (97), baseline-LD+marginal-strinegent (tau* >= 0.5; 105), and baseline-LD+marginal model (150), after applying SumHer across 30 UKBB summary statistics. Δloglss is computed as loglss of a gi…
loglss on 30 summary statistics from UKBB	N	Neff	loglss(GCTA)	loglss(baesline-LD-nofunct)	loglss(baesline-LD)	loglss(baseline-LD+joint)	loglss(baseline-LD+marginal-stringent)	loglss(baseline-LD+marginal)	p-val on difference between baseline-LD and baseline-LD+joint	p-val on difference between baseline-LD and baseline-LD+marginal	p-val on difference between baseline-LD and baseline-LD+marginal-stringent
repro_MENARCHE_AGE	242278	279471	9727.05	10517.9	11083.6	11124.4	11127.6	11229	7.23195e-13	1.27398e-30	7.79639e-11
repro_MENOPAUSE_AGE	143025	156364	1235.64	1850.18	2042.48	2067.96	2080.08	2160.88	4.2387e-07	1.17097e-21	1.23113e-08
disease_AID_SURE	459324	419607	49.2214	83.8645	140.242	144.81	146.603	165.093	0.608971	0.905327	0.852591
body_BALDING1	208336	247332	7851.07	9102.9	10371.8	10528	10598.8	10752.6	2.0695e-60	5.59761e-120	2.3149e-84
body_BMIz	457824	532396	29706	31265.3	32208.1	32268.2	32280	32442	1.66799e-20	1.05612e-62	3.47726e-21
cov_EDU_YEARS	454813	470942	10201.6	10976.3	11508.2	11526.3	11564	11638.3	0.000156751	1.6704e-25	4.17951e-15
disease_DERMATOLOGY	459324	459279	120.2	188.264	282.003	295.648	299.595	332.816	0.004139	0.0019257	0.0132856
disease_ALLERGY_ECZEMA_DIAGNOSED	458699	461200	3865.86	4732.05	5392.23	5417.09	5427.53	5511.28	6.97029e-07	7.23018e-22	7.30865e-08
blood_EOSINOPHIL_COUNT	439938	513860	21620.1	25096.8	28096.4	28180.7	28237.7	28376.8	2.29017e-30	1.63507e-80	7.39078e-49
lung_FVCzSMOKE	371949	446812	16164.7	17582.3	18645.3	18720.5	18740.8	18873.6	1.18919e-26	1.24019e-60	2.04352e-30
lung_FEV1FVCzSMOKE	371949	422877	20592.8	22469.3	23916.8	24027.8	24074.4	24208.1	1.95905e-41	1.08081e-84	1.53401e-55
pigment_HAIR	452720	713772	23471.1	25735.2	32256.9	32471	32632.7	32939.7	6.00679e-85	2.60237e-243	3.86449e-147
bmd_HEEL_TSCOREz	445921	583315	46976.8	49917.2	52912.8	53210.3	53347.4	53629.4	1.69299e-120	2.47742e-257	4.2497e-172
body_HEIGHTz	458303	673879	110795	116341	119469	119825	119978	120337	1.64092e-145	1.70E-320	6.97366e-204
disease_HI_CHOL_SELF_REP	459324	464736	1879.36	2624.17	3048.21	3115.11	3130.71	3263.23	2.98587e-23	1.19411e-55	2.69475e-25
disease_HYPOTHYROIDISM_SELF_REP	459324	473703	1967.99	2663	3418.31	3432.37	3445.33	3504.63	0.00310309	6.3857e-12	3.27977e-05
other_MORNINGPERSON	410520	452897	5275.71	5776.65	6125.57	6142.92	6151.14	6211.89	0.000275569	6.3857e-12	8.88944e-05
mental_NEUROTICISM	372066	393412	5383.33	5861.18	6296.31	6311.73	6318.63	6353.91	0.00116785	9.20463e-05	0.000774511
blood_PLATELET_COUNT	444382	600969	46292.6	52737.6	56320	56594.4	56703.1	57016.9	1.1962e-110	3.79332e-249	3.22697e-150
blood_RED_COUNT	445174	526541	27702.6	32210.6	34414.5	34621.4	34761.8	35147.5	7.39242e-82	3.9497e-264	5.20692e-135
blood_RBC_DISTRIB_WIDTH	442700	514929	24263	30465.2	32363.1	32448.3	32524.2	32792.9	1.04308e-30	1.29741e-139	5.95888e-57
disease_RESPIRATORY_ENT	459324	452193	2021.42	2599.21	3027.58	3048.07	3066.37	3095.21	2.42922e-05	5.04406e-07	4.80301e-09
pigment_SKIN	453609	548203	8581.72	10429.7	11445.3	11625.9	11673.5	12322.9	1.11575e-70	0	8.02731e-85
cov_SMOKING_STATUS	457683	468171	6036.43	6546.73	7091.18	7109.01	7119.27	7182.07	0.00019273	3.18823e-13	1.53059e-05
pigment_SUNBURN	344229	350233	3301.71	4296.97	4744.94	4794.12	4804.79	5027.75	3.76991e-16	2.03566e-81	1.2621e-16
bp_SYSTOLICadjMEDz	422771	469767	18325.4	20276.9	21393.9	21523.4	21536.9	21720.6	3.43004e-49	1.46896e-98	1.4657e-49
pigment_TANNING	449984	513537	6587.91	8911.5	10482.6	10677.4	10721.8	11404.4	1.02517e-76	0	2.03599e-89
disease_T2D	459324	468298	1562.22	1984.77	2237.36	2270.42	2284	2356.88	6.68849e-10	5.0991e-22	8.7278e-12
body_WHRadjBMIz	458417	502773	13002.1	14726.4	15954	16139.6	16138.8	16295	7.63087e-73	3.46179e-104	8.6395e-67
blood_WHITE_COUNT	444502	503190	20135.2	22577.9	25237.6	25347.2	25385.8	25518.1	7.01971e-41	1.49585e-80	1.00406e-51
Summary			GCTA	baseline-LD-nofunct	baseline-LD	baseline-LD+joint	baseline-LD+marginal-stringent (see description below)	baseline-LD+marginal
# total annotations in the model			1	17	86	97 (11 new)	105 (19 new)	150 (64 new)
Avg loglss across 30 UKBB traits			16489.9	18351.6	19730.9	19833.6	19876.7	20060.3
Avg Δloglss across 30 UKBB traits; (larger the better)			-1861.7	0	1379.29	1482.05	1525.12	1708.76
% Δloglss improvement over baseline-LD					0	0.0744992	0.105729	0.238869
Avg AIC (2k-2loglss); (smaller the better)			3691.39	0	-2620.58	-2804.09	-2874.24	-3151.52
% ΔAIC improvement over baseline-LD					0	0.0700272	0.0967964	0.202604
p-val on difference from Avg Δloglss(baseline-LD)				n/a	n/a	5.33534e-38	1.01953e-50	1.23889e-99
baseline-LD+marginal stringent model:
Joint+marginal abs(tau*)>0.5: k = 19
Score	type	marginal tau* (for published: conditional on baselineLD; for boosted: conditional on published+baseline-LD, for boosted - others category: additionally on roadmap annotations)	tau* p-val
MPC	published	0.6	7.24e-16
CADD	published	0.71	7.01e-14
ReMM	published	0.82	6.51e-19
REVEL	boosted	-0.72	2.48e-24
BLUEPRINT_H3K4me1QTL_MaxCPP	boosted	-0.29	3.34e-07
NCBoost	boosted	0.52	3.87e-21
EigenALL	boosted	0.58	4.19e-16
MPC	boosted	0.61	2.83e-11
H3K27ac_DEEPSEA_MAX_ALL	boosted	0.63	2.97e-11
H3K4me1_DEEPSEA_MAX_ALL	boosted	0.65	4.67e-13
EigenPCALL	boosted	0.67	8.6e-07
CADD	boosted	0.69	7.11e-17
ncER	boosted	0.74	1.68e-13
H3K9ac_peaks_Trynka	boosted	0.79	1.79e-27
CCR_Havrilla	boosted	0.8	1.56e-28
DNase_DEEPSEA_MAX_ALL	boosted	0.82	1.6e-10
PrimateAI	boosted	0.83	2.59e-23
H3K9ac_Trynka	boosted	0.9	3.67e-18
ReMM	boosted	1.17	8.2e-24
