# Supplementary material for: Improving the informativeness of Mendelian disease-derived pathogenicity scores for common disease
Source: Nat Commun. 2020 Dec 7;11:6258. doi: 10.1038/s41467-020-20087-2 (PMC7721881; doi:10.1038/s41467-020-20087-2)
Supplement: Supplementary file 24 — Supplementary Dataset 21 [file 41467_2020_20087_MOESM24_ESM.xlsx]

## Sheet: Supplementary Data 21
Supplementary Data 21. Classification of fine-mapped disease SNPs: multi-score analysis. We report AUROCs and AUPRCs of different combined scores in classifying 5 different independent SNP sets: 7,333 fine-mapped for 21 autoimmune diseases from Farh et al., 3,768 fine-mapped SNPs for inflammatory bowel disease from Huang et al., 1,851 fine-mapped SNPs for 49 traits from UK Biobank (stringently de…
Positive_SNP	Control_SNP	# annotations	model	AUPRC (primary metirc)	AUPRC (s.e.)	delta AUPRC	% improvement over baseline-LD (based on delta AUPRC)	AUROC (secondary metric)	AUROC (s.e.)	delta AUROC	pval(AUPRC) compared to baseline-LD (0 indicates very small p-val)	% improvement over baseline-LD (based on delta AUROC)	pval(AUROC) compared to baseline-LD (0 indicates very small p-val)	note: p-values(AUROC/AUPRC between baseline-LD+marginal and baseline-LD+joint) were all 0 (largely significant)
Farh	10 LD-/MAF-/genomic-element-matched	17	0_model_baselineLD-nofunct	0.275731	0.000130527	n/a	n/a	0.605698	0.000112818	n/a	0	n/a	0
Farh	10 LD-/MAF-/genomic-element-matched	86	1_model_baselineLD	0.36242	0.000165106	0.0866885	0	0.702481	0.000101511	0.0967834	n/a	0	n/a
Farh	10 LD-/MAF-/genomic-element-matched	97	2_model_baselineLD+joint	0.367199	0.000166626	0.0914679	0.0551326	0.70556	0.000101295	0.0998625	7.04e-88	0.0318136	7.11e-97
Farh	10 LD-/MAF-/genomic-element-matched	150	3_model_baselineLD+marginal	0.380869	0.000178477	0.105138	0.212823	0.708792	0.000102078	0.103095	0	0.0652093	0
Huang	10 LD-/MAF-/genomic-element-matched	17	0_model_baselineLD-nofunct	0.328469	0.000201259	n/a	n/a	0.567747	0.00016696	n/a	0	n/a	0
Huang	10 LD-/MAF-/genomic-element-matched	86	1_model_baselineLD	0.45863	0.000261169	0.130161	0	0.678773	0.000161216	0.111027	n/a	0	n/a
Huang	10 LD-/MAF-/genomic-element-matched	97	2_model_baselineLD+joint	0.467557	0.000264969	0.139087	0.0685818	0.689959	0.000159087	0.122212	5.78e-119	0.100745	0
Huang	10 LD-/MAF-/genomic-element-matched	150	3_model_baselineLD+marginal	0.48185	0.000271821	0.153381	0.178395	0.692795	0.000158634	0.125049	0	0.126292	0
Weissbrod	10 LD-/MAF-/genomic-element-matched	17	0_model_baselineLD-nofunct	0.1799	0.000228603	n/a	n/a	0.668208	0.000205033	n/a	0	n/a	0
Weissbrod	10 LD-/MAF-/genomic-element-matched	86	1_model_baselineLD	0.427486	0.000391946	0.247586	0	0.838984	0.000154263	0.170777	n/a	0	n/a
Weissbrod	10 LD-/MAF-/genomic-element-matched	97	2_model_baselineLD+joint	0.433689	0.000397713	0.253789	0.0250521	0.844064	0.000150348	0.175856	2.96e-28	0.0297438	3.18e-115
Weissbrod	10 LD-/MAF-/genomic-element-matched	150	3_model_baselineLD+marginal	0.439694	0.00039878	0.259794	0.0493068	0.842243	0.000154675	0.174035	6.31e-100	0.0190801	5.27e-49
Weissbrod-uninf	10 LD-/MAF-/genomic-element-matched	17	0_model_baselineLD-nofunct	0.177211	0.000254253	n/a	n/a	0.66419	0.000231915	n/a	0	n/a	0
Weissbrod-uninf	10 LD-/MAF-/genomic-element-matched	86	1_model_baselineLD	0.364533	0.000439402	0.187322	0	0.801136	0.000201049	0.136946	n/a	0	n/a
Weissbrod-uninf	10 LD-/MAF-/genomic-element-matched	97	2_model_baselineLD+joint	0.372512	0.000441048	0.1953	0.0425914	0.807484	0.000195283	0.143294	7.11e-37	0.0463519	6.01e-107
Weissbrod-uninf	10 LD-/MAF-/genomic-element-matched	150	3_model_baselineLD+marginal	0.381696	0.000442059	0.204484	0.09162	0.805248	0.000201703	0.141059	5.52e-153	0.0300291	4.11e-46
GWAS	10 LD-/MAF-/genomic-element-matched	17	0_model_baselineLD-nofunct	0.154847	6.795e-05	n/a	n/a	0.631941	7.575e-05	n/a	0	n/a	0
GWAS	10 LD-/MAF-/genomic-element-matched	86	1_model_baselineLD	0.19529	8.96987e-05	0.0404431	0	0.677161	7.46106e-05	0.0452195	n/a	0	n/a
GWAS	10 LD-/MAF-/genomic-element-matched	97	2_model_baselineLD+joint	0.195631	9.0761e-05	0.040784	0.00842692	0.675046	7.46835e-05	0.0431043	0.00759776	-0.0467765	3.52e-85
GWAS	10 LD-/MAF-/genomic-element-matched	150	3_model_baselineLD+marginal	0.196146	9.01351e-05	0.0412992	0.0211678	0.67226	7.64938e-05	0.0403188	1.91e-11	-0.108376	0
Farh	most LD-/MAF-/genomic-element-matched	17	0_model_baselineLD-nofunct	0.813921	0.000172307	n/a	n/a	0.642515	0.000192998	n/a	0	n/a	0
Farh	most LD-/MAF-/genomic-element-matched	86	1_model_baselineLD	0.847769	0.000162557	0.0338472	0	0.705781	0.000192577	0.0632659	n/a	0	n/a
Farh	most LD-/MAF-/genomic-element-matched	97	2_model_baselineLD+joint	0.849184	0.000161936	0.0352627	0.0418197	0.707155	0.000191632	0.0646402	7.56e-10	0.0217234	4.41e-07
Farh	most LD-/MAF-/genomic-element-matched	150	3_model_baselineLD+marginal	0.85146	0.00015841	0.0375383	0.109052	0.709215	0.000191762	0.0667002	1.25e-57	0.0542844	6.36e-36
Huang	most LD-/MAF-/genomic-element-matched	17	0_model_baselineLD-nofunct	0.8749	0.000192467	n/a	n/a	0.65434	0.000312866	n/a	0	n/a	0
Huang	most LD-/MAF-/genomic-element-matched	86	1_model_baselineLD	0.904559	0.000164894	0.0296599	0	0.730002	0.00028806	0.0756628	n/a	0	n/a
Huang	most LD-/MAF-/genomic-element-matched	97	2_model_baselineLD+joint	0.903215	0.000165379	0.0283159	-0.0453121	0.727762	0.000289318	0.0734228	9.33e-09	-0.0296045	4.35e-08
Huang	most LD-/MAF-/genomic-element-matched	150	3_model_baselineLD+marginal	0.900742	0.000162724	0.0258424	-0.128707	0.716811	0.000282996	0.0624714	4.48e-59	-0.174344	1.11e-207
Weissbrod	most LD-/MAF-/genomic-element-matched	17	0_model_baselineLD-nofunct	0.620831	0.000381102	n/a	n/a	0.630015	0.00028362	n/a	0	n/a	0
Weissbrod	most LD-/MAF-/genomic-element-matched	86	1_model_baselineLD	0.797397	0.000313192	0.176566	0	0.805098	0.0002239	0.175083	n/a	0	n/a
Weissbrod	most LD-/MAF-/genomic-element-matched	97	2_model_baselineLD+joint	0.807895	0.000305499	0.187063	0.0594533	0.813434	0.000221916	0.18342	5.79e-119	0.0476127	3.79e-142
Weissbrod	most LD-/MAF-/genomic-element-matched	150	3_model_baselineLD+marginal	0.804695	0.000307995	0.183864	0.0413305	0.808918	0.000224304	0.178903	5.49e-60	0.0218178	6.91e-33
Weissbrod-uninf	most LD-/MAF-/genomic-element-matched	17	0_model_baselineLD-nofunct	0.617783	0.000451852	n/a	n/a	0.628317	0.000333344	n/a	0	n/a	0
Weissbrod-uninf	most LD-/MAF-/genomic-element-matched	86	1_model_baselineLD	0.764844	0.000375804	0.147061	0	0.767685	0.000280073	0.139368	n/a	0	n/a
Weissbrod-uninf	most LD-/MAF-/genomic-element-matched	97	2_model_baselineLD+joint	0.780641	0.000353159	0.162858	0.107418	0.77667	0.000273603	0.148353	2.71e-185	0.0644721	1.37e-109
Weissbrod-uninf	most LD-/MAF-/genomic-element-matched	150	3_model_baselineLD+marginal	0.773342	0.000363817	0.155559	0.0577827	0.773247	0.000278036	0.14493	1.6e-57	0.0399121	4.57e-44
GWAS	most LD-/MAF-/genomic-element-matched	17	0_model_baselineLD-nofunct	0.58988	0.000138926	n/a	n/a	0.592209	0.000106956	n/a	0	n/a	0
GWAS	most LD-/MAF-/genomic-element-matched	86	1_model_baselineLD	0.635448	0.000135456	0.0455677	0	0.633447	0.000102997	0.0412379	n/a	0	n/a
GWAS	most LD-/MAF-/genomic-element-matched	97	2_model_baselineLD+joint	0.638122	0.000135563	0.0482421	0.0586908	0.634659	0.000104266	0.0424504	2.97e-43	0.0294032	1.76e-16
GWAS	most LD-/MAF-/genomic-element-matched	150	3_model_baselineLD+marginal	0.636551	0.000135033	0.0466704	0.0241983	0.632934	0.000104025	0.0407249	8.78e-09	-0.0124398	0.00046278
