# Supplementary material for: Improving the informativeness of Mendelian disease-derived pathogenicity scores for common disease
Source: Nat Commun. 2020 Dec 7;11:6258. doi: 10.1038/s41467-020-20087-2 (PMC7721881; doi:10.1038/s41467-020-20087-2)
Supplement: Supplementary file 25 — Supplementary Dataset 22 [file 41467_2020_20087_MOESM25_ESM.xlsx]

## Sheet: Supplementary Data 22
Supplementary Data 22. Summary of fine-mapped SNPs analyzed and results of single-score classification analysis. We report the reference SNP ID (RSID) of four fine-mapped SNP sets and GWAS significant SNPs and their corresponding control SNPs that are found in the reference panel (MAF >= 0.5%). We also report their short description and the number of unique SNPs of 10 matched control SNPs and mos…
SNP sets analyzed	Farh	Huang	Weissbrod	Weissbrod-uninf	GWAS
Trait	21 autoimmuine traits	inflammatory bowel disease	49 UKBB traits, fine-mapped with baseline-LF annotations	49 UKBB traits, fine-mapped with LD/MAF annotations only	various
# unique positive SNPs	7333	3768	1851	1379	14807
# unique control SNPs (10 matched for each positive SNPs)	32326	12160	18230	13653	138184
# unique control SNPs (most LD/MAF/genomic-element matched for each positive SNPs)	5197	2030	1849	1377	14529
Boosted > Published (out of 82 scores; p-val on 2-sample t-test on 1,000 boostrapped standard error)	Farh	Huang	Weissbrod	Weissbrod-uninf	GWAS
AUROC(10 matched)	72	69	77	74	78
AUPRC(10 matched)	71	66	80	80	74
AUROC(most matched)	72	69	77	74	78
AUPRC(most matched)	71	66	80	80	74
Average improvement	Farh	Huang	Weissbrod	Weissbrod-uninf	GWAS
AUROC(10 matched)	0.0408569	0.0375416	0.0798581	0.0742918	0.0444728
AUPRC(10 matched)	0.0200127	0.020489	0.0420954	0.035653	0.0171713
AUROC(most matched)	0.0408569	0.0375416	0.0798581	0.0742918	0.0444728
AUPRC(most matched)	0.0200127	0.020489	0.0420954	0.035653	0.0171713
Fine-mapped SNPs (RSID for SNP sets and 10 most matched / most matched control SNPs that are found in 1000G EUR reference panel)
Farh	Huang	Weissbrod	Weissbrod-uninf	GWAS	Farh.control	Huang.control	Weissbrod.control	Weissbrod_no_functinformed.control	GWAS.control	Farh.control_mostmatched	Huang.control_mostmatched	Weissbrod.control_mostmatched	Weissbrod_no_functinformed.control_mostmatched	GWAS.control_mostmatched
rs4129267	rs2495365	rs3737577	rs2230624	rs13303327	rs12126142	rs4486391	rs2795294	rs56193119	rs813335	rs12126142	rs4486391	rs2795294	rs56193119	rs813335
rs61812598	rs143280171	rs41287280	rs2742946	rs2710889	rs649153	rs138680782	rs2678943	rs138873333	rs12135544	rs12730935	rs1749456	rs151132065	rs12081504	rs2734690
rs12126142	rs7515633	rs11121529	rs146490475	rs6697886	rs12133641	rs1320747	rs2819361	rs76132381	rs150853266	rs4129267	rs4657603	rs2272161	rs536059740	rs475893
rs2228145	rs2147905	rs56193625	rs3737577	rs36066545	rs12730935	rs11264804	rs6699745	rs7519660	rs112461676	rs7527017	rs6691216	rs78442747	rs2795294	rs35742679
rs12133641	rs10910089	rs547364	rs41287280	rs1240716	rs61812598	rs12738361	rs804394	rs138375160	rs58999756	rs649153	rs1555791	rs10888551	rs151132065	rs10911174
rs7512646	rs7550231	rs6664866	rs333947	rs1240697	rs7535453	rs7556558	rs10900376	rs35006651	rs16841138	rs7529229	rs11577783	rs10927462	rs35521511	rs8717
rs7529229	rs10910090	rs17608459	rs2476601	rs28401288	rs6696287	rs6428795	rs7526701	rs72712998	rs3819952	rs7512646	rs1507765	rs12568003	rs2390059	rs6429540
rs2821116	rs2234161	rs333947	rs10494783	rs72634819	rs10797872	rs11264736	rs12089471	rs189809636	rs3819951	rs2821115	rs2257763	rs35521511	rs77109127	rs2072660
rs2821115	rs8725	rs9429767	rs12733073	rs374715536	rs10782646	rs291356	rs6657335	rs188302055	rs9436817	rs2821116	rs4451582	rs4653040	rs116662163	rs369076534
rs2786119	rs6667605	rs3790608	rs3811444	rs1014988	rs10919191	rs703934	rs3795655	rs56015866	rs12749238	rs61817589	rs6672381	rs7522238	rs3765966	rs79755274
rs2786117	rs2985858	rs149765041	rs7572278	rs12044597	rs4129267	rs1749456	rs151132065	rs12081504	rs2734690	rs3122635	rs146090614	rs72724575	rs4233617	rs7546498
rs2786116	rs138680782	rs2476601	rs7578575	rs7546498	rs7527017	rs10910089	rs12735075	rs7515410	rs2734694	rs2786100	rs2985858	rs2390059	rs1881935	rs12044597
rs10801603	rs2477678	rs149711393	rs34338164	rs2295363	rs4537578	rs1555791	rs12753585	rs4656858	rs10914464	rs6664399	rs6667605	rs8192630	rs114821649	rs857147
rs6664399	rs6672381	rs12130298	rs138672815	rs425277	rs1057746	rs6698497	rs55867570	rs3927735	rs3766478	rs10801603	rs10910089	rs60659753	rs139497987	rs11804472
rs3122635	rs1555791	rs77871185	rs78058190	rs377599	rs2015352	rs370786875	rs41270817	rs2275229	rs10923187	rs2821125	rs7550231	rs201073369	rs148333611	rs590367
rs3122636	rs11577783	rs145471785	rs3732378	rs2843152	rs11247933	rs6600673	rs55864969	rs340836	rs202263	rs10924665	rs6695451	rs150132566	rs33966924	rs12562854
rs3771180	rs1974044	rs10923397	rs13063578	rs36096196	rs2282319	rs2016175	rs200671243	rs61247522	rs7519312	rs13431828	rs483181	rs500406	rs9845153	rs2971938
rs72823646	rs61054170	rs10923398	rs1354034	rs2477686	rs859399	rs2094074	rs5744165	rs903911	rs10458467	rs13408569	rs2234161	rs61835989	rs9681728	rs9724646
rs13431828	rs2257763	rs1801133	rs113473633	rs3762444	rs859398	rs61803655	rs113404160	rs1123571	rs2734691	rs3771180	rs3789626	rs56300220	rs139673499	rs2138970
rs13408569	rs2495366	rs34710782	rs114378220	rs2234161	rs4844573	rs9426935	rs45512694	rs9660391	rs2180761	rs72823646	rs913997	rs2478525	rs10514203	rs2257763
rs13408661	rs10797433	rs61730011	rs6955702	rs10797431	rs12048993	rs4657603	rs2272161	rs536059740	rs475893	rs148341125	rs2094074	rs10157422	rs10275018	rs10788882
rs10173081	rs2016175	rs12129705	rs62621812	rs10910095	rs2481094	rs2064067	rs73032787	rs72689536	rs34284493	rs56179005	rs7515633	rs77675285	rs7784072	rs12129508
rs3771175	rs10797434	rs74052928	rs4737010	rs3748817	rs7529229	rs2312232	rs41271651	rs12144164	rs2993710	rs10004898	rs138680782	rs12127616	rs6558873	rs745367
rs10197862	rs4486391	rs35249183	rs117554445	rs3748816	rs10797864	rs2312233	rs1889737	rs145103467	rs2503012	rs13151714	rs10797437	rs7527615	rs56210566	rs10797440
rs7686660	rs4074789	rs2230624	rs4739140	rs2843401	rs10911298	rs2205648	rs1889738	rs184800932	rs500782	rs111528882	rs4074789	rs56193119	rs4427197	rs60070945
rs4485768	rs146090614	rs474247	rs6475611	rs4445406	rs12077208	rs2205649	rs1541252	rs78939464	rs1253235	rs275509	rs3748816	rs7535404	rs10968030	rs4074789
rs4367125	rs4648648	rs112427713	rs11789139	rs4648356	rs10797866	rs972521	rs1541253	rs529050948	rs643928	rs2073644	rs2016175	rs2744682	rs17434833	rs10909839
rs7681219	rs10797439	rs181473381	rs61839660	rs11580768	rs10797867	rs972522	rs1541254	rs11582774	rs17101414	rs2073643	rs4648652	rs528484811	rs17112219	rs12127835
rs28660021	rs4422947	rs11205303	rs113442503	rs12028979	rs10752909	rs972523	rs1541255	rs115567303	rs7532039	rs848	rs10910111	rs1056513	rs148086757	rs705292
rs28496540	rs4073286	rs4970966	rs748113	rs139603701	rs7545564	rs972525	rs4661072	rs143236176	rs7532135	rs381852	rs2764845	rs12127226	rs1061135	rs141156298
rs59799467	rs10797440	rs4845604	rs603424	rs2455101	rs7545584	rs6691216	rs78442747	rs2795294	rs35742679	rs255523	rs10797440	rs4838928	rs10885555	rs10909913
rs57921755	rs10910107	rs61816761	rs61870502	rs5024246	rs7535467	rs146090614	rs56074952	rs2678943	rs36087904	rs255521	rs2843403	rs142814457	rs593005	rs12144338
rs3805236	rs4445406	rs35479618	rs74679312	rs2493298	rs7512646	rs2985858	rs10803212	rs2819361	rs34639471	rs1867509	rs12134342	rs562486057	rs11020154	rs61768148
rs1837253	rs10797438	rs2494663	rs142815441	rs2493296	rs2821115	rs7549792	rs573717771	rs6699745	rs34522599	rs3019884	rs745367	rs12118386	rs3740845	rs56200807
rs2073643	rs10797437	rs72698179	rs61923561	rs2493292	rs2481641	rs3748825	rs75460852	rs804394	rs35955667	rs3019883	rs3828154	rs77192411	rs186595376	rs7518979
rs2073644	rs2094074	rs141845046	rs113736796	rs1181870	rs12044230	rs7532247	rs145119306	rs10900376	rs35642451	rs2980685	rs1952696	rs4648521	rs2306204	rs756538
rs1295686	rs10910111	rs72704117	rs17041439	rs1175550	rs112377407	rs11590688	rs17025426	rs7526701	rs28890279	rs13264915	rs321232	rs148526074	rs12578811	rs12145084
rs20541	rs10910108	rs116100695	rs3184504	rs7531322	rs6425367	rs2477678	rs16849558	rs12089471	rs28503348	rs3802215	rs10797432	rs41269933	rs1635553	rs12405724
rs1295685	rs4278312	rs3856261	rs112348829	rs3007421	rs10753111	rs143280171	rs79797822	rs6657335	rs72896260	rs3019886	rs6667564	rs4839343	rs616283	rs423152
rs848	rs12749591	rs61813324	rs9590390	rs12040340	rs1155229	rs214183	rs61773227	rs3795655	rs34316807	rs1995581	rs1886731	rs10925019	rs1325333	rs12239720
rs847	rs4648652	rs11548200	rs9323612	rs12731208	rs7539247	rs375061957	rs10888551	rs151132065	rs10911174	rs12542825	rs10800007	rs11121662	rs7158255	rs12725767
rs3019885	rs6681973	rs926103	rs11644125	rs10779795	rs7553184	rs214229	rs296523	rs12735075	rs10911175	rs4269571	rs6685655	rs2247213	rs35090620	rs10788884
rs3019883	rs4648658	rs12041331	rs7192652	rs9661802	rs10798432	rs12133923	rs296524	rs12753585	rs3087210	rs3020122	rs10788882	rs7518494	rs7187586	rs11122105
rs3019884	rs2764840	rs77795865	rs9895848	rs6577585	rs2821116	rs11577783	rs296525	rs55867570	rs3087211	rs1505525	rs61836494	rs41285728	rs2215412	rs2235564
rs2047963	rs2764841	rs41273215	rs77234976	rs12735232	rs61817589	rs4648648	rs1043165	rs41270817	rs3087212	rs10103395	rs12750531	rs34381960	rs4128644	rs11122149
rs3019879	rs2843403	rs2022003	rs35850753	rs12128526	rs35577489	rs2803299	rs1804999	rs55864969	rs3021476	rs4242567	rs76224288	rs12743345	rs116515291	rs735943
rs2938861	rs2764845	rs148912436	rs112401631	rs12137398	rs3219472	rs845629	rs3811463	rs200671243	rs10489823	rs10099121	rs2793665	rs41265753	rs112148622	rs12094588
rs1995581	rs10910112	rs2814778	rs3810027	rs2797685	rs1889533	rs6695408	rs6619	rs5744165	rs28756423	rs2938863	rs67717282	rs148615184	rs9962105	rs697689
rs3019886	rs6673993	rs12075	rs413141	rs3766606	rs11545566	rs10925544	rs196433	rs113404160	rs2275930	rs999922	rs12735338	rs10803354	rs3829646	rs7554679
rs3020119	rs4648654	rs34599082	rs34536443	rs4325151	rs928596	rs7532151	rs196434	rs45512694	rs12119860	rs7044412	rs2294889	rs202172249	rs75203827	rs6668846
rs2938863	rs3748817	rs13962	rs35026308	rs80293268	rs3790583	rs11576947	rs10927462	rs35521511	rs8717	rs10975755	rs706388	rs33911350	rs7246376	rs80173058
rs1505525	rs745367	rs2789422	rs4760	rs74865018	rs3791120	rs4442348	rs4661290	rs12023377	rs1284365	rs7026944	rs34466510	rs2995093	rs4806162	rs80278967
rs3020122	rs3828154	rs3557	rs61751862	rs11121129	rs1887812	rs696247	rs4233529	rs11117713	rs2421994	rs10959205	rs12753070	rs55761862	rs150802678	rs6661746
rs2938864	rs10910094	rs9427403	rs34952318	rs76164182	rs12732002	rs1507765	rs12030976	rs12042740	rs1132122	rs1418745	rs9428797	rs4915942	rs55785258	rs144692711
rs2047964	rs2281852	rs2275558	rs259981	rs3795310	rs3122635	rs10127484	rs2182241	rs3753929	rs1691249	rs2095044	rs7554679	rs11539794	rs13039547	rs12144652
rs10099121	rs10910092	rs4233168	rs1893592	rs3765971	rs2821125	rs10797433	rs2802950	rs12048284	rs7524182	rs10443959	rs7533119	rs3820615	rs225358	rs1343520
rs4242567	rs4474198	rs10913200	rs5030672	rs2708632	rs2786103	rs913997	rs2013394	rs12023388	rs1325432	rs76795908	rs7522911	rs567166771	rs79109585	rs2708630
rs4269571	rs3748816	rs79485039	rs1569419	rs301795	rs1337168	rs2803349	rs12741132	rs61831566	rs3827726	rs55854511	rs4908724	rs11803863	rs12118649	rs301796
rs2381416	rs867436	rs3795503	rs11121012	rs301793	rs1337167	rs4341393	rs599873	rs11206916	rs6666101	rs577186449	rs12745223	rs28705211	rs142790749	rs11580417
rs2095044	rs942824	rs1779799	rs11121529	rs159960	rs2786101	rs291357	rs4630124	rs67356722	rs16855045	rs4081578	rs72634258	rs77242917	rs2272161	rs11118232
rs928412	rs1886731	rs144712473	rs75446219	rs115109046	rs2786100	rs11120766	rs12568003	rs2390059	rs6429540	rs7130588	rs12140284	rs58150371	rs114983477	rs71635905
rs928413	rs2227313	rs78444298	rs17853159	rs301806	rs2786116	rs12057226	rs7527714	rs1413426	rs16835219	rs7927997	rs35675666	rs56276182	rs41304163	rs301805
rs1888909	rs10797431	rs17531405	rs76432764	rs301807	rs17031716	rs115138530	rs72752160	rs36124273	rs7543904	rs7926914	rs367481	rs34064091	rs2878595	rs301799
rs7848215	rs6701238	rs10917477	rs150448650	rs301799	rs10924665	rs2257763	rs4949180	rs1043657	rs946958	rs114408744	rs404381	rs11118715	rs75067243	rs301807
rs992969	rs6670198	rs10494783	rs149711393	rs172531	rs2786117	rs10863991	rs61835464	rs2228567	rs6676281	rs772921	rs17523802	rs77109127	rs8192630	rs301801
rs3939286	rs36016881	rs12733073	rs12041331	rs11581328	rs6664399	rs12091826	rs34408093	rs11161830	rs10803328	rs61938963	rs4908889	rs116662163	rs7518494	rs650999
rs10508372	rs67717282	rs1434282	rs77795865	rs1884352	rs2622858	rs12142639	rs56250311	rs2296225	rs6663699	rs61938962	rs3908802	rs1592189	rs41285728	rs11121212
rs11255979	rs60094536	rs35383942	rs41273215	rs7526171	rs2615975	rs12142733	rs147182101	rs2307492	rs10789449	rs10876866	rs12563704	rs34903276	rs34381960	rs1934138
rs10905488	rs111875777	rs1022463	rs2789422	rs4908776	rs77269484	rs11800001	rs55745762	rs78427303	rs397559	rs705705	rs161800	rs35489138	rs2995093	rs11121685
rs7922491	rs12750531	rs239980	rs3557	rs12752838	rs10801603	rs10908525	rs61584130	rs16844498	rs9660387	rs2456973	rs307370	rs12131092	rs55761862	rs10797066
rs7130588	rs2294889	rs147176673	rs7539542	rs79412885	rs4399192	rs10908526	rs35521511	rs77109127	rs2072660	rs7973405	rs7517357	rs143843554	rs4590622	rs2365713
rs6592645	rs12735338	rs7539542	rs9326600	rs658997	rs9662870	rs1409055	rs12023377	rs58254477	rs9851	rs1880699	rs7523442	rs4590622	rs6657751	rs1637931
rs7926914	rs12727642	rs17534202	rs41315846	rs12760882	rs6689552	rs11209909	rs11117713	rs79389153	rs11247957	rs11051353	rs6426833	rs585103	rs320826	rs7532000
rs7927894	rs10489450	rs61851769	rs11204523	rs11121380	rs6692580	rs4451582	rs12042740	rs116666453	rs1055323	rs34415530	rs3820328	rs12033362	rs3820011	rs568416707
rs7927997	rs72634258	rs10494964	rs4925750	rs17393468	rs13431828	rs9426938	rs3753929	rs12060734	rs9308481	rs111623761	rs3806310	rs12034594	rs2999460	rs72701942
rs1701704	rs12736494	rs80025148	rs146859437	rs1815614	rs76102705	rs1062090	rs12048284	rs3902857	rs586719	rs12914125	rs72733401	rs12746212	rs139991880	rs28669777
rs2456973	rs7539255	rs17048367	rs655029	rs9662255	rs73920010	rs7796	rs12023388	rs12561948	rs2296758	rs113165810	rs1534946	rs1023189	rs12614394	rs9729149
rs61938962	rs17367289	rs72742475	rs1861435	rs12561781	rs112533309	rs1127091	rs61831566	rs75209795	rs515826	rs62020854	rs113935720	rs139064859	rs1168	rs6540812
rs61938963	rs3766606	rs10917021	rs11125553	rs4240895	rs2900811	rs6700115	rs11206916	rs41267389	rs868512	rs62023086	rs11581607	rs1985270	rs6721756	rs10754416
rs34415530	rs35223180	rs2642438	rs7349311	rs7524908	rs72878148	rs1139620	rs67356722	rs1270	rs10753763	rs34753162	rs34141181	rs8533	rs56262258	rs4846198
rs705704	rs34501555	rs17850677	rs76036957	rs4846204	rs111634163	rs571848	rs4653040	rs116662163	rs369076534	rs1532745	rs12566809	rs41302549	rs41286003	rs997482
rs772921	rs12745223	rs61830291	rs36093393	rs112682076	rs11688069	rs489941	rs10914956	rs140076831	rs72749320	rs11634793	rs4846782	rs2246105	rs61669219	rs182770070
rs1702877	rs71639211	rs72865212	rs114192718	rs17401966	rs2670753	rs491623	rs74137809	rs189365799	rs58968791	rs744910	rs1004820	rs17701179	rs71437291	rs17401924
rs2640564	rs12748993	rs79364962	rs7585866	rs616488	rs7571984	rs6672381	rs61824765	rs184078807	rs58686566	rs503751	rs142375896	rs970898	rs11894982	rs10922542
rs7302200	rs12753070	rs6696074	rs1047891	rs142020459	rs13408569	rs55817373	rs9659829	rs151231315	rs2389206	rs4795399	rs111296093	rs12143440	rs12464423	rs76726152
rs10876866	rs34823376	rs697852	rs62182760	rs10746495	rs13408661	rs6684815	rs77283968	rs149357553	rs2389207	rs4985761	rs76233870	rs1113982	rs115418330	rs6658073
rs1689510	rs34466510	rs238763	rs17572109	rs6687430	rs10173081	rs10890055	rs56155432	rs144628240	rs2389208	rs56750287	rs78865162	rs3861929	rs12464670	rs498952
rs11071559	rs34196683	rs35001652	rs78909033	rs284273	rs72815573	rs11210400	rs111299068	rs187701347	rs75030460	rs11557466	rs76436269	rs9429609	rs11904671	rs67581023
rs10519067	rs17523802	rs1329125	rs7618405	rs17035390	rs56110893	rs815726	rs74662673	rs185171982	rs4839172	rs9904474	rs12563505	rs1050316	rs62279394	rs138001061
rs10519068	rs4908724	rs72632294	rs17825630	rs2242288	rs9677596	rs815729	rs55829395	rs192414940	rs10128010	rs11651596	rs78917656	rs112585574	rs1552498	rs75738199
rs34753162	rs161802	rs12117927	rs56106611	rs61776295	rs10496093	rs10797434	rs7522238	rs3765966	rs79755274	rs8069176	rs144784348	rs7544851	rs9852518	rs61829760
rs34986765	rs1883679	rs2229297	rs9842051	rs143353512	rs72819212	rs10753622	rs2881866	rs1141070	rs12025169	rs12485218	rs115776568	rs61734920	rs7630538	rs77302518
rs11071557	rs12730860	rs2742946	rs3775065	rs284262	rs17008940	rs10799936	rs1394448	rs749902	rs12029456	rs6008831	rs34017352	rs12081504	rs17132038	rs544722
rs11639084	rs28624	rs1414660	rs362312	rs59304342	rs4387777	rs2147905	rs1506948	rs1776148	rs2803290	rs5760796	rs76196519	rs71510947	rs76600567	rs60449700
rs744910	rs2050198	rs4149909	rs62291089	rs17035646	rs3771180	rs112247516	rs1848140	rs1764390	rs10919387	rs3761485	rs79193421	rs41304151	rs3806777	rs9434837
rs11634793	rs35675666	rs7535528	rs150414227	rs880315	rs72823646	rs4847257	rs17393012	rs2281959	rs11184221	rs139032	rs143756921	rs835435	rs78653213	rs11207849
rs10152544	rs6577459	rs41315846	rs35978636	rs34071855	rs148341125	rs2495365	rs7512970	rs951781	rs7542410	rs5748952	rs10916013	rs320826	rs141515730	rs11208309
rs11078927	rs397349	rs11204523	rs45608936	rs12046278	rs62194157	rs2172795	rs1857948	rs2480714	rs9662595	rs713741	rs60041079	rs3820011	rs113894762	rs7519746
rs11078928	rs7522911	rs4925750	rs115495303	rs12565727	rs111677686	rs649101	rs906270	rs61760836	rs112283380	rs1807520	rs61828295	rs2999460	rs115055405	rs4912181
rs4795399	rs225120	rs1339847	rs35188965	rs2095921	rs201834336	rs649639	rs7545424	rs2810008	rs35710136	rs7290176	rs6683455	rs35227129	rs13170328	rs72644043
rs2305480	rs161800	rs3811444	rs2853677	rs6696575	rs11124988	rs6667605	rs72724575	rs4233617	rs7546498	rs4839487	rs6684024	rs3765966	rs2261050	rs112115136
rs11078926	rs419390	rs4335411	rs10940072	rs7542053	rs4832024	rs7550231	rs114579722	rs832326	rs2180311	rs72936853	rs4655689	rs10493962	rs28820	rs6696575
rs12939832	rs12563704	rs9438876	rs10059128	rs7542354	rs12477879	rs182366	rs151027964	rs10191936	rs6664664	rs55840728	rs2863203	rs4927186	rs6866903	rs72868197
rs8069176	rs441597	rs188468174	rs140216208	rs9430161	rs148527999	rs6695451	rs191236813	rs7579334	rs9786942	rs4851600	rs7413165	rs146260682	rs191660699	rs11584506
rs12949100	rs12757968	rs1043879	rs7722711	rs1884429	rs11685462	rs12741974	rs145488167	rs13417181	rs34849348	rs72669177	rs148626770	rs1058405	rs151861	rs11121702
rs2284033	rs441467	rs563437995	rs34968964	rs2791655	rs10197085	rs12727433	rs189593229	rs73995114	rs61422524	rs17389644	rs4655690	rs75007311	rs72824990	rs113570130
rs228957	rs34157438	rs75446219	rs34950321	rs2791643	rs56179005	rs1175161	rs186661736	rs6751597	rs34166899	rs62310873	rs11801083	rs114983477	rs2306764	rs142330217
rs228954	rs6426833	rs35184161	rs34592828	rs184689679	rs72823669	rs1175132	rs150732317	rs58129342	rs66701417	rs56313700	rs2180296	rs112734557	rs2405875	rs12039509
rs228960	rs7523442	rs11113	rs114694170	rs75077113	rs72819230	rs1175160	rs113554984	rs6726044	rs12040325	rs72687029	rs4655688	rs1056515	rs75226414	rs2076657
rs228953	rs3806308	rs114165349	rs4705336	rs2300092	rs145573519	rs1175159	rs78284629	rs11891756	rs7529918	rs2882314	rs9425316	rs191993992	rs183666382	rs2235179
rs228955	rs10917548	rs41284294	rs6556405	rs4845875	rs7594734	rs1175134	rs2390059	rs1881935	rs12044597	rs45610037	rs2995541	rs7531012	rs7380947	rs56300220
rs228965	rs10917547	rs1569419	rs34192428	rs1801133	rs72823677	rs1175129	rs1413426	rs7579475	rs857147	rs2276326	rs2390059	rs12118649	rs1574197	rs17037388
rs228963	rs3806306	rs74340846	rs141301223	rs17037390	rs7559099	rs1175128	rs36124273	rs1438142	rs857148	rs17454584	rs12144326	rs77272091	rs192138885	rs61825227
rs2543537	rs12128452	rs1175550	rs4714633	rs17367504	rs61035060	rs483181	rs1043657	rs1438143	rs3768258	rs77229041	rs12743267	rs12145084	rs2819974	rs7555435
rs228966	rs3806310	rs146617729	rs111233681	rs3753584	rs10004898	rs7518594	rs2228567	rs7569693	rs1057738	rs28520436	rs3003466	rs150367049	rs115942465	rs10927036
rs72702813	rs3820333	rs3917932	rs35548455	rs56153133	rs10015501	rs4926698	rs11161830	rs178142	rs1053407	rs1690584	rs1217423	rs164190	rs8192622	rs41275494
rs72702900	rs3820328	rs12408993	rs79874964	rs55892892	rs10017453	rs1396549	rs2296225	rs10469670	rs10782824	rs10894226	rs11552588	rs76698238	rs735775	rs5066
rs759382	rs4655215	rs4634868	rs2817441	rs12744757	rs11732296	rs4846302	rs2307492	rs12476465	rs10754258	rs11236791	rs3813803	rs13374908	rs907836	rs1903140
rs759381	rs10799838	rs1846158	rs6796	rs198379	rs28850061	rs1215500	rs78427303	rs2284676	rs6701077	rs7126418	rs1217400	rs1999795	rs12706405	rs6668659
rs17389644	rs11581607	rs12731981	rs1731993	rs12406089	rs4367125	rs558248	rs16844498	rs10210408	rs4540651	rs1617331	rs7536189	rs14008	rs886968	rs1318408
rs72669177	rs113935720	rs12037805	rs6975767	rs12569355	rs7681219	rs489408	rs8192630	rs114821649	rs4655899	rs310043	rs6427618	rs11165966	rs334503	rs1999594
rs72669153	rs11209026	rs17853159	rs139141690	rs12085006	rs28431796	rs4649563	rs61730132	rs3738888	rs11804472	rs8044943	rs34772809	rs41304163	rs188406606	rs4345834
rs17454584	rs2019262	rs76894965	rs342293	rs4240897	rs28660021	rs7535532	rs61749272	rs61995721	rs61780562	rs62052238	rs505629	rs4311947	rs342294	rs12043374
rs1383046	rs7517847	rs1679971	rs3918226	rs1201113	rs28496540	rs2234161	rs116550976	rs75522866	rs34559878	rs28397663	rs6425017	rs2050120	rs587674136	rs56193119
rs45610037	rs11576518	rs11591147	rs79425047	rs2230624	rs13151714	rs3789626	rs143992266	rs116578731	rs74877653	rs35587648	rs7535292	rs17129563	rs141796238	rs13375481
rs72669185	rs2863210	rs7552841	rs7814758	rs2487628	rs72639082	rs7533963	rs41271967	rs61747275	rs77665022	rs35073649	rs12564795	rs11560826	rs5011685	rs6687034
rs1127348	rs41313262	rs499883	rs6993770	rs6693417	rs13139088	rs1475078	rs41264479	rs55849827	rs12126058	rs180058	rs4656956	rs12079724	rs11574317	rs10918609
rs56313700	rs13376554	rs778387	rs149597313	rs545634	rs4690713	rs12028008	rs41313377	rs34650613	rs12124849	rs373740980	rs6677252	rs10858046	rs143973551	rs6429432
rs12295535	rs77258390	rs12140153	rs61751937	rs12562037	rs28623359	rs11805113	rs35640285	rs56070638	rs12129663	rs9910206	rs4656953	rs15396	rs41273396	rs2297760
rs77229041	rs114370420	rs670318	rs72758878	rs144878061	rs4077294	rs61811024	rs114792430	rs35487251	rs12145066	rs28406364	rs34067571	rs79303505	rs187451382	rs11161746
rs28520436	rs115776568	rs114269697	rs60757417	rs1042010	rs4076451	rs10910090	rs60659753	rs139497987	rs11102825	rs28412876	rs17387157	rs56040765	rs78396209	rs72865184
rs74688172	rs78917656	rs35660507	rs467369	rs72865183	rs66633688	rs11161667	rs78618975	rs144211760	rs590367	rs2257818	rs7546907	rs112384891	rs10756974	rs2490271
rs77190366	rs117282985	rs983034	rs118033845	rs3820068	rs113132157	rs10753629	rs57077025	rs11127341	rs696094	rs1291209	rs1914506	rs2886443	rs55861950	rs7539126
rs56403503	rs76436269	rs17130569	rs7069533	rs4645995	rs4234884	rs214186	rs68174929	rs114500571	rs61827525	rs1291205	rs2297559	rs113332903	rs3125093	rs115686378
rs12270539	rs12566159	rs7554551	rs10761731	rs77808099	rs7686660	rs559257265	rs2295614	rs111274560	rs10753257	rs2257440	rs2039415	rs11119867	rs7098181	rs1590784
rs7110818	rs78377598	rs11121012	rs1328599	rs2104038	rs111528882	rs214220	rs41264463	rs149104893	rs945394	rs1048665	rs2274908	rs142790749	rs1711845	rs12081206
rs61893460	rs117633859	rs34517439	rs75522380	rs938295	rs7661234	rs7515633	rs2379147	rs187953539	rs558475	rs35201382	rs2274907	rs4654180	rs185615717	rs61782190
rs7126418	rs78597810	rs41313381	rs1933963	rs6701290	rs10014290	rs10797437	rs75468706	rs115964277	rs11575883	rs6010620	rs10789216	rs111751804	rs1655626	rs7542369
rs11236791	rs78865162	rs116284479	rs146605626	rs698891	rs10805166	rs10910107	rs4659365	rs17437968	rs263526	rs2297441	rs12409609	rs116228061	rs41306403	rs1584252
rs11236797	rs34017352	rs80293268	rs10886430	rs1572381	rs936595	rs4445406	rs115090821	rs112773030	rs61849057	rs3120662	rs2002939	rs80173058	rs55692732	rs11260936
rs2212434	rs12561798	rs11581328	rs11601507	rs1497406	rs1479774	rs10910108	rs201073369	rs148333611	rs1535769	rs2338555	rs3820094	rs650999	rs57253324	rs61769780
rs2041733	rs12563505	rs76432764	rs3824949	rs6676143	rs936594	rs4278312	rs41272475	rs11674853	rs12562854	rs1858482	rs4656957	rs2878595	rs1131677	rs9439631
rs11645657	rs6693659	rs305465	rs719152	rs61769779	rs11729824	rs4422947	rs41308405	rs78174030	rs6659223	rs3126089	rs7527200	rs12067469	rs17227935	rs1752214
rs16948048	rs12568393	rs138805281	rs10896024	rs11260765	rs4832895	rs4073286	rs111529228	rs74999639	rs12402345	rs2881691	rs867599	rs149140682	rs555653	rs11586412
rs35073649	rs12564219	rs12032393	rs2511241	rs78886584	rs10014867	rs10797438	rs16832565	rs11899634	rs11209103	rs3937459	rs10910420	rs2275875	rs541013676	rs2284748
rs7207729	rs17129680	rs150448650	rs73000929	rs79150293	rs275509	rs12046118	rs146972484	rs13002048	rs597479	rs72837842	rs1891248	rs75067243	rs111941440	rs6674491
rs6504608	rs117301158	rs79412885	rs7949566	rs2284746	rs7717113	rs10797439	rs78889849	rs4671097	rs12120144	rs72837840	rs1846223	rs2365713	rs752807	rs4658307
rs35587648	rs115009271	rs150649461	rs34038797	rs55750792	rs10050360	rs1831641	rs75467696	rs870312	rs35142204	rs60011812	rs12139150	rs76173360	rs7488998	rs2231198
rs112502960	rs12751814	rs11540832	rs216311	rs9435733	rs10050427	rs4074789	rs62622370	rs115074467	rs35198947	rs4088714	rs7551957	rs61798708	rs216310	rs12045245
rs12952581	rs11465810	rs945631	rs79879554	rs2076603	rs370524	rs3748816	rs74127419	rs17197779	rs4839516	rs2717873	rs267673	rs373598954	rs73151033	rs2240338
rs35317317	rs1358749	rs9442571	rs76639840	rs11585357	rs11950501	rs4648658	rs150132566	rs33966924	rs4488019	rs10272575	rs2065553	rs79570255	rs188847353	rs117808417
rs12953014	rs6684024	rs67551275	rs11168254	rs2240339	rs13187841	rs33943686	rs146358566	rs35070271	rs2971938	rs10951034	rs76402492	rs76821031	rs145190120	rs76499709
rs28406364	rs6683455	rs11190141	rs35979828	rs79889094	rs1673947	rs12069239	rs139294803	rs2293373	rs72711144	rs7793386	rs28696219	rs7082802	rs17473113	rs10799809
rs28412876	rs1358748	rs151053941	rs10876550	rs78116078	rs11749828	rs2275155	rs17778478	rs73003074	rs12132534	rs10266726	rs4657057	rs74661743	rs1166232	rs143596860
rs909341	rs4655690	rs73342355	rs1716505	rs4912085	rs835123	rs7417769	rs12746216	rs73064822	rs11582151	rs4236317	rs12080061	rs12411816	rs7953914	rs10917469
rs2297441	rs2180296	rs603424	rs73203845	rs1472565	rs2073644	rs2296227	rs187732832	rs3762719	rs1539622	rs6967018	rs61695371	rs10885555	rs148070212	rs11118715
rs2257440	rs10889665	rs41310284	rs11553699	rs10799824	rs12522178	rs2298014	rs548078825	rs12639607	rs4847320	rs2965079	rs553630	rs61865036	rs73056073	rs7417670
rs1291205	rs7534570	rs1933963	rs76900683	rs10917477	rs55794239	rs4648562	rs115796168	rs156265	rs4970798	rs7806718	rs72633684	rs1655626	rs77374501	rs732385
rs2258056	rs4655689	rs3915773	rs544012	rs61740466	rs12520012	rs1065771	rs116320185	rs4831	rs4655166	rs28458463	rs11540016	rs67992621	rs9550568	rs72733401
rs3208008	rs6588247	rs7909791	rs729184	rs12408663	rs4443425	rs4648652	rs185613087	rs1385816	rs10746515	rs6965630	rs143031547	rs4462223	rs61749972	rs3820328
rs1291206	rs4655688	rs3896224	rs2816609	rs4655215	rs4866813	rs2764845	rs500406	rs9845153	rs12754196	rs1397602	rs4916283	rs9787523	rs2735832	rs7523442
rs1291207	rs2863203	rs146605626	rs7170637	rs3806308	rs7720165	rs2843403	rs474568	rs1812075	rs9724646	rs878860	rs68143871	rs41306403	rs143810699	rs2935540
rs2257885	rs11801083	rs7903146	rs12593477	rs6426833	rs11739665	rs2764841	rs473647	rs2874180	rs10802937	rs3911598	rs6704109	rs35198068	rs72761233	rs201407291
rs1291209	rs10127763	rs7080536	rs11071720	rs501108	rs10805672	rs2764840	rs12404600	rs2082173	rs2494631	rs7947377	rs12021711	rs41291464	rs1201690	rs12031023
rs3126085	rs10889667	rs1801253	rs16953475	rs4654873	rs9790987	rs6681973	rs7546699	rs2217456	rs4648635	rs2615936	rs12403628	rs10175	rs8043311	rs4654724
rs3126088	rs12041056	rs118033845	rs138843544	rs4654874	rs2073643	rs10752749	rs61772910	rs1367371	rs11120694	rs10750585	rs12047983	rs55861950	rs76109701	rs61781078
rs3126089	rs2015501	rs7069533	rs11638477	rs10737452	rs10058001	rs745367	rs12032305	rs1430605	rs12562080	rs7115223	rs2762894	rs3125093	rs6496568	rs116029970
rs1858482	rs2476601	rs10886430	rs149039920	rs3767247	rs7723202	rs3828154	rs71669438	rs11708183	rs17236050	rs2918306	rs61777352	rs55692732	rs72757703	rs6664532
rs3126092	rs6679677	rs11257655	rs151234	rs115048780	rs247243	rs3748817	rs11807906	rs9825799	rs2477689	rs2967684	rs12037853	rs1338427	rs17689723	rs12128470
rs3126095	rs1217382	rs7896881	rs79255258	rs10916951	rs247241	rs10910111	rs35840513	rs9845679	rs10864654	rs2918302	rs79272738	rs915263	rs7198644	rs12125331
rs2271404	rs1217393	rs845084	rs12445050	rs12131134	rs1820050	rs6667564	rs61835989	rs9681728	rs7526969	rs2918301	rs4916285	rs10886198	rs35206862	rs28460227
rs72837860	rs1746860	rs2362501	rs1071644	rs212526	rs6595861	rs6701238	rs10888415	rs7641327	rs2138970	rs4499342	rs10912488	rs6602832	rs7194136	rs4949913
rs72837840	rs1217400	rs61870502	rs11861335	rs12737859	rs848	rs6670198	rs241230	rs2164629	rs1341290	rs62214554	rs2488398	rs593005	rs11861948	rs4431869
rs72837842	rs971173	rs117413221	rs7200905	rs1976403	rs255521	rs10797440	rs1418998	rs9837653	rs1341289	rs16999165	rs2488397	rs112622752	rs200494942	rs7516523
rs12634229	rs1217401	rs1133400	rs56337033	rs4654748	rs749098	rs4648659	rs2820463	rs6771130	rs34238669	rs77771672	rs16841912	rs10794567	rs200302470	rs34371486
rs4722404	rs1217423	rs12258967	rs553749201	rs1106357	rs6871276	rs12134342	rs316951	rs35004110	rs1935037	rs2483677	rs16841904	rs11245481	rs77711855	rs10799700
rs4719784	rs11264305	rs4332427	rs148884808	rs12132412	rs75693347	rs7537787	rs7550992	rs9838250	rs1518040	rs7518139	rs188827822	rs12245106	rs117677724	rs5010926
rs10951034	rs11264304	rs11014285	rs191010498	rs10799701	rs139791835	rs11161713	rs17569410	rs73091728	rs12031361	rs2056417	rs10922215	rs7904418	rs9893338	rs2843129
rs10272575	rs11589479	rs113442503	rs11082304	rs1697421	rs6898185	rs12118004	rs12144391	rs1911152	rs1539047	rs2506880	rs200719458	rs148086757	rs732109	rs4915846
rs10272700	rs4745	rs10826579	rs17758695	rs1256335	rs6872293	rs17405097	rs241231	rs6763266	rs12408037	rs2480785	rs6702533	rs4522082	rs78157774	rs11421
rs4719786	rs4390169	rs947091	rs9951002	rs1767447	rs6873178	rs4474198	rs56300220	rs139673499	rs17163816	rs13416555	rs12724239	rs2765685	rs111575111	rs2644596
rs6967018	rs4971077	rs3740237	rs145875564	rs2242420	rs1904172	rs1952696	rs3904492	rs140247144	rs2257763	rs10174949	rs12748009	rs11592205	rs150647943	rs1358714
rs4236317	rs6427553	rs1510593	rs657693	rs55722102	rs381852	rs9787377	rs3813609	rs45488400	rs10863991	rs2083576	rs1408668	rs34094881	rs4798110	rs12060093
rs10951035	rs3818724	rs1274475	rs4807440	rs1318236	rs1363405	rs6684081	rs1128918	rs144815524	rs12091826	rs6741811	rs1065489	rs10823357	rs12972410	rs829401
rs6461825	rs6658416	rs61828723	rs12974537	rs829375	rs444527	rs2065188	rs2285215	rs187630553	rs12142639	rs34354920	rs2779415	rs111350722	rs2124088	rs10493008
rs6965630	rs1333062	rs7908745	rs12979014	rs829402	rs382402	rs6695378	rs1143390	rs145279208	rs12142733	rs1010658	rs2042097	rs2295933	rs11084337	rs4925773
rs28458463	rs6703406	rs34130368	rs8106212	rs17423390	rs6875902	rs6696429	rs1921	rs148393989	rs11800001	rs10931525	rs4316387	rs61874173	rs201669997	rs6604725
rs878860	rs34067571	rs7909927	rs28377676	rs2473290	rs325874	rs2312228	rs12123698	rs115321459	rs10908525	rs11674302	rs67236816	rs1927161	rs2074513	rs34900906
rs1397602	rs4656958	rs112772467	rs35601737	rs3765350	rs13180243	rs2312229	rs6670984	rs150206317	rs10908526	rs11692065	rs2477077	rs147019873	rs62129666	rs55938609
rs12787269	rs3766356	rs41274050	rs28366013	rs2235529	rs1131809	rs321232	rs11264498	rs71606261	rs1409055	rs78545931	rs2506878	rs76956014	rs12460152	rs12042083
rs7947377	rs17387157	rs61849823	rs77808283	rs56318008	rs2228112	rs671266	rs2478525	rs10514203	rs11209909	rs12476153	rs235477	rs57933561	rs150793448	rs549430486
rs3911598	rs4656955	rs1159798	rs2303149	rs7519889	rs27434	rs635754	rs12033864	rs150519370	rs10788882	rs1583792	rs1775448	rs11251800	rs8100676	rs17701179
rs7928841	rs7532133	rs74394067	rs35959395	rs3971300	rs255523	rs1937433	rs7551769	rs10051982	rs2131921	rs962210	rs1416343	rs78712322	rs202031784	rs350194
rs4421735	rs6667400	rs11002936	rs203710	rs72865212	rs255522	rs2186120	rs10494939	rs10052127	rs3754245	rs35062652	rs2494037	rs17662822	rs61741679	rs970898
rs4312054	rs2039415	rs12722502	rs17561351	rs142072330	rs153957	rs2503185	rs11209178	rs111531999	rs2762699	rs2049218	rs4512681	rs150832287	rs539184814	rs2744724
rs479844	rs3766359	rs61839660	rs11667509	rs79364962	rs29664	rs7519259	rs11802918	rs4580760	rs3120971	rs9864554	rs12746352	rs17112219	rs10411508	rs2870445
rs10791824	rs3766357	rs10826337	rs67113555	rs2473248	rs166247	rs10920583	rs11587727	rs4921252	rs12125786	rs73192661	rs10916640	rs313446	rs7250572	rs17317691
rs2164983	rs2297559	rs10761731	rs11696739	rs12755933	rs847	rs10797432	rs12035786	rs76688984	rs533738	rs62287366	rs71631901	rs7098181	rs236140	rs12756188
rs2967673	rs7524351	rs17476364	rs140840556	rs12741884	rs255527	rs4511075	rs12132356	rs750585	rs2131922	rs4686955	rs10922225	rs1149701	rs77505761	rs35406187
rs1473280	rs12409609	rs2305196	rs200891	rs12737805	rs255526	rs12138541	rs4636470	rs115333889	rs2258734	rs2030516	rs112016464	rs9971143	rs169271	rs12144236
rs1473281	rs2274909	rs748113	rs156355	rs12742784	rs112188433	rs12138561	rs10157422	rs10275018	rs10802797	rs7613192	rs111789828	rs1061135	rs159501	rs34414754
rs2967675	rs2274907	rs3747869	rs17322191	rs10917220	rs80241583	rs10909879	rs41274528	rs969950	rs12129508	rs56046601	rs12132349	rs11818724	rs6081951	rs11802513
rs2967676	rs2274905	rs7919533	rs79951077	rs7524102	rs1295686	rs10909880	rs60362998	rs10224640	rs12567079	rs111245138	rs12132298	rs9418387	rs941425	rs4649014
rs2967677	rs6427551	rs117246174	rs17726337	rs34920465	rs1295685	rs2852642	rs865443	rs2915125	rs7554132	rs9861677	rs61837691	rs184836546	rs6142684	rs3845520
rs2918307	rs10908808	rs1250553	rs13039273	rs34553872	rs1867509	rs2564855	rs2275831	rs28623252	rs79289466	rs4833096	rs11240411	rs1380444	rs6071471	rs6682560
rs2918308	rs2274908	rs11813368	rs185799410	rs12568930	rs2047963	rs2852643	rs1891941	rs28633676	rs12142319	rs61203457	rs3762374	rs72775101	rs117803469	rs3820290
rs2918309	rs6671490	rs116052829	rs140943896	rs6684375	rs11783118	rs409018	rs10797347	rs1562028	rs6426848	rs10000398	rs146617619	rs12761567	rs45534540	rs627304
rs7253377	rs6427550	rs11255753	rs6011229	rs34963268	rs3019883	rs1929860	rs35273427	rs6961085	rs17367032	rs13151048	rs35729515	rs4745788	rs2427025	rs61777134
rs2967678	rs4656953	rs664706	rs1059196	rs6680369	rs3019884	rs2009578	rs3138150	rs62489075	rs17367081	rs59867199	rs12760267	rs1583522	rs7078	rs16860685
rs2918302	rs11578752	rs72782676	rs148328786	rs10799778	rs4058404	rs2075569	rs74809741	rs141248621	rs34686161	rs72669172	rs34873729	rs79750541	rs148351517	rs3218160
rs2967684	rs6427552	rs12413578	rs74340846	rs137993948	rs2980685	rs1886731	rs77675285	rs7784072	rs1579807	rs35400056	rs2609359	rs12220873	rs77272091	rs2502987
rs4499342	rs2274910	rs12411618	rs12731981	rs11578046	rs6990354	rs2494167	rs149972946	rs143118835	rs745367	rs11729811	rs12118735	rs56739897	rs14008	rs11590591
rs2918301	rs3820094	rs72815139	rs6696074	rs1738475	rs1995581	rs10800007	rs72729374	rs41273975	rs3828154	rs72669165	rs1010435	rs79138092	rs12143440	rs45596637
rs2967685	rs4656956	rs7916334	rs1260326	rs680386	rs2614733	rs4987391	rs55761633	rs76518630	rs4474198	rs45605540	rs6702344	rs566372607	rs1799810	rs114141084
rs11670067	rs4656957	rs1328599	rs1430083	rs1077514	rs1343767	rs4656808	rs56383986	rs17145468	rs10752749	rs7693745	rs235876	rs1711845	rs12465747	rs1258008
rs61154119	rs7411035	rs75522380	rs6706140	rs6684709	rs6997704	rs6426454	rs17094561	rs137995680	rs2764845	rs7725052	rs11589573	rs185615717	rs11888000	rs11249169
rs16999165	rs2236515	rs17849148	rs10048745	rs6424115	rs3019885	rs482571	rs34446943	rs16875355	rs2843403	rs7720838	rs235882	rs1153798	rs56033561	rs957828
rs62214554	rs1801274	rs1172955	rs12052715	rs7552167	rs12156222	rs58844809	rs7554127	rs17161483	rs2764841	rs6891632	rs657436	rs11017223	rs3220814	rs77665761
rs12625233	rs4657041	rs1890966	rs116778355	rs41268753	rs2118436	rs6697891	rs77521195	rs111503085	rs2764840	rs831835	rs61827165	rs4391761	rs370011312	rs12035608
rs2056417	rs6671847	rs7934276	rs114266592	rs143916866	rs2436142	rs67747160	rs368822756	rs34093649	rs6681973	rs6890109	rs11119564	rs4755832	rs75944616	rs4927186
rs1411402	rs7551957	rs604723	rs62240975	rs6686889	rs2436140	rs942824	rs12127616	rs6558873	rs10910111	rs13274471	rs6702254	rs2200614	rs6763138	rs10794666
rs2483677	rs12139150	rs17647207	rs79287178	rs4601530	rs2665930	rs648322	rs56153247	rs7831529	rs10797440	rs7839678	rs9438888	rs35420992	rs535745559	rs1005733
rs2480785	rs6658353	rs17298829	rs78565404	rs12135380	rs2614732	rs61765362	rs6676479	rs9773692	rs4648658	rs6473223	rs111884754	rs61463092	rs544325853	rs61766679
rs616402	rs145248688	rs117706710	rs6141	rs9438874	rs2665929	rs6685655	rs649419	rs13271843	rs12069239	rs35057172	rs77101426	rs116897071	rs1163750	rs146260682
rs617728	rs2199170	rs719152	rs6142	rs2282718	rs2665927	rs383863	rs648883	rs10110805	rs33943686	rs6476290	rs77059113	rs17227935	rs111328711	rs7528484
rs2506880	rs140315354	rs7932891	rs1455942	rs9438876	rs2614731	rs2518516	rs72912422	rs10093538	rs2275155	rs10975468	rs35273017	rs505978	rs62309868	rs12038014
rs10174949	rs116307552	rs16908520	rs62319081	rs760805	rs13264915	rs2852645	rs2817480	rs2445365	rs2296227	rs9775039	rs115235811	rs674864	rs6817344	rs114778612
rs13416555	rs112369311	rs4288784	rs34343821	rs1005734	rs10091978	rs4540690	rs72753039	rs2514855	rs7417769	rs72699188	rs7608697	rs117875177	rs141872900	rs11211022
rs10178845	rs143874519	rs73000929	rs7705526	rs79598985	rs285804	rs6664203	rs111918431	rs2514859	rs2298014	rs72699186	rs7596362	rs111941440	rs9313396	rs3960685
rs891058	rs72633684	rs1048932	rs34651	rs188468174	rs285806	rs10788882	rs12093097	rs7815372	rs4648562	rs1446266	rs13003464	rs1019217	rs138789785	rs6702388
rs346835	rs553630	rs964184	rs72773822	rs7536201	rs11786552	rs2131921	rs7527615	rs56210566	rs1929860	rs62580631	rs67927699	rs1979072	rs6452875	rs555671
rs13395467	rs182968886	rs45611741	rs1158464	rs6600247	rs285801	rs3754245	rs35880438	rs185309511	rs60070945	rs61578375	rs448150	rs185915749	rs1946246	rs1409813
rs367023	rs7517810	rs75542613	rs2546980	rs186127900	rs285776	rs2762699	rs35124765	rs11574155	rs1269025	rs7030851	rs6742104	rs80164982	rs10057347	rs452044
rs10189629	rs10489276	rs7123454	rs9392441	rs4649041	rs7014534	rs3120971	rs473002	rs549792351	rs1109896	rs1928686	rs13031237	rs3867133	rs9397945	rs7520145
rs11692065	rs2187892	rs12721030	rs1224382	rs115176171	rs10106554	rs12125786	rs560270	rs555917314	rs161129	rs1663687	rs55963299	rs1636228	rs6937425	rs12026605
rs11674302	rs2157454	rs143034248	rs381500	rs12070150	rs3802215	rs533738	rs13375272	rs149305485	rs650692	rs1775554	rs7570850	rs72844791	rs9459158	rs11804900
rs72998585	rs7527462	rs12798851	rs445	rs11249243	rs3019886	rs2131922	rs77183168	rs150620202	rs10913530	rs6481297	rs34695944	rs540194	rs57185523	rs183250687
rs13406331	rs9286879	rs11217175	rs409950	rs61776403	rs3019890	rs2258734	rs13375586	rs546477427	rs1985782	rs962992	rs13425452	rs12790939	rs62567677	rs113875222
rs10497813	rs2157453	rs35929108	rs12005199	rs10903128	rs10103395	rs10802797	rs17399514	rs2467531	rs71500673	rs7091987	rs6545768	rs55933911	rs700823	rs12084395
rs1583792	rs4916283	rs67575951	rs117857686	rs60473185	rs2938863	rs867436	rs13373827	rs328307	rs6603958	rs1444782	rs7582773	rs17469026	rs7858623	rs12736320
rs962210	rs68143871	rs873590	rs10974808	rs448385	rs2047964	rs61836494	rs56193119	rs4427197	rs12141152	rs2197415	rs10865307	rs3133862	rs62568183	rs10911005
rs10497811	rs4916285	rs12222197	rs10820606	rs365865	rs2938861	rs12727642	rs138873333	rs2449528	rs4074789	rs1663680	rs1177211	rs1608819	rs12552285	rs9803876
rs1371664	rs10912490	rs608251	rs11813368	rs79472072	rs4269571	rs113965662	rs76132381	rs10096158	rs10797437	rs8181422	rs1177202	rs74048171	rs72775101	rs2485907
rs2196174	rs79272738	rs7937122	rs116052829	rs11586871	rs71532170	rs111875777	rs7519660	rs36138661	rs10910107	rs7114362	rs842638	rs529302	rs12761567	rs12070058
rs10206714	rs6425143	rs7949566	rs4288784	rs12077761	rs57202399	rs2793665	rs138375160	rs306963	rs10910108	rs2655082	rs1177212	rs752807	rs117875177	rs161442
rs745899	rs2213745	rs11600151	rs964184	rs12737245	rs11783423	rs2793666	rs35006651	rs10096593	rs4278312	rs12885192	rs4672410	rs79992292	rs1979072	rs926461
rs67031482	rs2213742	rs34516251	rs11217175	rs12744222	rs12542825	rs116315864	rs72712998	rs4734636	rs4422947	rs61987976	rs1177205	rs12289140	rs12790939	rs10158418
rs67748055	rs6704109	rs8705	rs34516251	rs9803723	rs11166823	rs60094536	rs189809636	rs1347318	rs4073286	rs61987999	rs17328524	rs2276324	rs12289140	rs1293260
rs6732340	rs6425145	rs10790968	rs10849448	rs12745121	rs2977463	rs76224288	rs188302055	rs10110787	rs10797438	rs28802081	rs1177206	rs12361880	rs11289839	rs11802413
rs2117339	rs10912488	rs3108962	rs73109811	rs2064251	rs1519373	rs2793663	rs56015866	rs10095950	rs12046118	rs61988002	rs6705504	rs145156466	rs111585301	rs7548114
rs2196175	rs12739009	rs61754851	rs3809114	rs6600257	rs7007839	rs12750531	rs7535404	rs10968030	rs10797439	rs177836	rs3863919	rs61752597	rs3087404	rs2010899
rs9860547	rs12021711	rs79634051	rs3742003	rs6681610	rs10099121	rs35685456	rs7546255	rs10967517	rs10909839	rs61987974	rs1426701	rs551546350	rs7309325	rs61775428
rs73192661	rs6425146	rs117913124	rs336232	rs7534070	rs4242567	rs12057165	rs56017731	rs73656199	rs897628	rs61987973	rs1432297	rs117395380	rs7327062	rs1245052
rs12639588	rs12047983	rs117576073	rs11627485	rs760938	rs3020119	rs11122157	rs4920303	rs11137782	rs60389769	rs76818557	rs842625	rs118095396	rs1170029	rs61838187
rs2049218	rs6661686	rs17507577	rs17580	rs10903129	rs3020122	rs61762117	rs17458785	rs11140431	rs41300092	rs61988001	rs11694487	rs10895991	rs45612332	rs17019870
rs60946162	rs6672776	rs75156773	rs1555405	rs12027135	rs2938864	rs35291001	rs1389622	rs17085869	rs10910105	rs56062135	rs2164414	rs145924639	rs8019095	rs4477262
rs2030516	rs12403628	rs61171454	rs2497296	rs35431118	rs2271110	rs11120781	rs113989603	rs79742753	rs10910106	rs17740623	rs6752313	rs76110505	rs12890316	rs7417512
rs4686955	rs12411259	rs11023759	rs8073060	rs61775431	rs925033	rs11120782	rs2977283	rs10967515	rs60687045	rs17228058	rs13024541	rs7113571	rs11080134	rs17163904
rs56046601	rs12037853	rs117573112	rs150568286	rs12088601	rs1505525	rs10864245	rs7517102	rs376950	rs10752748	rs72743461	rs750161	rs185985910	rs11869878	rs59745661
rs7613192	rs2488397	rs75491173	rs76708468	rs7546500	rs7840392	rs7535806	rs2977285	rs4075164	rs6684865	rs17293632	rs4989339	rs55912013	rs536398300	rs10900522
rs11709294	rs2488398	rs907612	rs77542162	rs11577318	rs10103130	rs7527933	rs2744682	rs17434833	rs10797441	rs11633590	rs4851076	rs3827486	rs143901735	rs17261915
rs11706429	rs16841904	rs10500844	rs117981338	rs4291487	rs4242568	rs4494143	rs12146097	rs12345598	rs12127835	rs62004639	rs988921	rs1458453	rs186346374	rs114427907
rs1915930	rs16841912	rs35891966	rs72969820	rs12059495	rs999922	rs10785715	rs12086431	rs113972452	rs4480417	rs12919828	rs6722227	rs2511241	rs11661623	rs10864339
rs2101521	rs2477077	rs2525882	rs2074453	rs7532866	rs2153060	rs10881199	rs199813898	rs16932818	rs3010325	rs62026377	rs842765	rs76647884	rs8107932	rs191993992
rs9306967	rs10922218	rs35506085	rs62116851	rs9438626	rs10975755	rs7524544	rs373691159	rs6559961	rs4925471	rs62026376	rs11126996	rs3898917	rs62125906	rs2050846
rs17616434	rs12131588	rs61744929	rs57843631	rs12096239	rs10116745	rs7514019	rs952856	rs7855969	rs632986	rs2241099	rs10803794	rs8175351	rs139911601	rs79834006
rs17388568	rs71631900	rs231362	rs45522544	rs2219320	rs56672582	rs10881200	rs11165880	rs62571297	rs617922	rs8056723	rs6759298	rs10790214	rs117848007	rs35917448
rs35914000	rs12748009	rs138273386	rs78744187	rs193084249	rs1576041	rs10881201	rs4951543	rs648329	rs12124890	rs34540843	rs62171295	rs117869943	rs34830716	rs35650645
rs59867199	rs12724239	rs6265	rs429358	rs112203773	rs10821282	rs61772667	rs7547377	rs64161	rs4949302	rs35441874	rs13001372	rs1995158	rs17696575	rs79598313
rs2069772	rs2488393	rs143840904	rs11667430	rs114165349	rs928412	rs9436537	rs881399	rs62571298	rs1324664	rs17673553	rs2043724	rs117895890	rs1061233	rs187958425
rs72669165	rs11583319	rs234866	rs35226705	rs4589135	rs2152971	rs61773389	rs528484811	rs17112219	rs1610003	rs62026379	rs67794735	rs2163561	rs2260140	rs75460349
rs72669172	rs17641524	rs2299620	rs45541434	rs71636778	rs7847021	rs2792776	rs76417630	rs61849783	rs705292	rs950347	rs1437461	rs263098	rs146803584	rs191893019
rs45485691	rs2477059	rs74046911	rs147881000	rs12748152	rs7044412	rs2792774	rs116571107	rs2820602	rs860060	rs1988004	rs6747510	rs2852241	rs141415832	rs113035001
rs45454992	rs67236816	rs963837	rs6115218	rs71636784	rs3939286	rs595259	rs191736912	rs2820604	rs6676895	rs12597560	rs11692813	rs7116072	rs8123699	rs913999
rs7693745	rs2488389	rs112072415	rs186357284	rs75460349	rs992969	rs67717282	rs182780863	rs58567552	rs11119686	rs1119132	rs11694714	rs11223730	rs75659778	rs75516061
rs11729811	rs2042097	rs1402954	rs4812447	rs192841644	rs62568241	rs12735338	rs190488354	rs59473343	rs7528335	rs17703615	rs1370394	rs1127800	rs2983435	rs12095392
rs146583707	rs12117045	rs62621409	rs111527738	rs79598313	rs946804	rs10489450	rs150163633	rs143364089	rs215817	rs7221605	rs2080319	rs74054133	rs34487963	rs3750300
rs45605540	rs12118913	rs11037975	rs2242885	rs148609498	rs12236763	rs307370	rs149821014	rs1925585	rs2497991	rs11079803	rs963539	rs10838407	rs7279267	rs35665752
rs7720838	rs10737693	rs35755129	rs183393610	rs2504776	rs58029167	rs12563704	rs146959326	rs78391309	rs2497990	rs61218587	rs6546150	rs10902124	rs182050952	rs10803035
rs7725052	rs1539414	rs11601507	rs855791	rs7512595	rs12337073	rs161800	rs116330455	rs61849781	rs215840	rs1031458	rs35839762	rs57253324	rs5996988	rs12026051
rs10440635	rs1573100	rs3824949	rs75107793	rs2076463	rs7047801	rs441597	rs1056513	rs148086757	rs6427757	rs79896391	rs4671663	rs1131677	rs4821480	rs12070245
rs9283753	rs2488401	rs34108746	rs67551275	rs56232812	rs73509413	rs184721303	rs11582300	rs2277213	rs141156298	rs6021269	rs7574025	rs7126405	rs76821031	rs7521307
rs7714574	rs12068290	rs10750866	rs35249183	rs61748637	rs10979219	rs533037700	rs3751284	rs45586138	rs76291526	rs6021268	rs11126038	rs7108672	rs7527615	rs1149040
rs1438673	rs4316387	rs116918730	rs474247	rs6689862	rs10119131	rs2294889	rs613158	rs147924096	rs114075730	rs77263937	rs10178776	rs115226534	rs7535404	rs6701521
rs6594499	rs35939830	rs55753183	rs114269697	rs17340752	rs4877020	rs706388	rs1058885	rs45579235	rs111662773	rs6123048	rs6755128	rs12792753	rs56040765	rs2202214
rs6473223	rs12134279	rs174559	rs10875357	rs10753331	rs2381416	rs36016881	rs3754112	rs61753076	rs147634084	rs6126249	rs6755006	rs10742558	rs9426970	rs223272
rs1911715	rs12092948	rs174569	rs697852	rs12407717	rs16907082	rs34466510	rs1764391	rs34944231	rs79176703	rs6096462	rs11126037	rs113365273	rs1113982	rs859441
rs13274471	rs12354257	rs12277563	rs1921622	rs4949526	rs928413	rs10800953	rs3737604	rs139662727	rs116579692	rs6096463	rs72848148	rs17473320	rs17552879	rs7524405
rs13275219	rs6682968	rs74679312	rs10208293	rs1149048	rs11143106	rs12079787	rs2797234	rs200743948	rs147559708	rs76880593	rs934731	rs11020154	rs75585536	rs7550432
rs7032572	rs12123169	rs117111740	rs1448187	rs4478858	rs12344267	rs11804798	rs11261022	rs62625030	rs191593987	rs45570933	rs950880	rs11033308	rs11675525	rs271738
rs72699188	rs12132298	rs36077346	rs34290285	rs7518151	rs7026944	rs16832542	rs12127226	rs1061135	rs142536942	rs10797440	rs3177472	rs2673332	rs1896846	rs12749187
rs72699186	rs12132349	rs142815441	rs2228467	rs4949448	rs10738713	rs115285331	rs909958	rs12915	rs10909913	rs2764845	rs13001325	rs3740845	rs17040154	rs28587486
rs10975468	rs59655222	rs117874826	rs191451841	rs10798880	rs10756336	rs12140284	rs7543608	rs10899	rs10754599	rs3828154	rs34094248	rs62624971	rs182023328	rs2274790
rs9775039	rs35730213	rs3741380	rs1837253	rs10798882	rs10081788	rs61773369	rs56178029	rs2901257	rs10925381	rs745367	rs12712142	rs61868960	rs275509	rs114653130
rs10975479	rs12131796	rs10160596	rs5742913	rs2292989	rs10081787	rs12410703	rs11210936	rs11195349	rs16860763	rs2843403	rs2175144	rs7127479	rs4242182	rs10914504
rs144829310	rs7554511	rs10896024	rs1800888	rs945211	rs7854834	rs34196683	rs7545376	rs10795530	rs140199039	rs6701238	rs13001714	rs555653	rs2069700	rs143331841
rs1342326	rs41299637	rs2306363	rs9504361	rs12044095	rs4742659	rs12753070	rs2352990	rs12771006	rs41267337	rs7422494	rs748767	rs10895893	rs41505947	rs12022461
rs1929995	rs55838263	rs10750766	rs61612642	rs12739999	rs1416571	rs4908724	rs11584136	rs11189413	rs112969036	rs7426056	rs13017455	rs10834581	rs864127	rs4652839
rs72699191	rs7522462	rs7952436	rs12208103	rs4949223	rs1416572	rs71639211	rs12743528	rs3793696	rs78313869	rs4675724	rs12999364	rs4758291	rs34200120	rs12141939
rs12349858	rs12126806	rs55987642	rs2390314	rs142653378	rs10081789	rs12748993	rs11805687	rs12146231	rs76939178	rs1034646	rs12998521	rs2957518	rs79357567	rs6668927
rs962993	rs55757739	rs36027301	rs8	rs10914505	rs10959205	rs34501555	rs4838928	rs10885555	rs111892728	rs4687657	rs17783977	rs17128086	rs2158828	rs7543044
rs962992	rs12122721	rs638051	rs12705849	rs4949489	rs72697337	rs12730860	rs2995812	rs6480855	rs12144338	rs9812791	rs11691317	rs3794091	rs143956442	rs4915221
rs1775553	rs12140420	rs4988321	rs34215892	rs3737992	rs3750466	rs7539255	rs2924854	rs11244851	rs12737284	rs4625	rs1469159	rs17359286	rs61753679	rs164190
rs1775554	rs11583546	rs2229738	rs4871849	rs6682438	rs12378420	rs17615698	rs2940310	rs4752421	rs10909939	rs13316695	rs12463658	rs61736355	rs2517066	rs3917929
rs1775555	rs3208703	rs72928978	rs45577137	rs55745410	rs12552167	rs73060653	rs78452454	rs1475373	rs10909940	rs34762726	rs6761314	rs6591651	rs4733201	rs76104039
rs1663687	rs12142704	rs61746574	rs150348926	rs12031634	rs72775778	rs73060655	rs71645256	rs4237520	rs12743248	rs4283605	rs56338771	rs12366127	rs148574320	rs1002655
rs1663680	rs7539693	rs3829241	rs4236746	rs76167968	rs9299369	rs12736494	rs12759710	rs7090233	rs56148282	rs2172252	rs6736175	rs2281380	rs116915563	rs309528
rs1031163	rs10494828	rs17309046	rs34173062	rs35343437	rs7875300	rs9428797	rs12752072	rs5030917	rs6424075	rs1868109	rs16833249	rs117641946	rs2272608	rs546462
rs1444782	rs11580823	rs67330701	rs1888909	rs3917932	rs11790967	rs706371	rs1994291	rs72808533	rs11809591	rs9858542	rs7587518	rs7117508	rs10959205	rs10863726
rs2197415	rs55862304	rs11263432	rs117868203	rs3917928	rs11794990	rs697581	rs8179473	rs7079380	rs6665783	rs45472292	rs115576779	rs4589285	rs111724917	rs215814
rs2155219	rs3024493	rs7928827	rs72782676	rs3917914	rs1418745	rs1341356	rs142814457	rs593005	rs4656420	rs34900760	rs77588449	rs2037301	rs79750541	rs215818
rs10160518	rs3024505	rs872440	rs10822073	rs1002656	rs10975741	rs706367	rs857828	rs67689093	rs61768148	rs13111615	rs1809194	rs11235505	rs7900874	rs3124626
rs7930763	rs6702254	rs3918292	rs7080536	rs2102341	rs62583033	rs706362	rs147944502	rs35974096	rs2493296	rs13122573	rs12464565	rs231844	rs41291464	rs7544462
rs4494327	rs6689179	rs139168803	rs34108746	rs6425999	rs62583034	rs809018	rs41297716	rs2248508	rs6696573	rs35439287	rs1972849	rs72987329	rs7126405	rs114191397
rs1998359	rs885334	rs2511241	rs10899240	rs12083196	rs58043031	rs778395	rs41264237	rs11195958	rs2361450	rs72676777	rs34119476	rs541013676	rs1793797	rs868803
rs28802081	rs11119564	rs3741156	rs12820863	rs215816	rs16923482	rs12121466	rs41273495	rs11195959	rs56200807	rs16890868	rs12615837	rs2131535	rs2393509	rs826900
rs61987975	rs77981966	rs74472890	rs12861824	rs215815	rs62585062	rs7554679	rs148375678	rs12355831	rs62652337	rs13140464	rs11893063	rs35607515	rs9520403	rs6668968
rs61987976	rs77059113	rs72979233	rs201798	rs1466887	rs1443834	rs7518555	rs562486057	rs2805559	rs61770270	rs13139130	rs10931828	rs660079	rs12865155	rs11210825
rs17179288	rs77101426	rs118132858	rs147453535	rs138643189	rs7039411	rs34399687	rs79402045	rs12761294	rs56987602	rs72928086	rs7592903	rs12788819	rs113816930	rs3006473
rs177831	rs78572881	rs622403	rs2239633	rs113998067	rs2889762	rs35357995	rs35905278	rs112029025	rs4451581	rs56258221	rs1356493	rs678495	rs35262691	rs646179
rs61987980	rs77972916	rs11041426	rs175705	rs10908366	rs2095044	rs61762132	rs41270957	rs11020154	rs35648880	rs6937337	rs2355801	rs4331116	rs2747099	rs11264065
rs177836	rs77552263	rs55646091	rs61975764	rs9729719	rs7854615	rs71629759	rs71653619	rs10838482	rs2493298	rs72928089	rs1455335	rs72882113	rs11158680	rs7516236
rs61988002	rs7608910	rs10899240	rs11555542	rs871524	rs10757530	rs871780	rs61747498	rs549594669	rs502657	rs7750559	rs6434979	rs1793797	rs61742642	rs12131057
rs7151000	rs4560096	rs140201358	rs117683492	rs12569027	rs7031705	rs12137358	rs12126088	rs73009613	rs12141264	rs7750271	rs17229285	rs144833582	rs182489163	rs56187162
rs76818557	rs7608697	rs2168101	rs8046011	rs4360494	rs10116264	rs2275231	rs34942364	rs11606204	rs1016732	rs1262207	rs1110839	rs2850803	rs12446641	rs2031495
rs61987973	rs67927699	rs149504726	rs3809627	rs4072980	rs7044568	rs34768831	rs76416341	rs647516	rs7518979	rs11256557	rs4669825	rs553278111	rs7205363	rs113603865
rs61987999	rs7596362	rs4929908	rs56320921	rs61776719	rs13300185	rs7533119	rs534484880	rs7936851	rs1131873	rs4936661	rs79993383	rs2509851	rs368124316	rs12410235
rs17228058	rs13003464	rs10840114	rs61751198	rs67631072	rs7872642	rs609567	rs12118386	rs77418576	rs2234922	rs7937682	rs7581489	rs10789675	rs143729497	rs144294920
rs56375023	rs112401990	rs1042602	rs34210653	rs883220	rs10443959	rs4292926	rs7545146	rs72989671	rs75432354	rs7137103	rs67434847	rs1482791	rs145650014	rs61781364
rs56062135	rs55963299	rs1126809	rs74480102	rs4246511	rs117519922	rs944508	rs4653102	rs72942371	rs3737989	rs4378443	rs12693854	rs7927222	rs143261676	rs1691218
rs17293632	rs34695944	rs104894313	rs72836561	rs72634501	rs11008132	rs7525155	rs112269540	rs3740845	rs2306813	rs1635553	rs13426764	rs61742524	rs34670978	rs20562
rs72743461	rs13019590	rs10830963	rs8102732	rs112566467	rs116579503	rs11206749	rs557548194	rs151308158	rs3010109	rs7969731	rs280702	rs137920903	rs59116459	rs2780866
rs72743477	rs13031721	rs138059525	rs61731111	rs67758468	rs74591985	rs12079075	rs6425016	rs61749249	rs2286203	rs7137828	rs7601848	rs56234898	rs118178942	rs10889271
rs72743482	rs13031237	rs560758755	rs4802399	rs755249	rs77189284	rs12079081	rs10798036	rs145441948	rs12021954	rs10774625	rs1491585	rs12805508	rs117800878	rs55668683
rs7203459	rs67574266	rs496321	rs146776010	rs17264866	rs77351017	rs55971224	rs10911813	rs115626153	rs7413442	rs4766578	rs895418	rs4935982	rs117240920	rs12083811
rs62026376	rs62149417	rs11021221	rs531660643	rs4660293	rs143730175	rs10801283	rs10911814	rs118073941	rs756538	rs7310615	rs34532566	rs3851180	rs74747449	rs1999795
rs62026377	rs62149416	rs4409785	rs2223043	rs17513135	rs10822272	rs7522911	rs4651295	rs147780757	rs7513998	rs1788098	rs7566330	rs3019125	rs7278468	rs185648893
rs36045143	rs842631	rs10743108	rs2009130	rs61743745	rs9421801	rs6577459	rs77192411	rs147678504	rs10926448	rs1790588	rs17229594	rs112280262	rs11088583	rs12407640
rs2241099	rs702872	rs415895	rs12483051	rs2172362	rs76795908	rs1883679	rs144742097	rs148009046	rs12564895	rs1788097	rs2007176	rs491867	rs2299777	rs74901142
rs12919828	rs842625	rs17041439	rs2847224	rs3768307	rs61862751	rs12757968	rs78642239	rs55842712	rs2311564	rs12969657	rs7420621	rs12578811	rs671324	rs1124020
rs35441874	rs1177212	rs117081218	rs55909515	rs12122168	rs12572286	rs34823376	rs80337194	rs186595376	rs209918	rs425105	rs66729503	rs17362530	rs554246009	rs61774685
rs12919732	rs35194171	rs74900775	rs670318	rs35042446	rs77142590	rs2050198	rs74375024	rs11176230	rs911495	rs60652743	rs17826270	rs3861096	rs79303505	rs61780434
rs34540843	rs702873	rs12582330	rs1800440	rs1846158	rs7090371	rs2422286	rs3795257	rs575585238	rs209922	rs10415924	rs12693859	rs1179469	rs2278737	rs2840958
rs62026379	rs1177211	rs11612024	rs16891982	rs138553394	rs55854511	rs72670590	rs41299601	rs147976734	rs17666266	rs11673172	rs35187453	rs11051045	rs1065206	rs147288664
rs17673553	rs1432297	rs117801489	rs34585474	rs1576101	rs111843721	rs61771933	rs10801634	rs182165384	rs4654605	rs35989513	rs10201987	rs3741924	rs200055989	rs9427539
rs11864680	rs1177206	rs141421422	rs117132860	rs12133860	rs7896059	rs17615203	rs1499598	rs144077181	rs12145084	rs537188	rs11691766	rs111233046	rs75543216	rs7367782
rs12935657	rs1177213	rs3184504	rs12350739	rs10789250	rs140353386	rs12745223	rs41303097	rs149182401	rs12410981	rs4817983	rs13410413	rs1635553	rs4548276	rs12047439
rs34720006	rs35741374	rs77357563	rs1042602	rs61780429	rs78946495	rs72634258	rs4648521	rs183085620	rs16823816	rs4817986	rs17229432	rs140799300	rs1482791	rs12034357
rs2107357	rs1177203	rs11067228	rs1126809	rs61780435	rs11252682	rs6662791	rs61755420	rs184032560	rs10889435	rs743378	rs35645546	rs10734950	rs7927222	rs9661428
rs1119132	rs1177205	rs35506	rs1800407	rs2885697	rs75411037	rs2692863	rs146206869	rs140213737	rs11576729	rs17528188	rs12469136	rs35321503	rs5030699	rs56319925
rs9933895	rs62149419	rs10507274	rs1799802	rs114233776	rs61863905	rs2692864	rs28580141	rs2306204	rs2269238	rs332877	rs10203265	rs4763876	rs34381224	rs12731266
rs6498019	rs12466919	rs73203845	rs1805005	rs2154319	rs577186449	rs17615090	rs17438786	rs143714898	rs12090851	rs1427680	rs11691951	rs148070212	rs17699859	rs113985555
rs1988004	rs1306395	rs1800574	rs1805006	rs12025777	rs12246696	rs2841189	rs36100901	rs41276690	rs6429194	rs1427679	rs11674765	rs17119683	rs139634176	rs7552849
rs6498021	rs1177207	rs13141	rs11547464	rs12028010	rs12254965	rs35675666	rs79821910	rs191322615	rs2805430	rs231770	rs2708149	rs11541440	rs137946070	rs61787660
rs9303280	rs750026	rs11553699	rs1805007	rs12744310	rs10999904	rs34177663	rs61831276	rs61912177ss1388023921	rs35739464	rs231764	rs12693857	rs73056073	rs3743696	rs783629
rs8065777	rs4672409	rs73226103	rs1805008	rs7540857	rs10999905	rs2274687	rs35223984	rs77526802	rs12405724	rs926169	rs4332913	rs9738271	rs3213758	rs6424059
rs1031458	rs750027	rs897392	rs885479	rs34447302	rs7079603	rs743119	rs144022503	rs11108102	rs1702020	rs11571292	rs7568972	rs12815222	rs11860295	rs11578953
rs1031460	rs4672410	rs1027569	rs1805009	rs35329209	rs2296783	rs9783031	rs148526074	rs35896524	rs416365	rs10026919	rs13385754	rs3884605	rs113524001	rs9436245
rs4065275	rs1177202	rs2229840	rs6510760	rs731862	rs17567544	rs7528979	rs35841099	rs10467105	rs34883982	rs11947216	rs10174785	rs638043	rs202014311	rs12117167
rs12603332	rs13017599	rs837500	rs75792246	rs1866758	rs75160293	rs4511081	rs36033115	rs12578811	rs4970837	rs510818	rs5015511	rs1567910	rs4251950	rs12137914
rs7221605	rs842627	rs61923561	rs61816761	rs796725	rs11258530	rs72758693	rs374700206	rs11062232	rs6663424	rs2132041	rs12620796	rs186595376	rs142814457	rs12466
rs6021270	rs11679753	rs5891	rs12188300	rs783621	rs4081578	rs34542411	rs542068997	rs7302364	rs12403935	rs6814066	rs34479423	rs151244831	rs78705349	rs2369244
rs6021268	rs13024541	rs10773112	rs1175550	rs12034218	rs6592645	rs10902732	rs115506798	rs140688358	rs1051814	rs713140	rs12693858	rs11609521	rs12145084	rs191398661
rs6021269	rs6752313	rs4592506	rs10923397	rs7515635	rs11021832	rs367481	rs35737219	rs74064295	rs3902354	rs2679702	rs79154702	rs4073042	rs500406	rs568613249
rs6126249	rs10865331	rs68099344	rs9427403	rs12758407	rs10839917	rs613185	rs79635253	rs1168640	rs10737510	rs763574	rs12693856	rs73150848	rs4915942	rs2842178
rs6096462	rs12467814	rs2066827	rs1434282	rs61777387	rs7122191	rs4660246	rs72689400	rs10774044	rs423152	rs34006533	rs7592562	rs7313003	rs1592189	rs12038094
rs77263937	rs4672505	rs57565032	rs17534202	rs12116637	rs11215172	rs12072386	rs2890565	rs10491965	rs681280	rs563278	rs10175313	rs17586845	rs585103	rs10789436
rs6123048	rs6759003	rs117481343	rs10494964	rs6954	rs7480235	rs404381	rs41269933	rs10774045	rs6691345	rs6916978	rs10186646	rs61929296	rs12034594	rs549845
rs76880593	rs11687879	rs10770612	rs114948639	rs2782639	rs537315428	rs419390	rs199731891	rs10774046	rs6427575	rs5017316	rs7601948	rs1874314	rs181161801	rs11210892
rs6096463	rs12991188	rs7134375	rs17773190	rs2842188	rs10790918	rs441467	rs62000427	rs1635553	rs767804	rs10988920	rs10175725	rs6421263	rs4306673	rs9787076
rs3746420	rs9309343	rs76639840	rs1427407	rs12076635	rs10836643	rs28624	rs142424201	rs17852479	rs3767657	rs1250565	rs10932580	rs188847353	rs35213774	rs3738368
rs3748816	rs4672503	rs9971729	rs6727356	rs61769611	rs7130588	rs376826570	rs2303193	rs799265	rs17556785	rs3118469	rs848530	rs1482294	rs11685684	rs12091044
rs2764840	rs13001372	rs12826060	rs28930677	rs11210871	rs10891748	rs11207993	rs41301975	rs4758686	rs12091356	rs3134883	rs1025831	rs11836065	rs12470652	rs1013793
rs745367	rs4672507	rs7963202	rs863678	rs3828150	rs2121701	rs161802	rs148985760	rs3942536	rs2986753	rs2616612	rs56148568	rs2371632	rs1053952	rs4314918
rs3828154	rs6759298	rs7309492	rs9821630	rs11210887	rs7927997	rs2477115	rs200138511	rs555404	rs61840872	rs2056396	rs11903252	rs770083	rs9845482	rs710147
rs3748817	rs11675538	rs6487652	rs79308158	rs2970610	rs7927894	rs2501618	rs141609782	rs1564374	rs12239720	rs499425	rs13426106	rs4964849	rs40347	rs6656450
rs2764845	rs1344891	rs56196860	rs218264	rs3791033	rs601366	rs2477106	rs28991009	rs11111987	rs12070104	rs61886886	rs873315	rs71453291	rs1110258	rs6670898
rs2843403	rs4671666	rs28990715	rs62306367	rs586339	rs2433417	rs2501608	rs4839343	rs616283	rs6662925	rs10765805	rs9989899	rs34105816	rs35943570	rs3128439
rs2764841	rs1437461	rs4759434	rs1229984	rs56319043	rs2433418	rs2477117	rs3768460	rs78156481	rs6685918	rs4755236	rs6716753	rs10848519	rs79383654	rs41304163
rs6667564	rs7562559	rs74431741	rs33966734	rs6656457	rs11231002	rs4617365	rs4498805	rs17090361	rs7546400	rs1230960	rs13397985	rs11059898	rs41274912	rs17017308
rs7426056	rs2043724	rs12820863	rs112233623	rs6674176	rs2512989	rs17523802	rs4654830	rs17090362	rs7542453	rs1440112	rs76248080	rs2393509	rs146187170	rs2993262
rs7422494	rs7577452	rs3217791	rs9349205	rs11210937	rs1145698	rs4908889	rs6424971	rs12867948	rs61827262	rs638227	rs7563433	rs17473113	rs55835649	rs3754368
rs7588874	rs1370394	rs76895963	rs6905288	rs113551349	rs10466602	rs683893	rs7537915	rs78278527	rs61827263	rs647152	rs34714453	rs113922328	rs1886705	rs3795381
rs1980422	rs12614851	rs3217805	rs17287978	rs1778904	rs12575528	rs491603	rs10801960	rs56389622	rs61827264	rs11542299	rs6707578	rs870849	rs80082889	rs10749856
rs1980421	rs1437462	rs74385174	rs833805	rs3128438	rs7926914	rs7333	rs7527332	rs2016711	rs59366140	rs705704	rs7569467	rs78908406	rs72838131	rs138556772
rs3197999	rs4671663	rs145878042	rs6592965	rs17853159	rs11025544	rs4639796	rs7520459	rs77181791	rs12725767	rs6682408	rs6436922	rs117462138	rs9639425	rs1856065
rs9822268	rs11126039	rs73109811	rs182552845	rs114997373	rs114408744	rs72712995	rs12137347	rs17068592	rs10159006	rs4655981	rs66642167	rs111585301	rs74447097	rs553881636
rs9823546	rs934731	rs113736796	rs143593369	rs2991971	rs7295203	rs1056985	rs10925019	rs1325333	rs7534068	rs10903110	rs7582543	rs2306204	rs150665769	rs4646493
rs9812791	rs6747510	rs11168254	rs149823406	rs666720	rs2284432	rs12028827	rs2817474	rs2350557	rs4612643	rs4648881	rs13403849	rs145190120	rs62447890	rs4660980
rs9858542	rs12993075	rs117913411	rs62483591	rs2230657	rs2284433	rs17739	rs11120342	rs58886523	rs11582660	rs6686594	rs4149558	rs12302224	rs34779523	rs741959
rs11130213	rs7574025	rs2228570	rs28601761	rs2275085	rs7305674	rs35024711	rs2294742	rs12323026	rs58817628	rs4920417	rs6738490	rs1800692	rs3133406	rs1140238
rs2172252	rs10178776	rs4760682	rs7032549	rs115092994	rs9971788	rs3908802	rs16857038	rs4771540	rs1871786	rs10782778	rs6752107	rs17034524	rs115616101	rs4926854
rs4283605	rs67794735	rs3730071	rs6415788	rs77213763	rs7313060	rs3856101	rs79744600	rs7989041	rs2760076	rs12144326	rs56049444	rs11551274	rs2297079	rs565692
rs9882740	rs11692813	rs35034312	rs17278406	rs1612092	rs7299646	rs72737181	rs4927193	rs9562863	rs61781610	rs2390059	rs10203952	rs76752752	rs72687820	rs4514218
rs34762726	rs35839762	rs61758378	rs73660574	rs3766197	rs10846186	rs115812571	rs12566894	rs9573092	rs12057821	rs60112590	rs12162308	rs57242951	rs72743075	rs12125691
rs6770670	rs963539	rs78150433	rs61828723	rs9332998	rs2111173	rs12092541	rs12561901	rs9586730	rs10788884	rs9651053	rs10210302	rs113099468	rs111350722	rs61784834
rs11709525	rs11126037	rs118115924	rs34130368	rs12144626	rs772921	rs555526	rs11208474	rs9582954	rs12408459	rs72696301	rs11680130	rs369252775	rs61874173	rs28510655
rs13140464	rs6546150	rs10875906	rs17476364	rs977747	rs12370138	rs232840	rs11121662	rs7158255	rs17263666	rs2309837	rs6708373	rs7303731	rs1149701	rs10911363
rs2069778	rs6755006	rs1054442	rs644205	rs11211532	rs10902457	rs202070266	rs41291058	rs6575575	rs72747051	rs10194635	rs140643155	rs4341624ss1388065370ss1388065367	rs10994930	rs10494245
rs45545833	rs6755128	rs1126930	rs10840114	rs564914	rs10774031	rs187088004	rs61735125	rs1078608	rs2615803	rs1160544	rs12692254	rs61743810	rs10789675	rs6662650
rs34566917	rs11126038	rs7958679	rs573455	rs6683032	rs10771897	rs78098839	rs115488729	rs748936	rs6605032	rs4851269	rs10199278	rs10860314	rs3087546	rs10919738
rs13139130	rs10190233	rs7132908	rs12798851	rs61784834	rs1701704	rs6671016	rs2760320	rs2010649	rs7552015	rs13394863	rs10164737	rs1002422	rs540194	rs6659830
rs6822844	rs11694714	rs7962469	rs76895963	rs12125691	rs16928445	rs7517357	rs34449716	rs4905294	rs1894694	rs4556920	rs7607551	rs1946299	rs113922328	rs68007327
rs13132308	rs13001325	rs56235234	rs4760682	rs17379854	rs1689510	rs12740409	rs6694170	rs1951037	rs2889537	rs6740612	rs62146888	rs7304240	rs17034524	rs12145995
rs45472292	rs12479210	rs576435076	rs9549260	rs10493130	rs61938963	rs34124834	rs79889663	rs12884652	rs10799341	rs6740838	rs10206299	rs149474528	rs9597713	rs113870552
rs35439287	rs1420104	rs10876469	rs368865	rs6699629	rs11111352	rs12060900	rs55737429	rs12431725	rs11122105	rs12712969	rs165052	rs56225815	rs7993418	rs58574309
rs56258221	rs13019081	rs10747688	rs139491786	rs34240669	rs11051353	rs12057260	rs71199329	rs12886316	rs12034227	rs7582694	rs3099469	rs7307005	rs140142474	rs1334567
rs72928086	rs1420101	rs35979828	rs9302635	rs657452	rs7302200	rs11120976	rs2247213	rs35090620	rs11122106	rs2696398	rs703297	rs80061851	rs7190403	rs3789581
rs72928089	rs950880	rs79755767	rs566571310	rs1167311	rs34415530	rs11577700	rs2738755	rs2014980	rs2166901	rs10181656	rs76447456	rs1166232	rs55877340	rs12073279
rs6937337	rs13020553	rs10876550	rs78378222	rs12128108	rs10876866	rs17229081	rs1864346	rs2191390	rs12732837	rs11688493	rs57630709	rs35365059	rs12602031	rs61834321
rs7750271	rs13001714	rs62623446	rs8069437	rs11579246	rs10861534	rs11120977	rs115173026	rs12447638	rs2235564	rs10201894	rs57898039	rs2884815	rs12601412	rs3176466
rs7750559	rs12470864	rs12825673	rs383603	rs17106184	rs59325516	rs11576171	rs12184	rs289752	rs6577584	rs2075253	rs61286160	rs7973618	rs3809827	rs12070594
rs6919512	rs12712142	rs2950387	rs3208787	rs3789577	rs10772242	rs7523442	rs7542665	rs12925189	rs6698073	rs2042465	rs73178598	rs11170272	rs7502707	rs72904801
rs4147359	rs1420098	rs2277339	rs78415359	rs10888690	rs10777453	rs9285766	rs12742169	rs12599583	rs7551708	rs1018313	rs16859708	rs55775752	rs12971034	rs2487824
rs7907829	rs6543119	rs3024971	rs3760994	rs147696085	rs61938962	rs2490098	rs12742170	rs8063569	rs2294531	rs368124274	rs4128757	rs11109621	rs10411701	rs11579642
rs7937682	rs12987977	rs138854007	rs74401481	rs111352324	rs2255747	rs6682323	rs871524	rs3887893	rs6656716	rs11920096	rs4128758	rs10778937	rs151160767	rs201854078
rs4936661	rs2287037	rs11172113	rs8887	rs1416685	rs12322538	rs10737481	rs11576830	rs6501005	rs2180184	rs76733709	rs34748598	rs117012163	rs1057232	rs7413471
rs11168249	rs12999364	rs1800127	rs12609178	rs144432213	rs705705	rs2174675	rs7518494	rs7187586	rs12133275	rs74433128	rs11707468	rs3087404	rs56123634	rs115440809
rs2525051	rs1882348	rs3809114	rs8107162	rs72904749	rs10784644	rs6699362	rs9728174	rs36009031	rs1341583	rs7651083	rs79196759	rs149817893	rs345603	rs79124267
rs3184504	rs35667974	rs61758883	rs7255661	rs72906810	rs2595031	rs917185	rs71639459	rs17823199	rs10902723	rs62264483	rs34874684	rs216310	rs645679	rs12063790
rs653178	rs12463658	rs216311	rs73024215	rs6588396	rs2595032ss1388054822ss1388054811ss1388054817	rs12402440	rs594661	rs247066	rs11122149	rs59024323	rs79524629	rs11289839	rs117455213	rs2050120
rs7310615	rs1517352	rs10849448	rs192191487	rs11588271	rs12368193	rs4657017	rs149376438	rs7191513	rs34394051	rs1599796	rs9852391	rs399621	rs183885815	rs12744320
rs4766578	rs11691317	rs2286599	rs184088518	rs17391905	rs3748301	rs6426833	rs145140903	rs8053256	rs12035477	rs1599795	rs112796065	rs7953914	rs577265984	rs12753604
rs10774625	rs13006509	rs1716505	rs61750953	rs1890946	rs4913302	rs3820328	rs10800814	rs4780592	rs35551242	rs166230	rs9834151	rs53024	rs3208856	rs72764508
rs7137828	rs11693480	rs12296430	rs1800961	rs11205903	rs2456973	rs3806310	rs10799771	rs4780593	rs4540733	rs6849238	rs4478099	rs11056845	rs34900517	rs6691985
rs1788097	rs16833249	rs6581626	rs1055253	rs17401875	rs7973405	rs10917547	rs12119319	rs12443851	rs6676208	rs1479924	rs11708026	rs4767505	rs4813044	rs536305351
rs12969657	rs6736175	rs12964	rs128494	rs269324	rs2429127	rs10917548	rs7546506	rs4592663	rs80313213	rs1960859	rs34933630	rs2087051	rs1788421	rs6428907
rs1788100	rs13017460	rs79487293	rs2835435	rs1679971	rs2429130	rs12128452	rs41285728	rs2215412	rs10919148	rs6816311	rs73172355	rs9861	rs58456192	rs2781791
rs1788103	rs17229679	rs56150479	rs140522	rs7540317	rs2429132	rs3806306	rs1064981	rs2191440	rs10158131	rs6814718	rs71314417	rs11183726	rs4824088	rs60415312
rs1865761	rs75049144	rs7137095	rs116100695	rs4926611	rs12298461	rs3820333	rs142354011	rs2286592	rs12091373	rs13145929	rs75407508	rs11610576	rs41269933	rs1640843
rs1788098	rs9941524	rs1800973	rs2022003	rs17387330	rs61918885	rs66781955	rs142942435	rs228883	rs735943	rs1824969	rs4687657	rs10878324	rs12743345	rs10915327
rs1790588	rs6434978	rs10748128	rs140446749	rs702490	rs1487608	rs12038815	rs199618354	rs971812	rs61730407	rs11575812	rs9812791	rs7488998	rs188161399	rs12083280
rs17207042	rs12105585	rs34038797	rs1339847	rs761489	rs798398	rs12048846	rs200468750	rs2240076	rs2242195	rs1018093	rs34762726	rs61757718	rs35227129	rs1280993
rs60652743	rs11893063	rs61754233	rs11688682	rs2235544	rs12423208	rs3806308	rs116389032	rs8073418	rs11264295	rs10030681	rs7611358	rs7295566	rs759341	rs12759184
rs425105	rs1878671	rs7134180	rs2571445	rs3753414	rs1283798	rs2300568	rs2230625	rs9916243	rs7413162	rs11736927	rs4625	rs10506761	rs1131296	rs17129563
rs402072	rs34119476	rs12821256	rs78969116	rs4927132	rs1880699	rs72733401	rs142192673	rs9915135	rs7527057	rs4833830	rs4283605	rs77923260	rs140665928	rs11580603
rs313839	rs17229285	rs12298351	rs1076872	rs597021	rs11055409	rs12140220	rs79885852	rs7221745	rs2275254	rs4833823	rs9858542	rs2700062	rs1468542	rs145111457
rs113374757	rs67434847	rs2126606	rs68062772	rs2495504	rs10770638	rs12117661	rs34381960	rs4128644	rs197412	rs35077420	rs9853683	rs2958137	rs73860441	rs287230
rs112445263	rs6434979	rs7953280	rs77822621	rs12117661	rs10841483	rs17120238	rs12047926	rs1986506	rs197413	rs13144509	rs7643602	rs7327062	rs72667316	rs72669746
rs2836883	rs1356485	rs336232	rs11735662	rs11206510	rs1820652	rs13375201	rs61802178	rs17590228	rs1063412	rs4572894	rs11919195	rs9550568	rs115488526	rs55799112
rs4817987	rs34349601	rs544012	rs34324145	rs17111503	rs1073804	rs61775570	rs2179380	rs73352795	rs12094588	rs71624119	rs13316695	rs9554318	rs147328491	rs2819473
rs2836881	rs1356493	rs9521686	rs17462893	rs2479409	rs10160890	rs201473316	rs55901929	rs11867235	rs113909781	rs12518982	rs12107172	rs34011672	rs11738064	rs4364905
rs2836882	rs10931828	rs12876143	rs113756602	rs11591147	rs10784847	rs1624430	rs12726772	rs3813441	rs12045200	rs6859219	rs2172252	rs7993418	rs72935149	rs2814592
rs2836878	rs6757941	rs368865	rs592423	rs2495477	rs7294899	rs140615297	rs71651154	rs76524459	rs7519097	rs56150209	rs13064576	rs7990858	rs11962044	rs3120971
rs9808651	rs7578102	rs56129102	rs706027	rs191448950	rs11045146	rs3111217	rs12742410	rs377153753	rs72768087	rs6873385	rs9846254	rs9532526	rs6946723	rs1417235
rs4817986	rs1850569	rs9604045	rs9920	rs287227	rs10843919	rs1534946	rs151016728	rs2696297	rs61825804	rs2762	rs9809542	rs4941745	rs3088014	rs10858046
rs4817983	rs74860168	rs7329468	rs117706710	rs72669744	rs4765009	rs61775568	rs76205049	rs7503418	rs61825806	rs1053451	rs201060979	rs3783011	rs116897071	rs6697833
rs9977672	rs79993383	rs9579775	rs10750766	rs1514134	rs4765010	rs4290117	rs12743345	rs116515291	rs7414353	rs3857354	rs1868109	rs35019745	rs10834581	rs706399
rs1024161	rs6434980	rs61756242	rs11021221	rs2671245	rs7961813	rs113609298	rs12748565	rs579983	rs301757	rs7793125	rs112674696	rs77374501	rs3851180	rs6588628
rs231763	rs7601848	rs76900683	rs17248895	rs3935996	rs35311727	rs35026962	rs4912445	rs1811459	rs79902876	rs6946509	rs521746	rs116946115	rs62009403	rs5011302
rs1427679	rs12693859	rs76750172	rs528259074	rs112557609	rs61942949	rs9728711	rs10922075	rs35197942	rs697689	rs4722177	rs1511580	rs143536656	rs113185420	rs72664318
rs1427680	rs1455334	rs76428106	rs112635299	rs12125786	rs4765190	rs12120550	rs12123128	rs77225222	rs697691	rs7808122	rs6810276	rs995224	rs149643148	rs9970807
rs736611	rs12693854	rs12872889	rs9939914	rs10449752	rs4765191	rs1010926	rs60495441	rs146487180	rs1924744	rs4725323	rs11917431	rs150495952	rs34802827	rs28669173
rs11571315	rs1878668	rs117145034	rs33969048	rs778387	rs4765011	rs2488772	rs12065463	rs7216043	rs11581468	rs4728769	rs17632018	rs78479044	rs117646722	rs79249024
rs231764	rs1455344	rs61947180	rs72966926	rs1149643	rs4765192	rs113935720	rs12740502	rs78771542	rs1219668	rs222252	rs62271813	rs9520403	rs617024	rs1478254
rs231770	rs11897530	rs12861824	rs111932385	rs706398	rs111623761	rs55730716	rs68149405	rs138278069	rs1028642	rs28641516	rs56387986	rs9600455	rs147892340	rs79293324
rs11571292	rs1455335	rs9603422	rs1683587	rs778416	rs28647290	rs4658693	rs72732257	rs76084255	rs2146205	rs1404823	rs9853586	rs117970308	rs1404318	rs72664353
rs926169	rs17229432	rs77526211	rs2913974	rs7537229	rs11071909	rs17185136	rs41265753	rs112148622	rs34408738	rs28499488	rs59357103	rs1253464	rs4806934	rs114738219
rs7682241	rs66729503	rs1892548	rs3817621	rs4319365	rs4887565	rs11581416	rs144947710	rs143685383	rs72695643	rs11767926	rs73073954	rs2152446	rs10409116	rs72664355
rs7656035	rs7420621	rs2755237	rs117111916	rs17114036	rs112440995	rs17516734	rs201922249	rs117776717	rs58096231	rs12698181	rs13433904	rs9597713	rs4804564	rs114688763
rs7682481	rs7581489	rs9549260	rs6084653	rs17114046	rs12443166	rs17576071	rs41308164	rs146579776	rs7554679	rs10280937	rs114942616	rs58973023	rs488023	rs116816976
rs17391154	rs2007176	rs9594738	rs17220872	rs72664324	rs9944243	rs111497902	rs61730474	rs147181482	rs7518555	rs10260837	rs73183162	rs35887622	rs2425068	rs146943599
rs2390351	rs17229594	rs41284155	rs1997814	rs147055617	rs1454670	rs79607461	rs142336181	rs184891080	rs34399687	rs10281102	rs73069383	rs12865155	rs6140619	rs75677667
rs2390350	rs13410413	rs201798	rs2224538	rs1777277	rs113165810	rs75708390	rs138630887	rs147293589	rs35357995	rs17164694	rs9847681	rs4886097	rs6053197	rs1408141
rs2036981	rs13426764	rs3118906	rs376911010	rs4634932	rs2110207	rs11581607	rs41303257	rs189156738	rs61762132	rs10486138	rs4679466	rs117080601	rs184090989	rs12730750
rs9479482	rs17826492	rs981625	rs1555272	rs2404715	rs12914125	rs34141181	rs35714220	rs79477626	rs71629759	rs12722508	rs6790914	rs4485208	rs2426677	rs3889199
rs11155696	rs1455342	rs9523981	rs5763079	rs61772626	rs6576585	rs112600788	rs41307652	rs115395922	rs871780	rs7909519	rs11130182	rs146364235	rs5751734	rs602913
rs11155697	rs10203265	rs72640504	rs1476576	rs56170783	rs2733103	rs115864544	rs148615184	rs9962105	rs12137358	rs41281969	rs410042	rs2991533	rs66576024	rs35844581
rs9479481	rs17826270	rs78352137	rs7078	rs17416285	rs60989642	rs2271885	rs75659509	rs1806478	rs2275231	rs72834494	rs116762829	rs8019095	rs373536107	rs12401381
rs763574	rs7566330	rs1555405	rs1684466	rs1013579	rs11857010	rs2020870	rs35376777	rs9965277	rs34768831	rs61832952	rs4502539	rs72713140	rs12634231	rs148292634
rs34006533	rs7592562	rs7150520	rs17608459	rs74834332	rs11073986	rs7418709	rs148918287	rs8086753	rs6668846	rs11812709	rs6767627	rs2064747	rs12568003	rs17120264
rs13198863	rs13431124	rs6575806	rs9429767	rs76484449	rs10519068	rs3767607	rs144126139	rs2299844	rs4908727	rs11002762	rs113671482	rs1958124	rs4653040	rs334728
rs11754987	rs11691766	rs7161194	rs181473381	rs3131749	rs4776308	rs35369693	rs75803827	rs2588587	rs61772708	rs1926194	rs9755490	rs8003958	rs528484811	rs12086085
rs9478380	rs17826222	rs61992671	rs2642438	rs10889130	rs7176786	rs7554376	rs10495113	rs4939557	rs7545677	rs1926193	rs6808478	rs61749972	rs8533	rs12130351
rs4086064	rs6434981	rs729184	rs17326656	rs34370185	rs11071910	rs77457286	rs145130550	rs9957802	rs7545745	rs2147420	rs182113087	rs12890316	rs831007	rs9435794
rs11752529	rs2343637	rs2497296	rs62271373	rs60199046	rs10519067	rs12566809	rs190539758	rs12969405	rs10746475	rs4406737	rs4682752	rs150237709	rs7630712	rs12740555
rs10760706	rs34309101	rs183488415	rs13107325	rs7543389	rs2044228	rs4661592	rs145100571	rs28680259	rs4369247	rs56204261	rs60175170	rs200660081	rs45539933	rs2207793
rs1997368	rs10202115	rs28663442	rs189866430	rs11207426	rs56402242	rs4661593	rs10803354	rs3829646	rs6577463	rs11220765	rs2302295	rs1049564	rs193110429	rs61774733
rs1997367	rs12693860	rs1042704	rs9472125	rs72673461	rs78591876	rs4661594	rs3820198	rs3794978	rs4908729	rs1421565	rs4677948	rs34646737	rs6915969	rs15396
rs10512268	rs12693857	rs17880989	rs1534696	rs12565755	rs62020854	rs12039985	rs4926972	rs74742955	rs12128234	rs10768207	rs11918974	rs36007735	rs1105421	rs927531
rs1830454	rs12693855	rs142153001	rs268	rs334699	rs62020855	rs10927700	rs7540307	rs60461152	rs80173058	rs10836534	rs11915208	rs35567022	rs61753674	rs10889336
rs7027619	rs17229728	rs11543947	rs283	rs75660521	rs34986765	rs2179651	rs1141264	rs35611166	rs114412925	rs10466394	rs9818155	rs113816930	rs2665947	rs9436223
rs3118470	rs13031573	rs147453535	rs3208305	rs55878063	rs11071557	rs17381955	rs7551421	rs67012215	rs183890289	rs11033552	rs73156375	rs35262691	rs3202419	rs1184865
rs3134883	rs10175313	rs2239633	rs17091872	rs12034786	rs12708488	rs1985416	rs1737157	rs72973009	rs78584417	rs10836537	rs62280746	rs12880537	rs74549553	rs1168044
rs3118469	rs11694806	rs2239630	rs28597716	rs2207791	rs62023086	rs1985417	rs606002	rs78536258	rs372986275	rs11033559	rs41273611	rs72629402	rs58314875	rs11207977
rs3118471	rs13385754	rs34354104	rs55682243	rs2207790	rs12708486	rs4846782	rs881646	rs73043217	rs148428715	rs4755450	rs34856687	rs76360806	rs118048477	rs1751492
rs694739	rs13024258	rs36226649	rs118027010	rs12561869	rs12708487	rs11576518	rs1136448	rs539936625	rs61820870	rs10836538	rs6599160	rs8015695	rs144760872	rs79303505
rs61886886	rs10201987	rs10131337	rs4871603	rs12140153	rs59586575	rs2019262	rs202172249	rs75203827	rs74623716	rs11289839	rs7431844	rs34583017	rs1984893	rs115120832
rs499425	rs7601948	rs72681869	rs11136271	rs2666504	rs2439372	rs12121182	rs200693092	rs62638754	rs138315737	rs7307331	rs1530705	rs45562837	rs2278447	rs56040765
rs1783521	rs10186646	rs12881869	rs686030	rs4350231	rs34753162	rs10918092	rs2228446	rs77090474	rs6681774	rs1966544	rs4955420	rs732912	rs7862699	rs146441529
rs646153	rs10931822	rs17126672	rs33918808	rs9988450	rs208169	rs112655874	rs148156799	rs79829421	rs80278967	rs10774430	rs77097132	rs117912365	rs78048112	rs316664
rs627425	rs10196804	rs140613174	rs4149307	rs1168029	rs72693656	rs12117295	rs56351141	rs11083864	rs151293731	rs7957678	rs35775662	rs4903491	rs6560504	rs14335
rs574087	rs12693858	rs35107139	rs11789603	rs2131925	rs7169439	rs2902440	rs61749963	rs34354498	rs66557112	rs112868022	rs4630957	rs2233859	rs143770005	rs2154384
rs11231757	rs35645546	rs10130587	rs2740488	rs11207995	rs12900781	rs193051085	rs145923092	rs74925056	rs75861626	rs9669611	rs73123702	rs142528336	rs1215120	rs59710023
rs11601860	rs13423255	rs17127792	rs13284054	rs1748195	rs74004707	rs7517847	rs62001922	rs3181870	rs74427889	rs9668139	rs1523597	rs72680083	rs4399009	rs1937433
rs2510066	rs10174785	rs28707162	rs10826337	rs3850634	rs1532745	rs7517862	rs547937714	rs144346550	rs80142319	rs2364484	rs511191	rs4904716	rs313446	rs145803975
rs574835	rs12693856	rs11620822	rs79634051	rs10889348	rs56165304	rs11120070	rs41276636	rs78494460	rs114847683	rs12425441	rs55920121	rs2286653	rs551546350	rs12134195
rs647152	rs13393754	rs45512391	rs174569	rs6587980	rs74004610	rs17408556	rs33911350	rs7246376	rs76584455	rs4301834	rs184819405	rs28436279	rs113365273	rs7517684
rs479552	rs6741429	rs6573568	rs45611741	rs12047226	rs11856574	rs3767632	rs2229682	rs4806163	rs144281536	rs10778354	rs11925035	rs12885772	rs185915749	rs313736
rs705705	rs13396912	rs2285002	rs12721030	rs10889353	rs1351544	rs1004820	rs284299	rs17304380	rs111693041	rs9548932	rs6773485	rs1170029	rs1636228	rs3131678
rs4648881	rs6757686	rs11627485	rs7134375	rs670318	rs1817479	rs2104732	rs41264285	rs757292	rs6661746	rs9532430	rs34713833	rs764350	rs6421263	rs10889639
rs4649032	rs35256947	rs7147987	rs3809113	rs9128	rs8025324	rs142375896	rs1878745	rs28477168	rs6701941	rs7320598	rs13088281	rs62009403	rs77773608	rs11583745
rs6686594	rs34004493	rs17248895	rs73226103	rs114269697	rs72719093	rs56285780	rs12063382	rs2279624	rs56025131	rs7993214	rs4858714	rs944087	rs9738271	rs6688185
rs6682408	rs12694846	rs72729582	rs10773112	rs9436747	rs2733091	rs182856833	rs4131373	rs2240744	rs7548511	rs9532434	rs3495	rs7154620	rs11609521	rs4655661
rs10903110	rs6710297	rs4902632	rs9604045	rs11208659	rs1004191	rs115717767	rs11537641	rs62130160	rs7528262	rs34394770	rs2276751	rs1263791	rs9532526	rs12567990
rs4649033	rs7423615	rs2073307	rs11071376	rs1892534	rs11634793	rs149367812	rs595980	rs2303744	rs1495954	rs12875311	rs13082704	rs113185420	rs6576629	rs2024825
rs4649034	rs2396744	rs528259074	rs261290	rs1938492	rs7169281	rs34979509	rs4970471	rs1047286	rs7542633	rs9603612	rs12489739	rs2474642	rs11071547	rs1004819
rs6679677	rs13426106	rs1958078	rs12708454	rs34293785	rs8028620	rs144257719	rs2995093	rs4806162	rs367049	rs28635831	rs9864406	rs75790782	rs34166087	rs4846782
rs2476601	rs10498246	rs41286548	rs16940262	rs7519259	rs8027457	rs61737417	rs7516146	rs17271272	rs17544670	rs9603608	rs55940276	rs2747099	rs76922009	rs149904730
rs72698115	rs9989899	rs175705	rs113298164	rs143668036	rs6598539	rs71632957	rs7545712	rs12460932	rs61854048	rs12872801	rs73157438	rs2783792	rs111258897	rs34141181
rs72696301	rs9989735	rs175714	rs183130	rs12128881	rs34633661	rs142703194	rs6659446	rs12974755	rs144692711	rs2084086	rs79744765	rs78557996	rs2934498	rs6701313
rs9651053	rs34855578	rs11466414	rs5883	rs6690186	rs10152544	rs111296093	rs1214608	rs10409924	rs79861242	rs12876235	rs2700352	rs7158240	rs11648684	rs2180294
rs9651036	rs1946410	rs35889227	rs5880	rs7547570	rs503751	rs115607498	rs2742665	rs34864744	rs114795812	rs1325806	rs6805490	rs12432161	rs11643513	rs7519834
rs9651055	rs7557418	rs17128162	rs4986970	rs6662330	rs472234	rs77389020	rs6694428	rs73500091	rs139829395	rs12876545	rs557138	rs11158680	rs74001009	rs34426521
rs111920902	rs9989835	rs61975764	rs2925979	rs12031054	rs746861	rs35649051	rs58836335	rs2302524	rs151162892	rs12876349	rs72622518	rs17198995	rs11647781	rs10737909
rs12026876	rs7563433	rs7156335	rs3803800	rs10789214	rs744910	rs72748600	rs1214611	rs7253519	rs78750145	rs2324919	rs62242223	rs12588550	rs7216804	rs11588589
rs11265608	rs28445040	rs1043547	rs11556624	rs3008892	rs813299	rs10924383	rs4846096	rs11150	rs114196043	rs9594770	rs59783680	rs227412	rs2307011	rs72678531
rs12033701	rs13385151	rs4905043	rs77960347	rs2815374	rs7180400	rs72641137	rs55761862	rs150802678	rs144924770	rs6561054	rs4261897	rs61742642	rs149803578	rs3828068
rs113057497	rs35857956	rs11555542	rs6507942	rs3762318	rs580930	rs77651270	rs17560858	rs112986288	rs72678260	rs4942131	rs355787	rs28756981	rs9962433	rs61779233
rs138582043	rs13397985	rs28929474	rs28778033	rs12069782	rs4795399	rs59198429	rs41312032	rs41553913	rs143375966	rs9533130	rs2722625	rs45612332	rs79953960	rs903676
rs111810442	rs720977	rs17580	rs116843064	rs12564022	rs56750287	rs58740045	rs41265160	rs148768169	rs12144652	rs9533129	rs2874300	rs11621770	rs117647142	rs2886443
rs73026617	rs28693552	rs1057035	rs539667984	rs7517847	rs11078926	rs76233870	rs1188398	rs890935	rs705739	rs12889006	rs138186184	rs1746595	rs138531491	rs269352
rs144111494	rs66642167	rs35362007	rs35136575	rs183686347	rs2301651	rs72654004	rs1746059	rs139627891	rs705742	rs12435329	rs4687786	rs2581346	rs753080	rs151094293
rs10194635	rs6743984	rs2581348	rs5167	rs11209026	rs4795400	rs114889394	rs1042546	rs61740405	rs805954	rs12895257	rs150429489	rs586350	rs1799793	rs72736243
rs2309837	rs13399920	rs72755233	rs34165679	rs80174646	rs2681179	rs142888166	rs12041432	rs34488893	rs705747	rs12434551	rs2777888	rs12906744	rs77618070	rs11119867
rs4851269	rs6716753	rs7175522	rs282146	rs10889676	rs573377	rs7546180	rs75482876	rs111954966	rs2843409	rs3825568	rs13093385	rs35174018	rs1888088	rs1430753
rs1160544	rs6707578	rs62621400	rs6032614	rs9988642	rs9891174	rs72652174	rs1046529	rs117126503	rs2741852	rs1798545	rs1284785	rs143810699	rs6026016	rs60568186
rs6754937	rs6436922	rs7170637	rs76428106	rs12141575	rs771428	rs56130726	rs4915942	rs55785258	rs705736	rs1053871	rs73079033	rs138547783	rs143536656	rs854286
rs893245	rs13403849	rs184950120	rs35660507	rs924080	rs12936923	rs72652177	rs284245	rs55753731	rs76526661	rs12448482	rs28417396	rs5030699	rs112384891	rs72680492
rs6740838	rs7582543	rs1800407	rs100537	rs72678531	rs4985761	rs56176802	rs284243	rs117448663	rs55767444	rs8056901	rs11927330	rs56852757	rs12406824	rs2211659
rs6740612	rs2303542	rs4778224	rs62342064	rs6659932	rs7216	rs55738716	rs11581468	rs6085045	rs1343520	rs33638	rs9821433	rs41373050	rs76032283	rs519464
rs10174238	rs10933330	rs150962800	rs2894889	rs3790567	rs138309602	rs78865162	rs6696653	rs113804537	rs894875	rs9924312	rs4855860	rs67620091	rs9369676	rs1026999
rs10181656	rs6752107	rs2173288	rs78928932	rs1938434	rs9257	rs115776568	rs10919013	rs909570	rs6678140	rs1966434	rs2023953	rs4777077	rs34119039	rs1212036
rs8179673	rs6738490	rs12912777	rs2623645	rs4397637	rs238824	rs78597810	rs2038751	rs6139673	rs2708633	rs2847274	rs9838987	rs12907408	rs7817504	rs2220253
rs7582694	rs11680130	rs12050884	rs62520182	rs983034	rs8074291	rs12568393	rs11209183	rs142423035	rs7536652	rs9952991	rs537561032	rs62005641	rs11786395	rs11583451
rs7568275	rs11680089	rs34245505	rs913588	rs2566752	rs61075345	rs12561798	rs1885558	rs116953268	rs61838234	rs2542147	rs12715262	rs7179951	rs2287363	rs2809948
rs7574865	rs3792111	rs2412653	rs11140403	rs2820501	rs1688149	rs116465522	rs79329147	rs4813674	rs61838235	rs2847260	rs34209094	rs12917594	rs13285433	rs79103491
rs4274624	rs6705964	rs61998565	rs1172955	rs78252812	rs12944821	rs77079937	rs11539794	rs13039547	rs301796	rs60751993	rs1468542	rs142215800	rs11017223	rs12137936
rs4853458	rs6745825	rs17352989	rs78352137	rs7554551	rs2292182	rs116836168	rs309087	rs6028750	rs301795	rs12961275	rs2129821	rs144347091	rs2991533	rs1413429
rs11889341	rs10199278	rs143692029	rs6575806	rs2566774	rs11078927	rs114688060	rs1063125	rs6129451	rs301792	rs2119840	rs7611672	rs10152914	rs2064747	rs16823045
rs79893749	rs6431654	rs2414098	rs61992671	rs11209240	rs59716545	rs73063508	rs17032441	rs6040448	rs2708630	rs72948773	rs79850873	rs189948905	rs8003958	rs9425081
rs112160248	rs56227616	rs146610032	rs184950120	rs112134147	rs11078925	rs114370420	rs3935295	rs6040449	rs2120461	rs75203827	rs2285349	rs72761233	rs138547783	rs11162367
rs74433128	rs12994997	rs12593477	rs5742915	rs6682095	rs11557466	rs76436269	rs4949184	rs13045359	rs11121178	rs77517395	rs13071002	rs33984059	rs4965778	rs3101337
rs75994669	rs55835501	rs74438085	rs35479618	rs2226284	rs10852935	rs114334161	rs2274187	rs13045958	rs2661863	rs8130312	rs74610901	rs4255740	rs562486057	rs2613499
rs79539493	rs12162308	rs1863758	rs2643826	rs66461782	rs507577	rs74532934	rs1980606	rs13045391	rs1932527	rs1106543	rs7613428	rs11071547	rs9821197	rs2568952
rs11714843	rs2241879	rs261290	rs3821843	rs2422134	rs907092	rs73063512	rs8942	rs11698616	rs2784737	rs7280197	rs498913	rs45486192	rs9855131	rs6672478
rs59024323	rs13391356	rs12905732	rs891511	rs4348675	rs1140616	rs76196519	rs12139100	rs13040344	rs1763838	rs8131423	rs55762008	rs76922009	rs2192656	rs2815748
rs62264483	rs10164737	rs16940262	rs76452347	rs1486091	rs61739591	rs6693659	rs3820615	rs225358	rs1763839	rs59391722	rs4854811	rs111258897	rs2297538	rs2815775
rs4688011	rs56049444	rs113298164	rs6271	rs11587895	rs7216017	rs116539394	rs74733318	rs61750224	rs35514973	rs11089620	rs6771819	rs142591528	rs1043379	rs1664410
rs4688013	rs34123137	rs77951645	rs117913411	rs11587434	rs743686	rs116466322	rs12027728	rs11203186	rs4288592	rs2988279	rs1449397	rs34558152	rs12302224	rs74089203
rs11719448	rs6431661	rs35997243	rs72681869	rs17589603	rs11556563	rs17028610	rs12028527	rs400852	rs301791	rs2056626	rs7627857	rs1201690	rs34583017	rs949773
rs11720158	rs10210302	rs11071720	rs1436138	rs9424976	rs2071601	rs75583687	rs12031750	rs2252576	rs301790	rs3108155	rs3931416	rs903971	rs2317463	rs77921424
rs1599795	rs6431660	rs55719615	rs12978472	rs1620977	rs9904474	rs12563505	rs12029264	rs220312	rs301789	rs1773560	rs34230854	rs76109701	rs35815377	rs72670590
rs1599796	rs12692254	rs138843544	rs4804517	rs34305371	rs7216918	rs34017352	rs2274232	rs220150	rs61838236	rs373542764	rs4554002	rs893286	rs311358	rs11210071
rs62264487	rs10165561	rs1866742	rs167479	rs1870676	rs7220061	rs117301158	rs12036747	rs2824718	rs61838237	rs2056625	rs11710311	rs182489163	rs4801693	rs12140851
rs2280670	rs2289474	rs117683492	rs2298359	rs76659454	rs8081304	rs115009271	rs12029513	rs915786	rs11580417	rs35014055	rs62262671	rs7496074	rs468432	rs12087611
rs1479924	rs10167613	rs62006055	rs3917932	rs3101336	rs7224098	rs78377598	rs72746515	rs9982519	rs12079653	rs113429865	rs55754265	rs72743461	rs164190	rs6424535
rs6849238	rs2289472	rs17293632	rs41313381	rs2613498	rs28510567	rs12566159	rs567166771	rs79109585	rs11121176	rs6877122	rs114523300	rs61747226	rs111751804	rs4650206
rs7684187	rs2241880	rs35874463	rs41264467	rs2568958	rs7219218	rs144784348	rs537809145	rs17850433	rs56812469	rs3736061	rs3774745	rs34983782	rs112346819	rs61765637
rs10027390	rs3828309	rs11853359	rs2814778	rs2815752	rs6504148	rs72652129	rs555988507	rs141166141	rs11121177	rs16889381	rs55675754	rs4775333	rs148615184	rs4571923
rs4833830	rs3792112	rs11072450	rs34599082	rs7531118	rs8072812	rs117633859	rs528277182	rs3180414	rs11121179	rs6579837	rs17080528	rs4965778	rs202172249	rs1574842
rs11575812	rs6708373	rs5742915	rs75475627	rs1993709	rs4968752	rs114787089	rs61783385	rs143068465	rs301788	rs2001542	rs4683647	rs6496568	rs77945941	rs6702487
rs4833823	rs10196794	rs11638477	rs114050631	rs1460939	rs11651596	rs78917656	rs138562932	rs117797631	rs3765972	rs6898935	rs41271407	rs34169309	rs115780411	rs1514177
rs13145929	rs10203952	rs56291632	rs9819371	rs782214	rs12949100	rs117282985	rs144215944	rs149762795	rs6684863	rs59926079	rs2625288	rs570216894	rs114447978	rs11210476
rs2069776	rs4676408	rs61752771	rs7652649	rs61491549	rs6502723	rs114137694	rs144525934	rs140276173	rs11121174	rs73272818	rs9863150	rs7165759	rs7651474	rs77068299
rs13122023	rs73178598	rs34769775	rs79966944	rs782207	rs36038753	rs72708220	rs79321898	rs148012048	rs11118232	rs10057690	rs6440021	rs12899457	rs78038069	rs61837091
rs35077420	rs11919315	rs11857976	rs28530750	rs12141660	rs35569035	rs78205854	rs78270832	rs61735780	rs11118233	rs6961150	rs56048629	rs59063921	rs78512969	rs12133614
rs6814718	rs57630709	rs113959087	rs2703485	rs2422286	rs9910826	rs76865922	rs11803863	rs12118649	rs11118235	rs10486432	rs6550458	rs57036819	rs2613034	rs142212684
rs11724582	rs57898039	rs7167692	rs113760175	rs35998080	rs9904624	rs76982973	rs17123872	rs57843745	rs1474374	rs35000415	rs35926495	rs2129797	rs76751975	rs143577494
rs6823186	rs73178602	rs72765638	rs2158799	rs2422320	rs4795398	rs79193421	rs34391119	rs7552457	rs4846198	rs17308	rs8178630	rs6495228	rs1986970	rs114870912
rs4833833	rs73178563	rs34949187	rs56388170	rs12724536	rs12939566	rs77905995	rs35256099	rs12040092	rs7524908	rs12539741	rs446716	rs1562008	rs2248148	rs380075
rs11736927	rs11711121	rs3817428	rs72716390	rs10890020	rs12232497	rs565114963	rs11805972	rs2681675	rs4950854	rs11170472	rs536036	rs72757703	rs2290417	rs7518038
rs7662182	rs73178597	rs149039920	rs74865311	rs11210187	rs8069176	rs538555708	rs12088790	rs7529786	rs2821246	rs11060847	rs2087011	rs1372369	rs74751432	rs2011694
rs4572894	rs76447456	rs2074585	rs143034248	rs11210195	rs11651639	rs114839179	rs17508704	rs12031449	rs374002973	rs61936973	rs2202239	rs145814686	rs72844791	rs11588578
rs13144509	rs73180609	rs138682554	rs8705	rs7523829	rs28414594	rs61434101	rs41284998	rs2690019	rs377757953	rs11109623	rs7640885	rs150962800	rs2276324	rs11166158
rs10213692	rs4128758	rs79383275	rs2286599	rs10789387	rs4470200	rs9332694	rs139328461	rs2782549	rs71635905	rs1271792	rs3774750	rs10852151	rs399621	rs61825213
rs71624119	rs4128757	rs7181724	rs117145034	rs7531271	rs1712652	rs816052	rs28705211	rs10925980	rs144115543	rs12599549	rs1481537	rs12911467	rs150495952	rs213054
rs6873385	rs35709387	rs12906962	rs247826	rs1514175	rs8068104	rs113710338	rs7483	rs142790749	rs115058239	rs8044872	rs74994278	rs10852148	rs17573298	rs1749913
rs10065637	rs11919236	rs1994147	rs11642657	rs12566985	rs8064434	rs17578483	rs2642438	rs212526	rs145437666	rs12445476	rs78803227	rs35000575	rs188084738	rs4654180
rs6859219	rs35885806	rs2871865	rs3761028	rs7553158	rs9901247	rs143756921	rs270502	rs1329631	rs72735331	rs910581	rs115586086	rs72715919	rs8108169	rs17502739
rs27293	rs34874684	rs8035410	rs571497	rs77214504	rs12485218	rs116631899	rs480963	rs12125331	rs71640700	rs7543004	rs17256786	rs62045927	rs12461653	rs12065191
rs27289	rs34563045	rs78442819	rs2358581	rs17622606	rs4823560	rs151064340	rs2230706	rs1887404	rs146706069	rs12061328	rs730566	rs535269991	rs62127295	rs66870738
rs27290	rs34748598	rs4988483	rs45474992	rs12726443	rs909856	rs115835876	rs1151687	rs835034	rs17026652	rs6577488	rs7628135	rs12446641	rs73933955	rs7551570
rs27295	rs11718328	rs8046011	rs1015022	rs145489304	rs6007912	rs11585500	rs8533	rs10900418	rs2224215	rs11121186	rs12632378	rs34381224	rs1888407	rs12067796
rs6894249	rs4257569	rs1799802	rs80293268	rs17096778	rs6008831	rs193188641	rs7550938	rs212532	rs12138384	rs12046643	rs41290686	rs140958780	rs80173058	rs145764150
rs11745587	rs34599998	rs60782127	rs28510979	rs116362708	rs5760793	rs17007152	rs10917051	rs35166559	rs301805	rs11889800	rs4858820	rs143870933	rs574651214	rs412378
rs6946509	rs73172355	rs41278174	rs6664866	rs211718	rs2543537	rs61830433	rs77242917	rs2642994	rs6429756	rs4556933	rs112421263	rs45491692	rs10927462	rs12410398
rs7793125	rs66486067	rs138760312	rs144080386	rs12134854	rs2283983	rs4656896	rs74667159	rs2272161	rs6664222	rs7630591	rs7100	rs62038616	rs139732336	rs141324710
rs7808122	rs4256159	rs77924615	rs71443018	rs11161620	rs228957	rs77249757	rs7514299	rs73032787	rs6676925	rs62291442	rs56142306	rs9788896	rs35016987	rs7526460
rs4722177	rs59741663	rs2238373	rs114153232	rs12090849	rs3859864	rs10916013	rs72727980	rs41271651	rs6679837	rs4955824	rs9831648	rs140142474	rs1600882	rs78258516
rs56061963	rs4626115	rs139491786	rs71421546	rs7545219	rs228954	rs6661780	rs147917124	rs1889737	rs10927805	rs715199	rs367814145	rs56017283	rs72846187	rs566294912
rs28572733	rs73178580	rs3211995	rs1432262	rs7522356	rs737612	rs6661857	rs115359427	rs1889738	rs10927806	rs615542	rs7640903	rs9935526	rs10929494	rs11161582
rs35779989	rs3935033	rs71385734	rs116254882	rs71658797	rs2284033	rs859064	rs333714	rs1541252	rs10803393	rs13093110	rs13084037	rs4786365	rs72786306	rs67611930
rs1404006	rs4073490	rs112805476	rs75114713	rs9661687	rs2267620	rs10924288	rs75928917	rs1541253	rs6429759	rs139785987	rs11235	rs889653	rs148789440	rs11161606
rs80156335	rs4128756	rs9921750	rs704278	rs34517439	rs2006014	rs6685198	rs60120717	rs1541254	rs6429760	rs1969253	rs1865741	rs17689723	rs4621282	rs12135333
rs2091115	rs11713774	rs151234	rs586936	rs17391694	rs136916	rs859061	rs1341150	rs1541255	rs301799	rs28714301	rs34142492	rs7205363	rs11916829	rs17127710
rs7787893	rs34849101	rs3809627	rs10015223	rs4650608	rs5760796	rs859058	rs58150371	rs4661072	rs11264798	rs58410952	rs35199215	rs61744665	rs78103893	rs3131733
rs73300638	rs4600836	rs34518080	rs72661730	rs1494858	rs1040475	rs859055	rs79077032	rs114983477	rs12141491	rs4697651	rs9860008	rs5560	rs13115162	rs75227206
rs10260837	rs11706265	rs199795270	rs9998015	rs12073845	rs228963	rs10789229	rs56170518	rs142740892	rs9427814	rs62318781	rs6770959	rs6500668	rs3751101	rs12746325
rs10280937	rs4349516	rs8050500	rs219493	rs12088284	rs5996808	rs60041079	rs144188677	rs113135363	rs7415857	rs16872451	rs9841110	rs16971436	rs6834438	rs7525365
rs10281214	rs34933630	rs45625038	rs17248377	rs113188507	rs228965	rs112949081	rs111880480	rs4951216	rs9427554	rs72491255	rs74521376	rs12598796	rs2885927	rs191796179
rs7796417	rs58559219	rs6500550	rs17714046	rs76668869	rs2285196	rs12121643	rs76016754	rs3737678	rs7416831	rs7437166	rs71621309	rs147176253	rs144272515	rs1353671
rs73089302	rs61286160	rs77256800	rs13216467	rs651533	rs6000338	rs41313260	rs35108413	rs147842378	rs1832705	rs6854777	rs57400559	rs7501119	rs2691182	rs7551310
rs10263857	rs71314411	rs495664	rs80030895	rs1536166	rs228966	rs55954915	rs34794284	rs12033324	rs7411141	rs1678317	rs73085254	rs34332984	rs59372452	rs4266854
rs6945537	rs11708026	rs1684621	rs34489224	rs142900233	rs713741	rs56334818	rs149597924	rs12030560	rs7415574	rs16868929	rs73079076	rs62029464	rs11762673	rs2035452
rs10276381	rs35143588	rs34050011	rs2529369	rs56212819	rs2238803	rs61781387	rs41310380	rs116523693	rs301807	rs16872478	rs140888574	rs9937661	rs10235404	rs71648688
rs10255700	rs73170234	rs9925477	rs2048651	rs1983853	rs3761485	rs3127462	rs56276182	rs139807696	rs6687372	rs16872477	rs79603849	rs61745416	rs56036673	rs7551732
rs28446389	rs13083326	rs78534766	rs57128498	rs12756373	rs2277833	rs6682033	rs11580946	rs41304163	rs35969331	rs1889980	rs3749348	rs118188076	rs73564882	rs59220538
rs73300665	rs34858567	rs140144628	rs7037587	rs12087340	rs5994165	rs56877575	rs13306523	rs11550481	rs2279692	rs1337861	rs13065565	rs200933181	rs1616327	rs10922476
rs7909519	rs9834151	rs62028332	rs540599	rs1884139	rs738479	rs61828295	rs41312024	rs3903683	rs10753858	rs6569844	rs57052713	rs76344314	rs914421	rs305227
rs12722508	rs79524629	rs138937927	rs1948386	rs6697083	rs1016809	rs12084898	rs114720027	rs744455	rs7545251	rs402128	rs7374904	rs35635068	rs28706541	rs305221
rs12722522	rs11929091	rs17616063	rs10818930	rs17384381	rs1548411	rs2406107	rs571269174	rs2229540	rs301801	rs2258483	rs17077726	rs7195403	rs76249745	rs12740480
rs12722496	rs3197999	rs34869093	rs703978	rs11587876	rs763213	rs4576637	rs139848768	rs2269714	rs3762319	rs4364981	rs73083294	rs35882530	rs10466138	rs7545011
rs12722495	rs9836291	rs72805220	rs11041426	rs11806789	rs133885	rs7551643	rs35331030	rs2269715	rs12029301	rs118074712	rs62253616	rs8057045	rs4331116	rs316987
rs12722563	rs9858542	rs12927162	rs75156773	rs9658584	rs362129	rs12406041	rs114144991	rs11801190	rs4308947	rs144779267	rs9851203	rs377757683	rs145924639	rs2275875
rs12722558	rs13085791	rs72807785	rs117573112	rs12727784	rs131824	rs10159041	rs138602074	rs4845	rs4653414	rs12413068	rs2518795	rs77103795	rs185985910	rs7548762
rs7069750	rs9284886	rs35420030	rs72928978	rs11161721	rs139032	rs12076214	rs34064091	rs35186354	rs2199834	rs34394259	rs78467397	rs16960183	rs6591651	rs4480339
rs1926194	rs9823546	rs12600060	rs61746574	rs568532609	rs2283657	rs12075137	rs11579364	rs2878595	rs301803	rs61866462	rs3792559	rs6497844	rs12366127	rs10925529
rs1926193	rs11718165	rs12448528	rs3829241	rs6674512	rs2238811	rs10798736	rs112073914	rs900501	rs12036461	rs7074567	rs62250688	rs2934498	rs2281380	rs1526480
rs1926192	rs1131095	rs183130	rs104894313	rs448008	rs5748952	rs6683455	rs12720667	rs79705656	rs34457861	rs332160	rs1585520	rs11648684	rs61742524	rs12408506
rs2148287	rs13316695	rs5883	rs9971729	rs1537061	rs2157113	rs11589447	rs12085633	rs7549960	rs159961	rs2227309	rs146231194	rs11643513	rs1482294	rs11165130
rs4406738	rs11709525	rs5880	rs56235234	rs4411112	rs5754734	rs12121914	rs6675984	rs4661303	rs650999	rs2227310	rs150490645	rs35090620	rs7304240	rs12408203
rs2182408	rs2172252	rs11644125	rs12821256	rs61767086	rs228955	rs12140633	rs6679268	rs12067709	rs12751825	rs10887948	rs2526389	rs7187586	rs10506761	rs10789181
rs2147420	rs11130213	rs7192652	rs12298351	rs6699417	rs7290176	rs17387740	rs10489328	rs75435434	rs12739892	rs12766889	rs6800021	rs8051827	rs77923260	rs143033267
rs4406737	rs34762726	rs4784886	rs9603422	rs10922478	rs5764759	rs7554877	rs2861157	rs11808454	rs12760107	rs12762208	rs9854253	rs55924396	rs9600455	rs10430069
rs9658742	rs35999162	rs76866523	rs17128162	rs12145922	rs1807520	rs6667772	rs1894708	rs12131565	rs61797058	rs12762296	rs12634396	rs458266	rs12432161	rs141770631
rs7127214	rs9822268	rs76561044	rs4778224	rs167365	rs4839487	rs12060174	rs11118715	rs1771494	rs34852041	rs4595501	rs2188151	rs74001009	rs56852757	rs74470660
rs2218565	rs6770670	rs4986970	rs143692029	rs786919	rs76993858	rs6429310	rs11185242	rs75067243	rs33994937	rs61866461	rs1987628	rs1178438	rs144347091	rs4970696
rs10836534	rs2003485	rs35158985	rs117612447	rs12035750	rs76355932	rs2863203	rs1713235	rs559229844	rs34280859	rs3088168	rs1492480	rs7189149	rs3136684	rs72925335
rs10768207	rs62257843	rs3759982	rs3803856	rs6679817	rs116817045	rs6684024	rs57352267	rs567910619	rs4653050	rs1787714	rs7635785	rs8051687	rs1845588	rs6603980
rs3824946	rs9812791	rs1078465	rs7219107	rs61798917	rs77107785	rs3767297	rs10157644	rs45460391	rs4653051	rs4944631	rs12497850	rs9923234	rs62051403	rs35435370
rs11033552	rs11130254	rs77303550	rs55788912	rs12032393	rs140339978	rs4655689	rs2791713	rs34384789	rs11121212	rs11033046	rs61729488	rs7190403	rs7214464	rs61798708
rs10466394	rs4283605	rs9302635	rs147502994	rs12042197	rs116701040	rs4655690	rs4142003	rs61784718	rs6695867	rs10898431	rs4688759	rs57485239	rs78690374	rs9286966
rs11033559	rs1873625	rs756717	rs73220980	rs12022666	rs114475984	rs2785082	rs7547017	rs137936010	rs7521700	rs7927222	rs2439225	rs5710	rs146424023	rs189162117
rs10836537	rs6786055	rs370240672	rs165895	rs12089815	rs111382673	rs72894201	rs2065129	rs188254809	rs10864360	rs3019125	rs11717829	rs148055508	rs9614208	rs373598954
rs10836538	rs11710037	rs117934006	rs79966207	rs7548936	rs116529145	rs72898007	rs10919011	rs61776343	rs581118	rs4937815	rs9835788	rs184666	rs3747129	rs4847235
rs4755450	rs9824092	rs17329095	rs12140153	rs1192415	rs72936853	rs7413165	rs77109127	rs138763359	rs2045820	rs7947092	rs12493578	rs9937814	rs15396	rs6675319
rs10849448	rs56116307	rs2716579	rs61813324	rs10874851	rs17376230	rs12130678	rs58254477	rs8192630	rs10800439	rs640373	rs1004807	rs7198632	rs10925019	rs183690930
rs2364480	rs9852529	rs11150152	rs12634936	rs12076549	rs75131350	rs74651739	rs79389153	rs61730132	rs360623	rs639915	rs2462234	rs117695016	rs785162	rs12751774
rs2364481	rs9862080	rs117538856	rs11546878	rs284200	rs192684033	rs7524870	rs116666453	rs61749272	rs360649	rs530646	rs67485053	rs73529906	rs4686383	rs11102552
rs4301834	rs62260815	rs7186061	rs34811474	rs141952974	rs3123743	rs10889665	rs12060734	rs116550976	rs2047290	rs4938549	rs2333197	rs368124316	rs5333	rs1931243
rs11064159	rs9858213	rs56320921	rs7377083	rs11165787	rs3131532	rs1358748	rs3902857	rs143992266	rs1934138	rs7941321	rs13086821	rs11647781	rs11733902	rs7515758
rs10744706	rs9837341	rs2925979	rs16916303	rs141094656	rs3101193	rs76786145	rs12561948	rs41271967	rs6670508	rs480791	rs13090388	rs7198644	rs1123175	rs671266
rs9668139	rs6803222	rs79255258	rs1510593	rs115340020	rs3101194	rs7538391	rs75209795	rs41264479	rs6675443	rs570245	rs6788650	rs35206862	rs34094881	rs11166505
rs9669611	rs9882740	rs12445050	rs41310284	rs11164654	rs3101201	rs7554579	rs41267389	rs41313377	rs6666191	rs587816	rs4858831	rs7194136	rs61865036	rs150630443
rs12425441	rs73087240	rs1071644	rs845084	rs41286801	rs72770711	rs6429298	rs1270	rs35640285	rs6681362	rs515707	rs4955418	rs28861238	rs10886198	rs3951343
rs2364484	rs7614725	rs7500448	rs6265	rs2027061	rs55840728	rs6671725	rs116662163	rs114792430	rs1318218	rs1170396	rs544388028	rs17573298	rs1995158	rs11184706
rs10774430	rs11921590	rs247826	rs9579775	rs7515577	rs6735145	rs16855377	rs140076831	rs7518494	rs11121202	rs4265570	rs7622302	rs79338875	rs3783011	rs61787785
rs597808	rs11720964	rs4471666	rs7161194	rs6422513	rs9678412	rs145175539	rs189365799	rs9728174	rs7547411	rs1126639	rs9856828	rs12923454	rs1958124	rs58985935
rs9532434	rs9833611	rs4517782	rs4776970	rs11810217	rs13027865	rs80030637	rs184078807	rs71639459	rs1061039	rs6573911	rs6767355	rs143729497	rs11073716	rs4322261
rs7993214	rs75534462	rs61751198	rs756717	rs11540832	rs13024619	rs148626770	rs151231315	rs594661	rs6663123	rs6573910	rs9813582	rs73250056	rs57485239	rs61789077
rs12876235	rs35694819	rs56177354	rs117934006	rs10874746	rs34201686	rs7534674	rs149357553	rs149376438	rs11121685	rs11539752	rs72909180	rs16965760	rs148055508	rs56732321
rs9532430	rs13064576	rs76121846	rs61746970	rs114801796	rs12473600	rs6588247	rs144628240	rs145140903	rs7546327	rs10148349	rs7637876	rs111308135	rs571269735	rs61785887
rs9532433	rs73079145	rs11640143	rs9615723	rs945631	rs12473601	rs10127763	rs187701347	rs10800814	rs61779314	rs12934767	rs13079082	rs188084738	rs12483882	rs1625579
rs9548932	rs7635641	rs11642657	rs77451029	rs4847401	rs13421383	rs10889667	rs185171982	rs10799771	rs1254191	rs62108407	rs116071502	rs112184736	rs77246265	rs1782810
rs12872801	rs7633840	rs71390846	rs79412885	rs7526112	rs11890700	rs16855391	rs192414940	rs12119319	rs7517436	rs8107265	rs1683983	rs12932297	rs2365713	rs2802536
rs9603612	rs138050285	rs11866031	rs146617729	rs79117505	rs4851600	rs16855395	rs1592189	rs7546506	rs7555126	rs35831140	rs4536858	rs55877340	rs150367049	rs17372140
rs12875311	rs55935606	rs566571310	rs150649461	rs9437689	rs28537296	rs61809063	rs10733052	rs41285728	rs1982611	rs73506605	rs13064780	rs34570989	rs76173360	rs149154316
rs7319041	rs9883813	rs74035509	rs12075	rs76041397	rs4851017	rs60738487	rs6670349	rs1064981	rs3932455	rs10424978	rs7427250	rs72633275	rs10803354	rs11166276
rs9603608	rs9827708	rs6500489	rs13962	rs10874938	rs6543151	rs3843272	rs1592188	rs142354011	rs10902735	rs10425559	rs111706234	rs61353272	rs33911350	rs903319
rs28635831	rs11917431	rs11643303	rs72632294	rs4472800	rs2075191	rs7534570	rs11578728	rs142942435	rs11247904	rs73230320	rs1050450	rs547458	rs112585574	rs12742481
rs34394770	rs7646288	rs551118	rs184409696	rs321232	rs13424885	rs11801083	rs3003469	rs199618354	rs10797066	rs9305486	rs73170371	rs11861948	rs79329122	rs12027668
rs9943	rs56050567	rs11861335	rs150449635	rs11165643	rs6705272	rs12080055	rs2250495	rs200468750	rs355615	rs9612135	rs12330269	rs200494942	rs185922786	rs12728959
rs7320598	rs56116382	rs7200905	rs6734942	rs1555543	rs7567885	rs72756823	rs4581298	rs116389032	rs2024765	rs5754597	rs113405221	rs45612043	rs55662985	rs12090198
rs8002731	rs73079046	rs117565673	rs6798398	rs2391769	rs4851598	rs72756824	rs28559846	rs2230625	rs493742	rs229533	rs150971986	rs79197674	rs162712	rs536059740
rs34132030	rs2230593	rs146008976	rs182089148	rs995258	rs12712153	rs72756827	rs28442220	rs142192673	rs522137	rs9615668	rs11715915	rs73558201	rs190434476	rs151132065
rs12876349	rs115287501	rs62045849	rs112313229	rs75641275	rs72669177	rs67405529	rs34903276	rs79885852	rs4951755	rs2858483	rs4549306	rs11545336	rs115310227	rs11166576
rs12876545	rs11130182	rs1126464	rs2213290	rs61789073	rs55740469	rs2180296	rs1143016	rs34381960	rs34038985	rs229531	rs4308307	rs34802827	rs4560336	rs2796484
rs9594770	rs6790914	rs9939914	rs9809116	rs4506495	rs36111784	rs4655688	rs6675649	rs12047926	rs35890901	rs229542	rs1500694	rs17699859	rs35723341	rs6658542
rs2324919	rs6800916	rs1805005	rs55683935	rs10875121	rs11731879	rs9425316	rs61750850	rs61802178	rs10797987	rs229541	rs6781528	rs139634176	rs149426876	rs993471
rs66749983	rs114744033	rs1805006	rs231988	rs6664489	rs56313700	rs7411767	rs55925184	rs2179380	rs17017649	rs229540	rs73224938	rs137946070	rs35926078	rs2065901
rs4942131	rs13100903	rs11547464	rs278981	rs9324380	rs17454584	rs11484605	rs76755863	rs55901929	rs2365713	rs229536	rs111936556	rs3743696	rs6414624	rs60323829
rs9533127	rs12637870	rs1805007	rs186272630	rs1782810	rs6829348	rs12076560	rs141430443	rs12726772	rs3820340	rs9611562	rs2285370	rs9888822	rs192921278	rs4656677
rs9525630	rs112634398	rs1110400	rs11749913	rs1625579	rs11935604	rs10752957	rs16847674	rs71651154	rs3767217	rs4820437	rs6778972	rs3213758	rs10036509	rs1337191
rs9533129	rs9755751	rs1805008	rs75320317	rs1198589	rs62333674	rs2941286	rs12712	rs12742410	rs12138361	rs11546403	rs849010	rs11860295	rs3778661	rs2636282
rs9533130	rs148149389	rs885479	rs730775	rs72737821	rs11099399	rs859051	rs56802641	rs151016728	rs560852081	rs9611577	rs138412093	rs113524001	rs11752038	rs17127510
rs6561054	rs112269639	rs1805009	rs915125	rs114621605	rs17389644	rs197379	rs35489138	rs76205049	rs72712150	rs4822024	rs62267570	rs116990218	rs62427982	rs499651
rs3825568	rs1046953	rs61753655	rs9385808	rs6702619	rs62310873	rs953567	rs579817	rs2995093	rs74695496	rs2301054	rs75633591	rs9896110	rs1554447	rs12046674
rs12434551	rs73086105	rs9893867	rs149110519	rs17420882	rs13107546	rs3820400	rs61762207	rs7516146	rs587749836	rs2064897	rs4348009	rs193219864	rs28431469	rs12030991
rs4902647	rs13353481	rs72553883	rs10238435	rs7552544	rs34701959	rs2995541	rs78296988	rs7545712	rs7551399	rs6688506	rs62291489	rs61706454	rs62481179	rs2316173
rs12435329	rs76398786	rs78365041	rs149007767	rs12048904	rs35606111	rs12066799	rs7539460	rs6659446	rs182865811	rs2269245	rs77855782	rs79712395	rs12537130	rs17017723
rs12889006	rs1264194	rs186920574	rs149984502	rs11581062	rs2405827	rs542364	rs7549583	rs1214608	rs1637931	rs2269246	rs9882859	rs2230316	rs73165331	rs9435341
rs11074967	rs11712982	rs3818717	rs7826487	rs76382185	rs11933086	rs11102813	rs55959027	rs2742665	rs853429	rs2269242	rs186086318	rs55883526	rs2433102	rs4367768
rs11649678	rs1134043	rs36215896	rs333616	rs146490475	rs6820162	rs10890312	rs2789361	rs6694428	rs11588402	rs3790857	rs12488010	rs3744252	rs6558067	rs1281579
rs8056901	rs9812977	rs5030755	rs146950370	rs41287280	rs11736039	rs6703356	rs1567051	rs58836335	rs59800307	rs3790858	rs10640	rs117677724	rs140288018	rs12066815
rs12931474	rs36022378	rs148884808	rs6993442	rs78900934	rs62331821	rs2941285	rs17030680	rs1214611	rs11205699	rs1911109	rs9850860	rs143880770	rs34043869	rs2995379
rs12597615	rs9834639	rs145919520	rs10980797	rs1327589	rs72687029	rs9727427	rs12131092	rs4846096	rs74739952	rs61765292	rs12487935	rs62075318	rs589878	rs78495697
rs7203055	rs188146975	rs704	rs17207368	rs12034088	rs2609280	rs17038502	rs11577150	rs55761862	rs1615876	rs12724962	rs6997	rs9893338	rs143952300	rs10916990
rs12597485	rs7614738	rs191010498	rs11190141	rs11576308	rs2609279	rs4243824	rs4378200	rs17560858	rs11576314	rs12141248	rs872976	rs62057033	rs7082802	rs74127355
rs2847293	rs7613360	rs542939	rs73342355	rs2061708	rs7698458	rs2390059	rs72641919	rs41312032	rs2803241	rs61827165	rs4459909	rs111338270	rs12411816	rs12740374
rs34920518	rs73079004	rs6505216	rs907612	rs2622873	rs1379933	rs1413426	rs12116874	rs41265160	rs12036428	rs17846707	rs73072475	rs75682641	rs3827486	rs7528419
rs2542151	rs13093385	rs7208859	rs2277339	rs7522293	rs72619194	rs36124273	rs28887329	rs1188398	rs7532000	rs657436	rs6438601	rs2230931	rs11170272	rs78851184
rs2542150	rs2269506	rs72825958	rs61758883	rs2376280	rs72619195	rs1043657	rs4656860	rs1746059	rs7533470	rs723006	rs11130185	rs11080134	rs149817893	rs9660605
rs2847278	rs2040397	rs8073060	rs1800973	rs4338381	rs60447601	rs2228567	rs57445665	rs1042546	rs1930570	rs1649569	rs11716334	rs1047790	rs11610576	rs2071953
rs2847260	rs2280405	rs10512472	rs77526211	rs56361645	rs28504337	rs11161830	rs1854224	rs12041432	rs7553549	rs13409950	rs6794924	rs2307011	rs117970308	rs2071957
rs2847280	rs112978264	rs11556624	rs1892548	rs1330225	rs28376459	rs2296225	rs12037136	rs75482876	rs11586256	rs1530016	rs4681996	rs9911269	rs1253464	rs1277930
rs888270	rs11716948	rs56013073	rs2239630	rs12046503	rs2882314	rs2307492	rs143843554	rs1046529	rs12744054	rs483428	rs11919418	rs10491086	rs12880537	rs592107
rs11663253	rs56023037	rs60061677	rs4905043	rs4914984	rs72669185	rs78427303	rs146829241	rs4590622	rs789358	rs565906	rs4955419	rs112148622	rs227412	rs12561946
rs45450798	rs73074378	rs112401631	rs56177354	rs4914930	rs900903	rs16844498	rs144597700	rs1042842	rs10920332	rs480319	rs11130184	rs3136684	rs73250056	rs10857786
rs1893217	rs144519232	rs117612447	rs731707	rs12097821	rs1523164	rs12144326	rs114567395	rs11799946	rs61768923	rs488817	rs148253460	rs148590649	rs12927295	rs723334
rs2542147	rs9883469	rs143043662	rs11640143	rs12406721	rs181793742	rs4350230	rs560791358	rs906	rs2488780	rs2042075	rs4858828	rs35783712	rs111308135	rs3738773
rs2542148	rs2624847	rs41283425	rs3884011	rs1730859	rs28700243	rs111985830	rs147557718	rs2280989	rs568416707	rs7565213	rs7652746	rs7207367	rs12450871	rs115731312
rs2542149	rs71324946	rs7213095	rs28730837	rs1335055	rs4861422	rs71642449	rs190956558	rs11800493	rs58606118	rs11571291	rs200410587	rs144691710	rs567036767	rs619674
rs34536443	rs111873781	rs2741856	rs34097845	rs11185092	rs2081453	rs1796781	rs192643495	rs1056438	rs75328899	rs1024162	rs2334958	rs34670978	rs73298240	rs6685240
rs144309607	rs7629936	rs72836561	rs113232639	rs77848106	rs7695697	rs533987578	rs1750831	rs1056425	rs72700136	rs11571302	rs35218722	rs4794466	rs1968506	rs554056
rs8129030	rs2267846	rs72832859	rs123698	rs4915077	rs6553978	rs7542801	rs113568939	rs7544099	rs17668350	rs34185821	rs62278044	rs4969272	rs2107635	rs35521511
rs9979383	rs73074811	rs4986172	rs34728133	rs10494079	rs45610037	rs7520973	rs4590622	rs12608	rs77469172	rs10517086	rs3755574	rs2701487	rs28362459	rs17025286
rs8133843	rs11707940	rs1906342	rs34263337	rs663045	rs2276326	rs12143187	rs1042842	rs6657751	rs72704277	rs4473645	rs76598583	rs2435200	rs35510065	rs333076
rs2205049	rs55674449	rs7225002	rs35928002	rs6657811	rs2615497	rs34955593	rs11799946	rs10874531	rs79508250	rs932036	rs143359239	rs12601412	rs4802861	rs2883211
rs2266959	rs990211	rs8069437	rs12151289	rs7528419	rs12505221	rs12743267	rs906	rs6682949	rs139577070	rs62319299	rs143403355	rs3760471	rs139385945	rs3738531
rs59391722	rs145174415	rs17608766	rs61734204	rs12740374	rs6811810	rs112362883	rs2280989	rs1577716	rs11572506	rs11730734	rs139405229	rs145650014	rs201676598	rs932347
rs11089620	rs1264191	rs34210653	rs34187696	rs660240	rs2972040	rs12759491	rs11800493	rs12039412	rs72701942	rs7699742	rs190036879	rs75943832	rs3745335	rs61805898
rs73166619	rs77753325	rs41444548	rs4142441	rs629301	rs10003909	rs34668815	rs1056438	rs10493964	rs10914952	rs62323898	rs73128748	rs1845588	rs13044302	rs2282248
rs5754166	rs73080980	rs3803856	rs6125942	rs646776	rs11547776	rs1514183	rs1056425	rs7523067	rs4653037	rs4505848	rs73235156	rs2366790	rs5009097	rs72695265
rs2056626	rs71326915	rs61463979	rs17196752	rs3902354	rs3733391	rs4907154	rs7544099	rs6688672	rs11587572	rs67176724	rs116046827	rs62051403	rs6128813	rs10926219
rs2988279	rs80033912	rs7219107	rs913678	rs602633	rs7693453	rs11163779	rs12608	rs556764	rs3967882	rs2045258	rs115229061	rs62083344	rs151362	rs1555948
rs1773560	rs2526386	rs919109	rs79068619	rs599839	rs1128864	rs2031247	rs585103	rs11161851	rs6695712	rs2818126	rs138313714	rs11652842	rs1575445	rs72725491
rs3108155	rs62264271	rs2969	rs3217791	rs11102974	rs77229041	rs12131144	rs4287179	rs320826	rs1876907	rs4075592	rs114015264	rs1675272	rs17119683	rs1891707
rs2056625	rs73074994	rs79041579	rs1800574	rs10858096	rs28520436	rs12740800	rs4839416	rs10908427	rs1752021	rs849334	rs73235138	rs3682	rs13031676	rs1759693
rs1773561	rs2526388	rs7774	rs12692596	rs2152924	rs74688172	rs3003466	rs622689	rs11165068	rs12082808	rs565317	rs184588297	rs7214464	rs2718669	rs72673369
rs2949669	rs71324982	rs55788912	rs540524	rs6666119	rs77190366	rs7551512	rs538060	rs1229366	rs67211730	rs10234535	rs77616028	rs200302470	rs2883654	rs7522238
rs4853459	rs11926781	rs56337033	rs560887	rs3738772	rs56403503	rs12074310	rs615074	rs2297671	rs28669777	rs79131915	rs116780602	rs77711855	rs137869171	rs1050033
rs2233287	rs2071208	rs553749201	rs2232323	rs41279738	rs12270539	rs12125615	rs615917	rs10864229	rs4233287	rs530649	rs145820576	rs117018293	rs506433	rs12029985
rs2233290	rs28412709	rs11658587	rs11708067	rs619686	rs66596448	rs17391096	rs10864480	rs223214	rs2871651	rs849316	rs11719729	rs9635759	rs13101172	rs7550925
rs2042234	rs150429489	rs17585461	rs73174306	rs485742	rs72947801	rs1746860	rs1769662	rs223220	rs17034060	rs720068	rs76427159	rs117282450	rs6929069	rs35678279
rs2001542	rs66793762	rs117223734	rs9379084	rs547251	rs11036229	rs1217423	rs1749881	rs5016273	rs5025598	rs1989265	rs147933616	rs7208736	rs72969686	rs12144326
rs6579837	rs11720597	rs8069500	rs10305492	rs333947	rs72847269	rs1217400	rs12033362	rs4147845	rs28612519	rs11765215	rs183662631	rs72814107	rs79628385	rs2390059
rs17111708	rs9811982	rs74364822	rs138917529	rs12036565	rs12295535	rs7529925	rs61766896	rs3820011	rs7521663	rs6995235	rs114081332	rs567036767	rs2163561	rs3003466
rs73272818	rs138186184	rs28730837	rs234866	rs333078	rs1690584	rs1036332	rs12126936	rs28575980	rs2798632	rs1729177	rs77387787	rs182733310	rs2850803	rs3761936
rs59926079	rs10865954	rs56378716	rs2168101	rs7545139	rs925268	rs1310183	rs12131096	rs5018921	rs12408895	rs10751509	rs13126505	rs73298240	rs146260682	rs144697668
rs58474444	rs34427167	rs34097845	rs188468174	rs59123361	rs1789206	rs1217393	rs12033030	rs3182429	rs2153304	rs10869765	rs34516062	rs8067806	rs61732823	rs2377027
rs73272828	rs4974078	rs34523089	rs121908120	rs518785	rs1494040	rs11552588	rs12142063	rs2230588	rs9729149	rs4326439	rs1974584	rs4794148	rs114452988	rs969273
rs10488631	rs11713474	rs11657101	rs72966085	rs1335645	rs61893460	rs9442367	rs6428831	rs200454	rs1890683	rs7853089	rs13109404	rs9910358	rs628042	rs12120548
rs2070197	rs4955420	rs146385050	rs13017777	rs9970286	rs10894226	rs823144	rs12044893	rs6692365	rs10914598	rs4380994	rs13117264	rs61764002	rs79326814	rs146754848
rs12539741	rs34985176	rs5388	rs77177529	rs12024366	rs1617331	rs1340977	rs12047607	rs61857490	rs4596926	rs4339696	rs1454897	rs74550635	rs11675570	rs138660278
rs12536266	rs9858280	rs11568828	rs550618068	rs71673426	rs7126418	rs681649	rs59943092	rs2274789	rs12758001	rs10901335	rs62318558	rs536398300	rs11900114	rs11247920
rs35000415	rs9875617	rs76708468	rs146095395	rs2618039	rs11236791	rs679742	rs12034594	rs12132697	rs12760817	rs75617716	rs2271173	rs2011713	rs6775039	rs1064196
rs11047102	rs71324979	rs113252144	rs704285	rs12044963	rs11236797	rs3020595	rs6703522	rs2999460	rs2300574	rs6476047	rs76388400	rs72840988	rs11707385	rs10923440
rs11047112	rs73080312	rs1991401	rs9846246	rs12080074	rs7110818	rs114661926	rs678094	rs3765989	rs1106370	rs7853494	rs9996468	rs2074428	rs116711731	rs12729692
rs11047118	rs1317571	rs11869530	rs115182912	rs1620668	rs4008842	rs7519456	rs4316356	rs12134412	rs811284	rs776777	rs56849087	rs11650934	rs9847748	rs4845109
rs145813491	rs73078362	rs12452505	rs13087765	rs3790604	rs12419173	rs1340978	rs72911335	rs1800600	rs6540812	rs10971564	rs10016018	rs72839706	rs62245066	rs12032474
rs11171747	rs9838987	rs1801689	rs7642536	rs3790608	rs12799159	rs3813803	rs17114421	rs4925748	rs12745825	rs10758591	rs7440537	rs2100436	rs7718620	rs10489819
rs11642873	rs73078349	rs2302783	rs35558461	rs2273368	rs2851653	rs3737277	rs2311155	rs6673829	rs11576268	rs11256611	rs6816787	rs143901735	rs11739443	rs2784109
rs12445476	rs1048940	rs77542162	rs17712788	rs10857961	rs2886189	rs45455292	rs947636	rs2493132	rs12132156	rs12251307	rs10015081	rs3091237	rs9364211	rs1370297
rs11117426	rs9821433	rs740516	rs7757910	rs2932538	rs310043	rs12139549	rs57465050	rs200192583	rs10158578	rs1751276	rs13136796	rs145349117	rs10951211	rs2993264
rs11117427	rs62260755	rs186021206	rs67248060	rs12129649	rs310045	rs56294468	rs9628986	rs200766275	rs2001348	rs10905091	rs2052445	rs9915416	rs10255956	rs554019
rs4908760	rs62262097	rs55714927	rs17140672	rs6679677	rs11236275	rs9943259	rs12746212	rs201437166	rs10917219	rs12413520	rs2216546	rs117934300	rs146623940	rs140243743
rs910581	rs150628303	rs200489612	rs77767830	rs2476601	rs4381351	rs9629	rs34318293	rs139991880	rs12756967	rs67035383	rs34749007	rs186346374	rs55865380	rs6703381
rs7543004	rs1076872	rs117981338	rs998245	rs1217393	rs638510	rs744224	rs75368081	rs531704756	rs12723996	rs2246975	rs13135381	rs11871183	rs184836546	rs12027371
rs1922983	rs75208336	rs2017811	rs117246174	rs11552449	rs1214813	rs3813804	rs11802745	rs571706503	rs12724030	rs9424004	rs991811	rs4128644	rs10838407	rs6674967
rs12080583	rs9837027	rs77234976	rs11037975	rs114202211	rs2136446	rs3754274	rs146716247	rs546471521	rs10754416	rs10752291	rs55768089	rs2377006	rs4589285	rs115798948
rs12061328	rs1986599	rs149405554	rs11263432	rs10732635	rs12420446	rs7536189	rs12402850	rs190645396	rs699775	rs4558075	rs28533353	rs7216804	rs117912365	rs35821398
rs4351668	rs148999878	rs3803800	rs140613174	rs7549358	rs1919299	rs914001	rs66941902	rs534450275	rs1045827	rs11258264	rs17266594	rs2317463	rs7154620	rs4638092
rs6577488	rs2236974	rs1436138	rs4902632	rs11806316	rs11028259	rs12135996	rs77091414	rs143880194	rs2281493	rs59929818	rs2080820	rs2074873	rs142591528	rs10779498
rs1024197	rs62262061	rs34587622	rs77951645	rs59980837	rs8044943	rs7556536	rs10800040	rs574622916	rs10737756	rs11597826	rs13116532	rs3744089	rs1372369	rs12746543
rs7551849	rs73078617	rs55831773	rs2074585	rs11102916	rs8051012	rs9435556	rs75472565	rs189878745	rs10754415	rs17129542	rs17200824	rs8064847	rs117695016	rs2145418
rs2111485	rs73089145	rs2908806	rs117538856	rs4073778	rs11641950	rs10789519	rs1023189	rs532264303	rs10923879	rs2782387	rs624833	rs12602031	rs12923454	rs148212494
rs1990760	rs9877046	rs78378222	rs4517782	rs4074536	rs16960609	rs3890153	rs10801517	rs12614394	rs10802124	rs746581	rs6833764	rs847697	rs72814107	rs12734241
rs12634152	rs11716820	rs2613522	rs74364822	rs10923445	rs10871273	rs12727865	rs2077522	rs12995288	rs3748711	rs10740875	rs4859980	rs7218485	rs1380713	rs1779430
rs2889896	rs56372008	rs12449858	rs29073	rs6677309	rs10903015	rs12077870	rs6683270	rs13002515	rs7552885	rs10905749	rs4699259	rs58910651	rs111339150	rs78211927
rs12485704	rs4688739	rs429216	rs17435937	rs1335532	rs76019796	rs7527476	rs10918476	rs62132533	rs10158100	rs10885089	rs2029347	rs3809827	rs6075337	rs6688036
rs13093110	rs9832454	rs383603	rs17265513	rs2300747	rs11862467	rs6427618	rs6686094	rs34038476	rs930734	rs60888743	rs4426778	rs929651	rs6118207	rs1419290
rs13079741	rs73076495	rs112802399	rs11086573	rs12409929	rs4636895	rs325929	rs6685678	rs10176380	rs7525455	rs10790458	rs17008105	rs4793869	rs2837626	rs12139690
rs715199	rs1540293	rs17773854	rs68088846	rs34754277	rs2054917	rs2296794	rs4255361	rs3769232	rs2030973	rs68037604	rs67330256	rs9908756	rs7283279	rs984225
rs9866135	rs9866749	rs1071664	rs11701104	rs11587735	rs62052238	rs10912675	rs1481345	rs10191631	rs1417479	rs67957462	rs6831335	rs76723482	rs77547212	rs10923714
rs13098877	rs12493284	rs144204502	rs79628306	rs1891556	rs2865105	rs7418599	rs12140088	rs6431536	rs12037876	rs11564700	rs10446706	rs739753	rs17129563	rs10803138
rs13076312	rs55675754	rs76848919	rs11591147	rs67803788	rs113619118	rs12030654	rs139064859	rs12692201	rs12042458	rs11564701	rs7690997	rs147377769	rs2072526	rs6428789
rs16872571	rs55754265	rs547040680	rs533617	rs115735582	rs55995758	rs9333378	rs190299214	rs1168	rs12410085	rs7107390	rs4524351	rs143261676	rs114819130	rs145966892
rs4697651	rs62262671	rs74480102	rs41288783	rs10923523	rs17645702	rs10907226	rs140122644	rs3088307	rs997482	rs7947138	rs6819146	rs4794892	rs12500623	rs1130311
rs58410952	rs17598137	rs2361710	rs13108218	rs12127821	rs4985560	rs2786152	rs139286467	rs2539862	rs12139158	rs11109613	rs6850747	rs34159194	rs3099436	rs12064785
rs61794283	rs3774750	rs144443274	rs12916	rs59051938	rs12598440	rs4520357	rs141229643	rs1595388	rs1947364	rs10842225	rs4607219	rs9899295	rs35629782	rs17186003
rs72491255	rs34684795	rs4969449	rs12208357	rs9428104	rs28397663	rs34772809	rs75696043	rs2539863	rs591448	rs10848623	rs7686702	rs7502707	rs66696892	rs114914936
rs16872451	rs13086611	rs3208787	rs3780181	rs17038164	rs67882608	rs34228541	rs533114409	rs1437675	rs7542998	rs4759229	rs67800004	rs4790902	rs145349117	rs61775126
rs73812918	rs11710311	rs73369896	rs186021206	rs12752809	rs62069066	rs78615461	rs112806968	rs1137453	rs201950044	rs3741499	rs13133062	rs4791329	rs117934300	rs59528531
rs4697785	rs115770773	rs9898189	rs200489612	rs12083887	rs9904970	rs6679793	rs115198289	rs7584823	rs4846214	rs28642975	rs4698978	rs34062668	rs8064847	rs145143846
rs61794304	rs56176327	rs3751909	rs2908806	rs35043843	rs11656476	rs4131373	rs138867930	rs9750235	rs6702280	rs625755	rs11942437	rs34811709	rs3091237	rs10923798
rs11723349	rs1060970	rs11078776	rs740516	rs6666020	rs75734833	rs9434662	rs1985270	rs3738945	rs147613335	rs539514	rs7441177	rs111339150	rs139445863	rs10776798
rs16872477	rs3774751	rs17435937	rs17248748	rs115165620	rs71375197	rs11203297	rs58686784	rs6721756	rs17396340	rs2760911	rs6840548	rs9304332	rs12975624	rs77675285
rs16872478	rs6446296	rs8089099	rs10422256	rs76604417	rs4968494	rs11537641	rs553510475	rs6437009	rs182770070	rs12890265	rs4643809	rs3943675	rs547419248	rs12756019
rs61794305	rs35926495	rs11875132	rs72658867	rs1779431	rs66994824	rs284322	rs113067050	rs41265133	rs76494121	rs11623283	rs1398177	rs1968506	rs142192096	rs213498
rs11736875	rs3774749	rs113232639	rs72983207	rs72705338	rs201624	rs2820718	rs61778395	rs2374569	rs116631630	rs194751	rs4241639	rs7237727	rs73028280	rs12562433
rs11731191	rs56048629	rs12327253	rs1065853	rs2645289	rs35587648	rs505629	rs876940	rs13018873	rs183082805	rs45552031	rs6826290	rs732109	rs2278260	rs4660963
rs55688771	rs3774799	rs11082304	rs5112	rs2489245	rs7207729	rs1188710	rs56247965	rs539401977	rs72678383	rs1595261	rs35838403	rs117646722	rs2280434	rs2744682
rs7681931	rs7632477	rs33969048	rs3764613	rs12144610	rs6504608	rs788794	rs145769612	rs556454390	rs9651098	rs36025852	rs10013089	rs145954630	rs61734920	rs10910845
rs3757247	rs34136796	rs56282762	rs2229297	rs984222	rs1671019	rs4072037	rs6425460	rs986019	rs11102970	rs10138574	rs58654655	rs3810068	rs11165966	rs17376426
rs11755527	rs6785832	rs11664106	rs12037805	rs11584380	rs936058	rs41317515	rs6693052	rs62197354	rs192302016	rs4900384	rs13116542	rs690353	rs2821320	rs12032164
rs56297233	rs3811697	rs61735998	rs35340377	rs6680737	rs1661716	rs896551	rs35659744	rs6738493	rs183557510	rs922409	rs35860418	rs9946145	rs2697290	rs11240089
rs2236313	rs112015135	rs4468717	rs2009581	rs1106529	rs34666276	rs848217	rs2230708	rs56262258	rs139376744	rs922408	rs60448423	rs144902435	rs138039400	rs1888182
rs853308	rs3774745	rs72899729	rs142118720	rs10923724	rs9889262	rs449133	rs209729	rs12474446	rs17401924	rs11622689	rs13128022	rs12457503	rs78107317	rs1056513
rs860475	rs6446297	rs9956387	rs920112	rs17023073	rs12940887	rs10798035	rs3795503	rs17648960	rs12734551	rs7144501	rs10516483	rs117170814	rs56319025	rs74115864
rs853307	rs115586086	rs144488974	rs114568419	rs2645294	rs62076439	rs435776	rs4539165	rs10181222	rs17410793	rs4383076	rs17031641	rs1248301	rs62271718	rs72692834
rs853306	rs2633958	rs7239114	rs116577908	rs3790553	rs35073649	rs6425017	rs3112831	rs10193834	rs11121544	rs11628807	rs4270588	rs12971034	rs6772498	rs72694927
rs2687813	rs74448976	rs78415359	rs12636078	rs17023135	rs180058	rs226250	rs41302549	rs10181420	rs12119477	rs4144155	rs4296682	rs12966549	rs7613051	rs12131063
rs2687812	rs41290686	rs12967019	rs6794370	rs12132168	rs201623	rs2307130	rs114443420	rs10205020	rs11576866	rs28480229	rs12331849	rs28798088	rs116199914	rs12736382
rs706779	rs4858820	rs12968652	rs41298099	rs115575488	rs3760338	rs2255632	rs75695974	rs60286884	rs11585760	rs1350277	rs35201947	rs149803578	rs71306610	rs74839380
rs7096915	rs4858819	rs77960347	rs7638363	rs6677940	rs201602	rs945422	rs77213709	rs4666813	rs3748578	rs8011675	rs7692677	rs9962433	rs4496511	rs12042229
rs7091537	rs73080976	rs6507942	rs11712192	rs17186024	rs180062	rs3736296	rs41285400	rs4666814	rs11578788	rs8015748	rs13142517	rs79953960	rs1042040	rs571080
rs3814231	rs17256786	rs28778033	rs1134634	rs7526517	rs180059	rs291387	rs201337684	rs41286003	rs58697740	rs28807370	rs4698977	rs1786683	rs79669288	rs66464034
rs12777332	rs730566	rs11555886	rs218265	rs17023457	rs180061	rs2252508	rs3918019	rs61748247	rs10922542	rs28655102	rs11097757	rs1373186	rs77677040	rs10916191
rs12766891	rs74994278	rs11876341	rs72954323	rs12129705	rs373740980	rs2057095	rs143663847	rs200043849	rs4657141	rs11072815	rs13101528	rs4550540	rs187447008	rs12746899
rs12414006	rs11710277	rs292285	rs150317881	rs478093	rs8081273	rs2064374	rs140671433	rs145002990	rs12140446	rs11856301	rs6857428	rs61609068	rs7702724	rs12127226
rs61866462	rs9586	rs17522826	rs359477	rs477992	rs7406108	rs7535292	rs41280330	rs55806007	rs4141737	rs10152587	rs56001091	rs11080609	rs41271601	rs4970924
rs12771452	rs6766131	rs72932757	rs35893164	rs666930	rs8073631	rs790616	rs2246105	rs56310931	rs1415256	rs11647893	rs13141934	rs7239063	rs200412775	rs863931
rs61866461	rs116453951	rs10048404	rs1319012	rs11249433	rs12950037	rs1850245	rs12742279	rs149636167	rs1337062	rs9929994	rs11941843	rs56288451	rs73717675	rs78613659
rs2227310	rs11920251	rs2272783	rs12528656	rs112427713	rs4969067	rs2404992	rs75765185	rs191649793	rs1337061	rs7197357	rs10856963	rs185526474	rs2749671	rs529999444
rs2227309	rs13084037	rs41292412	rs10947997	rs1967017	rs2008013	rs2404993	rs71647026	rs200940660	rs1337060	rs7203793	rs34814827	rs28607459	rs9446647	rs2764702
rs4353229	rs56122560	rs2271731	rs13204927	rs1797052	rs940011	rs6704400	rs12404046	rs116793449	rs4656350	rs7204099	rs6841706	rs617024	rs9464296	rs2236410
rs4595501	rs73083294	rs72966926	rs1074849	rs11576360	rs9910206	rs12045219	rs204075	rs61669219	rs4656352	rs2080273	rs10461146	rs3744811	rs6921694	rs2902811
rs12762296	rs4554002	rs884205	rs6930223	rs6695965	rs56221020	rs11206862	rs59658986	rs1007823	rs76726152	rs62034319	rs2055997	rs1964444	rs73686519	rs12743210
rs12762208	rs9831648	rs12454712	rs739385	rs11205277	rs7503721	rs61772653	rs12131654	rs76295552	rs80001448	rs240705	rs6880778	rs73395402	rs61627394	rs12129041
rs12766889	rs11709788	rs954954	rs41295942	rs11205303	rs4789208	rs61772656	rs71647027	rs2305430	rs4970716	rs153106	rs10746554	rs9962105	rs6478122	rs6694952
rs34394259	rs12497569	rs3810027	rs385893	rs115390301	rs4073422	rs12564795	rs35567971	rs41279770	rs115362592	rs28698667	rs1544775	rs78157774	rs10820661	rs73047623
rs10768122	rs1865741	rs17758695	rs1887428	rs72692842	rs4073421	rs61786465	rs17701179	rs111712266	rs114688158	rs9940370	rs35157094	rs1557406	rs17418624	rs4838928
rs10768120	rs73080977	rs7226831	rs117133909	rs2318763	rs62088551	rs6658416	rs112670465	rs17847406	rs73004244	rs67478528	rs17225785	rs145579551	rs1583522	rs34370890
rs11033045	rs73085254	rs145037750	rs664706	rs6692738	rs56054013	rs6677252	rs61822419	rs10198064	rs75807569	rs7202858	rs72748466	rs111575111	rs1458453	rs142354413
rs3088168	rs7617480	rs9951002	rs10500844	rs11205354	rs55738577	rs1740412	rs6657384	rs1013940	rs7527646	rs6564235	rs17225191	rs72955246	rs7127479	rs1635521
rs1043101	rs34293138	rs1047922	rs10160596	rs187799739	rs7502353	rs10888252	rs6701969	rs33993717	rs143849516	rs6564234	rs1544776	rs150647943	rs61736355	rs2243191
rs11033046	rs2518796	rs145875564	rs2229738	rs12040949	rs28406364	rs1415293	rs6671198	rs71437291	rs77354825	rs2870463	rs72748467	rs11660878	rs4935982	rs12732983
rs12361171	rs139330034	rs117777118	rs496321	rs12724450	rs28412876	rs2808476	rs4534387	rs72918690	rs6658073	rs6564237	rs1445010	rs4798110	rs870849	rs7531931
rs10768121	rs2298952	rs657693	rs3217805	rs12129037	rs7218534	rs2758674	rs55719151	rs62166946	rs6700886	rs8054218	rs112135672	rs1380713	rs11183726	rs4655144
rs10742339	rs115627076	rs29073	rs7137095	rs878471	rs566518	rs2758625	rs6662946	rs16835430	rs61777207	rs8053595	rs72748435	rs12972410	rs17586845	rs142814457
rs1393350	rs150490645	rs4807440	rs57565032	rs11204677	rs4789689	rs4656956	rs35507313	rs145033274	rs61777208	rs62062609	rs17822785	rs775883	rs7990858	rs4845783
rs1126809	rs151311161	rs2116942	rs56129102	rs4970966	rs4789690	rs3820094	rs970898	rs66590980	rs4845936	rs16956936	rs2860001	rs149797899	rs1746595	rs4112787
rs4409785	rs11717957	rs117064827	rs35362007	rs11800059	rs7209788	rs4656957	rs2359908	rs80261417	rs11121588	rs9889442	rs17824146	rs35641668	rs79197674	rs477392
rs11021232	rs6795772	rs4807455	rs146008976	rs1336900	rs12941490	rs6427552	rs2359911	rs12999211	rs11121589	rs9909593	rs72748487	rs62127295	rs3744252	rs6656791
rs12575636	rs35762866	rs2358581	rs5030755	rs10305677	rs28365943	rs4475751	rs79960326	rs13026016	rs12133496	rs6504341	rs72748458	rs56248314	rs75682641	rs11205219
rs638893	rs34142492	rs17852402	rs7208859	rs7412746	rs4789691	rs910623	rs11581124	rs80201392	rs368379855	rs4795401	rs7720838	rs75203827	rs76723482	rs10159119
rs640373	rs139125439	rs34536443	rs144204502	rs78132593	rs12953014	rs34067571	rs76103621	rs11894982	rs2759663	rs9303281	rs6891632	rs2421206	rs1557406	rs1560832
rs2508564	rs4955431	rs12151021	rs7226831	rs267733	rs12939236	rs17387157	rs111277983	rs342077	rs498952	rs7223136	rs7725052	rs10418042	rs145579551	rs61841170
rs4938549	rs17659990	rs3218221	rs145037750	rs6587552	rs2257818	rs4656955	rs72734740	rs7571339	rs680090	rs7207429	rs751846	rs2124088	rs8099998	rs562486057
rs530646	rs73074893	rs12974537	rs55811668	rs35485741	rs3208008	rs6427550	rs150543247	rs3924659	rs2873795	rs9303446	rs9687948	rs353693	rs2485279	rs1595897
rs12808822	rs114158393	rs36084354	rs3892355	rs4845570	rs2741500	rs6427553	rs111888039	rs11686858	rs1023009	rs4968498	rs9687958	rs8107932	rs117038522	rs11121523
rs2508921	rs56142306	rs2074453	rs17272694	rs11810571	rs2257440	rs1980677	rs12143440	rs11687005	rs487466	rs9911533	rs867492	rs16986899	rs73064102	rs11585416
rs1170396	rs147735228	rs4807542	rs73068668	rs11204892	rs1291205	rs4656953	rs1857489	rs13023036	rs482387	rs757411	rs10075020	rs62102598	rs6090007	rs11265122
rs649338	rs1005678	rs73013196	rs6512645	rs4845604	rs1048665	rs12409609	rs6603822	rs7583264	rs595725	rs8836	rs10214209	rs139445863	rs36011369	rs71640611
rs515707	rs7630869	rs17248748	rs6062322	rs1490191	rs2258056	rs11165020	rs10737399	rs604135	rs513269	rs10852837	rs906062	rs12975624	rs35835205	rs60112590
rs577121	rs2188151	rs10422256	rs2212930	rs115288876	rs6075337	rs12734571	rs12030771	rs11903699	rs514991	rs61383190	rs55741052	rs547419248	rs2748221	rs12118770
rs583905	rs143050036	rs72658867	rs2283847	rs17646946	rs2236506	rs12027630	rs2986186	rs12464423	rs515994	rs60735058	rs6878874	rs554068851	rs539140129	rs12129500
rs480791	rs7640903	rs55670943	rs147428040	rs11803731	rs3208007	rs61498381	rs2353169	rs17520056	rs67581023	rs1805034	rs4957311	rs4801693	rs41297802	rs12126142
rs622690	rs113011189	rs167479	rs6000550	rs36010924	rs1291209	rs11803305	rs9426592	rs36066915	rs72704194	rs1790686	rs9292781	rs8099998	rs12484657	rs7527017
rs587816	rs111494817	rs55811668	rs117576908	rs12144907	rs1295810	rs217466	rs1113982	rs7423696	rs10489791	rs8099412	rs11750156	rs4640294	rs5747211	rs649153
rs534114	rs74473238	rs28841391	rs881144	rs12123821	rs10392	rs217465	rs11240275	rs2372536	rs2050607	rs4377227	rs2888140	rs2108529	rs567364871	rs17034466
rs73005500	rs7636294	rs1076230	rs12628403	rs61816761	rs1130247	rs142044587	rs3753036	rs2715860	rs12097762	rs546071	rs1979937	rs10409116	rs650999	rs7528721
rs8192917	rs73079076	rs3817621	rs11581328	rs499697	rs6065338	rs7524351	rs16852198	rs1048988	rs1419092	rs1615504	rs4957138	rs56123634	rs112734557	rs61777309
rs6573910	rs6800021	rs12609178	rs35184161	rs4112788	rs74974231	rs6667400	rs6667670	rs315952	rs1361851	rs1788232	rs1157159	rs7253584	rs2050120	rs7525560
rs6573911	rs2526389	rs56252104	rs1679971	rs6677595	rs72484492	rs3766356	rs2872908	rs4514875	rs72659159	rs8110220	rs4512170	rs260445	rs11166158	rs7413162
rs11539752	rs146231194	rs62109902	rs7545219	rs6693105	rs1046383	rs3766357	rs676969	rs16824283	rs12726412	rs2732803	rs4957326	rs62129666	rs4654180	rs6656271
rs2273844	rs76194913	rs35601737	rs34517439	rs4845459	rs3813918	rs3766358	rs10917318	rs115418330	rs61766153	rs12985061	rs34606485	rs7246376	rs2275875	rs76306191
rs1126639	rs2624818	rs35026308	rs12032393	rs12755266	rs1029116	rs3766359	rs2268181	rs79784973	rs138001061	rs11085725	rs4016332	rs10411701	rs61798708	rs544540575
rs2236337	rs2518795	rs3760994	rs11540832	rs16835093	rs6062302	rs6703406	rs475753	rs78818646	rs1613395	rs11085727	rs10043301	rs12460152	rs10157422	rs4971076
rs2236338	rs11922013	rs28366013	rs61730011	rs1560833	rs909341	rs7546907	rs3861929	rs35100902	rs112398292	rs2147336	rs6451519	rs4804564	rs77675285	rs12731807
rs9926296	rs2624839	rs117111916	rs12129705	rs60752752	rs35201382	rs7540728	rs1114880	rs148648925	rs34397827	rs6043409	rs10035549	rs11670727	rs1056513	rs115137202
rs6510827	rs3811699	rs58123634	rs11205303	rs35479618	rs1291207	rs1515318	rs1777252	rs188642027	rs60578284	rs62205690	rs1553575	rs62125906	rs77192411	rs12752585
rs4807000	rs6788650	rs62116851	rs72698179	rs4845353	rs6062490	rs11166342	rs1770214	rs13017823	rs4658762	rs2147337	rs6897467	rs150793448	rs4648521	rs12075367
rs7254729	rs2023953	rs77808283	rs141845046	rs112780312	rs2297440	rs1493617	rs1777254	rs182884673	rs76730011	rs3746722	rs10061895	rs8100676	rs3820615	rs6672355
rs11667267	rs11717829	rs2303149	rs4233168	rs7537691	rs4809323	rs6679313	rs1777255	rs12476468	rs7547718	rs73164755	rs10512737	rs139911601	rs567166771	rs41317515
rs10425559	rs6792510	rs57843631	rs10913200	rs6671166	rs7361098	rs7528424	rs1777256	rs62120798	rs78652364	rs1807711	rs7734434	rs56366939	rs28705211	rs370545
rs10424978	rs4688759	rs7254827	rs3795503	rs12121180	rs1623866	rs12739186	rs1770215	rs12464670	rs113555514	rs4821999	rs73090828	rs12980276	rs58150371	rs1134767
rs11203203	rs2236989	rs59616136	rs144712473	rs72698115	rs2236508	rs12565614	rs1777259	rs12476638	rs75738199	rs4336042	rs11749040	rs2075689	rs56276182	rs149648958
rs80054410	rs11928552	rs11666267	rs78444298	rs6689306	rs2777941	rs11165024	rs851206	rs56074256	rs72958595	rs5763775	rs73787782	rs4802861	rs12131092	rs41269933
rs229527	rs1352420	rs35928002	rs239980	rs4845625	rs6010620	rs1914506	rs9429609	rs35581848	rs75174479	rs2412976	rs73082864	rs4806687	rs139064859	rs114760481
rs229528	rs2282755	rs59813731	rs72742475	rs4129267	rs2315009	rs4657153	rs223203	rs12474181	rs79951804	rs4822000	rs7378692	rs34567277	rs4669415	rs696698
rs229531	rs4858828	rs34666550	rs6432244	rs2228145	rs67468102	rs2297559	rs35651512	rs11694172	rs58275601	rs785682	rs11743463	rs151160767	rs112115382	rs1973768
rs2858483	rs1987628	rs74401481	rs145029810	rs12133641	rs2750483	rs12031706	rs11207511	rs62194137	rs539855043	rs13030124	rs1124233	rs735842	rs139576731	rs822504
rs2858484	rs11917680	rs271620	rs17511102	rs962242	rs1291206	rs10157320	rs11264254	rs6755380	rs34099437	rs231804	rs56244034	rs2283628	rs13000241	rs4839343
rs229533	rs4858831	rs73537962	rs7589518	rs1218582	rs6060871	rs1489391	rs12073643	rs12621149	rs374016125	rs231811	rs2217318	rs17632542	rs3791679	rs1782275
rs229536	rs12330269	rs78830644	rs59985551	rs1870940	rs1291210	rs2130193	rs519189	rs6739345	rs7547415	rs9834159	rs11739261	rs200969060	rs11690361	rs10925019
rs229540	rs11917269	rs58542926	rs6546174	rs3753639	rs6062301	rs6668563	rs34587147	rs11904671	rs78225322	rs2281149	rs56243801	rs115860110	rs2241457	rs12138368
rs229541	rs17080528	rs187429064	rs4241349	rs2242195	rs6010621	rs7528346	rs12566461	rs67710699	rs61829760	rs13196892	rs12187530	rs117848007	rs10168142	rs2253809
rs229542	rs12497850	rs45522544	rs6739701	rs76798800	rs2297438	rs10158148	rs2806404	rs13417600	rs17470483	rs7740758	rs62348044	rs7250660	rs17508058	rs10908495
rs4822024	rs12493578	rs4806862	rs66989638	rs74520550	rs3787090	rs2181625	rs1050316	rs12694822	rs12733154	rs619192	rs71624119	rs73071865	rs6743271	rs982702
rs6002351	rs10865952	rs35699176	rs7425274	rs12726330	rs6011033	rs11208951	rs11801301	rs79240215	rs2224	rs1130033	rs12518982	rs28362459	rs140300131	rs178932
rs12484074	rs4858798	rs34728133	rs75127279	rs10908458	rs2738785	rs2039415	rs6698076	rs2292820	rs73080400	rs927820	rs6859219	rs118178942	rs61737373	rs11263899
rs9538	rs71615484	rs61731111	rs17400325	rs4971079	rs2297441	rs1333062	rs10923360	rs200316454	rs73080402	rs2768463	rs6873385	rs10221506	rs186277187	rs61813557
rs9607798	rs11708955	rs4499344	rs76308115	rs35749011	rs3120662	rs2274908	rs7543255	rs185039824	rs10159439	rs17112219	rs56150209	rs345603	rs73936522	rs78365002
rs2269241	rs1800668	rs8107162	rs35917062	rs4460629	rs3126089	rs3747965	rs3007719	rs16866735	rs12120862	rs2075374	rs6870798	rs645679	rs2459923	rs602950
rs2269242	rs9859556	rs7255661	rs74411434	rs141942982	rs1858482	rs614486	rs6690715	rs72968267	rs61797408	rs12600184	rs2905195	rs139385945	rs896210	rs2293920
rs2269240	rs9814873	rs12151289	rs10202701	rs4971091	rs3126092	rs217478	rs2493877	rs62279394	rs35827755	rs56032204	rs6452899	rs34830716	rs55737816	rs14451
rs2269239	rs75077622	rs78744187	rs5268	rs4072037	rs3126095	rs1150912	rs826403	rs62273839	rs77302518	rs4889647	rs6452898	rs62124384	rs4853036	rs2210913
rs2301055	rs9850072	rs60018147	rs2101435	rs914615	rs6661167	rs1188732	rs164177	rs62273840	rs150060800	rs13335853	rs62361398	rs117455213	rs71422760	rs1483793
rs2269246	rs35169793	rs73024215	rs79741989	rs760077	rs3126088	rs1188729	rs112585574	rs11919670	rs79861988	rs11574630	rs2457110	rs1978621	rs1675532	rs9436095
rs2269245	rs73082936	rs41355649	rs2270894	rs78973538	rs2338555	rs1188728	rs76733547	rs57579057	rs114631712	rs10782004	rs62361397	rs16042	rs2596916	rs2518489
rs2301054	rs752183	rs10410896	rs6810039	rs116100695	rs2338556	rs373610	rs61823314	rs6802746	rs143803226	rs8049284	rs10061469	rs12610988	rs3772503	rs325154
rs3790858	rs9841110	rs1260606	rs9826470	rs180921974	rs3126098	rs12035900	rs573965547	rs2137610	rs17025706	rs41440449	rs10473935	rs117800878	rs139526703	rs2852634
rs3790857	rs115450633	rs4802399	rs144645644	rs41264945	rs3126085	rs2274907	rs77054368	rs275709	rs80322550	rs2430635	rs72766662	rs117240920	rs4508793	rs857720
rs12122838	rs116397404	rs146776010	rs56273245	rs860295	rs2881691	rs10789216	rs75793099	rs173144	rs78837734	rs9939655	rs6556942	rs142503772	rs6440210	rs12743345
rs61765292	rs12490393	rs34093919	rs6762851	rs1749405	rs3937459	rs2002939	rs61769912	rs388488	rs17025747	rs12447854	rs55770741	rs183885815	rs7431630	rs188161399
rs1911109	rs11716974	rs192191487	rs7641375	rs3856261	rs62153962	rs520703	rs1281609	rs1552498	rs76920138	rs2210913	rs2549783	rs577265984	rs41265481	rs2249866
rs2360159	rs9818590	rs184088518	rs116826041	rs34372695	rs13419774	rs507889	rs9434618	rs3898834	rs544722	rs3761959	rs2617439	rs3208856	rs165501	rs2281299
rs2269235	rs4499638	rs61750953	rs7621604	rs61813324	rs72837860	rs508067	rs12758724	rs73016488	rs10863277	rs6692734	rs3849749	rs56102305	rs6771327	rs148615184
rs2269234	rs11715134	rs1801272	rs9824877	rs505058	rs60274773	rs4844373	rs7544851	rs745923	rs11117723	rs2065994	rs13362324	rs59271122	rs148825366	rs12043815
rs2269233	rs11715725	rs28364580	rs568652489	rs2072499	rs11901176	rs4656951	rs7536825	rs6786190	rs10779284	rs6852394	rs2432142	rs4806162	rs7611452	rs10803354
rs7541882	rs11715915	rs4760	rs7651940	rs6684514	rs7565861	rs4112788	rs6692689	rs9852879	rs10863279	rs7690602	rs1544777	rs1057232	rs143289420	rs202172249
rs3024505	rs13079643	rs8887	rs73181210	rs11264483	rs13024961	rs11803629	rs2977233	rs12487112	rs6695566	rs8003061	rs27298	rs2301275	rs1520101	rs33911350
rs3024495	rs73082914	rs11540084	rs7652177	rs3790455	rs13009167	rs12125681	rs11240723	rs1869113	rs10926753	rs12101261	rs251343	rs202031784	rs6443508	rs2875781
rs3024493	rs67485053	rs35959395	rs2194411	rs10908505	rs10198669	rs883261	rs12116971	rs2679235	rs11117726	rs41300092	rs2910788	rs61741679	rs13060431	rs1326281
rs3122605	rs9853683	rs203710	rs61732778	rs12145743	rs13407153	rs3818724	rs84353	rs2619285	rs10779285	rs10797435	rs2548225	rs74747449	rs9810037	rs12128960
rs478222	rs11549673	rs531660643	rs4686991	rs9330272	rs62144572	rs6688453	rs6673215	rs9852518	rs10779286	rs4648562	rs27300	rs539184814	rs270455	rs12048206
rs493090	rs115203818	rs17561351	rs11731421	rs1800601	rs62144573	rs10858064	rs4658713	rs143863124	rs60449700	rs2240338	rs376400	rs4801165	rs2582038	rs4573517
rs483428	rs1050450	rs6857	rs3135890	rs945508	rs2080295	rs1406860	rs377052872	rs35986685	rs67585595	rs4646888	rs1046395	rs12979466	rs72655156	rs12741992
rs1530016	rs116739049	rs157580	rs61735104	rs7522061	rs4588170	rs2818168	rs61734920	rs56204949	rs141203303	rs2307424	rs2910687	rs17696575	rs147988737	rs156902
rs530951	rs4536858	rs429358	rs2187692	rs3761959	rs2862735	rs7527200	rs138733991	rs148222068	rs1172795	rs2240339	rs7731592	rs34971363	rs10022509	rs56685800
rs487617	rs6779524	rs7412	rs3752440	rs2050568	rs72837842	rs1029320	rs28363192	rs61754215	rs113013240	rs11203358	rs4360063	rs73028280	rs28472477	rs2808632
rs512419	rs73082941	rs1065853	rs59950280	rs7547997	rs35184803	rs7523880	rs3765673	rs6771983	rs2480770	rs56003380	rs2762	rs138531491	rs376726974	rs4546916
rs567359	rs6797664	rs539667984	rs11722554	rs2251963	rs77100434	rs10919475	rs3765675	rs138988057	rs185071410	rs12058192	rs71654350	rs2278260	rs79762345	rs12131142
rs551573	rs9827021	rs5112	rs78940821	rs2157691	rs17047642	rs12044001	rs61742560	rs150174636	rs17387101	rs10788664	rs10058476	rs753080	rs76505371	rs6703880
rs522806	rs77622129	rs35136575	rs138168195	rs2518491	rs11125762	rs10733057	rs181120200	rs114711614	rs116276900	rs12998297	rs75610088	rs1799793	rs79409042	rs12744299
rs510107	rs34363169	rs5167	rs143847362	rs2779116	rs62137991	rs10919468	rs3093647	rs7630538	rs2092412	rs6712515	rs1363974	rs10411508	rs955500	rs60536251
rs519111	rs10212296	rs11667509	rs4077710	rs2022003	rs113972190	rs10919469	rs79016973	rs1479533	rs9434837	rs13421952	rs6859168	rs1061233	rs4986942	rs6664175
rs497567	rs77462565	rs11667430	rs11727676	rs140446749	rs62137994	rs7546915	rs3813188	rs1464170	rs857119	rs11676922	rs1156195	rs2260140	rs1511455	rs12118752
rs3087243	rs79312973	rs35226705	rs2310357	rs2249872	rs75779392	rs1498123	rs12081504	rs10937355	rs1218549	rs7584141	rs1363847	rs2280434	rs703508	rs567306
rs11571302	rs71324962	rs3764613	rs9716700	rs3026968	rs139356658	rs867599	rs7515410	rs882443	rs11582651	rs62178711	rs444309	rs7255359	rs72736694	rs2797170
rs11571316	rs11920267	rs8105903	rs12656216	rs2814778	rs72837840	rs3737672	rs4656858	rs652883	rs28756052	rs12997584	rs2548226	rs73933955	rs3792751	rs4656953
rs11571291	rs34221642	rs45474992	rs1818782	rs7550207	rs60011812	rs71500673	rs3927735	rs6802153	rs4908599	rs11678019	rs2548224	rs12976050	rs10072032	rs2516837
rs1024162	rs11715581	rs2602713	rs6865539	rs12075	rs2410892	rs869985	rs2275229	rs6767450	rs189556	rs4953402	rs1477364	rs150802678	rs981836	rs4920574
rs7565213	rs7617915	rs61751862	rs6880917	rs34599082	rs4478085	rs1150906	rs340836	rs7652061	rs10864683	rs3024886	rs2432141	rs2072605	rs186446006	rs61768480
rs10517086	rs13090388	rs838133	rs35150210	rs13962	rs115927276	rs650692	rs61247522	rs35653970	rs201824631	rs112395076	rs1216571	rs117038522	rs7729926	rs12139150
rs34185821	rs76150957	rs17272694	rs157577	rs3845624	rs113586085	rs10803407	rs903911	rs17132038	rs2501320	rs3821236	rs33699	rs6844	rs3734173	rs28505213
rs17630466	rs6446277	rs73046792	rs62623707	rs2251746	rs6788761	rs2481085	rs1123571	rs72695685	rs11207849	rs112589323	rs2927608	rs2240653	rs115101253	rs10494359
rs16878091	rs9871380	rs142385484	rs34189044	rs12132451	rs72622583	rs2257107	rs9660391	rs114477474	rs76380266	rs189989247	rs2910686	rs193061537	rs6889411	rs10910420
rs932036	rs11130203	rs150420714	rs142469471	rs4656784	rs76024644	rs4123223	rs71510947	rs117968895	rs1725250	rs79953286	rs7716521	rs3730947	rs10475932	rs138345099
rs4473645	rs11706370	rs61760904	rs33852	rs2369135	rs55966762	rs10910420	rs59643483	rs538497124	rs12711523	rs5402	rs2161657	rs10407511	rs11948305	rs7534324
rs35944082	rs186086318	rs12459419	rs6874142	rs12079353	rs35881638	rs1805112	rs2843159	rs114752588	rs1218547	rs16855578	rs2910787	rs11084067	rs2922056	rs55971447
rs12506688	rs6446272	rs11673357	rs244711	rs3093059	rs4088714	rs7556176	rs3767944	rs35593692	rs4659572	rs36020664	rs2400373	rs146803584	rs2287661	rs10919543
rs7441808	rs6446264	rs45541434	rs62398471	rs1341665	rs12540949	rs203849	rs2249161	rs72984597	rs6426933	rs11933540	rs9686956	rs141415832	rs12652340	rs6690468
rs6448432	rs6766581	rs147881000	rs3822593	rs2808634	rs7798020	rs1368883	rs12044944	rs114707465	rs11208309	rs6825116	rs2548538	rs73064102	rs9320963	rs591448
rs874040	rs7633271	rs73068668	rs270417	rs7553007	rs11760718	rs2075995	rs77830374	rs113903442	rs10889451	rs4689028	rs38040	rs7250572	rs78563638	rs149950343
rs4505848	rs115506546	rs67113555	rs41271299	rs10797055	rs2727503	rs2274328	rs3753927	rs76600567	rs7535400	rs7668577	rs373385028	rs862709	rs68148747	rs1257162
rs55969942	rs140502640	rs4252548	rs9469540	rs11591179	rs12671782	rs1799875	rs12566144	rs10009600	rs6704115	rs34046593	rs2549784	rs61737261	rs59330916	rs1415262
rs55904957	rs35115732	rs147110934	rs2504797	rs12083518	rs62452729	rs2784140	rs4654184	rs2201374	rs58381953	rs79004320	rs4266384	rs55799523	rs9472191	rs4657173
rs7671357	rs35261698	rs8103017	rs13212930	rs1265883	rs115641230	rs1147990	rs41304151	rs10005935	rs7519746	rs36110812	rs6870825	rs3745335	rs41303370	rs6684609
rs7664452	rs75411336	rs34187696	rs145629243	rs11265461	rs4719661	rs1891248	rs72550870	rs6818852	rs2272880	rs6448434	rs10076136	rs35510065	rs2267676	rs6677052
rs72687044	rs79581555	rs34263337	rs6938592	rs35967351	rs6947041	rs12071660	rs11584104	rs9991830	rs1886645	rs1054908	rs139805597	rs3829646	rs9405758	rs7542129
rs13147049	rs34196454	rs413141	rs34095023	rs504848	rs2717873	rs3103778	rs115070660	rs2029211	rs635698	rs26232	rs3096168	rs1078962	rs2297844	rs7520401
rs9388489	rs111674320	rs1812397	rs12209223	rs11578770	rs10807995	rs61759194	rs11576220	rs2322880	rs12131173	rs376286	rs286805	rs201669997	rs4715428	rs1894626
rs924043	rs11714286	rs8106212	rs648831	rs1333062	rs4726195	rs11121277	rs41304263	rs7679984	rs12035552	rs26233	rs2548537	rs2910435	rs9373652	rs10800004
rs9460213	rs13087851	rs1799816	rs1490384	rs2516839	rs35693850	rs11576766	rs61731122	rs11100864	rs11560826	rs35801	rs2549782	rs11564538	rs67959840	rs17668386
rs550448	rs9858418	rs1799815	rs113898003	rs11576415	rs11984397	rs1109648	rs57010209	rs3806777	rs504471	rs6927172	rs2548540	rs3764651	rs6941705	rs76983357
rs849334	rs138412093	rs12971499	rs7740107	rs2070901	rs12702800	rs555377	rs41315858	rs58633275	rs2076231	rs11757201	rs13162502	rs35815377	rs9465994	rs35875968
rs565317	rs3926569	rs12978472	rs2077647	rs7551957	rs4731532	rs12084944	rs3737657	rs34786091	rs549848	rs12192428	rs6874656	rs12982096	rs34650626	rs2153098
rs849328	rs76082653	rs11671314	rs35060990	rs10800314	rs6943507	rs10857968	rs835435	rs34726505	rs4912181	rs62432712	rs27296	rs60318216	rs4707586	rs140600921
rs515013	rs7623659	rs111067250	rs2813536	rs61802846	rs7790566	rs1846223	rs9441941	rs10005703	rs2064897	rs112698206	rs6873441	rs311358	rs11966361	rs2275915
rs530649	rs4308307	rs4804517	rs221721	rs1801274	rs757202	rs7544765	rs9782980	rs143359221	rs75280320	rs77329151	rs1216569	rs2074513	rs62417510	rs157877
rs849320	rs7648841	rs28377676	rs76307059	rs373579	rs10272575	rs505094	rs2859387	rs56130178	rs2269239	rs13307225	rs1216570	rs12461653	rs2290736	rs16846549
rs79131915	rs6997	rs571497	rs3087888	rs368433	rs13309975	rs1577158	rs2306120	rs4862606	rs2500342	rs2040834	rs10061936	rs117647142	rs16876806	rs12040685
rs849329	rs9821311	rs116843064	rs73085996	rs17400517	rs2190187	rs566992	rs2231198	rs4862607	rs10924306	rs12706050	rs2549791	rs4806934	rs2353838	rs12691499
rs849315	rs137920315	rs2913974	rs7801581	rs10919544	rs797832	rs480231	rs3765097	rs4862604	rs2280189	rs3778752	rs17622378	rs11085106	rs77849922	rs546126577
rs4948088	rs11719996	rs10409474	rs75604893	rs67418890	rs10278812	rs4846524	rs2076603	rs78653213	rs600189	rs57755417	rs12521868	rs2303810	rs2079399	rs3790671
rs11765215	rs34877766	rs62621197	rs62442203	rs201950044	rs2971069	rs6676984	rs1062994	rs17548521	rs34843270	rs12375203	rs2522052	rs77971861	rs7806537	rs142021236
rs1989265	rs10640	rs78580402	rs2854746	rs72480273	rs10272700	rs6604634	rs1886116	rs116441204	rs17346510	rs6945018	rs10942729	rs147892340	rs17163691	rs77545679
rs1859477	rs111903592	rs111932385	rs1007358	rs12143842	rs200793199	rs12407896	rs320826	rs115719864	rs72644043	rs11574914	rs72797303	rs1404318	rs10242125	rs17556487
rs917073	rs11712569	rs1683587	rs723149	rs1123015	rs55746723	rs12139150	rs10908427	rs148594053	rs2095920	rs2812378	rs933688	rs17552879	rs549101344	rs35000319
rs7803628	rs13079082	rs1921622	rs17855988	rs3934467	rs12538272	rs7368434	rs11165068	rs184587753	rs12081176	rs370764261	rs4705940	rs75585536	rs62466068	rs7540067
rs4947530	rs6809216	rs10208293	rs3731321	rs73017364	rs10951034	rs7368435	rs1229366	rs72685478	rs12081186	rs2811732	rs6893782	rs10168142	rs7811478	rs12079745
rs1018979	rs9831967	rs6739701	rs12705964	rs6658646	rs7793386	rs1360279	rs2297671	rs72687408	rs12081197	rs7175052	rs246862	rs17508058	rs1318461	rs10864444
rs1018980	rs9878943	rs66989638	rs6962887	rs6697469	rs6954387	rs1234315	rs10864229	rs141930148	rs34032547	rs4072820	rs274553	rs185922786	rs393787	rs61803315
rs1018941	rs11711536	rs150449635	rs76364830	rs17433710	rs6976892	rs6684012	rs223214	rs4522837	rs35033941	rs12591644	rs274548	rs2697290	rs2878913	rs190001496
rs12679857	rs62259939	rs2009581	rs62501195	rs1080789	rs2204464	rs10798802	rs223220	rs141515730	rs2218191	rs28582094	rs274549	rs359982	rs17151763	rs9286895
rs1032129	rs55698738	rs72836346	rs72656010	rs7538986	rs13223928	rs728603	rs5016273	rs141317789	rs1344418	rs72727388	rs274552	rs55662985	rs2922458	rs6427194
rs7020673	rs2624833	rs6734942	rs4737446	rs1415451	rs7341484	rs10798806	rs4147845	rs115872046	rs1737860	rs8043091	rs274547	rs919884	rs1329796	rs13375774
rs10814914	rs7646366	rs72837815	rs2956605	rs10917958	rs10266726	rs10798807	rs3820011	rs111684589	rs112115136	rs72727387	rs274554	rs138039400	rs117032319	rs112403316
rs7867224	rs11717524	rs142118720	rs62515696	rs68096672	rs10276245	rs7551957	rs28575980	rs150004475	rs11121667	rs2280380	rs62354096	rs11675525	rs75030652	rs61280985
rs7024686	rs11130184	rs1448187	rs61729527	rs12143237	rs71524008	rs267673	rs5018921	rs62618670	rs7542053	rs68143182	rs2897160	rs41286003	rs6988579	rs2256721
rs10974435	rs34588335	rs76036957	rs1005502	rs3901523	rs36179343	rs12034830	rs3182429	rs111455548	rs7542158	rs57053315	rs6580223	rs61669219	rs2233236	rs10801703
rs10758591	rs6795756	rs36093393	rs10283100	rs79768173	rs10225542	rs7530019	rs2230588	rs34389685	rs7542164	rs12232384	rs5008030	rs895757	rs9792328	rs15045
rs7041847	rs4955432	rs6734238	rs77269791	rs6665572	rs6465104	rs4578182	rs200454	rs142744698	rs7542354	rs13333054	rs249639	rs76488773	rs11993223	rs78666500
rs4380994	rs12631337	rs114124763	rs10106924	rs466639	rs2214930	rs12047830	rs6692365	rs62335898	rs10864486	rs9939427	rs10941492	rs1435139	rs7817179	rs7538826
rs6476842	rs35218722	rs4073566	rs12541381	rs16846410	rs35112014	rs12042107	rs61857490	rs113894762	rs56215229	rs9933582	rs35898555	rs142007995	rs7834943	rs4915165
rs7034200	rs13064381	rs115242848	rs2014712	rs10737515	rs10236257	rs903337	rs2274789	rs2306986	rs12142140	rs72807051	rs112017023	rs4419187	rs35108384	rs137936350
rs10814917	rs6793308	rs10199437	rs12348423	rs6668108	rs36149505	rs903338	rs12132697	rs113337987	rs56168930	rs36038753	rs147018773	rs75344976	rs9695046	rs72688268
rs57884925	rs4955418	rs55983207	rs1556032	rs7555523	rs4236317	rs12404186	rs2999460	rs113557405	rs6696575	rs11078925	rs59624008	rs12470652	rs7048060	rs12129359
rs4339696	rs67216675	rs28930677	rs4961729	rs3790672	rs189000558	rs45223	rs3765989	rs3792683	rs72868197	rs35569035	rs59980321	rs1600882	rs1935338	rs10919381
rs12251307	rs11716334	rs114153232	rs10963680	rs12065238	rs2108520	rs2065553	rs12134412	rs113550862	rs56158081	rs2286364	rs34005003	rs4669415	rs61742471	rs6427250
rs11256611	rs151017204	rs6432244	rs11575580	rs1214598	rs6965630	rs1041604	rs1800600	rs35343500	rs55988977	rs883220	rs13361189	rs4952522	rs58970962	rs2370264
rs61839680	rs7638154	rs17050272	rs78920801	rs10489202	rs28458463	rs76063737	rs4925748	rs111948941	rs11589058	rs12131057	rs57406211	rs759341	rs12379627	rs788794
rs947474	rs1801143	rs11688682	rs7853818	rs1320977	rs10255722	rs560065058	rs6673829	rs113267477	rs6664735	rs10915421	rs11167513	rs116756692	rs34434060	rs12755237
rs2181623	rs4955419	rs111631066	rs3739728	rs1892094	rs11772098	rs72697731	rs2493132	rs35507373	rs9430163	rs2045791	rs6880454	rs71437291	rs7858299	rs645211
rs4750316	rs12637576	rs114192718	rs7873096	rs1138486	rs36178058	rs12137049	rs200192583	rs115055405	rs111305386	rs2045793	rs10051412	rs80114481	rs73445165	rs1295088
rs11258264	rs11718086	rs78862952	rs117360596	rs12035622	rs149543984	rs301732	rs200766275	rs151007338	rs9430158	rs2095842	rs1428551	rs6756968	rs7856620	rs6668129
rs4589176	rs148734725	rs55920843	rs16911932	rs2179490	rs6967018	rs550777187	rs201437166	rs115052339	rs7555178	rs1539143	rs10042793	rs7594497	rs7030490	rs2421490
rs4558075	rs2334958	rs76774368	rs1984119	rs4656180	rs2965079	rs570889030	rs35227129	rs567609171	rs7547568	rs2365958	rs6888206	rs3220814	rs11999324	rs6670023
rs10752291	rs11130185	rs12052715	rs10990303	rs7519279	rs35604390	rs1777275	rs35976845	rs72635724	rs11584506	rs10907262	rs7705542	rs6743271	rs565063382	rs6424643
rs10796045	rs13064780	rs7425274	rs989393	rs6427196	rs2949311	rs76402492	rs7511651	rs571529423	rs6689414	rs2332480	rs6888072	rs13031676	rs505061	rs2206310
rs10796035	rs12629637	rs12692596	rs4837613	rs2420371	rs2960430	rs73047038	rs699738	rs113731969	rs2802275	rs10434157	rs11951694	rs17783977	rs10982134	rs35039375
rs10796040	rs9833750	rs35667974	rs2274116	rs1018827	rs1525832	rs73047041	rs1134647	rs114899675	rs7533453	rs115686522	rs11949375	rs77521947	rs7904418	rs34720381
rs10796038	rs3774800	rs183034862	rs11014285	rs6703865	rs1525833	rs74547540	rs16826022	rs114682986	rs1839635	rs73725093	rs11955172	rs2718669	rs4522082	rs4659726
rs2146900	rs9879725	rs540524	rs10826579	rs6028	rs34071601	rs78967650	rs41264253	rs9993421	rs1451030	rs16874680	rs58717741	rs2883654	rs915263	rs1108929
rs1570527	rs149010539	rs560887	rs7896881	rs7531806	rs2011381	rs61075998	rs7525747	rs13170328	rs4908258	rs16874672	rs10051804	rs137869171	rs6602832	rs145617273
rs2387397	rs142690032	rs2232323	rs2362501	rs12938	rs2965077	rs6673778	rs3747979	rs4867630	rs2518496	rs74984480	rs57001853	rs78107317	rs112622752	rs655853
rs10509540	rs11706166	rs920112	rs117413221	rs115476742	rs35249598	rs7555091	rs41307806	rs950643	rs545227093	rs2233433	rs11748151	rs11126098	rs76647884	rs555798
rs286487	rs11713251	rs12992995	rs2525882	rs4656748	rs7806718	rs6661459	rs3765966	rs2069664	rs12405317	rs2233434	rs76767593	rs1053952	rs3898917	rs1317394
rs166976	rs75066279	rs863678	rs35506085	rs71635652	rs57104282	rs6697602	rs1141070	rs10036036	rs11121702	rs68041511	rs11957134	rs72846187	rs117895890	rs12740971
rs2018705	rs4541435	rs71421546	rs143840904	rs78003935	rs6943489	rs28696219	rs749902	rs6890389	rs2790109	rs28362855	rs11749391	rs140300131	rs78744412	rs12403844
rs7111341	rs11709076	rs75127279	rs10500807	rs10919378	rs6461551	rs10923133	rs1776148	rs6554811	rs10890177	rs28362856	rs2004711	rs61737373	rs11235505	rs2236057
rs67957462	rs76598583	rs17400325	rs872440	rs10919382	rs13308834	rs74113536	rs1764390	rs246803	rs2153280	rs4348414	rs10078968	rs186277187	rs231844	rs57668887
rs76361611	rs11719729	rs76308115	rs3918292	rs10919383	rs847409	rs6665708	rs2281959	rs1978155	rs2790121	rs11761231	rs751627	rs700949	rs1608819	rs714515
rs7110836	rs116046827	rs155127	rs12222197	rs72707650	rs2016784	rs35594694	rs951781	rs7733793	rs34110739	rs11597735	rs10058943	rs199889300	rs74048171	rs2710890
rs7129293	rs139539051	rs62126364	rs608251	rs11578119	rs978737	rs17034118	rs2480714	rs2261050	rs12119764	rs35390036	rs35707106	rs200822726	rs61752597	rs1011731
rs7121197	rs116285936	rs12693302	rs61754851	rs913257	rs6957780	rs1536593	rs61760836	rs13189855	rs424645	rs342322	rs10058821	rs112186240	rs2884815	rs5015739
rs11564701	rs142656174	rs288326	rs12825673	rs3903239	rs250645	rs61811977	rs2810008	rs58270569	rs510931	rs3781913	rs4958424	rs1867857	rs9861	rs2001128
rs11564700	rs11711300	rs2346133	rs56150479	rs619456	rs191519174	rs17486335	rs10493962	rs7735612	rs1565429	rs57786935	rs11741861	rs73936522	rs34105816	rs6659516
rs60042129	rs11716895	rs35917062	rs28990715	rs659580	rs36180325	rs61811978	rs10746416	rs62395042	rs113570130	rs1957894	rs12652003	rs45593035	rs11059898	rs75603433
rs11564691	rs145820576	rs3024921	rs74431741	rs10800531	rs148311209	rs4657057	rs11261075	rs1030473	rs12091044	rs1957893	rs2161363	rs11894982	rs7313003	rs2484710
rs11564696	rs116780602	rs7585866	rs2066827	rs76839558	rs6968945	rs12044244	rs2147915	rs6882892	rs17513135	rs78010105	rs4958842	rs58788680	rs78908406	rs1395721
rs7947138	rs115229061	rs11681727	rs74385174	rs4656224	rs11769224	rs12034863	rs112324083	rs6555747	rs11239931	rs4636825	rs76090587	rs1120397	rs117462138	rs12034568
rs7107390	rs11709546	rs4666343	rs145878042	rs10919470	rs11762530	rs149737398	rs4655211	rs6891144	rs2791653	rs7155418	rs10052606	rs61737681	rs11109621	rs2762894
rs2292239	rs114743756	rs52826764	rs138854007	rs2143109	rs2217619	rs150991486	rs338916	rs2245134	rs56319043	rs755449	rs316580	rs74833355	rs117012163	rs143031547
rs705696	rs115475663	rs7573217	rs1800127	rs34720381	rs1397602	rs11580574	rs338915	rs28820	rs34325280	rs4633654	rs11135059	rs4245815	rs2366987	rs11801183
rs877636	rs11713325	rs16838527	rs11614580	rs35039375	rs12787269	rs12048399	rs10800089	rs10941089	rs12118795	rs3759738	rs12515766	rs2892046	rs11056845	rs11265390
rs3741499	rs1813006	rs10931982	rs6581626	rs12127965	rs7928841	rs143458720	rs11581245	rs62391741	rs4448553	rs56033537	rs6861973	rs6749195	rs61757718	rs4661141
rs4759229	rs6855246	rs4482463	rs61754233	rs17346452	rs4421735	rs147135641	rs4927186	rs252134	rs2791644	rs201577492	rs4921485	rs2338443	rs7295566	rs12566774
rs17696736	rs13109404	rs17537246	rs7134180	rs186897198	rs6485436	rs144555975	rs3845599	rs2937737	rs142330217	rs35250424	rs10060969	rs12464423	rs2958137	rs1935325
rs539514	rs13113094	rs1047891	rs7953280	rs672740	rs6485437	rs12080061	rs4661308	rs329317	rs149730634	rs2359733	rs2468476	rs3821238	rs17362530	rs77779886
rs625755	rs12331595	rs1801701	rs117081218	rs554019	rs7947377	rs12751831	rs2493991	rs7730514	rs79730506	rs7148925	rs680617	rs2072526	rs3861096	rs2883968
rs530855	rs13126505	rs533617	rs74900775	rs2289635	rs3911598	rs35937688	rs7412502	rs6879104	rs115276298	rs2144805	rs6861600	rs114819130	rs11051045	rs2227609
rs1465788	rs80136231	rs41288783	rs11612024	rs12041600	rs4306281	rs57235139	rs171137	rs1105788	rs189879225	rs941545	rs72810906	rs77720573	rs3741924	rs145899962
rs1595260	rs4295265	rs3056574	rs117801489	rs56682471	rs2756276	rs58199431	rs11810113	rs13167610	rs114143218	rs72925335	rs1882202	rs369560554	rs116946115	rs76618240
rs1595261	rs13136118	rs2678273	rs76750172	rs2421992	rs878860	rs11579072	rs7525175	rs6866903	rs7525619	rs75130132	rs6873255	rs17719622	rs2152446	rs72694118
rs3742887	rs3733197	rs17181956	rs2755237	rs1894633	rs61876478	rs11583785	rs671989	rs114439777	rs7525725	rs113110881	rs9764678	rs2459923	rs4886097	rs60354115
rs7149271	rs13125328	rs74411434	rs3118906	rs1011731	rs2615936	rs17387330	rs10925319	rs3924783	rs76379060	rs7545475	rs1564823	rs1131296	rs150237709	rs75794924
rs4899258	rs6856202	rs2571445	rs183488415	rs7519429	rs431911	rs2315931	rs146260682	rs71581271	rs151101524	rs113823550	rs7701005	rs10190570	rs200660081	rs61827901
rs194751	rs34166099	rs3828278	rs28663442	rs714515	rs1009240	rs10458383	rs185715837	rs7709871	rs12039509	rs10920715	rs72810989	rs115780411	rs34646737	rs12354141
rs1836984	rs4698839	rs114050631	rs17880989	rs17369123	rs6484656	rs61695371	rs147729859	rs55901262	rs10913220	rs12742481	rs3860770	rs115418330	rs36007735	rs11799831
rs4900384	rs9999440	rs62182760	rs142153001	rs12405515	rs217767	rs78181857	rs41264044	rs275494	rs6670258	rs10159117	rs6877489	rs12464670	rs76360806	rs79077452
rs4144155	rs4463068	rs17572109	rs36226649	rs7542631	rs10750585	rs2484869	rs546022515	rs275495	rs10913230	rs12731649	rs7705502	rs148333611	rs8015695	rs192208272
rs36025852	rs7679882	rs78058190	rs10131337	rs75084216	rs10791405	rs2842047	rs181466864	rs17517197	rs10913231	rs12729692	rs72810983	rs115323271	rs764350	rs76217755
rs922408	rs3974650	rs3806557	rs7147987	rs12068671	rs4944303	rs2661466	rs115756001	rs16883810	rs10798467	rs4845109	rs17694791	rs61732823	rs17198995	rs10789353
rs922409	rs3974649	rs121908120	rs7156335	rs78037977	rs11224107	rs2661465	rs144778209	rs191660699	rs10737321	rs10779473	rs112299234	rs61733623	rs12588550	rs41269501
rs10137906	rs11097760	rs57467915	rs1043547	rs2422254	rs1381159	rs2661464	rs142249748	rs116235218	rs2063050	rs11577345	rs55993676	rs10929494	rs28756981	rs5745554
rs7144501	rs13434472	rs1432262	rs28929474	rs6425143	rs12365575	rs2842052	rs549597946	rs113584851	rs10798468	rs12118752	rs6897617	rs72786306	rs11621770	rs2083719
rs11622689	rs13108400	rs116254882	rs1057035	rs7517810	rs10894909	rs2842053	rs1058405	rs116826420	rs12143586	rs7548432	rs6885658	rs628042	rs72713140	rs202225152
rs11628807	rs10016018	rs13017777	rs7150520	rs12142280	rs948138	rs6699163	rs11207949	rs12516005	rs2076657	rs574491	rs6913509	rs79326814	rs4255740	rs12031733
rs4383076	rs2216546	rs77177529	rs1863758	rs7518129	rs10838504	rs553630	rs2027867	rs144531886	rs4845854	rs12064520	rs7739974	rs16858505	rs61747226	rs137982911
rs11160429	rs11736568	rs2303948	rs35874463	rs2205960	rs11040466	rs12086044	rs1052067	rs116794962	rs12120734	rs518721	rs2328532	rs370011312	rs59063921	rs3820615
rs10138574	rs4639076	rs116778355	rs113959087	rs10912578	rs7115223	rs34541391	rs3737002	rs76728240	rs2300093	rs564833	rs2328530	rs896210	rs2129797	rs143922900
rs10150955	rs11097761	rs10202701	rs72765638	rs2422345	rs2291752	rs7550759	rs3747636	rs148760717	rs2300091	rs477299	rs60319887	rs55737816	rs6495228	rs12117554
rs10138969	rs6816787	rs5268	rs34949187	rs77154778	rs10832941	rs12096468	rs857824	rs115771335	rs11121698	rs904928	rs2073259	rs4853036	rs1562008	rs10732997
rs10138885	rs13107612	rs2101435	rs3817428	rs28680958	rs4456264	rs2669049	rs857825	rs151861	rs2335398	rs2816317	rs7767133	rs7558475	rs10852151	rs479424
rs922406	rs2052445	rs35811586	rs7181724	rs2227607	rs4938605	rs2669050	rs857826	rs1705399	rs742824	rs1323296	rs4712527	rs75944616	rs35000575	rs141079153
rs922407	rs13106926	rs114266592	rs2871865	rs41304550	rs11220061	rs1041911	rs857827	rs35225143	rs4845856	rs1323292	rs3798379	rs55724106	rs72715919	rs185613868
rs2895665	rs13136796	rs55637974	rs8035410	rs149647582	rs1857907	rs3738519	rs75007311	rs12515358	rs7549109	rs2984919	rs6910104	rs12710732	rs2581346	rs629872
rs10142119	rs1421627	rs35865083	rs2581348	rs140581634	rs10741745	rs512197	rs145192074	rs34166097	rs2235179	rs2760524	rs16883996	rs4666865	rs586350	rs2480696
rs7143957	rs35388091	rs1050785	rs72755233	rs2901785	rs7119085	rs72633684	rs112664850	rs11739097	rs61819760	rs2816305	rs76779596	rs35332006	rs35174018	rs10913390
rs7143039	rs4572884	rs12713004	rs62621400	rs76785379	rs4923194	rs11540016	rs115980135	rs185272	rs12123293	rs2760527	rs7743314	rs56319025	rs9935526	rs76737388
rs10134419	rs2080820	rs114568419	rs71385734	rs61828641	rs2918306	rs11540015	rs568172280	rs55882716	rs4245726	rs12132349	rs181914052	rs11900114	rs34332984	rs10913445
rs7148853	rs4637409	rs146095395	rs1684621	rs16846938	rs2967673	rs41307806	rs189074896	rs113997100	rs4951352	rs11240411	rs714830	rs11904671	rs140958780	rs12035005
rs1456988	rs10516487	rs78909033	rs60782127	rs75650221	rs1473280	rs41265757	rs115728594	rs61749657	rs7548933	rs12132298	rs72827054	rs1362242	rs45491692	rs72732094
rs1456989	rs71597109	rs3749171	rs138760312	rs10489261	rs1473281	rs11540014	rs115553527	rs72824990	rs7520262	rs146617619	rs12213034	rs71422760	rs889653	rs28567496
rs1456990	rs13135381	rs79741989	rs9921750	rs77417259	rs2967675	rs16826022	rs77023001	rs147380431	rs34061503	rs1023252	rs10806423	rs17334247	rs76344314	rs1538028
rs1350276	rs1125271	rs138903557	rs138937927	rs140588606	rs2967676	rs192581532	rs375029670	rs115353627	rs6684942	rs61837691	rs10455168	rs1896846	rs11545336	rs506589
rs1350277	rs34029191	rs34290285	rs1126464	rs75035127	rs2967677	rs3754311	rs114983477	rs138922913	rs7512376	rs35729515	rs7774138	rs1881935	rs3744089	rs509325
rs28480229	rs28396651	rs7578575	rs55831773	rs77560793	rs2918307	rs699005	rs142740892	rs78818665	rs56300220	rs3762374	rs1010474	rs1799810	rs62057033	rs1251497
rs941576	rs13129744	rs1260326	rs542939	rs1570926	rs2918308	rs34973445	rs113135363	rs80096746	rs3904492	rs12049220	rs1010473	rs11884495	rs111338270	rs10913568
rs56994090	rs17200824	rs2337699	rs6505216	rs10913112	rs2918309	rs143031547	rs4951216	rs5744526	rs3813609	rs11261075	rs62408206	rs35016987	rs11651828	rs4648649
rs8022656	rs34749007	rs71443018	rs12450769	rs4526571	rs2164983	rs12037853	rs3737678	rs139985000	rs1128918	rs10157569	rs9390646	rs139991880	rs4969272	rs4652320
rs3825932	rs13107572	rs146859437	rs4986172	rs76224110	rs2967684	rs10912488	rs147842378	rs149607856	rs2285215	rs1868306	rs11154449	rs79329122	rs62083344	rs559143005
rs2870085	rs7683892	rs184409696	rs919109	rs10913160	rs1005505	rs6425146	rs12033324	rs145409201	rs1143390	rs73065094	rs62408225	rs12614394	rs117282450	rs12049443
rs10400877	rs17266594	rs655029	rs117223734	rs78903944	rs59091134	rs12403628	rs12030560	rs2306764	rs1921	rs11580996	rs62408224	rs112115382	rs74550635	rs6664672
rs10400881	rs34208976	rs145029810	rs11568828	rs4233168	rs57948439	rs4916283	rs116523693	rs734825	rs12123698	rs12470433	rs72925996	rs2385395	rs11650934	rs593479
rs11855406	rs55768089	rs9295	rs12452505	rs115607791	rs8110962	rs6704109	rs139807696	rs188517683	rs6670984	rs4009504	rs1504215	rs1168	rs11871183	rs28705211
rs11072815	rs6811141	rs1861435	rs2017811	rs61823001	rs34874159	rs10912490	rs112734557	rs75359599	rs11264498	rs62139378	rs77844882	rs139576731	rs7503299	rs10914878
rs11856301	rs11934097	rs17511102	rs58866411	rs1325598	rs62126657	rs12739009	rs72727611	rs16877111	rs17037388	rs13427436	rs55881869	rs13000241	rs7237727	rs59145927
rs28655102	rs17266552	rs7589518	rs12327253	rs1044299	rs12461653	rs2213742	rs72652537	rs560968176	rs34522455	rs1317824	rs62408227	rs2278737	rs12976050	rs3765855
rs10152589	rs4699262	rs1800440	rs2602713	rs112815117	rs8112107	rs7527462	rs12754081	rs142007771	rs320345	rs16830466	rs4311543	rs12989752	rs2303810	rs79746139
rs4778716	rs4698971	rs162561	rs62621197	rs76850981	rs8104258	rs6699678	rs36038181	rs17266567	rs12749428	rs201264402	rs7761376	rs17231419	rs142503772	rs12065844
rs10152587	rs4365725	rs10185199	rs34093919	rs6670165	rs2918302	rs4916285	rs77545659	rs41275297	rs4908927	rs17405635	rs4946717	rs199703730	rs862709	rs6692547
rs12708716	rs4698969	rs72794538	rs4252548	rs72710803	rs11083620	rs68143871	rs112959040	rs61749653	rs6540571	rs13430579	rs763131	rs7558499	rs61737261	rs2243976
rs7203793	rs4610336	rs6750539	rs147110934	rs12566910	rs2918301	rs12021711	rs1220242	rs2405875	rs61779305	rs7561052	rs202076	rs1261231	rs6064563	rs7533744
rs9929994	rs10446707	rs7558452	rs6117726	rs9970077	rs2967685	rs2213745	rs139176458	rs17624033	rs4659430	rs56009787	rs145220678	rs993161	rs6024989	rs3935221
rs725613	rs35838403	rs1009372	rs8117259	rs12735657	rs11670067	rs9286879	rs6587916	rs41311333	rs3006942	rs11683305	rs60962769	rs12465747	rs2268879	rs1331722
rs7184615	rs13126550	rs1430083	rs143384	rs633715	rs61154119	rs2157453	rs1056515	rs60035945	rs11584431	rs1177206	rs76542212	rs6708236	rs574710935	rs6660111
rs12444268	rs17266357	rs6732426	rs35665085	rs516636	rs2918299	rs2157454	rs2992745	rs11559	rs61825227	rs1177205	rs13218288	rs78705447	rs132454	rs185173813
rs4788084	rs67330256	rs75120545	rs4820085	rs10798580	rs3136654	rs6425145	rs13303053	rs116562180	rs28660431	rs1177202	rs73534579	rs13392247	rs11555872	rs4301626
rs2106480	rs7691030	rs12712929	rs4468	rs539515	rs72977960	rs61777356	rs12074406	rs113861454	rs61827004	rs842625	rs534843656	rs1427295	rs149585462	rs17849502
rs8046271	rs10446682	rs687914	rs140570886	rs543874	rs56053061	rs2187892	rs2992740	rs35107257	rs4622126	rs35194171	rs13196377	rs181161801	rs548060079	rs2843143
rs153106	rs4698975	rs114948639	rs184278183	rs506589	rs112876701	rs10489276	rs1560	rs3736393	rs3761927	rs842638	rs13210247	rs1950135	rs7544851	rs10911456
rs240702	rs4607219	rs4953318	rs12117927	rs545608	rs9967620	rs12047983	rs1047798	rs13153166	rs71533476	rs17328524	rs13208890	rs114680231	rs3019125	rs12023991
rs62034319	rs4530633	rs12992366	rs4409785	rs4650994	rs4499342	rs6661686	rs1047802	rs75226414	rs7556437	rs10865307	rs34659678	rs4306673	rs568314	rs7549818
rs28698667	rs4698974	rs17773190	rs9442514	rs12753251	rs62214554	rs6672776	rs1565	rs17256926	rs10798712	rs1177212	rs34896684	rs831007	rs4838928	rs3845392
rs4788085	rs11097757	rs17326656	rs4845604	rs4651005	rs149247031	rs55724017	rs955865	rs73034703	rs549174621	rs13008291	rs72832884	rs3731613	rs12651301	rs10797937
rs28772958	rs17200433	rs144262608	rs5743618	rs73039898	rs11697457	rs7517810	rs191993992	rs115002099	rs383701	rs6544656	rs2179070	rs7593128	rs78682024	rs2274432
rs62034323	rs11940179	rs4305309	rs11783015	rs6425517	rs117634405	rs2762894	rs72689365	rs888727	rs7555435	rs17035355	rs62406470	rs77945941	rs72882113	rs55668699
rs12446550	rs11929782	rs75475627	rs55646091	rs3767199	rs74592742	rs2526840	rs118169127	rs200134236	rs13306561	rs13003740	rs537367959	rs35213774	rs35365059	rs7549145
rs4788083	rs13128022	rs1427407	rs62623446	rs4652492	rs143844947	rs11584850	rs190299033	rs3756644	rs61760779	rs10496164	rs62407080	rs4549077	rs117080601	rs2024764
rs240704	rs11944613	rs7606173	rs981625	rs3795503	rs117096288	rs2526844	rs4483407	rs150447834	rs1010584	rs1432233	rs6925373	rs6761814	rs79712395	rs2274906
rs62034321	rs10028805	rs4672497	rs186920574	rs1609829	rs75453739	rs2615068	rs2236598	rs79490502	rs61775082	rs2120334	rs142748737	rs10803479	rs3821238	rs56276182
rs62034326	rs11942437	rs7569084	rs1801701	rs57113693	rs4809920	rs2248452	rs10158331	rs544769227	rs16852334	rs11688096	rs118106561	rs11690361	rs1983163	rs7528368
rs62034324	rs4698978	rs6546174	rs6792725	rs10910953	rs112504252	rs35726973	rs143759438	rs183666382	rs10493037	rs2593437	rs71562294	rs7578981	rs4958379	rs2057386
rs7202877	rs10446706	rs12469063	rs4976033	rs80223426	rs16999165	rs145312141	rs76947362	rs17251667	rs7511676	rs219031	rs459888	rs55739234	rs1205502	rs34064091
rs9940370	rs4296682	rs10175428	rs56393506	rs4652676	rs77771672	rs2248812	rs79918213	rs164077	rs263438	rs59132227	rs463543	rs6708853	rs76956014	rs1333323
rs66535165	rs13112246	rs17032590	rs41274050	rs169235	rs75242629	rs2265027	rs7531012	rs11960458	rs734725	rs4853543	rs33965856	rs1949415	rs45573242	rs941212
rs67478528	rs13141934	rs6721459	rs9804646	rs1689800	rs7261829	rs61777352	rs34095099	rs3797875	rs10927036	rs10197066	rs62413039	rs114821649	rs3867133	rs648091
rs7202844	rs35416717	rs34338164	rs7123454	rs533259	rs58294774	rs61777333	rs76208122	rs3812082	rs4908926	rs6745357	rs76207208	rs56033561	rs3784424	rs12137671
rs6564232	rs9790475	rs10048745	rs143610852	rs4651135	rs73126793	rs79272738	rs56056328	rs8177447	rs320318	rs1429428	rs9375034	rs2241457	rs79338875	rs2984919
rs6564233	rs7662572	rs4241349	rs4471666	rs11588675	rs73126794	rs3849186	rs41308196	rs442425	rs2236796	rs4611646	rs2503322	rs56262258	rs185513240	rs904928
rs7197746	rs10032160	rs7349311	rs142674900	rs10797816	rs73128563	rs6696699	rs137949511	rs2291114	rs17037452	rs10186048	rs1936807	rs4233617	rs2910435	rs604368
rs7197389	rs4235402	rs7572278	rs1799816	rs182797772	rs150627642	rs4838980	rs587599645	rs2232376	rs7518201	rs2314398	rs1474696	rs918193	rs200969060	rs6672887
rs60470336	rs13136219	rs6730558	rs58542926	rs17849502	rs11569625	rs6684772	rs199735292	rs7380947	rs11240538	rs2198216	rs9482771	rs13013750	rs75421007	rs3008858
rs72802372	rs4443287	rs13005320	rs1064725	rs17849501	rs4814569	rs6687717	rs143080755	rs6879874	rs11240539	rs4675364	rs2186037	rs3731878	rs2072605	rs7535263
rs66881382	rs4699259	rs11692435	rs838133	rs74821708	rs2483677	rs6703064	rs28651835	rs2278696	rs11240542	rs13426106	rs2489627	rs73091459	rs61835989	rs3766405
rs72802375	rs35748951	rs35308216	rs10923398	rs10911457	rs7518139	rs12410396	rs12118649	rs4336318	rs12729443	rs13397985	rs1936802	rs6140619	rs62183371	rs6691372
rs61634868	rs11935577	rs1997814	rs78694551	rs11583641	rs616402	rs2488398	rs57843745	rs1279738	rs41275494	rs7569467	rs7766106	rs6055877	rs6761814	rs116345412
rs6564234	rs17031641	rs3790163	rs4672497	rs6669645	rs617728	rs2988399	rs7552457	rs58575768	rs143800963	rs9866257	rs2745352	rs6091689	rs77521947	rs4520444
rs6564236	rs11939568	rs2423514	rs183034862	rs3814333	rs2506880	rs12095729	rs12040092	rs2545098	rs72640260	rs62240924	rs2489625	rs55785258	rs2624832	rs10494747
rs6564237	rs4496585	rs34952318	rs13078949	rs1926872	rs2480785	rs12062002	rs2681675	rs72813185	rs6702784	rs9873038	rs10948545	rs236140	rs35677470	rs1009188
rs2870463	rs4699260	rs11696739	rs79953286	rs1046934	rs1411402	rs2781067	rs7529786	rs2251418	rs77010973	rs4605565	rs9375411	rs77505761	rs6791171	rs141835710
rs66473537	rs4699261	rs140840556	rs1799852	rs1006224	rs28730517	rs4971008	rs12031449	rs440968	rs78507281	rs427221	rs4419679	rs169271	rs73176891	rs17383325
rs8053595	rs10856963	rs200891	rs2608073	rs4651224	rs41357745	rs5023311	rs2690019	rs1574197	rs75187845	rs7639670	rs1936801	rs159501	rs9882239	rs10927889
rs8054218	rs4426778	rs156355	rs360408	rs9787132	rs12065799	rs1539414	rs2782549	rs35661976	rs17121656	rs1351865	rs2791973	rs6024989	rs34466698	rs2488397
rs16956936	rs13136297	rs8117259	rs73176199	rs11808675	rs2056417	rs75096655	rs10925980	rs61748184	rs59030463	rs669607	rs9482772	rs8123699	rs1580572	rs16841912
rs62062609	rs57799233	rs6115218	rs58365266	rs78444298	rs12757214	rs12142594	rs77272091	rs17240173	rs138057459	rs438613	rs9482770	rs75659778	rs10940992	rs1416343
rs62062611	rs11938185	rs186357284	rs71593120	rs10732976	rs6427440	rs2488397	rs147508141	rs1805328	rs5066	rs388368	rs7761233	rs77962418	rs140834904	rs1065489
rs16956939	rs7682346	rs80054178	rs188646618	rs2146098	rs10908686	rs16841912	rs141610205	rs77010315	rs12744433	rs147773937	rs1936800	rs41274714	rs1645200	rs16841904
rs112008397	rs138641783	rs55722810	rs73731149	rs17531405	rs493470	rs2488393	rs115664775	rs41291955	rs1331333	rs2873788	rs9482848	rs6124544	rs32435	rs61773247
rs62062613	rs4698977	rs457219	rs4535497	rs10920678	rs13416555	rs2893248	rs182781070	rs147125035	rs113176521	rs55901778	rs9491893	rs2268879	rs801561	rs235477
rs62062610	rs11931087	rs143384	rs3812049	rs815163	rs10178845	rs235477	rs587675049	rs10940998	rs75192572	rs2293370	rs9463186	rs6053197	rs4361713	rs2389059
rs62062612	rs13142517	rs2224538	rs4316067	rs491055	rs11887011	rs11799299	rs143553186	rs76977444	rs111442632	rs9843355	rs9491892	rs35809102	rs35327785	rs535874440
rs2290400	rs34499378	rs1883711	rs115849089	rs12139672	rs6704856	rs884869	rs576093729	rs192138885	rs16823978	rs12487842	rs6939352	rs2983435	rs13277646	rs453756
rs56380902	rs35201947	rs4812447	rs2942194	rs1323292	rs6728483	rs4839512	rs142871431	rs117991306	rs12566344	rs564799	rs9491891	rs2740192	rs4873804	rs7521338
rs1008723	rs7656720	rs73124945	rs2242090	rs1359062	rs906878	rs10874793	rs60029034	rs117719416	rs36111721	rs564976	rs9491889	rs6075337	rs148946302	rs139164185
rs7216558	rs34321727	rs17265513	rs148125759	rs672313	rs12613635	rs16841904	rs12145084	rs144276294	rs11209850	rs4687753	rs146144490	rs1741288	rs12245106	rs35922693
rs7221109	rs6850747	rs1741344	rs4332427	rs3753394	rs6544935	rs188827822	rs12410981	rs143913004	rs1903140	rs6877992	rs9482850	rs488023	rs147019873	rs72935787
rs7223136	rs11938245	rs6084653	rs112772467	rs800292	rs13001221	rs12117045	rs16823816	rs140958937	rs1599092	rs2431363	rs9386527	rs2425068	rs8175351	rs11576429
rs4890117	rs12331849	rs17220872	rs61744929	rs10737680	rs11886841	rs4316387	rs10889435	rs113753831	rs10458496	rs6881270	rs149688969	rs6138991	rs10902124	rs116662163
rs1013971	rs11944577	rs6103669	rs35755129	rs1329428	rs10174949	rs4512681	rs11576729	rs74787748	rs2820520	rs6601165	rs62428917	rs6116752	rs10742558	rs79899939
rs757411	rs11930376	rs731499	rs174559	rs12734260	rs2083576	rs10737693	rs2269238	rs76394157	rs2994547	rs4527551	rs240678	rs13044302	rs17473320	rs599604
rs9911533	rs67800004	rs4142441	rs12277563	rs78239784	rs35866935	rs2488389	rs12090851	rs113242003	rs9726326	rs10213865	rs6927172	rs34900517	rs61868960	rs1681855
rs7226035	rs6857428	rs1800961	rs3741380	rs1415212	rs2218034	rs200719458	rs6429194	rs2819974	rs2629646	rs11567694	rs12192428	rs6081951	rs80061851	rs1592189
rs11658582	rs66638185	rs17322191	rs79755767	rs10754218	rs16858837	rs16841842	rs2805430	rs1322194	rs12086390	rs7701578	rs11757201	rs941425	rs12815222	rs7524900
rs8096138	rs35194352	rs79951077	rs897392	rs10754220	rs1519916	rs12131588	rs35739464	rs6921261	rs11119776	rs3777203	rs62432712	rs2180489	rs35567022	rs2816989
rs60474474	rs7441177	rs6073958	rs11543947	rs7534703	rs11685890	rs11588864	rs150367049	rs540095	rs1692580	rs6890268	rs9496920	rs6142684	rs28436279	rs2816973
rs60751993	rs10516483	rs17726337	rs6573568	rs72740550	rs4672266	rs10922215	rs72708760	rs542291	rs6668659	rs12202119	rs9484078	rs75611018	rs2474642	rs2236834
rs60735058	rs4398527	rs2868829	rs1958078	rs4418639	rs243047	rs10922216	rs12057383	rs857477	rs11164800	rs7739354	rs2137868	rs1056720	rs6500668	rs2816912
rs763361	rs10446708	rs56218501	rs8050500	rs2488398	rs6741811	rs11802794	rs2230484	rs865671	rs12135478	rs6454802	rs9402909	rs144582521	rs16971436	rs6661240
rs1788105	rs13146194	rs149257976	rs45625038	rs16841904	rs7420670	rs11799515	rs41315609	rs7750549	rs12567093	rs212407	rs9321624	rs5009097	rs1178438	rs10493682
rs1790931	rs60448423	rs6125942	rs35158985	rs2488401	rs7595693	rs113605888	rs35901302	rs1355026	rs4949325	rs212400	rs10782265	rs6128813	rs537919187	rs12759315
rs1788229	rs4698972	rs17196752	rs527468645	rs17641524	rs10445765	rs10922219	rs148022443	rs7749252	rs11802196	rs212403	rs9321625	rs151362	rs143880770	rs6427855
rs1790947	rs35860418	rs913678	rs145919520	rs2488393	rs57747323	rs34932217	rs149365430	rs115942465	rs12121071	rs212405	rs2090108	rs1575445	rs1675272	rs16847284
rs1790946	rs13152198	rs79068619	rs79041579	rs1998598	rs57432485	rs10801605	rs148481786	rs140370981	rs10753841	rs212402	rs9385802	rs6090007	rs2100436	rs146617619
rs1615504	rs11933157	rs6512645	rs2302783	rs1539414	rs114707178	rs2821109	rs62618734	rs76482981	rs12028037	rs212398	rs9494879	rs6020911	rs847697	rs3762374
rs1788232	rs13131198	rs6021247	rs2613522	rs12125942	rs7588364	rs12081559	rs164190	rs75881702	rs12024630	rs774250	rs11964456	rs4813044	rs58910651	rs11240411
rs2304256	rs7686702	rs1055253	rs429216	rs6701977	rs2355829	rs79520699	rs7520743	rs148617349	rs1318408	rs706015	rs2327474	rs77761229	rs4793869	rs1171569
rs34725611	rs35446399	rs6123359	rs17773854	rs78720557	rs10189789	rs2477077	rs184095	rs146489188	rs74452532	rs11977871	rs57163170	rs6118207	rs9908756	rs61802313
rs35251378	rs34814827	rs11086573	rs1071664	rs1938376	rs34354920	rs6702533	rs3766426	rs142668528	rs17119917	rs4727971	rs10944722	rs1888088	rs56288451	rs35729515
rs11085727	rs6830565	rs282146	rs2272783	rs76186171	rs10932823	rs377054183	rs3766425	rs143088695	rs61815763	rs2259141	rs13191963	rs184090989	rs2421206	rs3930290
rs11085725	rs13124747	rs376911010	rs12151021	rs34889541	rs4669845	rs11804463	rs12029918	rs76472635	rs1564521	rs213516	rs9385803	rs2426677	rs12980276	rs7546885
rs2281808	rs4270589	rs1555272	rs59616136	rs12139775	rs4669846	rs3766696	rs10493264	rs77500555	rs145918644	rs79372353	rs2629474	rs6071471	rs1358714	rs34903276
rs3746722	rs4699258	rs13039273	rs1318236	rs12127588	rs10929810	rs4488061	rs7528334	rs8192622	rs148865837	rs774249	rs55812552	rs6112186	rs970898	rs35489138
rs2147337	rs35979946	rs805770	rs79364962	rs16843742	rs949981	rs72683082	rs11102506	rs12202642	rs77166855	rs10241305	rs9402914	rs117803469	rs11119867	rs6684288
rs1535883	rs13117264	rs185799410	rs7554551	rs12733073	rs2118514	rs10489736	rs1354221	rs1801334	rs9943060	rs2189966	rs72885689	rs6058984	rs7522238	rs12131092
rs2147336	rs11932972	rs236691	rs3790608	rs7538393	rs7566272	rs7519835	rs76698238	rs41292882	rs7538186	rs917115	rs6917441	rs45534540	rs11803553	rs12116633
rs6043409	rs13103438	rs140943896	rs7517998	rs10919604	rs6737061	rs1040231	rs12759150	rs11751058	rs1999594	rs12701145	rs9394552	rs13039547	rs2843133	rs528789
rs5753037	rs12498921	rs259981	rs12046182	rs12239179	rs6736838	rs6666117	rs12023915	rs36075540	rs10746496	rs2893312	rs7746803	rs736820	rs71510947	rs2820292
rs73164755	rs13116542	rs6061555	rs1414660	rs1434282	rs1010658	rs12724239	rs1264887	rs41273658	rs1890759	rs2189965	rs1794856	rs17191004	rs3731613	rs2494114
rs1548389	rs13101528	rs13041686	rs144262608	rs12043841	rs10803741	rs2290494	rs7553010	rs3749930	rs10863685	rs1708302	rs3253	rs2232083	rs7593128	rs2644112
rs1807711	rs1363067	rs35640778	rs4305309	rs2816992	rs732076	rs7513608	rs61844027	rs62622418	rs10465659	rs2002320	rs1994564	rs1043008	rs76488773	rs10801914
rs2412976	rs11931658	rs115610405	rs114124763	rs2821332	rs11126027	rs4907892	rs55682827	rs1137086	rs1591912	rs74382971	rs6912088	rs1056990	rs1435139	rs57469281
rs5763842	rs11940934	rs55765053	rs4073566	rs2816958	rs732075	rs12120556	rs566770	rs735775	rs4653742	rs10230114	rs381270	rs6090387	rs142007995	rs2501911
rs5753025	rs4345184	rs4809361	rs115242848	rs2690034	rs17507821	rs10911109	rs12058771	rs6415170	rs1936096	rs1020112	rs11965996	rs2427025	rs4419187	rs3213563
rs1468176	rs34261083	rs6011229	rs10199437	rs6700559	rs10439297	rs12740543	rs3136700	rs13204006	rs4845887	rs6962778	rs212407	rs4296482	rs75344976	rs2737630
rs4336042	rs11940244	rs8126001	rs55983207	rs7535122	rs4245780	rs2290493	rs13374908	rs11754391	rs10857980	rs2204125	rs4546480	rs6064563	rs2892046	rs12058998
rs4820830	rs34851381	rs6117726	rs10931982	rs58397787	rs2582962	rs36119409	rs529285941	rs513248	rs4345834	rs17424921	rs212395	rs1988220	rs2338443	rs4130713
rs2899147	rs75088535	rs6117854	rs17537246	rs6691977	rs7565098	rs1408668	rs9662467	rs35062368	rs2493133	rs2222294	rs2485361	rs13046486	rs68176717	rs139729752
rs11571297	rs7711427	rs2229742	rs74895481	rs2292096	rs10931525	rs12748009	rs9660331	rs35634890	rs907697	rs13251015	rs913566	rs7278468	rs79499538	rs585103
rs1863800	rs17225380	rs2223043	rs11915970	rs55838263	rs16863192	rs12141028	rs4970489	rs6925063	rs2478543	rs4841530	rs985936	rs12626886	rs62318490	rs57170892
rs231811	rs1812445	rs13615	rs4505759	rs41299637	rs4550638	rs7540122	rs4970637	rs13211204	rs12029155	rs13253092	rs212405	rs468432	rs1468248	rs706443
rs231804	rs12516122	rs2298359	rs111632154	rs12131796	rs58782509	rs6702421	rs61823567	rs2207000	rs4950860	rs7846252	rs2485363	rs11088583	rs62289951	rs72736482
rs231806	rs72748452	rs2009130	rs55843822	rs4915463	rs16863194	rs2506878	rs4649367	rs907836	rs3754176	rs11250142	rs13204200	rs2831013	rs781434	rs150912442
rs6778720	rs112135672	rs2834317	rs1471251	rs10800746	rs7582197	rs1065489	rs7542378	rs7767115	rs2006025	rs7839849	rs212403	rs11701664	rs539990748	rs11240552
rs2030520	rs56258536	rs2834318	rs77208368	rs7522462	rs7582039	rs3753396	rs12064337	rs1333227	rs7551919	rs1466526	rs2485362	rs2836749	rs4868391	rs144608862
rs72928038	rs72748448	rs8134775	rs13179493	rs6673267	rs7565666	rs540796	rs1999795	rs62440903	rs647368	rs4739134	rs169858	rs229067	rs17644636	rs143419891
rs6908626	rs17823187	rs28451064	rs368510	rs2281845	rs7596157	rs562556	rs6682956	rs9389690	rs12043374	rs77759441	rs212400	rs16981674	rs208702	rs145606724
rs10944479	rs55837290	rs55787537	rs10948100	rs35383942	rs7583968	rs7535752	rs4846415	rs4504455	rs12025779	rs3736169	rs10943822	rs2837626	rs117197310	rs34568672
rs673780	rs1960705	rs68088846	rs114453510	rs1022463	rs11674302	rs1055417	rs3003438	rs9477291	rs72662075	rs7836274	rs429083	rs7283279	rs150712435	rs12122496
rs4710149	rs17224842	rs11701104	rs79717953	rs12037669	rs11692065	rs78544048	rs6537837	rs2475500	rs12069701	rs1384804	rs2757047	rs34487963	rs7750190	rs4460702
rs2245675	rs72748454	rs111527738	rs1268119	rs239980	rs78545931	rs76015112	rs3768486	rs7755677	rs12042740	rs10093113	rs1187530	rs6417685	rs4709517	rs17122364
rs2476491	rs72748455	rs73900579	rs6935952	rs10920250	rs13025172	rs34347452	rs10857793	rs12661051	rs12048284	rs13269243	rs2769347	rs7279267	rs627210	rs16853742
rs61839660	rs12514517	rs2242885	rs7741872	rs527725	rs76549734	rs2297567	rs11119510	rs12706405	rs6681053	rs13280202	rs2149084	rs1788421	rs926561	rs1046874
rs7090530	rs72748451	rs128494	rs2813495	rs2820290	rs78019685	rs2779415	rs12038838	rs2347784	rs11206916	rs62527078	rs2149083	rs58456192	rs10951481	rs2169137
rs57348955	rs2371680	rs2835435	rs17501292	rs2678204	rs74530968	rs2779416	rs11582003	rs1045753	rs11117713	rs56202199	rs2769348	rs2834732	rs10273043	rs10793766
rs11150608	rs6883051	rs2836411	rs757980	rs2644111	rs75419338	rs2779420	rs14008	rs28682387	rs12568138	rs6470606	rs364283	rs35835205	rs2106550	rs3747631
rs7192161	rs17823403	rs2212930	rs1450851	rs2820313	rs74493145	rs2803168	rs6429722	rs2285332	rs56193119	rs7836518	rs9348211	rs141931903	rs329572	rs11588857
rs11150610	rs143537112	rs2836613	rs76990766	rs2820315	rs76829057	rs3738079	rs41271527	rs1047035	rs138873333	rs6989829	rs2769346	rs368468769	rs9647973	rs10925085
rs10782004	rs72748458	rs11088458	rs1548607	rs4309038	rs11901683	rs7551211	rs3766497	rs41276051	rs76132381	rs6995020	rs2149093	rs2277826	rs71530589	rs3183297
rs11574630	rs12518810	rs2836950	rs1724298	rs4950806	rs72784547	rs112770825	rs12048236	rs9801255	rs7519660	rs7820652	rs394522	rs6517315	rs6461056	rs61822659
rs11150612	rs68194628	rs118102968	rs212417	rs4342901	rs12476153	rs3767033	rs1801160	rs9876	rs138375160	rs11258742	rs377232	rs225358	rs35692244	rs955927
rs2230429	rs971212	rs1893592	rs2908007	rs10920352	rs72791802	rs7551729	rs2405593	rs3210894	rs35006651	rs7078535	rs2071552	rs2073359	rs111833384	rs12733821
rs11150619	rs1478904	rs2839517	rs3757552	rs6678914	rs10190853	rs2805403	rs13313088	rs886968	rs72712998	rs7920882	rs2149085	rs146424023	rs73264082	rs1772136
rs41440449	rs55686479	rs73220980	rs2581260	rs61745017	rs6711186	rs2042097	rs41273541	rs2373349	rs189809636	rs10823608	rs6920364	rs77980639	rs78680630	rs10799915
rs28372932	rs78705872	rs137923903	rs72726582	rs17534202	rs6754775	rs67784357	rs10914692	rs3917503	rs188302055	rs1247495	rs1571878	rs671324	rs78105715	rs823116
rs9673398	rs12520534	rs2847224	rs12340775	rs4971239	rs2238	rs2101702	rs11165966	rs3917498	rs56015866	rs4382848	rs3093017	rs79109585	rs2780076	rs11207827
rs3761959	rs17225282	rs17850433	rs10756762	rs6695980	rs112218972	rs6588550	rs628860	rs3807532	rs13375481	rs4939489	rs10946216	rs77547212	rs62530704	rs61815632
rs2210913	rs4957262	rs79628306	rs72767980	rs4951074	rs11676323	rs12132657	rs12088479	rs1852006	rs4391657	rs34383631	rs3093025	rs1980982	rs117779724	rs61827165
rs945635	rs1445010	rs235314	rs34718559	rs80226387	rs72942773	rs12125366	rs56336717	rs10259227	rs1361332	rs6590541	rs3093023	rs2070229	rs11251800	rs657436
rs7528684	rs753607	rs5030672	rs1159798	rs4951022	rs3771744	rs77445362	rs6664108	rs6460831	rs2803397	rs11231086	rs1999460	rs879575	rs78712322	rs1553435
rs6832151	rs755989	rs11702425	rs74394067	rs116315504	rs1583792	rs2778010	rs4292900	rs3807528	rs11240501	rs61063863	rs9457268	rs574710935	rs10794567	rs4385677
rs11736377	rs4957124	rs879577	rs1133400	rs12123537	rs962210	rs6689968	rs6678944	rs12540692	rs6678885	rs73005426	rs3129275	rs6002221	rs10895991	rs699775
rs12101261	rs1544776	rs35665085	rs17507577	rs78448052	rs10497811	rs2785655	rs6657049	rs334503	rs6678879	rs11217066	rs3823938	rs7078	rs76110505	rs12037841
rs12101255	rs80270253	rs9606139	rs61171454	rs115282290	rs1371664	rs1879375	rs1038984	rs3807605	rs1327886	rs4938572	rs73069540	rs9614208	rs7113571	rs17379082
rs17111346	rs12517667	rs1059196	rs11023759	rs12125543	rs2196175	rs12736932	rs4926975	rs2252694	rs620939	rs10790268	rs10276471	rs532425732	rs11033308	rs12409410
rs8003061	rs12520531	rs165895	rs117111740	rs6594001	rs2196174	rs67236816	rs41304163	rs245878	rs620921	rs7942535	rs73069541	rs79858848	rs17128086	rs10908486
rs28532547	rs1544775	rs9680797	rs36027301	rs1008833	rs12329164	rs34055645	rs11550481	rs245877	rs6687034	rs10894952	rs73038556	rs2748221	rs17359286	rs6664008
rs10797436	rs17823049	rs79771353	rs4988321	rs12092943	rs745899	rs12746352	rs3903683	rs10951944	rs624178	rs3099761	rs73065504	rs5751734	rs553278111	rs61821315
rs10910106	rs72748466	rs2283847	rs149504726	rs4245739	rs67031482	rs35939830	rs744455	rs34863300	rs6692746	rs7487	rs148911159	rs132454	rs61929296	rs12757160
rs7364820	rs17225191	rs5763079	rs117481343	rs4951404	rs67748055	rs12735945	rs2229540	rs1108577	rs645724	rs74053396	rs17710630	rs539140129	rs57242951	rs191479432
rs7523364	rs1445012	rs4820085	rs61758378	rs10793765	rs6732340	rs11583319	rs2269714	rs7807731	rs10920589	rs73469970	rs4722641	rs373536107	rs113099468	rs10753869
rs4648659	rs72748468	rs147428040	rs78150433	rs11588857	rs35062652	rs1775448	rs2269715	rs11762474	rs495347	rs7296643	rs12536560	rs554246009	rs369252775	rs1507331
rs4648564	rs17823013	rs7078	rs118115924	rs3747631	rs7572733	rs1775452	rs11801190	rs188406606	rs61163810	rs4313664	rs3801850	rs5996988	rs7303731	rs579388
rs2240339	rs17823714	rs55909515	rs10875906	rs2246662	rs11690149	rs2477073	rs4845	rs147714577	rs4263983	rs470910	rs112439431	rs41297802	rs146364235	rs689016
rs2301888	rs971211	rs855791	rs72640504	rs3795556	rs11690205	rs11799915	rs35186354	rs17169196	rs787491	rs4149581	rs10271550	rs12484657	rs1049564	rs12239212
rs2240335	rs35157094	rs6000550	rs1042704	rs11579220	rs1866666	rs6696083	rs4311947	rs184299612	rs9663050	rs4149580	rs7785815	rs5747211	rs2233859	rs7529294
rs2240338	rs72748483	rs117576908	rs10130587	rs61823972	rs9973400	rs71631901	rs6540758	rs192962912	rs10918609	rs53024	rs1114778	rs3761485	rs12917594	rs113658831
rs1748038	rs1373696	rs881144	rs61998565	rs1151786	rs2049218	rs17564924	rs115935180	rs151335931	rs74707085	rs2364482	rs13438513	rs34503659	rs10152914	rs12034991
rs2240336	rs2860001	rs228953	rs2414098	rs6685188	rs73192661	rs68054072	rs1291916	rs144685874	rs56192486	rs10466905	rs3823934	rs133751	rs189948905	rs2494183
rs1748041	rs17824062	rs9610875	rs146610032	rs823114	rs111245138	rs56361642	rs4970729	rs572065604	rs55650358	rs3782130	rs4722644	rs567364871	rs71396841	rs1289810
rs1635594	rs72748467	rs2013837	rs35966827	rs823118	rs11709294	rs17386017	rs10779582	rs188707957	rs79726021	rs2119126	rs11563920	rs148351517	rs57036819	rs635084
rs10209110	rs4594900	rs12628403	rs7167692	rs3748022	rs9877752	rs1416343	rs4548508	rs543283000	rs76078527	rs4646536	rs12532796	rs6006800	rs535269991	rs79946792
rs11676922	rs72748476	rs148328786	rs4988483	rs6673928	rs4686955	rs4970993	rs6664236	rs342294	rs12022915	rs11172350	rs12539719	rs11575871	rs118188076	rs34440485
rs2576678	rs72748435	rs2267436	rs140144628	rs3024505	rs40325	rs12117163	rs4951458	rs6976511	rs141400765	rs6488050	rs7785798	rs9612044	rs200933181	rs12082340
rs6712515	rs4957261	rs13268	rs62028332	rs3024493	rs9714227	rs11204777	rs13374483	rs342295	rs17482980	rs11052114	rs12333525	rs144128236	rs35882530	rs78118181
rs11123811	rs72748487	rs28971325	rs72805220	rs1518111	rs9713173	rs10788799	rs2050120	rs342296	rs11119629	rs10783848	rs10241234	rs12483882	rs16960183	rs3010024
rs7608424	rs17823523	rs13057352	rs12600060	rs12075255	rs2030516	rs11204778	rs61807361	rs342298	rs6429432	rs11177919	rs73067437	rs11555872	rs8051687	rs803227
rs6733895	rs1348612	rs9615723	rs1078465	rs1044145	rs9860547	rs11204780	rs4912016	rs342299	rs11588734	rs12868385	rs7802715	rs4821480	rs9937814	rs4915203
rs13426947	rs17824146	rs4468	rs2716579	rs6656401	rs9864554	rs12068717	rs61772075	rs342292	rs12730610	rs575526150	rs7785918	rs3747129	rs73529906	rs71646143
rs3024859	rs17225890	rs75107793	rs7186061	rs679515	rs1915930	rs4131748	rs17376559	rs10254173	rs4573528	rs7999064	rs10225700	rs4824088	rs112184736	rs12740519
rs12465689	rs17824182	rs79966207	rs71390846	rs12034598	rs9861677	rs17117119	rs61772077	rs10242484	rs6427805	rs7329158	rs10256250	rs9284880	rs12932297	rs11210374
rs11893432	rs17225785	rs140522	rs11866031	rs7550273	rs56046601	rs2494037	rs56369330	rs10258351	rs10908550	rs10507759	rs13438514	rs11707385	rs61353272	rs351385
rs3821236	rs72743832	rs771327	rs11643303	rs2761436	rs7613192	rs2494036	rs56180266	rs587674136	rs3862181	rs1980695	rs6461962	rs939885	rs34811709	rs148588800
rs3024886	rs7725052	rs9846246	rs11078776	rs4844622	rs62287366	rs2612261	rs57249262	rs73117527	rs72664906	rs1116323	rs212850	rs12636872	rs148590649	rs1086893
rs16833214	rs9283753	rs1131199	rs143043662	rs4844395	rs9883154	rs1546127	rs1395718	rs113769370	rs56210098	rs16956559	rs35791987	rs7626635	rs4794466	rs35624449
rs55686954	rs7714574	rs1565186	rs72832859	rs115777110	rs6768678	rs10797696	rs17129563	rs112173093	rs35331769	rs79159790	rs10242572	rs392201	rs9910358	rs12034594
rs117701653	rs7720838	rs10934270	rs146385050	rs7539903	rs62287369	rs2131773	rs74118779	rs78965053	rs2297760	rs33976862	rs6972378	rs12630210	rs2074428	rs74081400
rs35677470	rs10440635	rs1533269	rs11869530	rs4844809	rs6785219	rs2117158	rs79526479	rs73153432	rs41289404	rs34753731	rs6462128	rs3923142	rs2074873	rs7545523
rs4681851	rs4286721	rs3732356	rs34587622	rs6703183	rs4544592	rs2163978	rs116580400	rs183804127	rs34175991	rs76736242	rs73065526	rs60554789	rs3943675	rs57904872
rs35975336	rs9687958	rs1822534	rs11875132	rs6540565	rs62287372	rs2820183	rs74735644	rs71536685	rs6671389	rs11627700	rs860262	rs506433	rs690353	rs3754140
rs11933540	rs9687948	rs9826367	rs61735998	rs724286	rs62287374	rs2518498	rs72668350	rs34413977	rs76376472	rs78359996	rs849133	rs7429142	rs117170814	rs3902966
rs36020664	rs1505992	rs11708067	rs144488974	rs1983614	rs62287375	rs12118913	rs41264517	rs2528651	rs61769455	rs9937548	rs3926198	rs9852518	rs3744811	rs77487504
rs36110812	rs10076944	rs12330631	rs884205	rs6695101	rs62287376	rs7546300	rs545990928	rs141796238	rs79730457	rs10871309	rs10263370	rs2600072	rs7250660	rs3922650
rs34897565	rs10073277	rs56106611	rs4806862	rs227199	rs11706429	rs12069370	rs201157551	rs13226298	rs115777899	rs9746695	rs7792897	rs116711731	rs62124384	rs554343
rs35858516	rs9292782	rs689449	rs60018147	rs2494184	rs12639588	rs1537947	rs41278926	rs13240939	rs2960571	rs9652582	rs1708302	rs182023328	rs1988220	rs10794665
rs6448434	rs1979937	rs115182912	rs6117854	rs649009	rs6599251	rs10916640	rs11560826	rs35251599	rs769897	rs72776014	rs1513272	rs149426876	rs73091459	rs7543361
rs7668577	rs6878874	rs191451841	rs35308216	rs7516171	rs11706832	rs17555468	rs504471	rs62464031	rs11161746	rs243318	rs34824357	rs6781612	rs2836749	rs10493119
rs6825116	rs4957317	rs55683935	rs8134775	rs60154123	rs9851967	rs111789828	rs72853528	rs75775155	rs1045247	rs243317	rs41037	rs9834145	rs16981674	rs12408022
rs34046593	rs9292781	rs11718898	rs55787537	rs17189000	rs11715549	rs12123169	rs11535685	rs4338033	rs17257107	rs7194328	rs849335	rs35677470	rs368468769	rs10911091
rs6848239	rs906062	rs72628504	rs11088458	rs12569232	rs4833096	rs79186527	rs2244598	rs4263692	rs17356867	rs9931064	rs849336	rs6791171	rs9975024	rs2499540
rs39984	rs2036598	rs79953286	rs4818988	rs17018311	rs1919226	rs10916638	rs6425916	rs62464033	rs28631666	rs7195952	rs4722758	rs7613051	rs6002221	rs3123705
rs26233	rs10075020	rs1799852	rs9606139	rs2970592	rs1609321	rs7541415	rs11535686	rs17158220	rs1129723	rs4780355	rs11981818	rs9847748	rs80145614	rs3811424
rs376286	rs1122433	rs6794370	rs375365692	rs10863936	rs1609322	rs12062991	rs7519746	rs5011685	rs2274980	rs1111186	rs6977955	rs62245066	rs8057045	rs1934852
rs434830	rs7708395	rs13087765	rs12927162	rs61830764	rs1609323	rs10916637	rs635698	rs5011684	rs1047980	rs1690496	rs1635851	rs148825366	rs10493962	rs1418556
rs2561477	rs1948901	rs7642536	rs4335411	rs71646142	rs4524348	rs61791282	rs1533772	rs4871138	rs61736926	rs118080654	rs13307569	rs724016	rs200822726	rs1473527
rs6920220	rs1948902	rs568652489	rs12693302	rs34836421	rs6834615	rs12354257	rs12079724	rs4871137	rs1047981	rs146278684	rs11764705	rs114447978	rs143005058	rs10925554
rs11757201	rs2135331	rs2871960	rs33966350	rs1663626	rs7340864	rs10911697	rs1011127	rs6990903	rs72865184	rs2283511	rs55838430	rs4478056	rs4727095	rs6700294
rs17264332	rs10214209	rs9819371	rs13230519	rs351374	rs34453741	rs2759665	rs11573279	rs10955991	rs72865186	rs34193737	rs4917015	rs148631953	rs111602026	rs28734002
rs6927172	rs4957326	rs115380769	rs76020419	rs77010081	rs55726736	rs10922223	rs2001143	rs2924740	rs10927790	rs4280230	rs1026422	rs73176891	rs11245481	rs2819165
rs2327832	rs6451513	rs28910273	rs12258967	rs792448	rs61203457	rs10922225	rs7511930	rs7825618	rs12140813	rs2296410	rs7786716	rs7630538	rs10895893	rs62653669
rs6933404	rs6451519	rs2608073	rs2306363	rs12068304	rs2276939	rs10922221	rs3766975	rs5011683	rs12140848	rs3114397	rs1456893	rs785162	rs770271	rs2378006
rs928722	rs7706240	rs9842051	rs11838776	rs10494964	rs6816636	rs7522325	rs2746067	rs4876094	rs12129894	rs113621284	rs286555	rs7630712	rs145814686	rs7556019
rs75351767	rs1354673	rs12634936	rs138682554	rs2075423	rs6817404	rs74503752	rs11573272	rs11574317	rs10916166	rs4238742	rs55877012	rs7651474	rs12911467	rs12068857
rs74830391	rs4957138	rs62271373	rs12906962	rs340874	rs1528572	rs12092948	rs12038136	rs11574309	rs10916167	rs3118232	rs748374	rs145455403	rs62038616	rs676386
rs80067358	rs13179528	rs7652649	rs77924615	rs7541039	rs1528573	rs12742653	rs4659221	rs10954778	rs7549475	rs3118229	rs702481	rs13101172	rs28861238	rs1256640
rs78260899	rs11750156	rs1799807	rs7500448	rs6665764	rs1528576	rs112016464	rs10858046	rs7001824	rs6669277	rs2235638	rs12718254	rs1553305	rs60318216	rs76877325
rs113659298	rs4512170	rs73174306	rs111067250	rs12757404	rs1528577	rs9727118	rs1409058	rs56845111	rs2490271	rs185052	rs13225543	rs7644947	rs554068851	rs34933067
rs113358832	rs6451517	rs1997280	rs55670943	rs79225222	rs1528578	rs7537537	rs2536465	rs4987036	rs12124268	rs4843880	rs1840776	rs9845482	rs17700138	rs2605093
rs80248977	rs10043301	rs11128810	rs3786516	rs10864136	rs2178222	rs3850639	rs504627	rs10103601	rs10924515	rs62052929	rs6945639	rs143289420	rs2834732	rs2791544
rs79623126	rs7732405	rs9821630	rs2836411	rs512597	rs10000398	rs3895277	rs9660895	rs7845852	rs17127815	rs7188112	rs2877306	rs62271718	rs77980639	rs12738051
rs112919320	rs6451516	rs73181210	rs137923903	rs11572842	rs4398571	rs3850640	rs2225975	rs1863280	rs11811985	rs1474176	rs2019957	rs9882239	rs785682	rs2820460
rs78369415	rs1587960	rs116577908	rs11571297	rs11117646	rs62335861	rs609702	rs6673912	rs3213202	rs57412330	rs2049082	rs17428109	rs34466698	rs146725967	rs1417070
rs112999567	rs11742349	rs360408	rs114558062	rs2990535	rs5743551	rs12402943	rs553530	rs143973551	rs17127825	rs7190664	rs7789597	rs78038069	rs2115694	rs2337685
rs16879645	rs7720834	rs73176199	rs9683415	rs17046596	rs13108536	rs12402426	rs554388	rs61746628	rs200920754	rs12925627	rs73053757	rs1520101	rs2075374	rs1415287
rs3807306	rs6451515	rs79966944	rs7090530	rs11811226	rs6816388	rs12134279	rs9726970	rs35125470	rs11801408	rs8061708	rs1625105	rs80238762	rs75007311	rs17544942
rs3778754	rs6451522	rs7652177	rs563437995	rs2799098	rs13117339	rs74855440	rs15396	rs139123217	rs72865183	rs140615731	rs56396007	rs35926078	rs116756692	rs6697816
rs3778753	rs2888140	rs35409041	rs111631066	rs1417488	rs35944683	rs12139531	rs1891460	rs111689913	rs7539126	rs2952140	rs2528690	rs535745559	rs60554789	rs2820446
rs4728142	rs6896271	rs231988	rs9826367	rs12088448	rs11723115	rs12132349	rs2229488	rs11995900	rs55683586	rs10445308	rs2040996	rs57849637	rs3797236	rs55727452
rs3807307	rs12656271	rs79287178	rs6885132	rs10482795	rs4834700	rs59655222	rs1138469	rs143485250	rs17029374	rs3869549	rs13234982	rs55952323	rs149284810	rs12737595
rs3823536	rs13163402	rs6443750	rs76549217	rs6684205	rs13151048	rs7554511	rs116373577	rs148531473	rs75323258	rs957971	rs13222008	rs17794277	rs61218176	rs12134759
rs2812378	rs1157160	rs73189972	rs634454	rs991967	rs57111033	rs4650253	rs116868841	rs61729731	rs75468880	rs8068748	rs2974730	rs62279394	rs9971143	rs72681557
rs11574914	rs13160426	rs74614808	rs2305196	rs6604614	rs6537412	rs12759644	rs118006907	rs141157516	rs59602712	rs957970	rs2108228	rs4686383	rs10790214	rs594065
rs10972201	rs4016332	rs7618405	rs231362	rs1108548	rs45605540	rs61837691	rs117660625	rs41273396	rs58220981	rs1026916	rs17454517	rs544325853	rs263098	rs12028360
rs10814138	rs6879632	rs11546878	rs2299620	rs28613267	rs7693745	rs1185779	rs11589317	rs1126801	rs75588349	rs10445310	rs7776879	rs1163750	rs2131535	rs12032777
rs8043085	rs10473203	rs78565404	rs3741156	rs6674686	rs1352068	rs11240411	rs41310390	rs11145016	rs75677098	rs8071537	rs34916100	rs111328711	rs137920903	rs1694600
rs8032939	rs13167534	rs6141	rs10830963	rs993925	rs923165	rs11240412	rs79303505	rs8666	rs115684934	rs12942611	rs6949033	rs6763138	rs117148864	rs8533
rs8035957	rs1373693	rs6142	rs73226260	rs1987596	rs6537413	rs11581733	rs78674106	rs117751044	rs115686378	rs4795496	rs6947045	rs13065060	rs72633275	rs2642439
rs12593201	rs73090828	rs62240975	rs6500489	rs17514738	rs923164	rs12132298	rs538715	rs61735424	rs141135765	rs4646397	rs6964972	rs6443508	rs547458	rs1110052
rs28536554	rs7703592	rs9880232	rs551118	rs2647116	rs13114641	rs11585150	rs78122308	rs17476783	rs75318434	rs3869550	rs11185584	rs9793	rs9896110	rs2784258
rs72727387	rs11739725	rs2194411	rs9893867	rs618205	rs59867199	rs7522462	rs114285410	rs61745122	rs12754706	rs8072391	rs4236486	rs73109245	rs17701598	rs2784263
rs11073337	rs55782190	rs869400	rs453922	rs596169	rs72669172	rs35729515	rs61817688	rs45559439	rs287234	rs3679	rs10251172	rs13060431	rs929651	rs2504057
rs72727388	rs17235132	rs73182224	rs112802399	rs12041410	rs45485691	rs12723108	rs115368496	rs56031956	rs17571870	rs10804	rs74924727	rs9865166	rs57237194	rs4304588
rs13330176	rs7734434	rs61732778	rs11657180	rs75128958	rs2389920	rs10926565	rs3000063	rs187451382	rs287228	rs6510110	rs2395930	rs9810037	rs16042	rs4970663
rs72807051	rs150566648	rs509399	rs10410896	rs2791559	rs1693468	rs35730213	rs77892182	rs184082557	rs287229	rs12460547	rs11973793	rs73860441	rs148111104	rs9287076
rs9927316	rs11749040	rs4686991	rs17850433	rs2820436	rs13115460	rs61837661	rs57790923	rs147500005	rs11206523	rs77825740	rs6466186	rs11719447	rs582202	rs17010060
rs13333054	rs11743463	rs68062772	rs143005354	rs2791547	rs4974766	rs56065370	rs56040765	rs147242129	rs287231	rs62120364	rs2283045	rs13085734	rs117395380	rs2152965
rs12232384	rs11740512	rs4927708	rs705117	rs765751	rs4974776	rs1476413	rs150498890	rs148067398	rs1590784	rs34147202	rs989960	rs116199914	rs118095396	rs6666093
rs9933582	rs116437514	rs9849934	rs117913124	rs2785980	rs10001721	rs3762374	rs41301060	rs73531207	rs1590786	rs11666265	rs2301988	rs62244580	rs72987329	rs7556228
rs9939427	rs11746265	rs41298099	rs117576073	rs3001032	rs4974727	rs3820039	rs188000982	rs183608410	rs6425569	rs202547	rs2283044	rs4496511	rs45520934	rs6695584
rs68143182	rs138282823	rs6583291	rs139168803	rs1415293	rs35914000	rs1691289	rs145631836	rs144705894	rs10798683	rs202552	rs6979054	rs12634231	rs10422863	rs2152872
rs12936409	rs73082864	rs11712192	rs11542462	rs2820444	rs35400056	rs2261295	rs149920476	rs113955722	rs12117685	rs202550	rs10255520	rs1983163	rs77761229	rs10779467
rs13380815	rs2371685	rs1684466	rs117268623	rs11118346	rs1662056	rs12562197	rs144189021	rs142852264	rs10913801	rs202541	rs4590316	rs922773	rs41302549	rs35700460
rs34189114	rs56243801	rs6792725	rs6123359	rs2785988	rs1662055	rs3124119	rs192898590	rs78396209	rs4651038	rs202542	rs6961933	rs9821197	rs56378834	rs143014998
rs36038753	rs895123	rs1529672	rs17850677	rs4846567	rs2704401	rs1076726	rs112140517	rs61296988	rs72688469	rs202510	rs7780911	rs6785450	rs143896183	rs2907145
rs9904624	rs4613763	rs2643826	rs9884390	rs2820443	rs4149529	rs3795543	rs186957762	rs149044228	rs7516453	rs202544	rs6466190	rs73124286	rs7119069	rs555994
rs12232498	rs75340110	rs2371108	rs191388787	rs72629670	rs2704400	rs3762452	rs112384891	rs4962067	rs35699160	rs6043502	rs57755417	rs6802588	rs62102598	rs11577419
rs12941333	rs10512737	rs6798904	rs525028	rs10779364	rs3775774	rs783039	rs74406414	rs118037246	rs12081206	rs2869935	rs2348554	rs344954	rs2740192	rs10495249
rs74956615	rs12187530	rs2290610	rs73013196	rs1338227	rs12640722	rs146617619	rs114259253	rs79874348	rs12091731	rs6016785	rs6460470	rs2948798	rs6756968	rs417237
rs12131057	rs11739261	rs2290608	rs73124945	rs12134534	rs2661528	rs180719335	rs78110621	rs77015986	rs6674790	rs17786148	rs2040834	rs114378912	rs9834145	rs448788
rs883220	rs56244034	rs17878498	rs55920843	rs7518186	rs11729811	rs509219	rs568824540	rs41283675	rs12739159	rs11905775	rs1530822	rs2289206	rs830826	rs6703127
rs12140275	rs17234657	rs56239180	rs72628504	rs201324539	rs146583707	rs482921	rs17626669	rs74593219	rs10916223	rs10864448	rs28548795	rs2596916	rs2963295	rs10916123
rs2045793	rs17826145	rs35570272	rs4450871	rs2275707	rs45454992	rs546669	rs114797369	rs199758600	rs1288408	rs7533744	rs6945018	rs144752184	rs1892459	rs59885016
rs2045791	rs6896243	rs6810039	rs10477191	rs2647462	rs10011180	rs4240872	rs138210030	rs10756974	rs1045158	rs6729037	rs12706050	rs33966924	rs11526242	rs12097239
rs7544568	rs17227583	rs61751640	rs998584	rs2642438	rs4860543	rs4509570	rs116564551	rs7867927	rs2786533	rs1509643	rs3778752	rs68176717	rs2436870	rs11580196
rs7540342	rs1124233	rs3732378	rs2285724	rs2807834	rs1606137	rs4341355	rs148480593	rs10810278	rs17380796	rs1516629	rs921720	rs17040154	rs7014479	rs582622
rs2085993	rs6897633	rs74895481	rs11992444	rs2642442	rs11734285	rs2841427	rs2886443	rs7032309	rs12731886	rs55785997	rs921721	rs13075170	rs12056796	rs67730850
rs7553012	rs11738106	rs2228467	rs7823561	rs2453237	rs4974770	rs116343724	rs3748570	rs4008118	rs61782190	rs17835605	rs10956252	rs190434476	rs12682784	rs552851001
rs2867461	rs56309786	rs304023	rs112875651	rs17009288	rs62307203	rs2708631	rs3795842	rs4008119	rs2062592	rs4849507	rs1491474	rs115310227	rs144833582	rs7553280
rs10028001	rs1373694	rs182089148	rs1962883	rs10218741	rs72669165	rs7415758	rs1141714	rs62555419	rs988116	rs12691876	rs62525915	rs4560336	rs7117508	rs17428629
rs12529514	rs6883975	rs112313229	rs140201358	rs7527300	rs2279110	rs12760267	rs709209	rs180907782	rs6665768	rs2322864	rs7814937	rs139526703	rs1944469	rs10864688
rs74405933	rs6879283	rs2213290	rs67330701	rs6657854	rs17388568	rs7518184	rs3748705	rs185932327	rs6429786	rs58085003	rs16903065	rs9845153	rs10878531	rs2883027
rs16874672	rs7731626	rs144645644	rs72932183	rs12757436	rs28454948	rs603930	rs113332903	rs191984828	rs556290	rs11692725	rs1516971	rs4508793	rs62029464	rs4846913
rs78242827	rs10213692	rs13063578	rs7133768	rs12046746	rs62307816	rs2609359	rs112715089	rs55861950	rs12077944	rs2176717	rs10106817	rs140665928	rs3810068	rs2281718
rs77008887	rs71624119	rs56273245	rs34050011	rs957198	rs34183174	rs2789954	rs55818039	rs117690652	rs6429787	rs1519523	rs1516973	rs34636484	rs1964444	rs2764661
rs16874680	rs6873385	rs78969116	rs11664106	rs12029988	rs62310672	rs4317816	rs79244823	rs4748756	rs2235740	rs12999723	rs2138636	rs2172509	rs11564538	rs279018
rs76627429	rs6859219	rs62618742	rs12454712	rs6691170	rs6839779	rs2789937	rs116251444	rs149317484	rs848203	rs4680286	rs1607120	rs10489	rs229067	rs6426091
rs79899983	rs10065637	rs188551769	rs1799815	rs6687758	rs7725052	rs262661	rs12042397	rs548457805	rs6701290	rs77377106	rs6651253	rs1468542	rs803430	rs2285144
rs2233434	rs34804116	rs150858838	rs28451064	rs12125383	rs9283753	rs11589349	rs546948204	rs28360488	rs7542369	rs6767627	rs57593539	rs532272297	rs1799381	rs11587971
rs2233433	rs28601666	rs1076872	rs6904757	rs873549	rs10440635	rs11584244	rs2566753	rs17136483	rs35758545	rs2218646	rs77453761	rs9855131	rs2427977	rs2493136
rs2233424	rs6452898	rs150999288	rs11767893	rs17465637	rs1593280	rs34873729	rs12045734	rs12722484	rs28445692	rs1021858	rs10103637	rs79499538	rs55912013	rs10802853
rs28362856	rs9654421	rs3821843	rs7029491	rs67180937	rs2972891	rs10494828	rs61836869	rs74897149	rs541364	rs1503921	rs1561925	rs61742836	rs71453291	rs139657270
rs28362855	rs7341037	rs11915970	rs75491173	rs35158675	rs2938453	rs11578037	rs11119867	rs77760202	rs4072431	rs4894840	rs10820661	rs13061634	rs35321503	rs10489609
rs28362854	rs9654420	rs75898504	rs56196860	rs17465982	rs6450057	rs12730318	rs137976481	rs3125093	rs3806361	rs6437626	rs10114060	rs9681728	rs736820	rs142787946
rs11761231	rs34684391	rs9883641	rs35506	rs144673025	rs6450058	rs7530320	rs11576829	rs11014411	rs945417	rs7619449	rs10081728	rs1552498	rs4927186	rs6686050
rs4348414	rs9654415	rs1354034	rs6061555	rs2609352	rs12653215	rs12122655	rs2984913	rs11014414	rs945419	rs1039544	rs4979473	rs7431630	rs10746472	rs11587108
rs10821944	rs7702331	rs17825630	rs9438876	rs10916606	rs10057399	rs1814203	rs11812032	rs2367638	rs945420	rs73099842	rs7022664	rs41265481	rs199889300	rs3010336
rs10740058	rs6870798	rs7641375	rs3009947	rs7518221	rs7720838	rs11161831	rs6587839	rs11014421	rs226249	rs12054434	rs1573178	rs165501	rs4666865	rs140779323
rs3781913	rs10473935	rs116826041	rs62126364	rs4653767	rs6891632	rs2032555	rs12119842	rs1932644	rs1584252	rs11916895	rs10817685	rs75781828	rs998945	rs770706
rs342322	rs6452899	rs7621604	rs1050785	rs2246221	rs6875340	rs72720130	rs12135715	rs36096373	rs36086195	rs228613	rs1322056	rs148789440	rs73109245	rs496654
rs11235558	rs6881396	rs76824303	rs28760501	rs17592479	rs6891206	rs12146009	rs7531062	rs2380196	rs10909950	rs228624	rs10817683	rs11923535	rs62326217	rs684818
rs1957895	rs4457052	rs75114713	rs73182224	rs6426558	rs4256317	rs34380605	rs9436174	rs2380197	rs12742156	rs228623	rs10817682	rs6775039	rs76854531	rs558971
rs1957893	rs4507470	rs17699658	rs3135877	rs7541775	rs9293658	rs7555661	rs142790749	rs17651676	rs7545207	rs228616	rs10982456	rs35723341	rs764497	rs12728550
rs1957894	rs62361398	rs704285	rs115503647	rs10916174	rs6899211	rs10907185	rs212526	rs7098181	rs6692631	rs413967	rs12352646	rs11916829	rs1440320	rs4926488
rs4899048	rs7730504	rs9809116	rs34712979	rs10799445	rs13186950	rs6588533	rs1329631	rs9787438	rs6661644	rs434644	rs2418325	rs9874660	rs258822	rs145171297
rs10144353	rs6881883	rs586936	rs13141641	rs11588850	rs7708250	rs12118735	rs12125331	rs10822155	rs10874342	rs228626	rs3181367	rs6771327	rs26810	rs12404583
rs927686	rs4262084	rs13066793	rs1061837	rs4653889	rs1585197	rs7539693	rs1887404	rs7073753	rs6665111	rs3792766	rs10982445	rs1675532	rs7746540	rs301819
rs4636825	rs6882248	rs9824877	rs79898473	rs35799012	rs4639235	rs2019784	rs835034	rs10761737	rs6664784	rs58151499	rs2181036	rs79383654	rs9341903	rs2382812
rs7155603	rs10061469	rs2270894	rs2076295	rs189043356	rs831835	rs12756869	rs10900418	rs10740118	rs11260936	rs6885478	rs7025577	rs62318490	rs189500389	rs72722037
rs7155418	rs55770741	rs1229984	rs4077636	rs2760061	rs4046167	rs55757739	rs212532	rs10761741	rs7527137	rs11748165	rs4262377	rs72667316	rs10945151	rs35268163
rs2359796	rs6556942	rs4505759	rs115830429	rs6700582	rs62403301	rs3827729	rs35166559	rs7090111	rs3818162	rs7718520	rs12006541	rs1468248	rs7779376	rs315064
rs4903324	rs2548530	rs77822621	rs6570508	rs10746509	rs831846	rs1010435	rs2642994	rs7088799	rs11579153	rs1422074	rs473633	rs11733902	rs6969314	rs16835789
rs2192612	rs2548226	rs111632154	rs1233556	rs3811489	rs17635942	rs1814055	rs4654180	rs10761739	rs2096142	rs61394862	rs1928877	rs141515730	rs75757221	rs185565297
rs4633654	rs2549783	rs7377083	rs12698403	rs2144300	rs831844	rs12083999	rs2805034	rs1711845	rs2353476	rs4075959	rs7468800	rs61735138	rs60360731	rs4908684
rs2359733	rs251340	rs35978636	rs659398	rs4846914	rs831848	rs12071675	rs1510310	rs144571184	rs59949266	rs4976688	rs10982420	rs45539933	rs10848519	rs10926167
rs35250424	rs4869313	rs112519623	rs10983184	rs10864728	rs831849	rs3850438	rs9427407	rs6585434	rs57434988	rs187969	rs10976184	rs139673499	rs1946299	rs71510947
rs8007016	rs3849749	rs13107325	rs4759434	rs10489615	rs331052	rs4628522	rs2665496	rs1772803	rs2096141	rs2496540	rs10982423	rs76032283	rs10778937	rs6688058
rs4899567	rs2432141	rs113473633	rs7962469	rs1321257	rs331054	rs12082164	rs2332	rs12098766	rs61769780	rs6908428	rs10982425	rs3751101	rs4903491	rs67364568
rs28529147	rs6859168	rs62342064	rs11172113	rs4846922	rs6890109	rs11240095	rs2333	rs10885078	rs61769782	rs11154803	rs36099188	rs79409042	rs62005641	rs6701899
rs10136427	rs251341	rs9998015	rs35107139	rs4846923	rs1834897	rs12750381	rs2805028	rs4492732	rs61769784	rs7759971	rs115641206	rs77677040	rs34983782	rs10926985
rs2841277	rs27300	rs143847362	rs34245505	rs943580	rs1427869	rs34032892	rs1828373	rs72836652	rs79681846	rs7750586	rs12238227	rs764497	rs62045927	rs7525350
rs2819468	rs2927609	rs72954323	rs11853359	rs699	rs282381	rs6702344	rs2806419	rs138674597	rs12125471	rs4896153	rs669974	rs7699785	rs77103795	rs10158537
rs2582531	rs2548532	rs34712979	rs78442819	rs2004776	rs282378	rs10788800	rs111751804	rs59774628	rs10801736	rs11154806	rs10982421	rs6834438	rs55924396	rs821426
rs41286801	rs2910793	rs1558172	rs35420030	rs2493134	rs282380	rs35965838	rs12129487	rs185615717	rs10913324	rs742523	rs7867656	rs114647960	rs9304332	rs12122274
rs111410243	rs2859491	rs219493	rs76866523	rs6687367	rs282383	rs12137570	rs1131397	rs142866614	rs10919172	rs12214115	rs10970206	rs143005058	rs11660878	rs11210508
rs72722498	rs6873866	rs114816312	rs8089099	rs78561501	rs2927702	rs1064826	rs8191979	rs185455009	rs6673515	rs17066063	rs75024468	rs72678859	rs6014776	rs7550905
rs6689470	rs1216567	rs33966350	rs117777118	rs11122272	rs2927701	rs2802315	rs572556304	rs191891836	rs6673445	rs72975618	rs79894446	rs955500	rs17191004	rs2480780
rs72722484	rs1363907	rs72678864	rs2427345	rs533281866	rs2927699	rs12439	rs55755045	rs59584141	rs9439631	rs12214014	rs1075074	rs113894762	rs4655144	rs12059492
rs11581176	rs2549794	rs4077710	rs13041686	rs6683021	rs13274471	rs839851	rs4149984	rs551019579	rs7539319	rs354041	rs886089	rs28433905	rs2289206	rs743013
rs11804321	rs1363908	rs45608936	rs12123821	rs10797576	rs11994858	rs13524	rs41265209	rs7900113	rs6666676	rs3735320	rs7043585	rs62331087	rs36045537	rs12131089
rs72722475	rs1216566	rs2922979	rs35570272	rs6672925	rs2202749	rs9259	rs17127063	rs6480785	rs71500634	rs4727091	rs10781506	rs2924935	rs2478525	rs12563293
rs56307974	rs2351011	rs1425416	rs532029992	rs141885537	rs12543811	rs235876	rs116266256	rs193223382	rs201234862	rs200465383	rs10781507	rs79762345	rs148714517	rs58546652
rs72722469	rs2762	rs17755079	rs34710782	rs12736461	rs3019365	rs235877	rs116228061	rs185976896	rs7520393	rs55845918	rs17488335	rs76505371	rs413472	rs1073179
rs6660889	rs1216571	rs78940821	rs17376426	rs496800	rs60493616	rs235878	rs114761010	rs1655626	rs6681652	rs354034	rs2993018	rs71596131	rs6996371	rs80055718
rs7552544	rs9314181	rs138168195	rs1432679	rs556107	rs971045	rs171002	rs75198280	rs73633285	rs4658304	rs2237499	rs11145890	rs1492476	rs78350951	rs35227129
rs6667465	rs27298	rs77611224	rs2978456	rs557933	rs12545177	rs182907	rs61784697	rs1693663	rs12125359	rs7005766	rs4307444	rs115488526	rs62624971	rs3765966
rs4568851	rs1423566	rs1296328	rs76735299	rs514230	rs12546853	rs6425364	rs115894021	rs9423764	rs11249125	rs7836561	rs16929240	rs78937689	rs1874314	rs2071921
rs6677309	rs27998	rs11735662	rs117874826	rs4626924	rs4275242	rs235874	rs186292857	rs72631863	rs1752214	rs7847129	rs10781511	rs1440320	rs116990218	rs10914189
rs1335532	rs7733312	rs1505772	rs10770612	rs58653258	rs7839678	rs17417252	rs74138923	rs112552708	rs11264067	rs2460538	rs11145974	rs4986942	rs3760471	rs10888351
rs10754324	rs2617435	rs13141641	rs61753655	rs2803841	rs35057172	rs483849	rs11576303	rs79218483	rs10916306	rs2460540	rs11145889	rs188470955	rs7239063	rs62114505
rs1414273	rs27997	rs11727676	rs17608766	rs6429082	rs111351426	rs235867	rs574160449	rs4036454	rs376920616	rs2503875	rs78524697	rs3756015	rs1078962	rs11692841
rs35967351	rs27659	rs7679276	rs10048404	rs9786986	rs13275219	rs12140420	rs369609022	rs11596895	rs501701	rs2266066	rs374280328	rs141872900	rs6844	rs67908787
rs569932	rs38034	rs4619875	rs1812397	rs2208568	rs3019374	rs11589573	rs80173058	rs11146450	rs815319	rs3120979	rs3780720	rs1042040	rs6091689	rs78618058
rs12064520	rs27307	rs34343821	rs73046792	rs6701752	rs1039163	rs17431604	rs114412925	rs41306403	rs815377	rs10826893	rs45559439	rs16839196		rs75243596
rs574491	rs27306	rs1134634	rs2423514	rs6428947	rs6469203	rs235882	rs183890289	rs2230271	rs2745212	rs2503867	rs17112219	rs566737		rs116154160
rs528095	rs38039	rs4364259		rs3766889	rs6999940	rs12745906	rs78584417	rs61731873	rs3806230	rs1450769	rs11258742	rs270455		rs7559547
rs495706	rs13170029	rs6841699		rs16838623	rs6469204	rs7554641	rs372986275	rs78856879	rs2987763	rs10786053	rs41294713	rs62326217		rs7570232
rs504170	rs38043	rs11731421		rs2355237	rs7844694	rs12401379	rs148428715	rs41283313	rs11586412	rs17807001	rs12722551	rs2582038		rs6744653
rs564833	rs38033	rs3135877		rs7520065	rs6473223	rs55826501	rs61820870	rs11101675	rs145328982	rs10748582	rs827305	rs72655156		rs10188334
rs546757	rs10038651	rs3135890		rs1414660	rs2935792	rs11586763	rs74623716	rs1801230	rs2802887	rs2450455	rs12722515	rs61747885		rs6743060
rs1359062	rs10051637	rs61735104		rs9661787	rs145435825	rs11580823	rs138315737	rs147555076	rs12030150	rs11527676	rs4625363	rs115055405		rs6730475
rs2760528	rs10044354	rs11734376		rs9287237	rs1911715	rs657436	rs6681774	rs41284244	rs79373305	rs11187143	rs1924492	rs1511455		rs13386627
rs1323297	rs2910789	rs115495303		rs1635501	rs6476290	rs6593541	rs650999	rs35114749	rs74138601	rs274313	rs10887479	rs147988737		rs3755366
rs4636437	rs1046395	rs2310357		rs3943093	rs4879324	rs9437448	rs12751825	rs55692732	rs6656504	rs55682845	rs11599763	rs3113889		rs4663132
rs2984919	rs2910792	rs2187692		rs6429422	rs7043418	rs6593542	rs12739892	rs61863186	rs6682816	rs10882105	rs11018243	rs5333		rs7578605
rs1323292	rs1046396	rs648674		rs10926991	rs10125500	rs35932012	rs12760107	rs11257837	rs61828284	rs78575468	rs1936416	rs76600567		rs2382561
rs2760527	rs2548516	rs34811474		rs12042959	rs9406829	rs80046889	rs61797058	rs1676752	rs79246456	rs11618686	rs10826798	rs7688351		rs36086021
rs2760522	rs2910788	rs362312		rs1538774	rs10733240	rs17557490	rs34852041	rs11594130	rs2284748	rs9568274	rs2480280	rs12500623		rs11892517
rs4658054	rs38038	rs10024987		rs6703335	rs4879325	rs75446748	rs33994937	rs45470292	rs2284747	rs55966740	rs2255581	rs76451666		rs17020193
rs2816317	rs2910687	rs13108218		rs72759890	rs12005615	rs9437445	rs34280859	rs1874990	rs6428559	rs11620126	rs2050392	rs41280529		rs3922853
rs2760521	rs7731592	rs16844401		rs4658403	rs10984038	rs571805	rs4653050	rs75274001	rs2782802	rs7989746	rs2250577	rs28472477		rs116648994
rs2816315	rs4360063	rs114303452		rs12027747	rs10984039	rs61827165	rs4653051	rs17142884	rs10922683	rs806316	rs4917928	rs76854531		rs1880802
rs12132298	rs1544777	rs59950280		rs651529	rs10975468	rs7518904	rs2878595	rs79408743	rs10801758	rs706606	rs7077496	rs78512969		rs3849398
rs12131796	rs10476696	rs115503647		rs3101471	rs144829310	rs12726219	rs900501	rs57253324	rs158733	rs806293	rs12782244	rs62289951		rs6714845
rs12132349	rs38044	rs28530750		rs10218792	rs12345210	rs6694023	rs79705656	rs11545725	rs34198598	rs806292	rs2265185	rs78653213		rs12714397
rs59655222	rs10058476	rs55843822		rs12239046	rs62580631	rs12083280	rs7549960	rs8192552	rs1927166	rs806296	rs1042058	rs112973280		rs452738
rs55838263	rs27436	rs150414227		rs10157379	rs1342326	rs11206510	rs4661303	rs17847539	rs34109034	rs806295	rs4918098	rs12651301		rs7586321
rs296520	rs27711	rs77419028		rs56043070	rs7871116	rs12048986	rs12067709	rs34510872	rs6674491	rs4883771	rs10794804	rs2115694		rs12466827
rs35730213	rs2617447	rs5743618		rs1339847	rs72699186	rs55778567	rs75435434	rs61755079	rs6424560	rs2359737	rs306589	rs6414624		rs2083576
rs7522462	rs2351010	rs9683415		rs3811444	rs9775039	rs6686667	rs11808454	rs17173834	rs1934044	rs2300603	rs2489196	rs78103893		rs10198295
rs41299637	rs27293	rs278981		rs3811445	rs12376324	rs72741284	rs12131565	rs11038189	rs9435733	rs10134579	rs2907	rs62309868		rs214040
rs7554511	rs3797796	rs10015223		rs11204538	rs10984005	rs11119564	rs1771494	rs28381981	rs6428560	rs7146316	rs2265368	rs830826		rs115203319
rs12027964	rs6887500	rs1455942		rs4481887	rs72699188	rs6689179	rs12067469	rs61735751	rs6428561	rs2300841	rs2911857	rs376726974		rs1530684
rs10157569	rs1477364	rs4450871		rs55753056	rs10867474	rs11118658	rs12732675	rs1131677	rs6428562	rs1990564	rs1326358	rs1110258		rs918193
rs11577685	rs1363974	rs11722554		rs12477065	rs17260853	rs12126248	rs6691655	rs589374	rs10801757	rs7359141	rs2265187	rs79669288		rs78980430
rs10746416	rs7726445	rs218264		rs12475664	rs1446266	rs2378949	rs4916385	rs605040	rs7552896	rs449295	rs2265371	rs2613034		rs11691805
rs12049220	rs27302	rs218265		rs62106258	rs111720184	rs4950763	rs6696962	rs646474	rs4658302	rs2744148	rs303446	rs35943570		rs303046
rs12407425	rs10077945	rs2703485		rs62107261	rs112807358	rs6428596	rs6429656	rs646851	rs4658307	rs416055	rs2265370	rs3806777		rs2666219
rs11119281	rs2617439	rs62306367		rs62104180	rs62577666	rs17123870	rs6697794	rs646920	rs6661282	rs2573148	rs2093684	rs56378834		rs12468055
rs12034739	rs7705093	rs62291089		rs2947411	rs10816828	rs28736791	rs79480593	rs2443558	rs316875	rs394176	rs2265184	rs582202		rs68043631
rs2163226	rs27295	rs9884390		rs939584	rs1397213	rs7545933	rs74329086	rs3809054	rs9435731	rs2573149	rs2253585	rs55993916		rs12232929
rs17030410	rs3909451	rs705117		rs2867125	rs78571228	rs6702254	rs9435864	rs4935825	rs55750792	rs2744147	rs11192827	rs13115162		rs13422654
rs28498283	rs7716222	rs149914551		rs6731872	rs76790252	rs12566674	rs149140682	rs883245	rs316878	rs7219466	rs2480277	rs12504337		rs15380
rs62135412	rs1363976	rs72661730		rs6744646	rs1446268	rs9438888	rs2230416	rs17227935	rs10493829	rs12948905	rs303430	rs10471249		rs10171807
rs6705577	rs27660	rs74764079		rs12463617	rs55947778	rs12132279	rs113151068	rs4937425	rs2231198	rs12938397	rs11202769	rs781434		rs72771625
rs747709	rs13358339	rs346508		rs6748821	rs3010806	rs12070058	rs141517560	rs4604897	rs2306120	rs4561509	rs6481677	rs3919815		rs2592460
rs28411734	rs7703341	rs1471251		rs66906321	rs3001117	rs2064251	rs143844799	rs11223462	rs9441941	rs4439799	rs1444783	rs10940992		rs56309145
rs62135410	rs2432142	rs11934731		rs13021737	rs3010812	rs780228	rs147018154	rs12222688	rs1062994	rs11652318	rs57172677	rs140834904		rs2570515
rs17030394	rs38031	rs71593120		rs12714415	rs12236326	rs4655323	rs114301457	rs11033013	rs9425343	rs12602751	rs4748369	rs1645200		rs4669415
rs12328347	rs251343	rs188646618		rs6759670	rs10984002	rs2999873	rs143557200	rs1945469	rs6692611	rs12952730	rs3943077	rs868733		rs7590861
rs6746891	rs27712	rs73731149		rs11675342	rs1339271	rs2999874	rs144822945	rs11021474	rs1057925	rs9959997	rs10763791	rs186446006		rs4668107
rs12471190	rs27289	rs5745297		rs73178769	rs61578375	rs111884754	rs146423282	rs12788404	rs7535528	rs7234035	rs10795099	rs275509		rs1025127
rs1177205	rs27993	rs35150210		rs2382562	rs7030851	rs113542380	rs2275875	rs11022320	rs835435	rs12964576	rs882080	rs13170328		rs890075
rs1306395	rs39602	rs1837253		rs7588285	rs72699191	rs77184568	rs2270004	rs555653	rs1184626	rs9944783	rs7475639	rs10514203		rs112600870
rs1177206	rs38029	rs35188965		rs10208712	rs11521485	rs76203519	rs11577368	rs7121958	rs12045245	rs4940421	rs11008075	rs32435		rs12621238
rs750026	rs2910686	rs114378220		rs11690224	rs7048140	rs78036597	rs7541	rs4430526	rs61997212	rs4940743	rs4934529	rs791353		rs5004548
rs750027	rs2548224	rs4535497		rs5021156	rs2197559	rs4648234	rs11553301	rs57796856	rs9441940	rs8088079	rs10466072	rs10051489		rs4668934
rs842627	rs716848	rs10474906		rs151305167	rs7041337	rs55679447	rs3213190	rs11236178	rs385437	rs7237818	rs2001893	rs35987724		rs2553028
rs1177202	rs2927608	rs9326880		rs2091378	rs72763110	rs79591523	rs113471	rs2155935	rs41275462	rs7239068	rs11010095	rs801561		rs17621252
rs842638	rs27290	rs34821177		rs10208141	rs1323467	rs75164203	rs73131849	rs1939146	rs61773952	rs2017380	rs2045915	rs3797713		rs2544533
rs35194171	rs251339	rs3812049		rs6752376	rs3010826	rs77281339	rs2072493	rs56394618	rs2884587	rs2024144	rs7897548	rs9313396		rs3814378
rs1177213	rs2161548	rs154001		rs10211501	rs1929995	rs77101426	rs3737655	rs4943902	rs7511984	rs34367204	rs10827487	rs2261050		rs6735681
rs842631	rs2548540	rs7705526		rs59167614	rs11521719	rs78572881	rs75067243	rs4944501	rs897467	rs8110761	rs7897457	rs7729926		rs9967779
rs1177211	rs10069361	rs2853677		rs6752754	rs11515639	rs200895335	rs559229844	rs541013676	rs709783	rs12460699	rs12765038	rs17293739		rs10198459
rs7595717	rs6556943	rs157577		rs10165200	rs7026351	rs78583295	rs567910619	rs11600280	rs2240338	rs11878602	rs3780886	rs4242182		rs10179095
rs2289688	rs1216568	rs17622517		rs891058	rs10969023	rs4648237	rs45460391	rs536722787	rs1237433	rs75819996	rs4934731	rs3088050		rs76747863
rs28579677	rs193994	rs5742913		rs3111414	rs10969024	rs6544054	rs34384789	rs35891966	rs609073	rs16995422	rs1057108	rs3734173		rs13023187
rs17035355	rs2549782	rs62379978		rs453193	rs1928686	rs6544055	rs61784718	rs831464	rs61838223	rs873636	rs7897827	rs115101253		rs200429827
rs4671914	rs10061936	rs62623707		rs3102960	rs4246882	rs6544056	rs137936010	rs4141388	rs2803300	rs34944783	rs2490663	rs2963295		rs10175688
rs17035374	rs6870825	rs34189044		rs1032841	rs35697751	rs77781356	rs188254809	rs572664896	rs3121554	rs59388758	rs12268745	rs3822660		rs6716203
rs2289689	rs251851	rs10477191		rs6730558	rs1935622	rs149688493	rs61776343	rs41480348	rs3121555	rs12977463	rs7923217	rs188040167		rs4456662
rs1373199	rs1423568	rs16903574		rs3896594	rs68074928	rs77059113	rs138763359	rs200481059	rs4660169	rs12611151	rs34954932	rs149284810		rs17759661
rs9967792	rs27299	rs146886108		rs968267	rs3010824	rs35273017	rs2365713	rs4151056	rs6684510	rs66614163	rs2505640	rs2069700		rs1120397
rs4073699	rs2255637	rs76549217		rs7586597	rs3010796	rs190504610	rs3820340	rs111941440	rs2678938	rs1859957	rs2505639	rs183666382		rs715384
rs4254532	rs2548534	rs1800888		rs2666218	rs10759456	rs73011779	rs3767217	rs118159726	rs117808417	rs1054770	rs11597336	rs17644636		rs28536181
rs4853542	rs38040	rs4705336		rs4511696	rs76976399	rs114941331	rs12138361	rs183926634	rs113889257	rs3826855	rs2045918	rs10036509		rs61737681
rs4341967	rs2548539	rs368510		rs3856464	rs7019103	rs182033683	rs560852081	rs117921392	rs116658618	rs9749416	rs59418206	rs193549		rs7580660
rs7579720	rs2548537	rs11749913		rs11902236	rs1663687	rs142962821	rs72712150	rs184334511	rs112887448	rs7254187	rs35032841	rs258822		rs12614079
rs10931482	rs251342	rs17656204		rs4396680	rs7091987	rs115005548	rs74695496	rs111488822	rs77718589	rs35768917	rs4294520	rs61748764		rs12474142
rs4549119	rs171647	rs1061837		rs4669522	rs1031163	rs115892942	rs587749836	rs200360109	rs56821412	rs8109474	rs17591135	rs6866583		rs72785218
rs4602251	rs2548535	rs61745454		rs10165255	rs8181422	rs143491386	rs7551399	rs117700286	rs73115334	rs4803286	rs36123879	rs7380947		rs115149940
rs6435203	rs2247650	rs13165424		rs115866594	rs7086965	rs115235811	rs182865811	rs79082312	rs73115341	rs56012842	rs4934725	rs78705349		rs151045752
rs10186048	rs2549788	rs6556405		rs12474895	rs2197415	rs6746297	rs76173360	rs201491353	rs111761094	rs461645	rs11597184	rs10057347		rs4666067
rs2352407	rs2161657	rs12188300		rs56211149	rs6560798	rs7573148	rs11240606	rs752807	rs73115350	rs1465697	rs12773169	rs1574197		rs58318259
rs1961361	rs3096168	rs2546980		rs2716613	rs10903675	rs12616209	rs140984483	rs948055	rs76499709	rs12709914	rs11596502	rs6889411		rs56285833
rs231385	rs3849750	rs34192428		rs6432244	rs1775553	rs545098816	rs192659317	rs4553380	rs7523601	rs12983800	rs4934527	rs10475932		rs11902417
rs10179483	rs2113190	rs142469471		rs13022088	rs6481297	rs61691355	rs184769388	rs752806	rs4245719	rs7251704	rs9663401	rs10941433		rs6750385
rs13035157	rs6859160	rs33852		rs1534430	rs1775554	rs6726677	rs149916167	rs7927916	rs11808494	rs10408609	rs4934730	rs505085		rs1443709
rs9989735	rs2549784	rs55836439		rs4133529	rs1775555	rs78921857	rs144480845	rs4937128	rs1655524	rs6112244	rs1545757	rs11948305		rs676210
rs9989899	rs2255546	rs4868180		rs890074	rs2065533	rs544942405	rs190677702	rs4312076	rs4839515	rs13040523	rs12764820	rs2405037		rs673548
rs35857956	rs3096167	rs6874142		rs111290813	rs11251070	rs7608697	rs61639479	rs10743008	rs2262929	rs2585426	rs11592567	rs13176815		rs1042034
rs10498246	rs38030	rs428925		rs10198628	rs1663680	rs7596362	rs72880159	rs10792436	rs11248985	rs2248461	rs35136660	rs7702724		rs693
rs7423615	rs2548538	rs12518248		rs779396	rs1444782	rs4560096	rs61798708	rs11224001	rs12128482	rs6085774	rs185339920	rs2922056		rs2072526
rs7563433	rs2549781	rs359477		rs3755132	rs10787229	rs11127309	rs143990622	rs7488998	rs10925156	rs6123097	rs4934524	rs254460		rs1666866
rs7557418	rs2248374	rs244711		rs807624	rs3847402	rs13003464	rs201874534	rs10861554	rs10799809	rs6031444	rs11010101	rs2287661		rs11901649
rs6743984	rs31398	rs1966265		rs6431731	rs2675598	rs67927699	rs200672813	rs2393333	rs6698682	rs4824088	rs2045917	rs12652340		rs2243417
rs11719975	rs2548536	rs62398471		rs2544536	rs2675599	rs1474052	rs139015976	rs7972324	rs6426800	rs470119	rs4934724	rs26810		rs1713222
rs4613476	rs193993	rs3822593		rs12466146	rs962993	rs7574889	rs79630033	rs2893752	rs12141809	rs131801	rs12769420	rs35262183		rs1367115
rs28566044	rs2161658	rs79898473		rs12621634	rs962992	rs13003909	rs143993403	rs4767643	rs10919993	rs140523	rs11010102	rs144272515		rs7422885
rs4622913	rs6873441	rs634501		rs9967813	rs11251066	rs12691204	rs149732757	rs4767645	rs7516504	rs12148	rs4007289	rs539990748		rs581411
rs7640522	rs2548520	rs17714046		rs55884799	rs4880331	rs7608910	rs55647365	rs7978758	rs7513800	rs131814	rs2505631	rs703508		rs2350129
rs57793342	rs2113191	rs77208368		rs6751968	rs7114362	rs1143629	rs200230792	rs74107113	rs7515937	rs131808	rs17582416	rs1065206		rs563290
rs4130128	rs2287988	rs9716700		rs13430465	rs4494327	rs6435757	rs373598954	rs2535412	rs12726451	rs7284558	rs7923172	rs192921278		rs13034000
rs1813375	rs42983	rs16891982		rs12710696	rs10160518	rs7564792	rs72740654	rs216310	rs72638550	rs418623	rs35388511	rs72736694		rs6732422
rs173082	rs2255633	rs186272630		rs851320	rs656762	rs62187855	rs55908750	rs3168377	rs143596860	rs4074789	rs2241666	rs147328491		rs6547016
rs338611	rs1363975	rs12656216		rs6713895	rs7940642	rs448150	rs72740663	rs14054	rs11210505	rs12134342	rs79749947	rs187447008		rs12719766
rs170934	rs27621	rs34324145		rs10176996	rs518179	rs540187	rs72742724	rs10747559	rs1779427	rs3748816	rs34304999	rs3792751		rs7577884
rs338603	rs1363977	rs150317881		rs10174214	rs1706289	rs433461	rs72742726	rs10774276	rs2893573	rs7545687	rs9787566	rs4868391		rs216652
rs432888	rs2549785	rs1818782		rs1344653	rs491475	rs414011	rs4308955	rs2671444ss1388053836	rs1245055	rs9658012	rs17591163	rs2885927		rs4380187
rs427289	rs2548523	rs13179493		rs4666343	rs1841018	rs417977	rs61833801	rs1639122	rs1842086	rs34157438	rs11010067	rs28553885		rs73908655
rs398390	rs2548521	rs17248377		rs16986953	rs472624	rs10211492	rs66696858	rs2291739	rs12131801	rs706388	rs1148245	rs6450529		rs12381161
rs819991	rs2549789	rs3936510		rs11683203	rs2155219	rs564114	rs17590104	rs7138818	rs13375271	rs10864292	rs7920095	rs28820		rs7574488
rs388368	rs2042383	rs245528		rs52826764	rs2655082	rs385072	rs79570255	rs73151033	rs13375361	rs2484710	rs34815241	rs7718620		rs1446895
rs669607	rs6874656	rs10940072		rs11899121	rs3741219	rs446453	rs76178316	rs34174834	rs6683323	rs12118303	rs74575402	rs116685968		rs2113422
rs413544	rs2548524	rs35558461		rs870527	rs10840159	rs384231	rs12145106	rs12814620	rs10917469	rs112935655	rs4934693	rs4958379		rs56371415
rs388448	rs2255634	rs115911679		rs907866	rs2839702	rs6742104	rs12144514	rs12578265	rs12410532	rs10912267	rs35079558	rs2644656		rs72780125
rs427221	rs2910688	rs4976033		rs72785217	rs2655080	rs4973431	rs55982638	rs117620736	rs12039518	rs7553067	rs2590317	rs138789785		rs4952797
rs116135711	rs1216570	rs10515086		rs145225702	rs646990	rs368977214	rs28736718	rs73160266	rs2646849	rs1747653	rs2790149	rs12514199		rs10469915
rs1131265	rs1216569	rs34651		rs113898337	rs663003	rs13019590	rs4388687	rs78549223	rs12735216	rs10798176	rs2153281	rs62622770		rs72796343
rs57271503	rs2910787	rs549579		rs7255	rs2722774	rs6722911	rs72699411	rs7955023	rs7525099	rs11587703	rs2790157	rs3099436		rs147850066
rs9843355	rs2548528	rs115243197		rs4971516	rs2839701	rs7564814	rs4132526	rs10842434ss1388083791	rs55699151	rs1323297	rs767009	rs1007602		rs2290257
rs62264485	rs1056893	rs12916		rs6711016	rs7931483	rs3115252	rs12130040	rs188847353	rs2799545	rs61802313	rs2790178	rs191660699		rs72781679
rs13092998	rs33934033	rs2307111		rs4564803	rs12885192	rs3863919	rs76821031	rs147023469	rs12068813	rs11102814	rs1416765	rs151861		rs7561675
rs2293370	rs2549790	rs140216208		rs13392272	rs61988005	rs7570850	rs10159174	rs1387689	rs17013812	rs10199309	rs12220144	rs17507185		rs925228
rs1014486	rs2549792	rs7722711		rs4665710	rs61987974	rs1486196	rs2049374	rs546799967	rs11118715	rs62135410	rs1769039	rs72824990		rs1971074
rs564976	rs2549787	rs28415475		rs1042034	rs12885397	rs13031237	rs4078109	rs571667137	rs11185242	rs1838805	rs1769040	rs2306764		rs113869634
rs564799	rs2188962	rs34968964		rs2678379	rs76818557	rs2045291	rs1882024	rs137989017	rs1713235	rs2008081	rs1199104	rs2405875		rs535369131
rs485789	rs17622378	rs34950321		rs676210	rs61987973	rs11125087	rs7533793	rs143371885	rs57352267	rs67927699	rs1199107	rs75226414		rs2891409
rs589446	rs12521868	rs34592828		rs1041968	rs61987999	rs1550384	rs12132380	rs149004447	rs10157644	rs13003464	rs2440847	rs6452875		rs11892869
rs10063294	rs72797303	rs114694170		rs533617	rs61988001	rs62177513	rs74964008	rs144449134	rs2791713	rs7608697	rs1769041	rs1946246		rs7608185
rs987106	rs2706396	rs72773822		rs673548	rs12147830	rs13388443	rs12749330	rs374800337	rs4142003	rs7596362	rs2153282	rs11738064		rs6744205
rs6881706	rs2522057	rs1158464		rs10199768	rs7151000	rs10167561	rs58359377	rs145190120	rs7547017	rs41414844	rs1199108	rs9364211		rs7563204
rs7717955	rs7705826	rs17462893		rs1367117	rs61987976	rs4672637	rs7082802	rs545362676	rs2065129	rs4851257	rs7092649	rs62434592		rs62177312
rs11742240	rs6893782	rs7757910		rs585967	rs17179288	rs12473064	rs11253657	rs11058205	rs10919011	rs1821827	rs151181255	rs35985639		rs843709
rs11567694	rs4705940	rs9399953		rs934198	rs464306	rs34750067	rs11199132	rs116390082	rs7417670	rs1821826	rs2790231	rs9446647		rs6752378
rs11567705	rs2405522	rs12526696		rs515135	rs456510	rs55963299	rs12355821	rs77534027	rs12023371	rs1403554	rs2251039	rs11961369		rs59086897
rs11742270	rs274550	rs13204927		rs563290	rs177831	rs13031721	rs2419564	rs12318786	rs36005900	rs917997	rs1856564	rs9364968		rs2384054
rs6897932	rs274549	rs1546723		rs562338	rs61987980	rs4973429	rs7081173	rs80160934	rs12033094	rs10165460	rs2790170	rs8192622		rs6728219
rs6880778	rs274547	rs12210538		rs668948	rs177836	rs1594298	rs61876593	rs12579421	rs632076	rs10197881	rs141730260	rs7750190		rs57865413
rs6454802	rs274553	rs35548455		rs541041	rs61988002	rs1947307	rs2670224	rs11170035	rs844501	rs11694658	rs1199103	rs9482773		rs754536
rs7753008	rs274554	rs1268119		rs568938	rs12433411	rs7597420	rs1572248	rs10876243	rs7539929	rs1468791	rs1988577	rs67959840		rs4953581
rs12202119	rs274548	rs7741021		rs13409834	rs1022804	rs76659990	rs1572249	rs17473113	rs7532182	rs7603250	rs1832556	rs6941705		rs185185253
rs62408204	rs274552	rs113898003		rs6721577	rs847328	rs17015531	rs74661743	rs111643467	rs2185393	rs6744620	rs2790158	rs4075452		rs11096702
rs11753332	rs4705941	rs7740107		rs11124319	rs61988004	rs12477378	rs150621117	rs2217687	rs6674841	rs1018326	rs11015536	rs6557139		rs1649569
rs212405	rs274551	rs3813356		rs6720064	rs1998359	rs13398779	rs41282902	rs12815688	rs732385	rs34209898	rs2590370	rs1147518		rs182788754
rs212397	rs6596075	rs2210366		rs12052908	rs28802081	rs34695944	rs41290305	rs77092464	rs7527457	rs4667118	rs2590369	rs34119039		rs1561289
rs177055	rs181826	rs9494142		rs1484680	rs177857	rs2288751	rs143356584	rs3217791	rs7530027	rs12620692	rs1769047	rs1554447		rs12997559
rs212407	rs249681	rs78928932		rs7586272	rs10130182	rs627244	rs35532139	rs59009113	rs35023196	rs9678124	rs1199097	rs2745612		rs13404448
rs212403	rs7700687	rs9385808		rs1991083	rs6575019	rs598668	rs75209396	rs2220686	rs17116025	rs1568257	rs2590311	rs11962044		rs1881935
rs212402	rs6860138	rs12196247		rs34668726	rs61987975	rs7563345	rs147667372	rs6582315	rs12733015	rs78530730	rs138012443	rs653513		rs56197924
rs212398	rs6877864	rs592423		rs56262900	rs56062135	rs2016810	rs11815168	rs73242822	rs12564935	rs3771327	rs12766391	rs7743743		rs56089703
rs212400	rs1062158	rs607203		rs4665238	rs56375023	rs13425452	rs117266082	rs1166232	rs7540619	rs3024851	rs10822050	rs10945151		rs12472511
rs212399	rs249641	rs11969282		rs918814	rs17740623	rs79261451	rs12411816	rs9645836	rs10923235	rs79288266	rs10822029	rs2277095		rs3748896
rs212408	rs10062349	rs6570508		rs7575873	rs28516894	rs35277801	rs6602880	rs4131921	rs11466567	rs3771326	rs2393901	rs512342		rs114498576
rs706015	rs7709361	rs109836		rs72780191	rs12916690	rs6745710	rs66941790	rs10774873	rs72733401	rs11686127	rs10995235	rs28431469		rs1921275
rs2693661	rs249643	rs9791312		rs13009582	rs72743461	rs2037893	rs751284	rs28786224	rs12140220	rs7566636	rs10761648	rs4709517		rs1800648
rs10256866	rs4391200	rs149110519		rs35832626	rs17293632	rs2192674	rs2004534	rs7970793	rs12117661	rs1400655	rs11597181	rs627210		rs182904587
rs774249	rs6580228	rs6935952		rs72786276	rs7183699	rs2192673	rs4979945	rs994942	rs17120238	rs1400654	rs701853	rs12210505		rs112159018
rs12700771	rs2338821	rs7741872		rs12621445	rs869847	rs2287097	rs7080223	rs730321	rs13375201	rs59984376	rs1250566	rs9465994		rs177255
rs774245	rs2043280	rs1871859		rs72781632	rs17740780	rs2287098	rs7923435	rs12317600	rs61775570	rs11688849	rs7086426	rs34650626		rs61618137
rs2936424	rs4385236	rs2077647		rs7422667	rs17228058	rs11694250	rs7071171	rs7303166	rs201473316	rs4678524	rs1250563	rs926561		rs3106777
rs2648079	rs7733850	rs35060990		rs72781680	rs144978041	rs6545768	rs1149738	rs7953914	rs1624430	rs4678523	rs1626932	rs4707586		rs59129126
rs2693669	rs249642	rs2813495		rs925228	rs11633590	rs7582773	rs10885555	rs1861598	rs140615297	rs11711391	rs2802365	rs803430		rs1731247
rs2693660	rs7705547	rs2813536		rs7561675	rs8041982	rs62149416	rs6480855	rs4766583	rs3111217	rs1605541	rs1250565	rs2228623		rs13394970
rs774250	rs4912807	rs6904757		rs75745192	rs4776718	rs3910526	rs11244851	rs61942950	rs3820328	rs7646283	rs12254441	rs907836		rs1731260
rs774253	rs6863411	rs17710008		rs188671617	rs11634825	rs375235534	rs4752421	rs7972323	rs3806310	rs34064757	rs9665287	rs72995588		rs7606251
rs954051	rs7718955	rs2817441		rs10865308	rs9788677	rs336031	rs1475373	rs1074059	rs10917547	rs2289206	rs1250538	rs2691182		rs62136264
rs774251	rs10041497	rs61748681		rs4665719	rs4776719	rs6745926	rs4237520	rs1074060	rs10917548	rs6785981	rs1250537	rs35629782		rs12233002
rs917116	rs6580229	rs13216467		rs13407913	rs6497269	rs13024654	rs7090233	rs10505749	rs12128452	rs59685908	rs4382848	rs34059508		rs6740388
rs2189966	rs3765011	rs12208357		rs7586879	rs12901698	rs139626137	rs5030917	rs1488818	rs3806306	rs9856098	rs1757080	rs149585462		rs3845686
rs917115	rs12655465	rs34130495		rs10198275	rs8033600	rs10865256	rs72808533	rs4765009	rs3820333	rs2097282	rs4747889	rs1205502		rs1799810
rs4722762	rs11750521	rs140570886		rs6545814	rs35210342	rs62149417	rs7079380	rs148070212	rs66781955	rs3092963	rs11187665	rs143896183		rs10186921
rs67250450	rs413214	rs56393506		rs13035244	rs62004639	rs13420542	rs61865036	rs73142070	rs12038815	rs62266700	rs1108033	rs548060079		rs10199038
rs2893312	rs166079	rs191388787		rs56073414	rs12443296	rs6719289	rs144776530	rs79992003	rs12048846	rs78164273	rs1250539	rs9459158		rs980794
rs4722760	rs249638	rs184278183		rs2384060	rs12050884	rs10865307	rs59584462	rs193209822	rs7523442	rs9861541	rs1250564	rs11966361		rs1260334
rs2189965	rs6580225	rs381500		rs59086897	rs7181055	rs1177211	rs57970353	rs189273964	rs9285766	rs7614425	rs2766066	rs62417510		rs12986899
rs1513272	rs10875596	rs221721		rs6752378	rs17595167	rs1177212	rs11195438	rs117928296	rs2490098	rs2111698	rs4562728	rs73391750		rs12464616
rs60600003	rs2338822	rs76307059		rs10182181	rs7165274	rs702872	rs7071096	rs78575151	rs6682323	rs4368642	rs10794201	rs2274151		rs1157876
rs74382971	rs12653848	rs3252		rs713586	rs7182011	rs702873	rs17113518	rs117968441	rs10737481	rs9391997	rs6482378	rs78563638		rs7606935
rs80057400	rs6883827	rs2273215		rs6738433	rs7175393	rs842638	rs745048	rs74592615	rs2174675	rs1050979	rs2377612	rs74971894		rs72814425
rs74416810	rs4912623	rs41271299		rs1172294	rs12919828	rs1177203	rs12249078	rs530075198	rs6699362	rs1050976	rs1250542	rs76751975		rs11688431
rs77200985	rs13184323	rs80076072		rs754537	rs8056723	rs12463832	rs16909010	rs73056073	rs917185	rs1202210	rs7099827	rs9341903		rs11884495
rs74988433	rs6882226	rs113760175		rs4665736	rs2241099	rs35194171	rs1655626	rs111608918	rs12402440	rs872071	rs2236380	rs9397945		rs11677002
rs77329151	rs6874308	rs4077636		rs147253843	rs36045143	rs7586181	rs73633285	rs61922960	rs4657017	rs851989	rs363285	rs11571943		rs6717132
rs77523594	rs10068717	rs9392441		rs188315257	rs62026377	rs842631	rs1693663	rs58675636	rs2935540	rs1077326	rs12414770	rs79774627		rs7603208
rs76050072	rs6580224	rs33959228		rs478222	rs4636910	rs4672951	rs9423764	rs11062319	rs2935541	rs79039433	rs12360459	rs192138885		rs35697404
rs17552904	rs10463348	rs553772010		rs34517663	rs62026376	rs12619508	rs72631863	rs80023802	rs4512638	rs115800187	rs11190139	rs41271601		rs2695415
rs716719	rs7712237	rs141301223		rs1561288	rs12919732	rs1177202	rs112552708	rs78220832	rs4652560	rs113080265	rs10883363	rs6937425		rs13022972
rs2366034	rs12515668	rs35893164		rs13002567	rs11864680	rs842626	rs79218483	rs1137015	rs12404527	rs144334463	rs10883359	rs72969686		rs1649389
rs13242075	rs7705042	rs1224382		rs13427672	rs34540843	rs842627	rs4036454	rs35371758	rs2986658	rs150048437	rs2217900	rs59330916		rs11679450
rs34420397	rs11749731	rs10305492		rs7578575	rs62026379	rs35741374	rs11596895	rs17764513	rs3006006	rs76353498	rs4693	rs9472191		rs9309664
rs2618478	rs12653866	rs2504797		rs13428812	rs17673553	rs1177213	rs11146450	rs77374501	rs821420	rs114621938	rs7947746	rs200412775		rs11562997
rs13253092	rs4912805	rs13212930		rs2006788	rs7203459	rs17328524	rs67992621	rs117632959	rs66524458	rs9385342	rs12792753	rs41274912		rs1469651
rs7846252	rs13188700	rs1319012		rs34655300	rs56321071	rs1852685	rs12244874	rs117495701	rs3895004	rs12211432	rs7119734	rs6557214		rs67873458
rs13251015	rs1835966	rs33966734		rs66917623	rs35441874	rs842625	rs7893281	rs148329024	rs201407291	rs1089567	rs57547788	rs73717675		rs6732241
rs4841530	rs4912622	rs3218092		rs183677610	rs12935657	rs4672410	rs12778869	rs79524705	rs186136366	rs3757312	rs178520	rs146187170		rs12466823
rs2618479	rs9324866	rs12528656		rs10203731	rs1500288	rs76793423	rs2358415	rs17531181	rs6688585	rs9448856	rs111735911	rs55835649		rs16864777
rs2254546	rs12656877	rs112233623		rs563406543	rs9936068	rs56174354	rs34976996	rs12431173	rs1782757	rs212411	rs4922899	rs864127		rs864365
rs6999228	rs11739961	rs9349205		rs116504838	rs194479	rs114145318	rs17354968	rs7983421	rs1751480	rs3004065	rs1617331	rs2819974		rs2253652
rs1466526	rs1835965	rs61612642		rs114156042	rs11248943	rs12469465	rs10794041	rs2192997	rs1782759	rs75158031	rs1690584	rs41303370		rs57649402
rs4609182	rs1036207	rs4714633		rs732990	rs8062682	rs75440138	rs11244718	rs77566691	rs1751482	rs73112660	rs7126418	rs6908529		rs647137
rs2015125	rs7737631	rs145629243		rs1275984	rs34720006	rs1177205	rs34510016	rs9550568	rs506375	rs7800325	rs10894226	rs6915969		rs141637621
rs28429528	rs58398445	rs11965885		rs1275988	rs8061606	rs1177207	rs4462223	rs67404827	rs515280	rs73366469	rs11236791	rs1892459		rs148049058
rs3899796	rs61270113	rs9472125		rs12476527	rs4888441	rs750026	rs4518982	rs4773140	rs1782763	rs748505	rs494754	rs1886705		rs141364816
rs10093654	rs34156253	rs998584		rs11126666	rs62057760	rs750027	rs2689707	rs9520324	rs12031023	rs744254	rs485388	rs208702		rs28946875
rs10093797	rs111719118	rs6905288		rs2586886	rs9674420	rs1306395	rs1214552	rs73216727	rs7515279	rs7077196	rs2232950	rs80082889		rs35118236
rs13269243	rs59624008	rs10948100		rs1731259	rs33042	rs1446246	rs72782024	rs9564372	rs2305463	rs1415882	rs12361325	rs72838131		rs114129286
rs10093113	rs147018773	rs17287978		rs1371614	rs950347	rs1426701	rs71497239	rs4943344	rs4654879	rs6602146	rs10431075	rs11752038		rs77113493
rs2953477	rs1896707	rs833805		rs13399758	rs276964	rs1426699	rs7899432	rs4772127	rs3890762	rs2766066	rs2045241	rs79894332		rs1011309
rs7820652	rs11741515	rs730775		rs4665972	rs9922958	rs11683866	rs2949004	rs9554318	rs10916885	rs11216960	rs560174	rs2267676		rs7355465
rs6995020	rs11949375	rs11963621		rs1728918	rs4075332	rs10864911	rs4282930	rs74315640	rs12030051	rs10892256	rs11023172	rs9405758		rs1850152
rs6989829	rs79780973	rs6938592		rs2303369	rs12925599	rs1432297	rs61685829	rs61749972	rs4654878	rs2071458	rs11215037	rs115942465		rs10206166
rs6470605	rs6874560	rs34095023		rs1260326	rs28513757	rs149554448	rs9787523	rs34890784	rs10799670	rs35145905	rs4963198	rs12210904		rs72826907
rs6470606	rs7716903	rs111233681		rs780094	rs3096415	rs6717299	rs1983865	rs2295524	rs6697488	rs7117768	rs513152	rs117197310		rs192038355
rs7826413	rs1896708	rs3748066		rs780093	rs1119132	rs1177206	rs1670830	rs28406206	rs4654724	rs11221335	rs12420981	rs189500389		rs72840720
rs6987197	rs12653039	rs114453510		rs780092	rs1988004	rs6705504	rs4746353	rs150774678	rs115818417	rs11221332	rs10750646	rs41505947		rs6752373
rs56202199	rs4958425	rs115830429		rs1260333	rs6498019	rs62178598	rs4431971	rs2272549	rs10916892	rs7120822	rs17795186	rs72981560		rs2033315
rs62527078	rs10463307	rs9504361		rs11127048	rs6498020	rs62178599	rs2082853	rs77172932	rs9651021	rs34557206	rs1822276	rs147154522		rs75550549
rs2104286	rs77698001	rs17142630		rs4666002	rs9933895	rs10199099	rs2894321	rs946616	rs12123910	rs11064159	rs2292195	rs9396703		rs3109157
rs4749955	rs12054923	rs115806594		rs3736594	rs12597560	rs2216953	rs10824358	rs35618680	rs113992684	rs9508284	rs7488	rs3778661		rs2713203
rs7078535	rs1428552	rs75446492		rs68118529	rs75123653	rs7567398	rs1898060	rs34972223	rs12401413	rs12873932	rs631362	rs6929069		rs13406280
rs1782645	rs60134818	rs75320317		rs56078812	rs74032116	rs9989845	rs754254	rs2735832	rs10916903	rs9574445	rs384892	rs150712435		rs11690571
rs2802372	rs75294883	rs9379084		rs13409819	rs889734	rs6749957	rs41306403	rs8019592	rs7517642	rs4943540	rs74584888	rs7746540		rs6705772
rs1250568	rs9324660	rs79717953		rs2337699	rs139869456	rs72796946	rs2230271	rs60680162	rs17416732	rs56294345	rs73575428	rs78851618		rs35486562
rs1250564	rs9324659	rs2076295		rs925255	rs17703615	rs12694387	rs61731873	rs66527719	rs61781078	rs11840658	rs7949592	rs2297844		rs354716
rs1250567	rs7734928	rs35523808		rs4666070	rs118146573	rs3863915	rs78856879	rs200932296	rs1530946	rs9587434	rs73575440	rs9320963		rs606784
rs34383631	rs10463240	rs12209223		rs7606480	rs1457906	rs11694487	rs41283313	rs199966736	rs17409373	rs58353209	rs72850959	rs4715428		rs7568384
rs4939490	rs10875560	rs270417		rs2048240	rs76585633	rs12992654	rs11101675	rs11850055	rs3816454	rs11847049	rs59480472	rs62427982		rs1371508
rs4939491	rs2344181	rs648831		rs67385572	rs141014635	rs7595683	rs1801230	rs72687177	rs7519685	rs61732411	rs10506154	rs4279446		rs72977491
rs4939489	rs7732643	rs915125		rs34780912	rs60560956	rs13415659	rs147555076	rs61987473	rs2167811	rs11851414	rs17444103	rs13196892		rs112115382
rs175122	rs10041072	rs34951006		rs10192375	rs17859821	rs7424489	rs41284244	rs7149013	rs61781080	rs34147489	rs73094961	rs61627394		rs1510777
rs11217040	rs6579804	rs6908626		rs899153	rs17246453	rs7604793	rs35114749	rs143810699	rs17449966	rs62026609	rs75211948	rs1177920		rs785259
rs76704408	rs6888072	rs41295942		rs6547870	rs74986809	rs10169230	rs35198068	rs34949187	rs4654882	rs61756152	rs12422527	rs74447097		rs35937632
rs17122453	rs1896709	rs2075672		rs56240884	rs10852639	rs303044	rs12219498	rs141294239	rs2290381	rs79566251	rs141037287	rs150665769		rs13410783
rs7942535	rs7736554	rs182552845		rs6547872	rs7221605	rs16863886	rs7906391	rs3826014	rs116029970	rs62011377	rs1365762	rs62447890		rs3770799
rs10892299	rs11749391	rs143593369		rs4577244	rs1031458	rs56128332	rs7909858	rs150829726	rs12759867	rs111871577	rs11564264	rs35545354		rs578521
rs4936443	rs6888206	rs149823406		rs17321999	rs8065777	rs2164414	rs1219500	rs2192206	rs79992715	rs7176219	rs58488828	rs11762673		rs2111068
rs11217041	rs7732945	rs62483572		rs72787764	rs1031460	rs55756209	rs12354464	rs149847867	rs79998886	rs12457119	rs4931171	rs188406606		rs57954910
rs11217042	rs73282209	rs34489224		rs13022414	rs9912217	rs62641590	rs34872471	rs6495228	rs17123441	rs657555	rs17466486	rs80145614		rs1910863
rs10790269	rs7709721	rs139141690		rs844193	rs7209974	rs55903778	rs2936878	rs61737195	rs17107615	rs12961598	rs140658894	rs329241		rs4952271
rs73005426	rs4560537	rs375365692		rs829636	rs62078737	rs1369711	rs2935704	rs2880955	rs12092934	rs34846641	rs10506152	rs10235404		rs62133107
rs4938573	rs6579803	rs62433138		rs17393065	rs12450654	rs11126808	rs10886979	rs72761233	rs80200147	rs612058	rs2046928	rs6461056		rs34170608
rs523604	rs11950957	rs2529369		rs649729	rs11079295	rs1558605	rs41291464	rs55877818	rs34043255	rs514000	rs113772607	rs342294		rs13426239
rs3922	rs10061105	rs212417		rs77781418	rs4793140	rs6547368	rs28932172	rs72761238	rs72712784	rs7234029	rs11564180	rs13223647		rs13419498
rs10892307	rs11739619	rs342293		rs77775907	rs9303280	rs2862499	rs113255973	rs6496644	rs6664532	rs547268	rs17323629	rs143956442		rs1836743
rs3176905	rs13361189	rs3109109		rs113923480	rs11079803	rs7600758	rs41279892	rs2704190	rs77366434	rs3818608	rs11178226	rs7811478		rs139576731
rs1800693	rs11951694	rs12705849		rs9282858	rs7220982	rs6752313	rs41284088	rs75311361	rs6685831	rs4812976	rs17466185	rs3088014		rs6435848
rs1860545	rs11748553	rs12705964		rs13027103	rs12940665	rs7567198	rs117244352	rs5015024	rs4489536	rs6065909	rs17466178	rs111854601		rs34649678
rs4149587	rs6862814	rs9920		rs76712439	rs7207788	rs62130927	rs41291566	rs8041437	rs61779135	rs4141957	rs11175766	rs35692244		rs58720388
rs4149580	rs11958146	rs62617115		rs112881196	rs11078451	rs570148	rs11818741	rs11070346	rs7518728	rs6093137	rs7971935	rs111833384		rs35936505
rs4149581	rs73284126	rs2908007		rs13021718	rs4630608	rs750161	rs1170550	rs4924573	rs59950774	rs62213344	rs10849121	rs7784072		rs13430254
rs12296430	rs11167519	rs3757552		rs7559329	rs9908821	rs12617865	rs3781407	rs1201690	rs11239989	rs4810480	rs12318183	rs4727095		rs17231419
rs10466905	rs73282255	rs62621812		rs11678584	rs4924925	rs306150	rs10175	rs1900758	rs6675134	rs116884076	rs12822844	rs273957		rs2160365
rs2364482	rs11746108	rs13230519		rs2069213	rs113034979	rs306151	rs2817676	rs2681038	rs6677869	rs4812977	rs12816181	rs10244773		rs10169258
rs11172342	rs2115069	rs11556924		rs72787520	rs9807082	rs6717177	rs1051338	rs7168604	rs12128470	rs4810478	rs1558746	rs1318461		rs631004
rs11172349	rs11167520	rs12533527		rs72787535	rs61218587	rs2315191	rs3802720	rs2679120	rs1442758	rs6073955	rs12831020	rs7457417		rs893798
rs10877016	rs3906527	rs6962887		rs72787555	rs11078450	rs13024541	rs3802719	rs8039796	rs1830091	rs225358	rs3742028	rs61747462		rs11124136
rs11172351	rs7709650	rs35150201		rs62133955	rs59588820	rs10865331	rs3752752	rs2439366	rs7552010	rs35896707	rs7134472	rs1558476		rs35537386
rs11172343	rs7707064	rs113477191		rs6543682	rs75174617	rs366188	rs3752751	rs2439365	rs12752290	rs7282137	rs34902013	rs183424925		rs150754099
rs3825079	rs7724036	rs7783145		rs115179432	rs1062386	rs6755420	rs11204210	rs2683257	rs10900316	rs2525592	rs12820052	rs62434490		rs1825374
rs10877013	rs7714584	rs1814170		rs4670893	rs4968773	rs7558322	rs2254433	rs2683258	rs7552530	rs56299324	rs12818107	rs587674136		rs2048875
rs11172335	rs3906528	rs11772895		rs6714546	rs3902025	rs1595071	rs7427	rs8043311	rs6593737	rs55736164	rs12815372	rs2192656		rs11126546
rs10431552	rs7715981	rs3918226		rs6743685	rs12947031	rs11885136	rs55861950	rs8025136	rs12127723	rs56132007	rs12810476	rs7779376		rs4952553
rs10877015	rs10051924	rs891511		rs17567417	rs62071295	rs6713445	rs117690652	rs62023767	rs17351562	rs113526534	rs6581551	rs6969314		rs13012846
rs8181644	rs2345001	rs1233556		rs2061027	rs1453559	rs4989339	rs4748756	rs1057254	rs12125331	rs11702431	rs10879363	rs1050290		rs67710195
rs10877019	rs10052606	rs12698403		rs4630744	rs79896391	rs139004473	rs149317484	rs4776659	rs212532	rs3746959	rs11610754	rs141796238		rs7597889
rs10783847	rs11955172	rs917441		rs6739725	rs6021268	rs11686199	rs548457805	rs2706464	rs11121012	rs62228216	rs7317042	rs200055989		rs1476990
rs11172333	rs11955174	rs79425047		rs6543726	rs6021269	rs1594310	rs28360488	rs11073921	rs1329631	rs4149445	rs9554648	rs75543216		rs72613889
rs7132277	rs9637870	rs34585474		rs6543913	rs112292449	rs6740160	rs17136483	rs4775613	rs1887404	rs2256609	rs3897233	rs6970396		rs34114861
rs4772201	rs74973123	rs117132860		rs10198124	rs57445472	rs10167643	rs12722484	rs11071822	rs35166559	rs2157206	rs336253	rs556718		rs76200524
rs61972489	rs1428555	rs17348528		rs6544006	rs2427438	rs6738529	rs74897149	rs3743046	rs142790749	rs5995404	rs11149465	rs10951211		rs6761815
rs61972490	rs12652003	rs17139675		rs145029810	rs71325406	rs4973186	rs77760202	rs76109701	rs12753538	rs9610686	rs9316058	rs2033884		rs7590919
rs16956559	rs74955473	rs67248060		rs7562790	rs6096462	rs1296528	rs3125093	rs74031008	rs4279904	rs5995489	rs6561151	rs73144201		rs17478208
rs1885890	rs7705542	rs6969316		rs1523787	rs6123048	rs6760169	rs11014411	rs28630993	rs835036	rs2017764	rs1373904	rs10255956		rs6436633
rs1116323	rs7714415	rs2107595		rs848602	rs421978	rs4851076	rs11014414	rs11631359	rs28460227	rs378830	rs2121033	rs73055772		rs17044148
rs1980695	rs2880791	rs17140672		rs3770799	rs6021270	rs1370921	rs2367638	rs76108951	rs28648687	rs9610683	rs2275660	rs1461208		rs7566439
rs7329158	rs10058943	rs17140875		rs13410783	rs6089549	rs6714531	rs11014421	rs75614036	rs6694487	rs929085	rs9553041	rs58364459		rs12053203
rs74796499	rs11747270	rs13227860		rs17437814	rs77263937	rs6728201	rs1932644	rs112796983	rs12065129	rs2518830	rs9567307	rs2290736		rs4009504
rs11552556	rs2344180	rs35345753		rs11677279	rs13037438	rs6728567	rs36096373	rs117838450	rs9659458	rs6670529	rs1923894	rs16876806		rs62139378
rs78461372	rs12655654	rs3087888		rs11679564	rs13036570	rs12694571	rs2380196	rs45562338	rs9659213	rs1325313	rs12866011	rs1105421		rs12470433
rs78359996	rs80075680	rs73085996		rs7424096	rs35628589	rs12694573	rs2380197	rs10851380	rs12060374	rs6691768	rs7997823	rs2353838		rs4550645
rs117822168	rs9637876	rs1534696		rs13408514	rs116918368	rs1438614	rs17651676	rs6496568	rs12060422	rs10800085	rs9542882	rs11526242		rs4668129
rs75849002	rs1820682	rs7801581		rs17020136	rs76991831	rs6436292	rs55692732	rs10152311	rs10907175	rs4915214	rs12877480	rs10951481		rs17428626
rs12928537	rs6579806	rs2285724		rs13420463	rs163803	rs6711394	rs61863186	rs1690354	rs10907176	rs11120887	rs9300539	rs9655275		rs77184568
rs12924729	rs4958424	rs17501292		rs111785286	rs6126249	rs988921	rs11257837	rs4329870	rs4949913	rs3765730	rs12232061	rs1986970		rs3770369
rs12927355	rs59980321	rs10244184		rs6734118	rs6096463	rs1030862	rs1676752	rs4319716	rs138204404	rs840015	rs1041138	rs2248148		rs6708236
rs2041670	rs10875559	rs2158799		rs6705305	rs73313008	rs11686863	rs11594130	rs9672531	rs4648869	rs7527268	rs35715041	rs62481179		rs819040
rs12935413	rs17727568	rs56388170		rs17511102	rs75201143	rs7573841	rs45470292	rs1027647	rs60052330	rs2341465	rs9585037	rs77849922		rs909272
rs243317	rs73284141	rs10238435		rs6706045	rs8114393	rs6436294	rs1874990	rs9806526	rs638007	rs4661314	rs9585038	rs10273043		rs4851830
rs243318	rs59283234	rs75604893		rs162332	rs73313006	rs4674634	rs75274001	rs4984409	rs3806315	rs79906866	rs12877371	rs2079399		rs13417665
rs1646019	rs4958423	rs757980		rs77489951	rs77042341	rs4673013	rs17142884	rs11857411	rs9428017	rs6781505	rs7319949	rs10275018		rs80100685
rs243323	rs10051804	rs62442203		rs6755221	rs573944920	rs4673014	rs79408743	rs72757703	rs1335762	rs6772387	rs9300538	rs4361713		rs17030800
rs814260	rs76548544	rs6955702		rs10865148	rs544415572	rs6436295	rs1338427	rs149031377	rs884618	rs10936526	rs35694871	rs2362529		rs6728106
rs243325	rs751627	rs4316067		rs10185199	rs556111060	rs2053317	rs11257658	rs568643869	rs11587925	rs10936600	rs8007233	rs2002320		rs13414619
rs413024	rs4958843	rs150987618		rs2110927	rs78655159	rs6722227	rs11257659	rs111879823	rs4431869	rs3772190	rs8005161	rs886968		rs1505369
rs1111186	rs11748151	rs60600003		rs2192768	rs76880593	rs6735908	rs2015176	rs75794152	rs6683956	rs2293607	rs11159833	rs6950868		rs75758327
rs4780355	rs10058821	rs1731993		rs10490046	rs45570933	rs2881881	rs2532678	rs183084569	rs873458	rs3950296	rs10138699	rs329572		rs12998544
rs8052717	rs17111376	rs2044831		rs6719806	rs61734651	rs1519454	rs758577	rs538098187	rs28718032	rs1491687	rs10220572	rs10229107		rs77881454
rs146278684	rs6875011	rs76990766		rs35450971	rs17293432	rs6732475	rs2388252	rs79487367	rs6696771	rs10936599	rs10150327	rs79628385		rs35273017
rs118080654	rs7709464	rs3757840		rs17026148	rs41282984	rs6717386	rs6601740	rs117113908	rs6688768	rs11707547	rs77953660	rs11545309		rs111884754
rs72773885	rs3900064	rs138917529		rs13017846	rs34073337	rs6735526	rs10903817	rs112333198	rs6701296	rs11588589	rs11624293	rs10242125		rs77994584
rs1886700	rs75774363	rs35452727		rs7584710	rs41276950	rs6720957	rs10903818	rs17689723	rs6660146	rs72678531	rs60617687	rs17507248		rs672208
rs3114397	rs2004711	rs723149		rs10169594	rs12625619	rs4673293	rs915263	rs7184669	rs12121042	rs2818754	rs55808324	rs334503		rs34410250
rs3118229	rs35707106	rs56225270		rs2888814	rs17440813	rs2878043	rs4750824	rs8057864	rs10927495	rs503092	rs12434101	rs12537130		rs6756629
rs4280230	rs11167521	rs6975767		rs4952552	rs76379118	rs842765	rs7914933	rs36059847	rs7516523	rs4655698	rs73312821	rs9639425		rs848505
rs73558865	rs59531858	rs149007767		rs4952558	rs34170527	rs842763	rs61861706	rs8053068	rs4338382	rs10864302	rs10138763	rs2192510		rs799766
rs3118230	rs1863998	rs6592965		rs35708913	rs10797440	rs7608790	rs7906789	rs13380527	rs2038907	rs5022165	rs17651741	rs73165331		rs74769536
rs3114403	rs59715748	rs11765490		rs7576689	rs4648658	rs842766	rs4595499	rs13380528	rs6670057	rs10863765	rs16967112	rs1583511		rs74674287
rs2296410	rs4958426	rs149984502		rs35531047	rs12069239	rs842764	rs12776903	rs13380530	rs9659501	rs72989115	rs1724611	rs9647973		rs62181084
rs7190458	rs11957134	rs11555134		rs4952564	rs33943686	rs12999609	rs10994617	rs35181424	rs60034330	rs56785411	rs12908391	rs61292456		rs13006806
rs247443	rs11167513	rs1548607		rs72613886	rs2275155	rs13022202	rs12569642	rs7201439	rs1209469	rs60294001	rs17574546	rs12706405		rs6544744
rs1474176	rs10053750	rs28430759		rs963406	rs2296227	rs6713697	rs11527314	rs7198644	rs4565766	rs4653152	rs16967104	rs7809674		rs17013455
rs4843330	rs4958848	rs6796		rs6736913	rs7417769	rs1879655	rs10886198	rs8055908	rs7411832	rs72987301	rs16967103	rs1799381		rs74580657
rs4843328	rs79442859	rs6964421		rs10202845	rs2298014	rs4671609	rs5010645	rs8062226	rs150306112	rs1034921	rs2943225	rs117986340		rs6714628
rs4843880	rs113199847	rs11767893		rs13403122	rs4648562	rs11126996	rs10794758	rs76146886	rs34371486	rs1034920	rs7171171	rs11770348		rs343967
rs2049083	rs73282234	rs799157		rs76326501	rs1929860	rs6547632	rs9702275	rs79429692	rs10913406	rs10924109	rs72729306	rs549101344		rs72826170
rs9308364	rs10065172	rs55747707		rs72876037	rs2764845	rs12714151	rs9702289	rs190775225	rs7518428	rs11580336	rs72729312	rs143830182		rs10928448
rs4843329	rs1816256	rs17855988		rs115262049	rs2843403	rs1972677	rs1907741	rs79953870	rs3929673	rs11577230	rs17652674	rs7384092		rs72912019
rs35929052	rs7736873	rs41511151		rs7593009	rs2764841	rs7599237	rs1865023	rs183263154	rs62817	rs10754445	rs4780169	rs4988496		rs6727021
rs12946510	rs11167515	rs2190097		rs6718520	rs6681973	rs7603517	rs1907715	rs556420952	rs6425442	rs758518	rs3924859	rs62466068		rs12473840
rs11658993	rs11746560	rs5745687		rs12466022	rs10910111	rs7576269	rs10906465	rs147668766	rs10798026	rs12044773	rs72743461	rs2158828		rs1427295
rs12942330	rs11748158	rs3731321		rs28498283	rs4648652	rs1451200	rs1034139	rs35206862	rs4662075	rs10737769	rs17293632	rs57185523		rs6727609
rs4796791	rs56167332	rs8		rs2163226	rs10752749	rs12714150	rs6602832	rs35595	rs1038744	rs10754443	rs17740623	rs181466330		rs6750700
rs957970	rs7725339	rs445		rs12614953	rs745367	rs1901456	rs1955341	rs4781692	rs12731099	rs74637527	rs17228058	rs73686519		rs181161801
rs1026916	rs9968642	rs140176556		rs6544633	rs3828154	rs10803794	rs7099176	rs1364295	rs10799700	rs10916640	rs56062135	rs71530589		rs11678019
rs35840966	rs6861973	rs739385		rs149290349	rs3748817	rs7585488	rs7080875	rs2925993	rs7537010	rs16841904	rs61747226	rs4724596		rs2540068
rs7211777	rs12515766	rs1724298		rs113542380	rs4474198	rs7572452	rs1878622	rs17213965	rs641473	rs10916258	rs4889194	rs11978404		rs6750727
rs7219739	rs6898844	rs2394558		rs7563201	rs2764840	rs7583988	rs1878623	rs76943557	rs12728781	rs2488398	rs55871015	rs75757221		rs6707234
rs12942611	rs6556412	rs55702649		rs6732426	rs6701238	rs7599905	rs4750185	rs60003613	rs9439073	rs2488397	rs11640810	rs11774829		rs10200573
rs8071537	rs4413517	rs659398		rs11124931	rs6670198	rs11122803	rs2379228	rs8045757	rs7540992	rs1065489	rs1111186	rs11574317		rs1374205
rs4796647	rs4921485	rs35783704		rs10166054	rs867436	rs34826111	rs11258878	rs72792340	rs766324	rs16841912	rs142329036	rs146623940		rs112681593
rs2306581	rs6864071	rs6993770		rs7557989	rs2009578	rs6546743	rs10788606	rs7194136	rs766325	rs1416343	rs13330413	rs4647904		rs11894252
rs9913597	rs4379175	rs77767830		rs13429458	rs2075569	rs13026400	rs593005	rs11074981	rs1532480	rs111789828	rs71381202	rs6988579		rs6710910
rs8073517	rs11135059	rs3108849		rs75126888	rs7422494	rs1620840	rs67689093	rs9925256	rs10915381	rs235477	rs147245174	rs55865380		rs4952842
rs17886724	rs6887695	rs1005502		rs17030818	rs1980421	rs6759298	rs35974096	rs1129818	rs5010926	rs45593035	rs12929499	rs2233236		rs994280
rs7256672	rs12518457	rs998245		rs10203174	rs1980422	rs11900480	rs2248508	rs1641022	rs4443918	rs13077035	rs62034318	rs2304764		rs6432627
rs11554159	rs10040411	rs10283100		rs13405158	rs1034646	rs170702	rs11195958	rs169068	rs3105588	rs484600	rs79046494	rs144760872		rs4306673
rs11668950	rs12522665	rs4871827		rs12478601	rs12995511	rs903236	rs11195959	rs11248937	rs4601642	rs480134	rs5715	rs200655894		rs77975954
rs62120372	rs6873255	rs118027010		rs7578597	rs4295008	rs1494055	rs12355831	rs3743582	rs613620	rs1874886	rs153109	rs55859127		rs12622418
rs874628	rs55696724	rs117211505		rs3764769	rs4389335	rs330622	rs2805559	rs1965024	rs6658662	rs600519	rs181203	rs1984893		rs12996912
rs62120363	rs72810906	rs72647336		rs6761129	rs12612391	rs13005600	rs12761294	rs1047732	rs4654841	rs10214237	rs26528	rs3133406		rs114614099
rs57898504	rs72812846	rs4871603		rs77972916	rs4849277	rs4663339	rs112029025	rs11861948	rs2819148	rs10214273	rs181209	rs12056796		rs2888570
rs34147202	rs72812861	rs28601761		rs77981966	rs7573629	rs903235	rs112622752	rs28605000	rs2208365	rs6596095	rs7197840	rs78682024		rs74370278
rs11666265	rs72810976	rs112875651		rs10495903	rs7426056	rs10932603	rs117693921	rs4479227	rs1578123	rs4583861	rs2079671	rs13252828		rs1430652
rs202550	rs56163845	rs11783015		rs78487399	rs4675724	rs62171295	rs646492	rs61324938	rs2843129	rs78647109	rs181204	rs140288018		rs6712639
rs202546	rs72810974	rs7840212		rs138958276	rs4675725	rs55724869	rs138459278	rs117887184	rs1039100	rs1800781	rs40834	rs148574320		rs17345055
rs202543	rs17694791	rs146950370		rs11887534	rs4675726	rs115676648	rs72809273	rs140172985	rs12046182	rs59937794	rs40836	rs561197		rs12712095
rs202544	rs72810972	rs150348926		rs4299376	rs35968595	rs677905	rs117938426	rs7197519	rs2843133	rs10951190	rs62034325	rs34043869		rs11689101
rs202542	rs72812847	rs7011991		rs6544713	rs16840390	rs62150163	rs17154070	rs7198615	rs2645088	rs3814210	rs7197486	rs74751432		rs4998052
rs202541	rs56364564	rs6993442		rs4953023	rs16840392	rs2060790	rs140717619	rs8057276	rs2840543	rs11217038	rs1800340	rs116915563		rs7423173
rs202538	rs17696147	rs74865311		rs76866386	rs56340702	rs2114581	rs142371306	rs201232278	rs2250799	rs73005423	rs78613234	rs393787		rs3738954
rs202537	rs55993676	rs4236746		rs72875462	rs56007263	rs11125501	rs140083054	rs200494942	rs2843134	rs28409215	rs3020806	rs7817179		rs13407780
rs202547	rs72812811	rs76364830		rs10186876	rs10193523	rs6531167	rs10794567	rs80240771	rs2645072	rs11217037	rs11860513	rs7834943		rs6737844
rs202545	rs55850761	rs12541381		rs6544743	rs67351199	rs9306881	rs10794566	rs11150501	rs2645083	rs10892293	rs62036624	rs11786395		rs974251
rs202540	rs55924019	rs2014712		rs786420	rs887695	rs13001372	rs2236379	rs148348041	rs4915846	rs11217032	rs55991577	rs76806097		rs17568791
rs202539	rs72812852	rs62520182		rs2341459	rs72802218	rs2043724	rs3818551	rs9928102	rs76892402	rs11217006	rs40446	rs2278447		rs6757324
rs2250253	rs56184817	rs36092215		rs12468040	rs5027800	rs1437461	rs977096	rs73251466	rs10921202	rs11217033	rs56358680	rs4873804		rs717339
rs202553	rs17763772	rs11136271		rs343968	rs76045893	rs7562559	rs1381932	rs77684808	rs10157808	rs11834712	rs11645143	rs2272608		rs4353689
rs202552	rs72812804	rs2242090		rs895636	rs7588874	rs7577452	rs10999516	rs112669437	rs1780318	rs2671933	rs12325014	rs143973551		rs113330801
rs76728843	rs72810983	rs34173062		rs10168523	rs7604044	rs11126039	rs4747096	rs7187090	rs61766083	rs7990020	rs12325113	rs11547656		rs10199444
rs17786148	rs17694835	rs149597313		rs17033059	rs4687657	rs12614851	rs2947594	rs79492375	rs143715256	rs2093816	rs7198606	rs61753674		rs60808665
rs76914010	rs72810989	rs2272662		rs6757058	rs11709525	rs1344891	rs10823616	rs200302470	rs79955192	rs9533108	rs11864750	rs2665947		rs2287645
rs17785991	rs72812840	rs268		rs3770253	rs34762726	rs67794735	rs11245481	rs74474310	rs41457849	rs9538810	rs11864107	rs3202419		rs809012
rs2869935	rs7736263	rs283		rs687914	rs9858542	rs35839762	rs56371207	rs8071113	rs12407450	rs78023934	rs187668816	rs74549553		rs12713256
rs113942369	rs966544	rs3208305		rs582384	rs1131095	rs1437462	rs11190823	rs184518049	rs11421	rs12430303	rs1987472	rs58314875		rs77842705
rs10492972	rs72812805	rs17091872		rs12999972	rs13085791	rs11675538	rs4265537	rs574702017	rs1126526	rs7204643	rs1126447	rs118048477		rs68122031
rs12141416	rs55946741	rs28597716		rs114948639	rs6804655	rs6747510	rs11190824	rs532290003	rs1048785	rs7198621	rs62034322	rs61753679		rs77945941
rs746881	rs72812850	rs55682243		rs17799476	rs2291542	rs11692813	rs11190826	rs182585513	rs56996101	rs34846673	rs149299	rs60050811		rs13034674
rs912961	rs75738222	rs34215892		rs10495928	rs1381057	rs6744323	rs7085631	rs79160742	rs1371	rs12923098	rs72793809	rs67463213		rs73165765
rs3748577	rs17763083	rs56094005		rs13008603	rs1801143	rs6760712	rs10444192	rs191543417	rs2296759	rs4783554	rs62036623	rs146663444		rs1108795
rs533259	rs56197583	rs80207740		rs17737768	rs9812791	rs12614046	rs10761653	rs559747500	rs61835069	rs9934969	rs2008514	rs56036673		rs7609180
rs17174870	rs7705507	rs148139592		rs11690961	rs13316695	rs10865198	rs10822042	rs77711855	rs41269654	rs62035728	rs113029997	rs2517066		rs17046312
rs12466812	rs56196025	rs2048651		rs1374204	rs6770670	rs7567386	rs12245106	rs34293811	rs41269656	rs12926404	rs189278832	rs5011685		rs2044762
rs6729037	rs10516107	rs4871849		rs116377985	rs11718165	rs11900472	rs7097801	rs61730171	rs61835088	rs66674543	rs12598978	rs3015762		rs891706
rs1516629	rs56245789	rs7814758		rs7579899	rs9836291	rs11896648	rs9730830	rs79497126	rs2644596	rs11641016	rs1050846	rs13277646		rs78663648
rs79559916	rs75049939	rs62503281		rs12474201	rs11130213	rs6759682	rs9731423	rs16939879	rs12124018	rs11117431	rs11150589	rs2878913		rs75816212
rs55728465	rs17695092	rs2942194		rs3829835	rs9852529	rs12463465	rs12242458	rs2586529	rs7537752	rs12600092	rs4442821	rs2436870		rs2589106
rs55708724	rs17695555	rs62501195		rs7562173	rs9858213	rs11694714	rs2050768	rs3760332	rs4653178	rs28653680	rs4353493	rs7014479		rs1421584
rs2001444	rs72810995	rs11992444		rs35809007	rs10865954	rs13031872	rs1934260	rs71377306	rs7518702	rs5862	rs67693600	rs4480103		rs17493116
rs17835605	rs72812818	rs7823561		rs17773190	rs10936215	rs34748986	rs1856549	rs1001441	rs12024248	rs62071295	rs141563647	rs62001909		rs114604437
rs55785997	rs59755656	rs117176448		rs13393256	rs4625	rs1364568	rs12415815	rs769422	rs12034713	rs11655198	rs184921089	rs7817504		rs548824970
rs882300	rs113932433	rs117139027		rs1723480	rs6997	rs1364567	rs2418987	rs117677724	rs61593404	rs12939565	rs144160773	rs73564882		rs67910515
rs2322864	rs72812832	rs2623645		rs3136302	rs10640	rs1139015	rs7904418	rs116876845	rs12406887	rs11650661	rs1362756	rs6558873		rs10167227
rs12691876	rs56281418	rs57128498		rs72816448	rs6787500	rs232542	rs11190821	rs117666429	rs10909990	rs11658993	rs9933084	rs6996371		rs10207635
rs1519528	rs72812816	rs4737010		rs76154567	rs1045482	rs34381460	rs11004776	rs144690931	rs1358714	rs3747177	rs321447	rs4733201		rs13401520
rs11692725	rs6861681	rs2978456		rs11678825	rs8926	rs4952275	rs61851582	rs148826955	rs12728206	rs113416558	rs11860480	rs4552933		rs11685341
rs58085003	rs747472	rs45577137		rs7561278	rs1134867	rs7597292	rs12769960	rs113805909	rs1159970	rs9614165	rs6500327	rs6558067		rs59985551
rs13431630	rs72812842	rs6471752		rs4596023	rs3911414	rs1370394	rs57933561	rs8076459	rs4659504	rs2267407	rs7186262	rs17151763		rs4893886
rs1519523	rs7705502	rs333616		rs13405728	rs13077925	rs2080319	rs1148217	rs144051041	rs12036292	rs2049985	rs9941229	rs2922458		rs3791679
rs12472432	rs55646464	rs72656010		rs4482537	rs856662	rs2098353	rs1247458	rs576434855	rs531901	rs61616683	rs112252707	rs111602026		rs200024632
rs2102895	rs1976074	rs4737446		rs2268363	rs9822268	rs2098352	rs66837659	rs562377864	rs347307	rs5757628	rs60275734	rs2433102		rs75002848
rs12691875	rs3860770	rs76020419		rs6732220	rs1050450	rs2080318	rs35386572	rs9893338	rs12139466	rs9606990	rs16978198	rs56354849		rs11894685
rs771767	rs6885658	rs7826487		rs6545135	rs11715915	rs2192781	rs148086757	rs9899940	rs1109965	rs13423676	rs55681270	rs139479061		rs7581372
rs9657904	rs6897617	rs7845090		rs9636391	rs3197999	rs7595871	rs2277213	rs9901981	rs6429342	rs12622264	rs1105527	rs117032319		rs6704684
rs7619449	rs17696407	rs2925155		rs2139629	rs4283605	rs12465191	rs45586138	rs9901999	rs12060093	rs12612719	rs12939461	rs73264082		rs12717789
rs6804152	rs2328532	rs62515696		rs6545169	rs2947664	rs4675145	rs147924096	rs9900407	rs4654977	rs10191556	rs62057779	rs75030652		rs62178718
rs1503921	rs2328530	rs2581260		rs2059308	rs2947663	rs4675146	rs45579235	rs7207667	rs10923182	rs4853515	rs2948542	rs56210566		rs4330135
rs1021858	rs6913509	rs61729527		rs62140599	rs6783770	rs4675147	rs61753076	rs7212770	rs72760578	rs16832834	rs7210316	rs4427197		rs62130353
rs7634844	rs7739974	rs117554445		rs17504614	rs9682882	rs963539	rs34944231	rs9909581	rs10803205	rs35595120	rs9889296	rs4875847		rs6434272
rs12633854	rs2328546	rs4739140		rs12476120	rs11710666	rs6756455	rs139662727	rs11655116	rs10803206	rs11928414	rs1380181	rs565063382		rs114998139
rs6437626	rs6908425	rs7816065		rs1516179	rs59143300	rs12713808	rs200743948	rs79165753	rs10754826	rs894000	rs77197551	rs78048112		rs1186843
rs4894840	rs4712527	rs989393		rs59428052	rs72971309	rs4241260	rs62625030	rs732109	rs4658416	rs4685403	rs1126607	rs6560504		rs115307036
rs6767627	rs7767133	rs33918808		rs10208649	rs6802945	rs28450901	rs4522082	rs4890333	rs4658418	rs9872237	rs2857654	rs143770005		rs12693982
rs11924742	rs4712520	rs4149307		rs55930424	rs2089012	rs6706327	rs11016563	rs2438415	rs12142436	rs4688325	rs1024611	rs1215120		rs6732310
rs1021859	rs3749925	rs11789603		rs2287644	rs2172252	rs4853006	rs11016564	rs2878889	rs829401	rs7647367	rs12943279	rs4399009		rs12713370
rs1910499	rs10484633	rs2740488		rs843750	rs1868109	rs12328927	rs17295016	rs35409822	rs10927450	rs1372072	rs991804	rs12682784		rs3811629
rs9282641	rs16883996	rs13284054		rs10196726	rs9852919	rs11126424	rs2388712	rs35889005	rs4528111	rs983545	rs9909805	rs884975		rs1518807
rs11922347	rs16884003	rs1962883		rs4233949	rs956447	rs4853007	rs11194170	rs12966244	rs4617396	rs9882937	rs7209037	rs10759661		rs13019671
rs75937181	rs76779596	rs902144		rs11898505	rs1052618	rs6546150	rs1337326	rs8092705	rs2406106	rs7665587	rs36038753	rs11103098		rs62141882
rs228614	rs714830	rs3936578		rs75475627	rs45472292	rs7587991	rs2480281	rs6507878	rs869084	rs7665590	rs1055646	rs61218176		rs1378754
rs228616	rs111629317	rs2451948		rs2271329	rs10007616	rs7570839	rs56000124	rs9783858	rs112517375	rs10004975	rs7215515	rs41273396		rs11125603
rs228623	rs7743314	rs634454		rs17416284	rs1353654	rs11886914	rs2459218	rs78157774	rs1032998	rs11729285	rs11078925	rs589878		rs11124360
rs228625	rs79680232	rs61751937		rs2971879	rs6551716	rs10191539	rs2765685	rs561877318	rs7512926	rs10023577	rs11557466	rs143952300		rs9678528
rs228613	rs62408223	rs10980797		rs6545440	rs9312699	rs6546886	rs7084211	rs138151459	rs6702276	rs11723037	rs34120102	rs148946302		rs1861410
rs434644	rs62408234	rs17207368		rs17046310	rs9996369	rs10200470	rs2452191	rs537932686	rs10493008	rs28494580	rs10852935	rs10120707		rs35779141
rs413967	rs78727630	rs148125759		rs7601895	rs7690476	rs13006407	rs2452190	rs3786480	rs10753787	rs6852715	rs4795399	rs914421		rs12622042
rs404574	rs10455168	rs1800435		rs1437396	rs10003260	rs35749047	rs2765686	rs113671176	rs10753802	rs34437677	rs9904474	rs60360731		rs57674302
rs227361	rs10806423	rs540599		rs2589113	rs6817511	rs6745792	rs2638462	rs75695491	rs2781325	rs72926006	rs4985761	rs505061		rs6709470
rs228618	rs62408206	rs10983184		rs66728407	rs4864069	rs4671663	rs717328	rs116865346	rs6677374	rs7396943	rs9909593	rs6597603		rs7594743
rs228624	rs1010473	rs4837613		rs1437394	rs34900760	rs7574025	rs7898116	rs3097684	rs1335646	rs1662188	rs9891174	rs28706541		rs12623884
rs4075958	rs62408205	rs11794984		rs1975487	rs10938458	rs11126038	rs7075295	rs111519123	rs883847	rs72926005	rs56750287	rs76249745		rs185581
rs11741640	rs17711850	rs1948386		rs782590	rs28892381	rs55902327	rs913375	rs111575111	rs7515855	rs617051	rs7223623	rs62530704		rs66617540
rs4074995	rs7774138	rs10818930		rs10200159	rs4130912	rs11903628	rs11592205	rs112700530	rs1341557	rs61886926	rs744166	rs10122165		rs10201685
rs11748297	rs62408211	rs72767980		rs116679420	rs13146681	rs13020419	rs72775912	rs12104034	rs7514500	rs3132740	rs11657732	rs34998811		rs7577329
rs13153019	rs2325259	rs41492548		rs11887339	rs13152390	rs3814039	rs55774942	rs12954092	rs4925773	rs17857342	rs7214151	rs187451382		rs12616120
rs11748165	rs12199079	rs11539209		rs11888023	rs34403196	rs1471343	rs2053532	rs1455185	rs4925775	rs11231771	rs9897389	rs184702616		rs1019613
rs11746443	rs1010474	rs72758878		rs10199082	rs35378933	rs1471344	rs41291265	rs75536638	rs4925776	rs11231770	rs12949918	rs435758		rs6708193
rs4976688	rs943689	rs143836544		rs1367226	rs35304661	rs62169378	rs12416669	rs4800020	rs7554204	rs10897488	rs3736164	rs78105715		rs66819210
rs4075959	rs1604830	rs111855731		rs7426380	rs71603618	rs1446667	rs72775910	rs73499752	rs4925581	rs10897487	rs13342031	rs111724917		rs62106268
rs733724	rs905671	rs12340775		rs3791679	rs13111615	rs2592177	rs9423974	rs2419031	rs12406360	rs4755943	rs8072391	rs72743075		rs13390931
rs11154801	rs58521088	rs117868203		rs11899888	rs4956035	rs10178776	rs12261779	rs7233052	rs61817460	rs12288650	rs3785898	rs78396209		rs58433562
rs7759971	rs62408227	rs73660574		rs59985551	rs7654473	rs6755128	rs4002369	rs150647943	rs57361281	rs10792565	rs8069645	rs1043379		rs112793749
rs6908428	rs2325291	rs60757417		rs3791675	rs12642987	rs12613036	rs34094881	rs5020724	rs34698224	rs10891259	rs12601611	rs10756974		rs243083
rs12206850	rs2134814	rs6271		rs7596872	rs4956150	rs9973397	rs943269	rs9960505	rs2254681	rs10891261	rs3869550	rs9695046		rs243075
rs11154803	rs17513415	rs467369		rs1432559	rs4245925	rs7577290	rs16926886	rs28773872	rs6604725	rs1944161	rs7217655	rs7862699		rs13028240
rs58761508	rs1604831	rs1556032		rs13431149	rs10006265	rs6755006	rs4980260	rs28796428	rs11119512	rs10895024	rs4646397	rs3128611		rs58926146
rs9385726	rs55885254	rs686030		rs17268785	rs9291546	rs11126037	rs9421756	rs147574680	rs199964	rs2068856	rs1026916	rs10962600		rs9287668
rs9647635	rs62408233	rs10810374		rs2163048	rs13122573	rs17037578	rs930324	rs56796107	rs199950	rs1950897	rs3869549	rs4548276		rs62161856
rs7750586	rs45553631	rs10810636		rs7606466	rs34585317	rs934197	rs7096736	rs143568923	rs199952	rs1885013	rs7224416	rs2427977		rs13022445
rs9399148	rs55771973	rs12350739		rs13011472	rs10015140	rs6735176	rs16937080	rs191584597	rs199953	rs2104047	rs7219059	rs1935338		rs10928127
rs17066096	rs6899623	rs7029491		rs11682175	rs2091549	rs1357157	rs2202	rs532341331	rs199935	rs911263	rs7214610	rs10858275		rs1017368
rs62420820	rs72925996	rs10963680		rs11688767	rs13151961	rs72848148	rs2369339	rs4798110	rs199936	rs8015257	rs9895473	rs10968030		rs12468017
rs1322553	rs77844882	rs3731211		rs6754296	rs35439287	rs12473716	rs10823357	rs79052994	rs199951	rs2208397	rs7224007	rs115616101		rs4076055
rs72975618	rs2325292	rs6475611		rs1568452	rs113902386	rs6739000	rs10823359	rs1667920	rs12122475	rs8008961	rs12967678	rs66696892		rs12992378
rs17066063	rs11752685	rs7032549		rs7595529	rs2434136	rs934731	rs2147940	rs1789092	rs34900906	rs2093471	rs80262450	rs10812846		rs35340748
rs12214115	rs62408225	rs3780181		rs2678897	rs13140464	rs950880	rs1555805	rs1789090	rs61768001	rs7148882	rs12969241	rs61742471		rs57955726
rs12214014	rs4946717	rs4363285		rs12713370	rs45545833	rs1420104	rs7076111	rs6566954	rs3820282	rs8015139	rs9952991	rs58970962		rs13382967
rs354033	rs4349854	rs11575580		rs1518395	rs72676777	rs12479210	rs10762292	rs622284	rs17185926	rs28517514	rs12964314	rs2297538		rs1177202
rs354031	rs7747343	rs78920801		rs2312147	rs2172089	rs13019081	rs7070173	rs35305608	rs61828466	rs12880641	rs34153303	rs2297079		rs1177211
rs354034	rs4311543	rs76452347		rs4672229	rs61016872	rs13020553	rs10828545	rs11659400	rs12117551	rs2564849	rs61383190	rs35108384		rs7582773
rs354036	rs28701841	rs6415788		rs848286	rs6813096	rs34094248	rs2256774	rs12955484	rs12144899	rs11624069	rs6566061	rs6478122		rs6743476
rs354042	rs34659678	rs12348423		rs59187049	rs2706835	rs34163930	rs2148271	rs12972410	rs12118567	rs6574534	rs12961275	rs62567677		rs13396159
rs354043	rs2179070	rs385893		rs17049478	rs1352734	rs56234202	rs111350722	rs7255930	rs12030837	rs10146731	rs60751993	rs700823		rs34695944
rs354045	rs13210247	rs409950		rs12479300	rs16890868	rs35952094	rs56055613	rs8103500	rs6688354	rs62116060	rs60735058	rs7858623		rs11694487
rs11766910	rs13190932	rs12005199		rs35609938	rs312510	rs67586342	rs74595867	rs693289	rs55938609	rs62116061	rs71353227	rs62568183		rs67927699
rs735120	rs13196377	rs117857686		rs10197655	rs79504860	rs13001325	rs78802094	rs2115107	rs2153364	rs60718055	rs4245234	rs6474864		rs13003464
rs55845918	rs34896684	rs10974808		rs4671328	rs4345253	rs3177472	rs74969013	rs10409288	rs34301361	rs146755009	rs2119840	rs10820661		rs7608697
rs67256453	rs7741847	rs10758656		rs7573672	rs10020008	rs34588551	rs72835970	rs12972000	rs12406290	rs10404868	rs34799913	rs1616327		rs12711821
rs56707870	rs13194006	rs1887428		rs10172678	rs4634291	rs2366894	rs115240862	rs2256653	rs28372703	rs4661141	rs35923716	rs36045537		rs10194161
rs4727091	rs60962769	rs7037587		rs887912	rs28703744	rs11545372	rs72771423	rs7247875	rs591695	rs75713612	rs35954636	rs10959205		rs12692738
rs73166072	rs79052344	rs532029992		rs6545714	rs73231095	rs55969365	rs36077150	rs2656858	rs499842	rs528833664	rs2847260	rs2287363		rs11680224
rs4410871	rs76257900	rs1888909		rs6730325	rs73231100	rs2033748	rs370152896	rs2124088	rs968497	rs2272165	rs1427029	rs10975243		rs2421197
rs6470578	rs71562296	rs913588		rs7575523	rs13105127	rs34080706	rs2295933	rs2124087	rs73032787	rs6705628	rs2847274	rs3132304		rs778138
rs6990534	rs13206153	rs1329767		rs6746340	rs13139130	rs10909567	rs11188225	rs62113073	rs4661072	rs2421690	rs35967540	rs12379627		rs35334161
rs10758715	rs6939657	rs3814115		rs66723505	rs72928086	rs1817097	rs2477534	rs35789597	rs12042083	rs10207954	rs2847278	rs34434060		rs2723077
rs2503875	rs73534586	rs7853818		rs6742041	rs62427544	rs4851287	rs10786229	rs11085226	rs6702579	rs10496194	rs2051345	rs9410573		rs750161
rs2503879	rs4947129	rs3739728		rs7595950	rs6937337	rs13034373	rs2275089	rs10420407	rs12410251	rs4852999	rs2542147	rs17418624		rs4851076
rs2460538	rs145220678	rs2796441		rs12466227	rs72928089	rs34742955	rs3814553	rs10416717	rs184777624	rs6546883	rs12457119	rs13285433		rs13001372
rs2503874	rs142748737	rs117133909		rs12466950	rs7754410	rs34708721	rs7741	rs8105338	rs35620636	rs140967395	rs658158	rs13297507		rs7605928
rs2503867	rs35931461	rs11140403		rs12476772	rs12210104	rs12712142	rs1048442	rs7256386	rs4113048	rs7653734	rs7234029	rs199974314		rs4671050
rs2505517	rs73534579	rs10746837		rs13395777	rs7750271	rs1344639	rs3740066	rs12609182	rs12119224	rs6445975	rs3813078	rs73445165		rs6704953
rs2460540	rs34190331	rs117829798		rs75324100	rs7750559	rs4555337	rs2020172	rs11084337	rs11583049	rs4076852	rs34846641	rs34772950		rs6705798
rs2266067	rs3851228	rs117360596		rs359260	rs6919512	rs4312485	rs61874173	rs4807251	rs926432	rs7612923	rs514000	rs7030490		rs10204958
rs2266066	rs4119268	rs473902		rs4411675	rs12524163	rs62151217	rs112746308	rs12982945	rs1204879	rs4681845	rs612058	rs11999324		rs10204062
rs2505543	rs35815577	rs1984119		rs17025388	rs56258221	rs14234	rs10906962	rs2074459	rs549430486	rs2176082	rs7229751	rs12552285		rs72813408
rs7923837	rs77990243	rs10990303		rs243088	rs1262207	rs4233583	rs10829492	rs12977522	rs11118846	rs34780968	rs34465486			rs17348207
rs11187141	rs71562294	rs10820606		rs243074	rs2038594	rs4233584	rs570376347	rs67939112	rs59510883	rs12635377	rs657555			rs35058898
rs11187143	rs36007392			rs58926146	rs11256557	rs843706	rs12415040	rs8113712	rs3968368	rs17301396	rs7231683			rs12623474
rs10882104	rs149774619			rs13028240	rs7907829	rs1047948	rs72830702	rs112309811	rs4661032	rs9877891	rs7235964			rs17701685
rs4933736	rs4509157			rs149801367	rs10829584	rs2175144	rs72832307	rs34330203	rs2209354	rs6803065	rs34141130			rs13395054
rs10882105	rs13208890			rs45600937	rs1262206	rs4850236	rs7084758	rs2098680	rs2419123	rs71311716	rs80191532			rs60597813
rs10748582	rs34863440			rs7581162	rs2771229	rs1561108	rs11016482	rs201669997	rs12750481	rs6531946	rs57460226			rs62148700
rs7898054	rs7743755			rs13019832	rs1255137	rs12614453	rs1927161	rs73059486	rs12752519	rs375795	rs11874945			rs58903743
rs10882106	rs13197107			rs10189857	rs6602296	rs1561107	rs4750780	rs138290966	rs1015002	rs867196	rs62099360			rs4973214
rs7923866	rs6925373			rs766432	rs9423325	rs6544449	rs4751141	rs117972647	rs17701179	rs340636	rs62097857			rs2860355
rs11187149	rs9387010			rs10184550	rs4147359	rs2371748	rs12146272	rs111825065	rs112670465	rs340630	rs11665879			rs4667254
rs11187144	rs459888			rs45595933	rs2246358	rs2136462	rs4750779	rs374181365	rs61822419	rs991811	rs2277968			rs2540951
rs7087591	rs17539176			rs35744461	rs6588741	rs4316976	rs4463801	rs112445877	rs6657384	rs13136796	rs2287761			rs2723066
rs10786053	rs458017			rs148261157	rs4936661	rs7570263	rs7918832	rs75956535	rs6701969	rs13135381	rs145026040			rs2540949
rs1832886	rs459048			rs1432295	rs4936662	rs13001714	rs2182556	rs139100176	rs6671198	rs17266594	rs74610550			rs17498825
rs11187140	rs479343			rs842625	rs10893953	rs748767	rs7922121	rs113845278	rs4534387	rs2052445	rs200453823			rs1283752
rs9568281	rs35208445			rs702872	rs10789843	rs2042468	rs10995571	rs2074513	rs55719151	rs55768089	rs72977594			rs4953071
rs11618686	rs13211844			rs702873	rs11213970	rs3754929	rs147019873	rs2637106	rs6662946	rs17200824	rs72977586			rs11673956
rs9568274	rs34382476			rs62149416	rs11608149	rs2292551	rs141202785	rs35113943	rs35507313	rs2080820	rs13344592			rs955903
rs11616980	rs17510733			rs842639	rs11608122	rs13031757	rs181039927	rs12463171	rs350194	rs6869296	rs62130729			rs11691259
rs11620126	rs13213522			rs6545836	rs11213980	rs3111412	rs113964821	rs2218888	rs350195	rs7708392	rs8113173			rs7572922
rs11148156	rs17510761			rs13031237	rs505372	rs6722492	rs201491588	rs2191225	rs350196	rs6889239	rs10221497			rs1437466
rs55966740	rs389077			rs13017599	rs12360825	rs2280737	rs77660259	rs654059	rs350197	rs1979923	rs11085730			rs2043724
rs806321	rs463543			rs13003464	rs7937682	rs1647267	rs147553352	rs10419893	rs350198	rs4646944	rs11669299			rs2540217
rs706606	rs17090837			rs67927699	rs7137103	rs13419076	rs147009151	rs444199	rs168406	rs1145757	rs11879191			rs12713543
rs806316	rs34089926			rs7608910	rs7315421	rs13017455	rs113992457	rs12459801	rs239769	rs1535607	rs35164067			rs72816333
rs806319	rs35248830			rs10188217	rs10732605	rs12999364	rs183394694	rs62129666	rs239770	rs34958043	rs75203827			rs2711299
rs806292	rs4580915			rs10181042	rs3741598	rs12998521	rs76956014	rs35194063	rs350189	rs9632491	rs2286364			rs75987467
rs806293	rs13210176			rs10496091	rs7959446	rs12987977	rs80174740	rs1019474	rs350190	rs6909251	rs184919116			rs7578981
rs806295	rs13220692			rs1186699	rs1850531	rs6710885	rs35331959	rs58077503	rs970898	rs9885888	rs142440592			rs17495102
rs806296	rs17510520			rs2256469	rs11063272	rs2287037	rs113646094	rs12976552	rs2359908	rs140515455	rs492602			rs62117020
rs806297	rs35388905			rs812925	rs12817045	rs4851569	rs554648487	rs1319342	rs2359911	rs75207569	rs601338			rs62189929
rs2762060	rs35856111			rs6733446	rs2453472	rs1882348	rs142962946	rs1631746	rs79960326	rs5029939	rs679574			rs2683990
rs2300603	rs35151650			rs11900673	rs2934997	rs11123923	rs41299157	rs34420760	rs11581124	rs552319807	rs516316			rs10490718
rs2359737	rs17072683			rs10865331	rs4378443	rs34904438	rs2839673	rs8107436	rs76103621	rs9494892	rs603985			rs4362542
rs12432467	rs7772141			rs4672505	rs546465	rs6543119	rs41288741	rs7256691	rs111277983	rs9494895	rs7249803			rs1878856
rs2300605	rs9400477			rs6759298	rs169306	rs199953900	rs78315861	rs12460152	rs72734740	rs9494894	rs485186			rs7568753
rs2300604	rs9400478			rs6545966	rs533572	rs17783977	rs11196032	rs62111371	rs150543247	rs11185603	rs602662			rs2196690
rs28465205	rs7758483			rs10168771	rs12319608	rs147457004	rs10882757	rs4806985	rs111888039	rs4917014	rs485073			rs1820987
rs7359141	rs1407644			rs11688816	rs9706077	rs140237315	rs1148219	rs575064272	rs2744724	rs876037	rs570794			rs7573044
rs4297627	rs7750803			rs2710642	rs10744694	rs35822326	rs1247451	rs45557041	rs2744725	rs876038	rs571689			rs745977
rs2744148	rs7752225			rs17408037	rs10744608	rs76285160	rs1265446	rs7258839	rs2744726	rs876036	rs507855			rs10469955
rs449295	rs7776047			rs12618946	rs10744648	rs115496486	rs1247454	rs9636153	rs7520831	rs74214552	rs6113944			rs370626501
rs421245	rs2800709			rs4671459	rs188609	rs35181232	rs11251800	rs72985590	rs6696582	rs6459771	rs75215309			rs6740839
rs400354	rs2489626			rs1829526	rs1635553	rs76459791	rs11001928	rs340139	rs61846264	rs1167796	rs6012972			rs1113632
rs449566	rs2489625			rs112028067	rs17852479	rs79203560	rs17134935	rs16992128	rs112555898	rs6948813	rs6032662			rs6755755
rs2573148	rs1892171			rs17619012	rs799265	rs78138656	rs12783818	rs150793448	rs72759104	rs228584	rs4440033			rs62191133
rs2473158	rs2186037			rs66993685	rs4758686	rs11691317	rs10787238	rs78941635	rs6704011	rs13242369	rs6032663			rs182109085
rs416055	rs2745353			rs72808287	rs3942536	rs7421464	rs36055159	rs116858379	rs758216	rs13222044	rs863673			rs77413521
rs445815	rs1967685			rs13395129	rs555404	rs7604021	rs2680332	rs185664173	rs2870445	rs35429892	rs12480515			rs62172126
rs2744147	rs9491696			rs2576835	rs1564374	rs12476248	rs16934089	rs191733998	rs12030840	rs62456160	rs2328016			rs1483334
rs2573149	rs1936805			rs67968328	rs11111987	rs10206559	rs7908220	rs77163581	rs932371	rs34865778	rs1736013			rs13008291
rs8070463	rs2800710			rs58856182	rs7969731	rs6543512	rs12572857	rs73001682	rs10917184	rs13241591	rs1736015			rs114821649
rs67919208	rs1936807			rs11688492	rs4414260	rs2277885	rs78712322	rs118188147	rs16826833	rs814360	rs1736135			rs7592560
rs62074055	rs2745352			rs2160387	rs10771493	rs59803867	rs41274088	rs34223204	rs35107757	rs7016182	rs1736151			rs831552
rs4439799	rs1936802			rs1009360	rs7310615	rs6543513	rs147697841	rs12984998	rs12757104	rs4332167	rs1297257			rs2288320
rs4561509	rs2489627			rs1009358	rs6487782	rs3791442	rs557713892	rs8100676	rs10917186	rs2736343	rs1297256			rs11126216
rs4794057	rs9482771			rs2540950	rs4931166	rs1469159	rs575733213	rs284326	rs10917181	rs1478900	rs1297264			rs6723548
rs180515	rs1474696			rs74181299	rs10492385	rs7586824	rs67853199	rs10416946	rs16826809	rs9694294	rs1736147			rs7582241
rs180536	rs2503322			rs2540948	rs12371983	rs34225840	rs80213332	rs4806698	rs17317691	rs2736344	rs2242825			rs10208220
rs180528	rs7766106			rs36010930	rs2241212	rs4664918	rs75707785	rs306048	rs1809914	rs28534948	rs7278277			rs34259609
rs1292047	rs2800708			rs62139120	rs1979702	rs11691082	rs11002760	rs594793	rs12123373	rs1478895	rs2403967			rs7602746
rs7238078	rs2489623			rs11673987	rs7137828	rs7605169	rs12722557	rs115709334	rs12044682	rs998682	rs34728090			rs4973387
rs9959997	rs1936789			rs1858036	rs653178	rs1196682	rs17662822	rs114293365	rs12736950	rs2218582	rs7282047			rs11695163
rs7234035	rs1936800			rs268120	rs11050124	rs4513322	rs7100961	rs1615419	rs71645168	rs7069142	rs2823254			rs2441356
rs7238879	rs1936806			rs7565437	rs11050132	rs718507	rs7919018	rs1688128	rs4656545	rs7068839	rs2823269			rs34995873
rs11873030	rs9482770			rs2860773	rs10774625	rs1196703	rs1259599	rs202031784	rs10916003	rs6479781	rs55673812			rs113576535
rs9966968	rs9482772			rs11675538	rs4149073	rs12463658	rs4752485	rs148421201	rs1999995	rs4948496	rs7280262			rs3755384
rs9944783	rs719726			rs3845817	rs34196286	rs6761314	rs7094644	rs191648389	rs10801640	rs2892333	rs6517422			rs2902345
rs28740963	rs1936801			rs4671137	rs11535997	rs741418	rs437366	rs116332236	rs12756188	rs11259093	rs1040359			rs11680041
rs7236784	rs9491892			rs10179158	rs7976715	rs6761327	rs2794432	rs369479030	rs2317048	rs10821950	rs2823261			rs4676086
rs55653859	rs9491891			rs2280334	rs11050200	rs6733087	rs11255685	rs138492321	rs10910216	rs10821949	rs2823264			rs1809164
rs9948138	rs118097399			rs113851554	rs11045812	rs12476256	rs11255687	rs116996922	rs625988	rs12417851	rs2823260			rs17005905
rs7230925	rs9482848			rs12469063	rs740024	rs11689240	rs150832287	rs147153570	rs2794793	rs1116470	rs2823263			rs2008690
rs9946837	rs9491889			rs2300481	rs10784228	rs10180131	rs190300861	rs201616133	rs819662	rs28718257	rs2823259			rs12615297
rs8088079	rs9491890			rs10206999	rs55638600	rs2005271	rs180995375	rs111283489	rs819666	rs2785197	rs1040360			rs12475987
rs4940743	rs9491893			rs56225803	rs4766578	rs6733510	rs80296544	rs61741679	rs7522847	rs2553826	rs743378			rs3886740
rs9963281	rs72973797			rs10496150	rs7301408	rs477229	rs117789121	rs41275842	rs12734427	rs2098878	rs4817983			rs12620317
rs4545915	rs6939352			rs17033702	rs12824535	rs56338771	rs111355531	rs554663795	rs12088966	rs17688355	rs4817986			rs12464713
rs7239068	rs113297984			rs2861685	rs11050117	rs80223377	rs111428347	rs61754469	rs35406187	rs7935414	rs2833126			rs9636292
rs7237818	rs761332			rs6747212	rs1788098	rs429520	rs151034551	rs7252245	rs6702921	rs11221307	rs4635612			rs4672377
rs1077667	rs72975913			rs55869381	rs12965368	rs1438627	rs117156852	rs111990687	rs10801349	rs1601589	rs2825958			rs55812241
rs2291668	rs9482849			rs1367469	rs1788100	rs17760461	rs16937034	rs74253480	rs9662183	rs6590330	rs2070551			rs10445946
rs12461821	rs72973800			rs1820989	rs1790575	rs4669748	rs17112219	rs61733913	rs9661976	rs7394463	rs762422			rs6546691
rs10411936	rs11753289			rs6546334	rs1790963	rs4432450	rs61849783	rs368510819	rs12754710	rs12575600	rs762423			rs72800834
rs11878602	rs72975916			rs10469955	rs1790588	rs1594318	rs2820602	rs553282639	rs12738173	rs61432431	rs762421			rs6746731
rs7256818	rs62432712			rs745977	rs12969657	rs56346149	rs2820604	rs539184814	rs2224994	rs740006	rs2876932			rs7577655
rs12460699	rs6920220			rs11679294	rs17207042	rs10170895	rs58567552	rs557446888	rs4651121	rs12576753	rs2838520			rs1521884
rs658931	rs11757201			rs6741945	rs1788103	rs6736175	rs59473343	rs79106024	rs1975402	rs708804	rs4380337			rs7581485
rs36720	rs17264332			rs6756875	rs1865761	rs4894124	rs143364089	rs11882496	rs12144236	rs11055013	rs2838521			rs10932566
rs2607278	rs928722			rs62146540	rs4940450	rs6737745	rs1925585	rs62108662	rs7532683	rs10845605	rs8127691			rs959054
rs873636	rs2327832			rs6726612	rs12971083	rs4510243	rs78391309	rs185827703	rs6540789	rs28702527	rs7276302			rs12615151
rs16995422	rs6927172			rs2174135	rs236037	rs2412033	rs61849781	rs371835689	rs1411404	rs73156914	rs1844426			rs12464748
rs2363120	rs6933404			rs76517946	rs341196	rs4852130	rs313446	rs3027960	rs6667442	rs1878234	rs12626257			rs10167320
rs58166386	rs7768363			rs4078978	rs1788097	rs11124227	rs1035213	rs74801490	rs12405537	rs61242400	rs2825621			rs622716
rs1870071	rs928720			rs116211567	rs425105	rs13009956	rs7914411	rs17273204	rs12754519	rs35545884	rs8127417			rs1971739
rs307896	rs10782265			rs6731373	rs8102376	rs6545179	rs1619165	rs10411508	rs10910530	rs33990080	rs5998576			rs55700162
rs6509314	rs9376291			rs7595717	rs36125222	rs10177417	rs3006564	rs7478	rs12083941	rs10847697	rs59391722			rs79422048
rs2862235	rs9321626			rs34338164	rs12981457	rs16833249	rs11186793	rs3136642	rs12080319	rs78076494	rs131665			rs6753344
rs2909902	rs2090108			rs7595037	rs113374757	rs7587518	rs888210	rs4806479	rs34414754	rs7329174	rs4149445			rs7598396
rs461709	rs9376290			rs10196674	rs8103092	rs11675831	rs1018720	rs4806480	rs6679981	rs12917716	rs2256609			rs11689588
rs884171	rs1889135			rs4315565	rs112458887	rs353131	rs1655091	rs11669989	rs34920465	rs12599402	rs131657			rs10199224
rs2303759	rs928721			rs7600244	rs112032895	rs12619679	rs1655093	rs517323	rs11802513	rs3862468	rs1811069			rs10181563
rs2288480	rs1547295			rs6732795	rs35989513	rs11904088	rs7098181	rs11667430	rs34568051	rs8061826	rs12158299			rs78450880
rs2115385	rs2137868			rs4854475	rs56058728	rs3024847	rs9787438	rs1473197	rs12751610	rs9888868	rs878825			rs6546838
rs9749416	rs9484079			rs11892371	rs60652743	rs10172230	rs10822155	rs7283	rs12563939	rs11861236	rs5998599			rs13408433
rs7251704	rs9389530			rs2311837	rs10415924	rs2652438	rs7073753	rs7250572	rs34553872	rs7204632	rs140489			rs6755500
rs10405465	rs9385802			rs11686934	rs73019701	rs2053735	rs10761737	rs706765	rs12568930	rs7197475	rs5998619			rs17350125
rs4802597	rs9373198			rs7585767	rs73021604	rs7599488	rs10740118	rs443580	rs11799474	rs6565195	rs7445			rs7579212
rs7254187	rs9402913			rs2305144	rs11878647	rs115576779	rs10761741	rs386127	rs7524102	rs7185620	rs136360			rs838561
rs8107548	rs9389526			rs2706770	rs11878722	rs184937170	rs7090111	rs683729	rs78431812	rs7184055	rs5754422			rs3813231
rs1054770	rs9484077			rs2706762	rs12976424	rs17868181	rs7088799	rs10402346	rs6684375	rs59941823	rs7444			rs1384746
rs10412811	rs2152655			rs55857565	rs12978830	rs76865486	rs10761739	rs10402777	rs34963268	rs28841118	rs1669123			rs2272165
rs12983800	rs9321624			rs958685	rs12978448	rs75112199	rs1149701	rs366449	rs10911063	rs11075560	rs4821960			rs149786911
rs12709914	rs9389529			rs7571789	rs34354003	rs6419578	rs199868007	rs400900	rs4649014	rs7191389	rs5754100			rs6717633
rs35768917	rs9402909			rs3771501	rs5027412	rs6721199	rs17351272	rs10422585	rs3131704	rs7184339	rs131296			rs62148729
rs7257053	rs9484078			rs3821262	rs11673172	rs72616909	rs11002100	rs236140	rs3131703	rs113802918	rs2105870			rs201787556
rs2248359	rs9389527			rs72912147	rs561136211	rs10207653	rs11002101	rs236141	rs2209618	rs140615691	rs5752996			rs2631946
rs2248137	rs7769192			rs62151617	rs10500267	rs114428434	rs36090777	rs3092799	rs61774869	rs75334658	rs134882			rs1430732
rs2248461	rs9321625			rs56372506	rs4803336	rs77588449	rs2497754	rs6127943	rs28496709	rs139776	rs140151			rs1437895
rs2585426	rs9402908			rs13034890	rs6510052	rs75972651	rs959796	rs6066093	rs2056227	rs4550760	rs5997579			rs11126989
rs2104134	rs11758213			rs12477570	rs56107234	rs180941552	rs75046444	rs3764716	rs4414016	rs10910420	rs2743462			rs6733190
rs2585427	rs1836846			rs2058898	rs543625224	rs144644922	rs12780426	rs221309	rs6426753	rs1891248	rs140108			rs11685196
rs2259735	rs11964456			rs12612930	rs199560604	rs13419084	rs9971143	rs744533	rs5024617	rs1846223	rs5752988			rs6705839
rs140522	rs6918329			rs7605066	rs4805355	rs143675856	rs11195969	rs6052308	rs3845520	rs17534487	rs2412970			rs111902533
rs131801	rs9494879			rs4852777	rs55934756	rs13021948	rs1535427	rs215523	rs3843300	rs6854191	rs715523			rs35215812
rs470119	rs4548024			rs2419075	rs13345061	rs142340021	rs10857618	rs77505761	rs6699918	rs10015707	rs2349225			rs3732311
rs12148	rs7746779			rs4470366	rs11670077	rs73911648	rs10159566	rs191686464	rs6687607	rs35613786	rs140135			rs1982788
rs140523	rs9494844			rs1990774	rs62109799	rs78642158	rs716168	rs180899281	rs7544129	rs4610379	rs1003342			rs5018862
rs131808	rs1547296			rs7581030	rs12460292	rs1809194	rs4012686	rs147142500	rs10399816	rs11728389	rs5998067			rs56800261
rs131814	rs9402914			rs13035834	rs537188	rs897399	rs2286744	rs149441218	rs10753548	rs873687	rs7286648			rs11681351
rs361725	rs9399223			rs56408212	rs62132016	rs992005	rs1227071	rs564091655	rs11579668	rs7679995	rs5752968			rs57291816
rs2782	rs9389531			rs4852780	rs520384	rs6754406	rs4012685	rs147122748	rs10429877	rs80076664	rs1807509			rs6714957
[truncated: 136,202 more rows]
