# Supplementary material for: Improving the informativeness of Mendelian disease-derived pathogenicity scores for common disease
Source: Nat Commun. 2020 Dec 7;11:6258. doi: 10.1038/s41467-020-20087-2 (PMC7721881; doi:10.1038/s41467-020-20087-2)
Supplement: Supplementary file 26 — Supplementary Dataset 23 [file 41467_2020_20087_MOESM26_ESM.xlsx]

## Sheet: Supplementary Data 23A
Supplementary Data 23. Classification of fine-mapped disease SNPs: single-score analysis. We report AUROCs and AUPRCs of published and boosted scores in classifying 5 different independent SNP sets: 7,333 fine-mapped for 21 autoimmune diseases from Farh et al., 3,768 fine-mapped SNPs for inflammatory bowel disease from Huang et al., 1,851 fine-mapped SNPs for 49 traits from UK Biobank (stringentl…
Score	Score type (1: missense, 2: genome-wide, 3. constraint, 4. regulatory, 5. gene-based, 6. baseline-LD)	AUROCmean_Huang	AUROCstd_Huang	AUPRCmean_Huang	AUPRCstd_Huang	AUROCmean_Huang_boosted	AUROCstd_Huang_boosted	AUPRCmean_Huang_boosted	AUPRCstd_Huang_boosted	p_AUROC_diff_Huang	p_AUPRC_diff_Huang	AUROCmean_GWAS	AUROCstd_GWAS	AUPRCmean_GWAS	AUPRCstd_GWAS	AUROCmean_GWAS_boosted	AUROCstd_GWAS_boosted	AUPRCmean_GWAS_boosted	AUPRCstd_GWAS_boosted	p_AUROC_diff_GWAS	p_AUPRC_diff_GWAS	AUROCmean_CAVIAR_GTEX8_0.1	AUROCstd_CAVIAR_GTEX8_0.1	AUPRCmean_CAVIAR_GTEX8_0.1	AUPRCstd_CAVIAR_GTEX8_0.1	AUROCmean_CAVIAR_GTEX8_0.1_boosted	AUROCstd_CAVIAR_GTEX8_0.1_boosted	AUPRCmean_CAVIAR_GTEX8_0.1_boosted	AUPRCstd_CAVIAR_GTEX8_0.1_boosted	p_AUROC_diff_CAVIAR_GTEX8_0.1	p_AUPRC_diff_CAVIAR_GTEX8_0.1	AUROCmean_Weissbrod	AUROCstd_Weissbrod	AUPRCmean_Weissbrod	AUPRCstd_Weissbrod	AUROCmean_Weissbrod_boosted	AUROCstd_Weissbrod_boosted	AUPRCmean_Weissbrod_boosted	AUPRCstd_Weissbrod_boosted	p_AUROC_diff_Weissbrod	p_AUPRC_diff_Weissbrod	AUROCmean_Weissbrod_no_functinformed	AUROCstd_Weissbrod_no_functinformed	AUPRCmean_Weissbrod_no_functinformed	AUPRCstd_Weissbrod_no_functinformed	AUROCmean_Weissbrod_no_functinformed_boosted	AUROCstd_Weissbrod_no_functinformed_boosted	AUPRCmean_Weissbrod_no_functinformed_boosted	AUPRCstd_Weissbrod_no_functinformed_boosted
M-CAP	1	0.500319	0.000113751	0.236297	0.00334002	0.517977	0.00538403	0.241094	0.00430696	0	2.39e-144	0.500226	0.000116117	0.0971644	0.000779108	0.55338	0.00238988	0.119835	0.00151933	0	0	0.500196	0.000236139	0.0923801	0.0013081	0.539825	0.00451588	0.103568	0.0020414	0	0	0.504598	0.00165684	0.0966539	0.00290763	0.683098	0.00660963	0.184357	0.00684475	0	0	0.503152	0.00166681	0.0951534	0.00292988	0.657198	0.00799211	0.167559	0.0073882
MetaLR	1	0.504197	0.000931315	0.236784	0.00335342	0.585303	0.00507945	0.277952	0.0034753	0	0	0.506028	0.000689747	0.100145	0.0009558	0.519796	0.00248197	0.100053	0.00114905	0	0.05242	0.500831	0.000684411	0.0924734	0.00132452	0.540646	0.00427879	0.0991822	0.00190878	0	0	0.548539	0.00474538	0.123805	0.00515891	0.52935	0.00692687	0.12191	0.00516673	0	3.94e-16	0.539649	0.0049196	0.117369	0.0053364	0.520495	0.00832961	0.116854	0.00569438
MetaSVM	1	0.504203	0.000914055	0.236549	0.00334639	0.596995	0.00534292	0.279325	0.00354978	0	0	0.505897	0.000683266	0.100131	0.000962112	0.508828	0.00247249	0.104734	0.00136063	2.35e-220	0	0.500843	0.00068385	0.0925235	0.00132786	0.525859	0.00427286	0.096402	0.00187462	0	0	0.54775	0.00473598	0.124789	0.00531606	0.603307	0.00706751	0.15396	0.00611685	0	0	0.538783	0.00492766	0.118379	0.00552015	0.58065	0.00859402	0.141415	0.00677754
MPC	1	0.502423	0.000871913	0.236377	0.00334375	0.508505	0.00552445	0.239594	0.00507681	5.71e-204	6.03e-59	0.506012	0.000669033	0.100607	0.000963349	0.522521	0.00253548	0.111308	0.00150114	0	0	0.50066	0.000630137	0.0925103	0.0013233	0.573775	0.00446724	0.113587	0.00240815	0	0	0.550166	0.00459006	0.125995	0.00502421	0.644373	0.0071556	0.177432	0.00748491	0	0	0.54142	0.00479963	0.116474	0.00496971	0.619606	0.00804464	0.158582	0.00736382
MVP	1	0.501046	0.000254574	0.236302	0.00334146	0.552252	0.00501581	0.25759	0.00371135	0	0	0.500349	0.000202243	0.0974927	0.000799619	0.533002	0.00230108	0.110796	0.00135169	0	0	0.500194	0.000407066	0.0923389	0.00131539	0.507859	0.00425383	0.093611	0.00149067	0	5.79e-83	0.512584	0.00267835	0.105717	0.00399904	0.651259	0.00677494	0.18381	0.00740345	0	0	0.51143	0.00298375	0.104408	0.0043386	0.618872	0.00856123	0.161795	0.00777497
Polyphen2_HDIV	1	0.502961	0.000889892	0.236589	0.00333491	0.598664	0.0049995	0.278966	0.00369363	0	0	0.506084	0.000667629	0.100705	0.000968726	0.54804	0.00259189	0.0976235	0.001394	0	0	0.500808	0.00065723	0.0924295	0.00131472	0.525453	0.00433956	0.0996061	0.00163071	0	0	0.550157	0.00464487	0.127036	0.00522573	0.558929	0.0082425	0.163884	0.0068595	1.89e-157	0	0.540111	0.00487843	0.119052	0.00523937	0.526642	0.00937289	0.143649	0.00718232
Polyphen2_HVAR	1	0.502958	0.000890105	0.236582	0.00333549	0.587222	0.00504754	0.274718	0.00378975	0	0	0.506085	0.000667638	0.100625	0.000959749	0.553264	0.00259673	0.0976605	0.00135322	0	0	0.500809	0.000657262	0.0924252	0.00131246	0.547635	0.00434605	0.103392	0.00151454	0	0	0.550189	0.00464718	0.129023	0.00558139	0.557458	0.00821643	0.162534	0.00686053	6.55e-115	0	0.540126	0.00488115	0.120708	0.00561188	0.52393	0.00939145	0.142991	0.00725447
PrimateAI	1	0.503041	0.000892902	0.236798	0.00333491	0.517693	0.00541242	0.241026	0.00472836	0	6.67e-105	0.506304	0.000690193	0.100669	0.000954987	0.535304	0.00248633	0.118288	0.00160041	0	0	0.500632	0.000644371	0.0924382	0.00131892	0.545703	0.00443574	0.107326	0.00232188	0	0	0.549132	0.00464086	0.130214	0.00554306	0.681863	0.00696181	0.20607	0.00782786	0	0	0.539651	0.00484271	0.120868	0.0056377	0.647656	0.00834758	0.184816	0.00852418
PROVEAN_converted	1	0.504032	0.000929837	0.23672	0.00333526	0.568671	0.00533024	0.266333	0.00389734	0	0	0.505909	0.00068092	0.100293	0.000959382	0.543451	0.00267339	0.0983958	0.00122925	0	8.26e-243	0.500817	0.000678678	0.0923476	0.00130697	0.541388	0.00414136	0.103903	0.00143792	0	0	0.547984	0.00474903	0.122845	0.00515942	0.552032	0.00827831	0.147705	0.00609148	2.47e-39	0	0.539694	0.00488415	0.117502	0.00507397	0.522013	0.00923308	0.131233	0.0064144
REVEL	1	0.504201	0.000931123	0.236799	0.00334142	0.531185	0.00530337	0.246668	0.00419228	0	0	0.506055	0.000691338	0.101256	0.00103231	0.525831	0.00238952	0.110196	0.00142768	0	0	0.500828	0.000684056	0.0923979	0.00131905	0.503458	0.00455717	0.0927425	0.00168933	1.45e-67	4.04e-07	0.549937	0.00480212	0.132795	0.00581642	0.639692	0.00692555	0.176785	0.00704616	0	0	0.54055	0.00496574	0.123983	0.00593453	0.606733	0.00883454	0.15854	0.00764196
SIFT4G_converted	1	0.503779	0.00092464	0.236758	0.00334064	0.543096	0.00519751	0.258827	0.00417441	0	0	0.506209	0.000694883	0.10028	0.000935003	0.52097	0.00248956	0.0968909	0.00119206	0	0	0.501118	0.00071054	0.0924957	0.0013134	0.519859	0.00452881	0.0985017	0.00197651	0	0	0.548762	0.00474256	0.119797	0.00481044	0.54193	0.00745628	0.138592	0.00577364	1.04e-115	0	0.540536	0.00490224	0.115722	0.00481084	0.522196	0.00878467	0.127301	0.00615714
CADD	2	0.51035	0.00532808	0.241456	0.00479965	0.56815	0.00517131	0.26418	0.00507387	0	0	0.550336	0.00253462	0.126547	0.0017945	0.589553	0.00242924	0.136249	0.00186117	0	0	0.538603	0.00442855	0.100191	0.001675	0.517374	0.00467531	0.0950039	0.00178777	0	0	0.697869	0.00710165	0.21405	0.00816099	0.726969	0.00665834	0.256014	0.0101334	0	0	0.65596	0.00839836	0.193427	0.00911343	0.689984	0.00810041	0.220441	0.0104424
EigenALL	2	0.540314	0.00542447	0.25975	0.00506262	0.537167	0.00530112	0.255626	0.00517216	8.78e-38	2.15e-67	0.530309	0.00258567	0.115542	0.00152194	0.606617	0.00235206	0.140025	0.00189045	0	0	0.516393	0.00443245	0.0959524	0.00169999	0.517699	0.00461111	0.0955482	0.00177081	1.37e-10	2.12e-07	0.610104	0.00749386	0.165725	0.00722585	0.696422	0.00701085	0.253859	0.0104843	0	0	0.590734	0.00827847	0.149482	0.00748761	0.66669	0.00812121	0.213584	0.0104638
EigenPCALL	2	0.537376	0.00552662	0.263632	0.00542177	0.555082	0.00544548	0.275926	0.00588322	0	0	0.543098	0.00264974	0.119665	0.00149387	0.609959	0.00238467	0.146262	0.0020491	0	0	0.507477	0.00450874	0.103725	0.002387	0.541656	0.00445069	0.104226	0.00212742	0	7.59e-07	0.633837	0.00749084	0.164461	0.00635689	0.726688	0.00680655	0.292837	0.011325	0	0	0.616025	0.00859936	0.150534	0.00652754	0.696298	0.00818581	0.252728	0.0118876
NCBoost	2	0.537578	0.00491365	0.259755	0.00534146	0.507858	0.00546831	0.245014	0.00504322	0	0	0.525718	0.00226903	0.11711	0.00155057	0.607191	0.00239266	0.140331	0.00187112	0	0	0.514058	0.00419988	0.0943197	0.00182415	0.517749	0.0044643	0.0971033	0.00169393	1.94e-74	3.96e-213	0.534808	0.00654483	0.151981	0.00736727	0.709569	0.00661117	0.234092	0.00932569	0	0	0.533854	0.0076949	0.143718	0.00801925	0.678192	0.00791491	0.205141	0.00979122
ncER	2	0.515675	0.00527982	0.23677	0.00428512	0.536587	0.00524369	0.247345	0.00470355	0	0	0.55059	0.00252375	0.118732	0.0015885	0.579115	0.0024816	0.129199	0.00164207	0	0	0.532503	0.00418362	0.0956392	0.00186807	0.520533	0.00439954	0.094539	0.00183471	0	1.14e-38	0.610235	0.00763197	0.163123	0.00701382	0.696925	0.00632835	0.183167	0.0066939	0	0	0.60081	0.00864125	0.152459	0.00756567	0.670726	0.00758451	0.166432	0.00702797
ReMM	2	0.505011	0.00545979	0.238494	0.00467128	0.521045	0.00536706	0.243708	0.00481553	0	9.52e-117	0.545875	0.00258129	0.124173	0.00176254	0.618014	0.00232087	0.143186	0.00184387	0	0	0.507159	0.00435747	0.0939663	0.00182108	0.513996	0.00466326	0.0982755	0.00200092	3.65e-199	0	0.683408	0.00696207	0.20773	0.0081088	0.740014	0.00602422	0.222978	0.00834645	0	2.06e-271	0.651152	0.00838027	0.186352	0.00834674	0.706122	0.00770386	0.198873	0.00858155
CCR_Havrilla	3	0.504535	0.000978328	0.23684	0.00334177	0.555464	0.00505698	0.256812	0.00474218	0	0	0.505197	0.000668649	0.0987309	0.000859481	0.561601	0.00252387	0.116479	0.00136373	0	0	0.500818	0.000482974	0.0922559	0.00130284	0.50236	0.00484133	0.0925504	0.00180155	4.11e-23	2.92e-05	0.536731	0.00437294	0.106406	0.00361783	0.635523	0.00680966	0.128693	0.00387689	0	0	0.526385	0.00454357	0.102097	0.00363311	0.613477	0.00802744	0.122389	0.00420319
CDTS_gnomAD	3	0.536575	0.00530807	0.25499	0.00497574	0.566885	0.0053671	0.274729	0.00560964	0	0	0.554681	0.00250396	0.115445	0.00142278	0.620345	0.00239799	0.13774	0.00164112	0	0	0.512803	0.00420416	0.0955583	0.00204359	0.534105	0.00473024	0.105332	0.00233441	0	0	0.563453	0.00725893	0.119858	0.00431063	0.687792	0.00593289	0.160799	0.00578743	0	0	0.559097	0.00843267	0.1129	0.00433413	0.673206	0.00694274	0.151143	0.0058981
CTCF_DEEPSEA_MAX_ALL	4	0.511527	0.00539241	0.237175	0.00462631	0.520084	0.00535299	0.242693	0.00479128	1.69e-215	2.69e-130	0.534659	0.0024901	0.1069	0.00126458	0.568268	0.00252688	0.119103	0.00144863	0	0	0.563537	0.00419776	0.107673	0.00218768	0.58669	0.00425773	0.118035	0.00254281	0	0	0.60065	0.00650079	0.121275	0.00411638	0.636517	0.00671151	0.13964	0.00494578	0	0	0.597327	0.0075499	0.118143	0.00447575	0.625111	0.00775204	0.133321	0.00522572
DNA_DIS	4	0.500046	0.000203348	0.236358	0.00334523	0.54344	0.00547931	0.262902	0.00543703	0	0	0.500106	7.73e-05	0.0969132	0.000764273	0.585939	0.0025504	0.13051	0.0016517	0	0	0.50001	3e-05	0.092236	0.00130032	0.596083	0.00431015	0.122674	0.00270193	0	0	0.500136	7.21e-05	0.0922037	0.00212034	0.679309	0.0066509	0.175597	0.00659024	0	0	0.500182	9.49e-05	0.0917536	0.00232074	0.663374	0.00784373	0.166411	0.006816
DNase_DEEPSEA_MAX_ALL	4	0.519488	0.00547102	0.248083	0.00500245	0.52847	0.00553748	0.257519	0.00533614	8.59e-224	3.26e-265	0.579751	0.00240896	0.124323	0.00151236	0.599109	0.00243442	0.134913	0.00170032	0	0	0.532454	0.00460106	0.106309	0.00243542	0.546547	0.00445822	0.111497	0.00253115	0	1.4e-322	0.686755	0.00651391	0.180335	0.00663841	0.728037	0.00632914	0.214364	0.00801643	0	0	0.66324	0.00778222	0.164687	0.0067204	0.696955	0.00795624	0.192919	0.0079354
H3K27ac_DEEPSEA_MAX_ALL	4	0.533648	0.00562423	0.253761	0.00517808	0.552949	0.00533527	0.266426	0.00546246	0	0	0.584663	0.00236688	0.124832	0.00148806	0.606477	0.00248139	0.136686	0.00171439	0	0	0.557304	0.004386	0.110811	0.00241802	0.572836	0.00441553	0.116312	0.00258814	0	0	0.678188	0.0063815	0.167606	0.0059279	0.720281	0.00602937	0.192472	0.00678146	0	0	0.655366	0.00756597	0.152857	0.00597581	0.692861	0.00751019	0.176498	0.00700802
H3K4me1_DEEPSEA_MAX_ALL	4	0.529229	0.00561519	0.254385	0.00523979	0.548992	0.00539272	0.266483	0.00563318	0	0	0.582683	0.00238735	0.126226	0.00155223	0.605198	0.00247642	0.137799	0.00176837	0	0	0.548365	0.00443687	0.108454	0.00231045	0.564817	0.00444162	0.113205	0.00246862	0	1.51e-300	0.676896	0.00631335	0.174443	0.00661132	0.721087	0.00608656	0.203268	0.00761623	0	0	0.656427	0.0076384	0.15814	0.00638429	0.691524	0.00761658	0.184982	0.00762658
H3K4me2_DEEPSEA_MAX_ALL	4	0.529122	0.00559185	0.2506	0.00504432	0.548089	0.00540399	0.26475	0.00541117	0	0	0.575697	0.00240487	0.121662	0.00143213	0.599868	0.0025032	0.133332	0.00165309	0	0	0.544032	0.00448872	0.107472	0.00236543	0.566293	0.00435894	0.112871	0.00248027	0	0	0.669485	0.0063973	0.162476	0.00565161	0.722398	0.00615647	0.201438	0.00736648	0	0	0.645851	0.00771705	0.148923	0.00578798	0.692245	0.00762519	0.181481	0.00728904
H3K4me3_DEEPSEA_MAX_ALL	4	0.5196	0.0053524	0.245486	0.00488988	0.544899	0.00528782	0.259494	0.00528008	0	0	0.562723	0.00250007	0.118474	0.00141522	0.586415	0.00256444	0.130234	0.00162396	0	0	0.551281	0.00456213	0.111323	0.00246596	0.58096	0.00424594	0.118272	0.00258303	0	0	0.657819	0.00666163	0.153348	0.00538081	0.701726	0.00627183	0.177837	0.00638479	0	0	0.63457	0.0079012	0.14082	0.00542522	0.674391	0.00769321	0.165847	0.00668276
H3K9ac_DEEPSEA_MAX_ALL	4	0.518042	0.00545736	0.243745	0.00491429	0.534551	0.00535828	0.256394	0.00530396	0	0	0.579121	0.00240371	0.122149	0.00143573	0.597043	0.00251293	0.133466	0.00166886	0	0	0.562066	0.0045512	0.113044	0.00249222	0.581694	0.00431238	0.119035	0.00264759	0	0	0.668468	0.00642106	0.157847	0.00552273	0.70475	0.00623745	0.180656	0.00654197	0	0	0.648323	0.00764065	0.145214	0.00556594	0.678932	0.00761242	0.167885	0.0066781
RNA_DIS	4	0.500142	0.000213895	0.236334	0.00333768	0.516326	0.00553207	0.250625	0.00494094	0	0	0.500069	6.12e-05	0.0969053	0.000761361	0.552574	0.00248452	0.114278	0.00132598	0	0	0.50001	2.55e-05	0.0922358	0.00130029	0.583248	0.00451666	0.117542	0.00243625	0	0	0.500107	6.76e-05	0.0922037	0.00212034	0.583309	0.007246	0.122769	0.00437024	0	0	0.500143	8.76e-05	0.0917536	0.00232074	0.58384	0.0080634	0.122236	0.00467208
EDS_cont	5	0.508479	0.0053646	0.249683	0.00510057	0.522406	0.00553956	0.271959	0.00623503	0	0	0.539148	0.00247589	0.109262	0.00129572	0.556714	0.00248196	0.115261	0.00145896	0	0	0.557771	0.00416578	0.102851	0.00211006	0.523042	0.00462437	0.0935861	0.0019982	0	0	0.537977	0.00699326	0.10409	0.00364459	0.583181	0.00690946	0.120741	0.00434572	0	0	0.540158	0.00823663	0.105535	0.00437047	0.5646	0.00784835	0.113434	0.00452829
Greene_thyroid	5	0.552379	0.00542752	0.287522	0.0060228	0.568404	0.00545589	0.277791	0.00589247	0	3.75e-224	0.537126	0.00241473	0.10698	0.00122584	0.583748	0.00251638	0.124398	0.00152946	0	0	0.571515	0.00441779	0.110108	0.00238056	0.616741	0.00416088	0.124412	0.00256685	0	0	0.547299	0.00732097	0.111991	0.00401265	0.620603	0.00646327	0.13139	0.00470274	0	0	0.552878	0.00816254	0.113526	0.00475962	0.623172	0.00756599	0.134175	0.0056366
inweb_closeness_centrality	5	0.54624	0.00536559	0.280572	0.00587207	0.533497	0.00552591	0.26502	0.00577128	0	0	0.539977	0.00242374	0.109434	0.00128834	0.572221	0.00242093	0.118658	0.00141032	0	0	0.575594	0.00438085	0.113855	0.00246783	0.580184	0.00433925	0.117992	0.0026459	2.28e-108	9.94e-221	0.551826	0.00703786	0.109955	0.00376118	0.608248	0.0065736	0.125388	0.00434814	0	0	0.558522	0.00811093	0.111377	0.00435316	0.603088	0.00744223	0.125181	0.00515255
LIMBR	5	0.501857	0.00143392	0.236889	0.003375	0.512255	0.00531086	0.246288	0.00430237	0	0	0.500709	0.000813341	0.0969793	0.000781229	0.565466	0.00245445	0.111852	0.000822531	0	0	0.50009	0.0008434	0.0923113	0.00131367	0.576257	0.00448457	0.106982	0.00149259	0	0	0.504549	0.00500733	0.0936388	0.0024342	0.62444	0.0064709	0.116431	0.00177307	0	0	0.504989	0.0056982	0.0922739	0.002688	0.612617	0.00781167	0.11361	0.00213631
pLI	5	0.529648	0.00541335	0.265994	0.00533216	0.515204	0.00544704	0.245903	0.00450679	0	0	0.516973	0.00243021	0.103286	0.0011278	0.555708	0.00236498	0.107818	0.00113938	0	0	0.512837	0.00417366	0.0992609	0.00143561	0.530582	0.00445852	0.101195	0.00150993	0	7.43e-158	0.535459	0.00681318	0.102552	0.00325814	0.598922	0.00626638	0.113641	0.00348805	0	0	0.523708	0.00792196	0.0966957	0.00327428	0.584869	0.00749692	0.109279	0.00376319
SkinSunExposed_closeness_centrality	5	0.525102	0.00384788	0.24432	0.00404487	0.500086	0.00538309	0.239149	0.00486402	0	2.48e-127	0.519052	0.00186259	0.101221	0.00103341	0.545042	0.0023952	0.107972	0.00125327	0	0	0.52843	0.00354778	0.0993956	0.00184899	0.536393	0.00450107	0.102716	0.00222015	1.25e-295	1.97e-222	0.525743	0.00573475	0.0967241	0.00276174	0.553327	0.00686442	0.106075	0.00375573	0	0	0.53087	0.00657582	0.0954132	0.0030425	0.554907	0.00787011	0.106164	0.00399158
Testis_closeness_centrality	5	0.533371	0.00527523	0.262008	0.00546841	0.548595	0.00548934	0.265005	0.0054619	0	2.24e-33	0.545435	0.00244642	0.113863	0.00139178	0.574859	0.00250607	0.122883	0.00148913	0	0	0.590759	0.00420838	0.116711	0.00247135	0.608651	0.00419756	0.128887	0.00302545	0	0	0.558218	0.00722803	0.119139	0.00453058	0.607117	0.00680537	0.125181	0.00430351	0	9.22e-169	0.565528	0.00838193	0.12199	0.00549949	0.605947	0.00764168	0.123967	0.00486221
Backgrd_Selection_Stat	6	0.597498	0.00535264	0.312758	0.00684286	0.624861	0.00497311	0.303951	0.00588131	0	2.15e-171	0.581091	0.00246964	0.1227	0.00154149	0.573848	0.00246354	0.117232	0.00135993	0	0	0.553481	0.00432412	0.106037	0.00212873	0.513163	0.00452085	0.0942095	0.00180537	0	0	0.605742	0.00663144	0.123886	0.00417406	0.600547	0.00642791	0.118163	0.00383308	8.31e-66	3.74e-181	0.602567	0.0075935	0.121215	0.00444543	0.59083	0.00760985	0.113915	0.00401388
BivFlnk	6	0.501958	0.00158019	0.237138	0.00341312	0.540928	0.00529721	0.257294	0.00523733	0	0	0.509224	0.000845008	0.0995082	0.000830055	0.596373	0.00247185	0.132318	0.00162877	0	0	0.50856	0.00165428	0.0943696	0.00142258	0.586148	0.00437193	0.118889	0.0025911	0	0	0.544777	0.00428321	0.110318	0.00362299	0.697349	0.00627159	0.17133	0.00588417	0	0	0.535256	0.00428116	0.104894	0.00346907	0.67475	0.00754622	0.160214	0.00609569
BLUEPRINT_DNA_methylation_MaxCPP	6	0.540984	0.00444897	0.244708	0.00420378	0.633534	0.0052452	0.286296	0.00349913	0	0	0.541858	0.00203989	0.114728	0.00140274	0.552087	0.00252724	0.121732	0.0016353	0	0	0.521817	0.00272587	0.0940736	0.00134716	0.555234	0.00451428	0.108205	0.00227526	0	0	0.543366	0.00569667	0.134855	0.00608645	0.656802	0.0066145	0.187983	0.00809123	0	0	0.539801	0.00670353	0.132453	0.00643613	0.650763	0.00776547	0.179205	0.00882049
BLUEPRINT_H3K27acQTL_MaxCPP	6	0.583581	0.00426901	0.270927	0.00485501	0.64443	0.00522437	0.290578	0.00334774	0	0	0.530617	0.00170982	0.111102	0.00131002	0.547648	0.00252076	0.119819	0.00162152	0	0	0.51478	0.00223018	0.092806	0.00139386	0.530296	0.00452549	0.099107	0.00198291	0	0	0.540581	0.00501458	0.139464	0.00645342	0.652309	0.00664333	0.184605	0.00784038	0	0	0.53357	0.00531172	0.129475	0.0066282	0.643833	0.00802863	0.177236	0.00869988
BLUEPRINT_H3K4me1QTL_MaxCPP	6	0.582619	0.00413215	0.27005	0.00480676	0.630999	0.00536712	0.287115	0.00344151	0	0	0.520772	0.00155141	0.107198	0.00120336	0.545398	0.00248372	0.119098	0.00158522	0	0	0.512362	0.00197702	0.0924837	0.00137403	0.528412	0.00440952	0.0971466	0.00190177	0	0	0.527658	0.00411316	0.127446	0.00557564	0.642081	0.00715475	0.187355	0.00829394	0	0	0.52452	0.00468894	0.122508	0.00585519	0.632923	0.00804386	0.174617	0.00879438
Coding_UCSC	6	0.517362	0.00202846	0.24011	0.00330408	0.510861	0.00537737	0.242701	0.00416321	5.43e-217	9.96e-51	0.503805	0.00110906	0.097585	0.000794586	0.562444	0.00250445	0.113475	0.00130406	0	0	0.503429	0.00166717	0.0929026	0.00136089	0.554375	0.00437208	0.105503	0.0020918	0	0	0.521071	0.00528936	0.0962891	0.00250115	0.607128	0.00604133	0.11731	0.00365975	0	0	0.517315	0.00595635	0.0950968	0.00270138	0.596508	0.0073231	0.115408	0.00421436
Conserved_LindbladToh	6	0.503478	0.00213553	0.237397	0.00337512	0.512664	0.00517485	0.237376	0.00449999	0	0.908258	0.520576	0.00127669	0.102802	0.000945955	0.590329	0.00239292	0.129222	0.00158829	0	0	0.504211	0.00130973	0.092766	0.00129813	0.522508	0.00460717	0.0973021	0.0016819	0	0	0.623695	0.00589503	0.138417	0.00454318	0.672999	0.00637708	0.154283	0.00539151	0	0	0.598725	0.00672475	0.126931	0.00467462	0.651692	0.00790911	0.147314	0.00589562
Conserved_Mammal_phastCons46way	6	0.503367	0.00182939	0.237335	0.00338303	0.510868	0.00515857	0.236503	0.00451463	8.28e-290	3.31e-06	0.519635	0.00117755	0.102855	0.000943106	0.577212	0.00240152	0.126954	0.00158219	0	0	0.50419	0.00119148	0.0927395	0.00129718	0.507345	0.0045705	0.0952232	0.00172918	1.48e-89	2.38e-222	0.623188	0.00571975	0.142739	0.00476896	0.67154	0.00640783	0.160124	0.00563932	0	0	0.596555	0.00649099	0.129202	0.00495906	0.650321	0.00787774	0.152052	0.00623775
Conserved_Primate_phastCons46way	6	0.502803	0.00179695	0.237163	0.00336402	0.518473	0.00534287	0.240656	0.00456507	0	1.66e-77	0.518203	0.00108935	0.102444	0.00092561	0.596001	0.00237605	0.130215	0.00157903	0	0	0.50497	0.00104166	0.0927554	0.00129687	0.527059	0.00448066	0.0987726	0.00159948	0	0	0.60538	0.00568529	0.133615	0.00460694	0.691521	0.00628666	0.161942	0.00519636	0	0	0.582658	0.00634937	0.122299	0.00456708	0.667093	0.00782685	0.153629	0.00587225
Conserved_Vertebrate_phastCons46way	6	0.505203	0.00200237	0.237863	0.00335527	0.507922	0.00527126	0.238025	0.00451488	9.53e-50	0.361441	0.518636	0.00121857	0.102104	0.000919306	0.559273	0.00249722	0.121889	0.00154131	0	0	0.50515	0.00138239	0.0928805	0.00129701	0.520175	0.00439658	0.0938974	0.00182859	0	1.74e-44	0.624005	0.00569657	0.141406	0.0045739	0.669848	0.00668058	0.170682	0.0063181	0	0	0.59439	0.00651718	0.126415	0.00471257	0.64652	0.00810905	0.157909	0.0068443
CpG_Content_50kb	6	0.529188	0.00564138	0.257111	0.00546252	0.541435	0.00513793	0.246067	0.00465372	0	0	0.556949	0.00252185	0.115551	0.001349	0.556149	0.00252512	0.114153	0.00133149	1.9e-12	1.39e-106	0.61224	0.00416709	0.127996	0.00284125	0.608549	0.00418861	0.123156	0.00254813	1.7e-79	1.49e-258	0.565585	0.00711307	0.111759	0.00382849	0.594224	0.00676339	0.117098	0.00382085	0	1.56e-174	0.57175	0.00808443	0.114977	0.004466	0.588804	0.00801179	0.116502	0.00442075
CTCF_Hoffman	6	0.500892	0.0014849	0.236685	0.00340222	0.551882	0.00524462	0.259989	0.00505292	0	0	0.503276	0.000813399	0.0975399	0.000787374	0.567914	0.00245463	0.115919	0.00130198	0	0	0.501074	0.00140641	0.0924404	0.00133348	0.569442	0.00417578	0.108883	0.00209722	0	0	0.505861	0.00255213	0.09352	0.00224532	0.645641	0.00635376	0.132269	0.00414605	0	0	0.505299	0.00292776	0.0929436	0.00244584	0.629799	0.00767453	0.12618	0.00453486
DGF_ENCODE	6	0.515946	0.00372205	0.242828	0.00385407	0.552055	0.00530674	0.268234	0.00547881	0	0	0.540091	0.001849	0.106712	0.00101675	0.594037	0.00245948	0.133494	0.00177834	0	0	0.520607	0.00310286	0.0963885	0.00154068	0.546242	0.0044727	0.106421	0.0022156	0	0	0.636383	0.00616939	0.137992	0.00428835	0.719338	0.00637444	0.243346	0.00978242	0	0	0.617977	0.00714973	0.128987	0.00455554	0.689453	0.0079394	0.215414	0.0102415
DHS_peaks_Trynka	6	0.517102	0.00338967	0.243611	0.00381437	0.538093	0.00554795	0.260883	0.00538594	0	0	0.536842	0.00175189	0.106325	0.00100965	0.592753	0.00245758	0.134229	0.00180452	0	0	0.514353	0.00282757	0.095094	0.00147689	0.519765	0.00463504	0.10144	0.00221764	2.37e-177	0	0.64227	0.00603967	0.148436	0.00493247	0.71738	0.0066546	0.24809	0.0100539	0	0	0.628651	0.00679068	0.139963	0.00507067	0.684661	0.00804835	0.213612	0.0101884
DHS_Trynka	6	0.516174	0.00398933	0.242856	0.00383303	0.534262	0.00550333	0.260257	0.00542424	0	0	0.544318	0.00195689	0.107594	0.00103136	0.590219	0.00245156	0.132175	0.00177934	0	0	0.515253	0.00319198	0.0951454	0.0015058	0.517235	0.00464217	0.100705	0.00216508	6.21e-28	0	0.650285	0.00609568	0.143176	0.00437389	0.717088	0.0065341	0.242199	0.00973224	0	0	0.6306	0.00694042	0.133249	0.00457388	0.683958	0.00799775	0.207747	0.00987743
Enhancer_Andersson	6	0.505171	0.00123549	0.239514	0.00348759	0.584186	0.00526806	0.296151	0.00623595	0	0	0.503796	0.000477722	0.0982393	0.000814016	0.571207	0.00249579	0.128064	0.00170231	0	0	0.500544	0.000695919	0.0923565	0.00130707	0.532322	0.00467203	0.10424	0.00227148	0	0	0.518142	0.00231988	0.108389	0.00384722	0.6653	0.00682612	0.207448	0.00896417	0	0	0.51452	0.00259709	0.101996	0.00383409	0.649145	0.00812394	0.184952	0.00911589
Enhancer_Hoffman	6	0.515577	0.00265892	0.243792	0.00373477	0.578892	0.00528657	0.282191	0.00582797	0	0	0.522685	0.00132481	0.103324	0.000951232	0.589871	0.0025117	0.131524	0.00161776	0	0	0.511187	0.00216726	0.0946772	0.00145047	0.57446	0.00429571	0.113	0.00240509	0	0	0.570625	0.00481506	0.120714	0.00406294	0.701627	0.00638453	0.187112	0.00668408	0	0	0.56021	0.00548067	0.114348	0.00412115	0.680772	0.00760143	0.173173	0.00690806
FetalDHS_Trynka	6	0.513173	0.00313201	0.241924	0.00370619	0.534803	0.00557224	0.258276	0.0052508	0	0	0.531761	0.00162976	0.105245	0.000990609	0.57497	0.00255421	0.127341	0.0016149	0	0	0.515269	0.0026572	0.0954303	0.00148652	0.521776	0.00460086	0.103363	0.00236773	3.04e-245	0	0.631106	0.00588534	0.146797	0.00500152	0.694201	0.00699143	0.210772	0.00803934	0	0	0.612322	0.00659367	0.134542	0.00491713	0.663731	0.00824011	0.183878	0.00783652
GERP.NS	6	0.500485	0.00536875	0.239118	0.00451446	0.500342	0.00514204	0.240468	0.00434537	0.542837	1.25e-11	0.593954	0.00235848	0.128286	0.00156793	0.577587	0.0024361	0.128179	0.00164671	0	0.1369	0.548065	0.0045232	0.102994	0.00147163	0.539314	0.0045597	0.100775	0.00158461	2.19e-287	6.77e-186	0.662029	0.00653523	0.147504	0.00504955	0.684975	0.00663636	0.179185	0.00686567	0	0	0.641372	0.00806333	0.141146	0.00569767	0.655028	0.00826614	0.165658	0.00734177
GERP.RSsup4	6	0.501493	0.00121098	0.236727	0.00336327	0.509169	0.00518016	0.23718	0.00450722	4.319899564697e-312	0.010972	0.511982	0.000816738	0.101442	0.000919767	0.573844	0.00252114	0.129903	0.00174579	0	0	0.501684	0.000682128	0.0924154	0.00129674	0.513272	0.00453662	0.0977076	0.00161432	0	0	0.573611	0.00469992	0.129461	0.00472274	0.686212	0.00671909	0.192116	0.00730605	0	0	0.558507	0.0049743	0.120203	0.00484483	0.658174	0.00815052	0.176521	0.00780928
GTEx_eQTL_MaxCPP	6	0.5333	0.00342497	0.253189	0.0045509	0.626983	0.00526306	0.284481	0.00358382	0	0	0.520643	0.00144062	0.107681	0.0012645	0.553977	0.00244837	0.11563	0.00142435	0	0	0.510731	0.00248415	0.0956159	0.00156028	0.523583	0.00436292	0.0952585	0.00183766	0	2.94e-06	0.518861	0.00367477	0.114571	0.00466349	0.642829	0.0066424	0.155971	0.00626022	0	0	0.514522	0.00385968	0.108583	0.00470354	0.631434	0.00772143	0.146715	0.00684646
H3K27ac_Hnisz	6	0.574859	0.00450996	0.26909	0.00443316	0.572023	0.00515758	0.284896	0.00595029	1.23e-37	0	0.570375	0.00215887	0.112285	0.00103794	0.606316	0.00247943	0.135867	0.00170126	0	0	0.550376	0.00375885	0.102163	0.00164316	0.584816	0.00414907	0.113407	0.00231242	0	0	0.623101	0.00487364	0.120768	0.00302982	0.705566	0.00618857	0.211657	0.00864936	0	0	0.612081	0.00586418	0.117087	0.00335542	0.688234	0.00746324	0.187289	0.0087151
H3K27ac_PGC2	6	0.560892	0.00470316	0.263376	0.00440337	0.584826	0.0052526	0.286603	0.00586031	0	0	0.567244	0.00212399	0.112609	0.00105439	0.604925	0.0024624	0.136579	0.00171568	0	0	0.542825	0.00390576	0.10091	0.00167175	0.57342	0.00429476	0.112756	0.00240264	0	0	0.650124	0.0056504	0.133403	0.00371064	0.715265	0.00618714	0.209702	0.0081831	0	0	0.639841	0.0065296	0.129132	0.00394164	0.693646	0.00740008	0.191012	0.00830644
H3K4me1_peaks_Trynka	6	0.530203	0.00421147	0.249275	0.00409348	0.572109	0.00531957	0.279187	0.00585848	0	0	0.54805	0.002028	0.108489	0.00104934	0.607102	0.002453	0.135404	0.0017173	0	0	0.519358	0.00337923	0.0959825	0.00154219	0.543778	0.00427312	0.105019	0.00216412	0	0	0.601798	0.00610802	0.120217	0.00350685	0.712712	0.00597974	0.191896	0.00692232	0	0	0.588513	0.00720562	0.115014	0.00383375	0.68425	0.00767041	0.173158	0.00727012
H3K4me1_Trynka	6	0.546492	0.00453707	0.255213	0.0040695	0.580093	0.00531848	0.283219	0.00598347	0	0	0.573236	0.00210857	0.112844	0.00102209	0.614481	0.0024013	0.140136	0.00183187	0	0	0.542879	0.00371775	0.100438	0.00154602	0.55597	0.00437908	0.106815	0.00216006	0	0	0.628096	0.00439518	0.12166	0.00303467	0.725826	0.00575856	0.208164	0.007879	0	0	0.614977	0.00568308	0.117447	0.00328008	0.697912	0.00730062	0.188534	0.00842537
H3K4me3_peaks_Trynka	6	0.507741	0.00246077	0.239588	0.00354825	0.568324	0.0052035	0.268654	0.00531518	0	0	0.516541	0.00128508	0.101102	0.000908704	0.586003	0.00250909	0.127896	0.0015794	0	0	0.51256	0.00220724	0.0950176	0.00147633	0.568614	0.00430416	0.113829	0.00256842	0	0	0.567271	0.00493279	0.116342	0.00354238	0.703162	0.00622125	0.177605	0.00591733	0	0	0.557565	0.00557429	0.111271	0.00377268	0.678181	0.00753759	0.163152	0.00616028
H3K4me3_Trynka	6	0.52931	0.00409942	0.249099	0.00403165	0.578522	0.00520826	0.276046	0.00542887	0	0	0.550983	0.00196443	0.110014	0.00109608	0.598083	0.00249246	0.133194	0.00162644	0	0	0.531501	0.00343014	0.0988834	0.00161975	0.570969	0.00446801	0.115925	0.00262614	0	0	0.635547	0.00620349	0.134545	0.00400227	0.717843	0.00616063	0.188094	0.00673881	0	0	0.619435	0.00698001	0.127247	0.00418606	0.692779	0.00749652	0.173781	0.00688999
H3K9ac_peaks_Trynka	6	0.504919	0.00240012	0.238314	0.00356735	0.57378	0.00515035	0.27197	0.00539589	0	0	0.518086	0.00127834	0.101673	0.000923757	0.600852	0.00252208	0.131496	0.00161346	0	0	0.515051	0.00228487	0.0957448	0.00150276	0.587615	0.00425879	0.116663	0.00249978	0	0	0.559866	0.00474807	0.113258	0.00339958	0.702915	0.0059123	0.17314	0.00571073	0	0	0.541904	0.00520943	0.104552	0.00335227	0.686589	0.00707221	0.163842	0.00612923
H3K9ac_Trynka	6	0.517545	0.00383169	0.243495	0.00393698	0.582598	0.00510896	0.275406	0.00545137	0	0	0.553127	0.00198188	0.110739	0.00110741	0.611265	0.00247285	0.137106	0.00168569	0	0	0.539035	0.00363093	0.100914	0.00173623	0.593139	0.00413257	0.118329	0.00249799	0	0	0.633207	0.00598776	0.133839	0.00398807	0.722444	0.00597538	0.19163	0.00683677	0	0	0.615774	0.00715482	0.126094	0.00432895	0.701593	0.00708826	0.177928	0.0069617
Intron_UCSC	6	0.522291	0.00475576	0.244915	0.00400214	0.604381	0.00507921	0.289832	0.00578888	0	0	0.5066	0.00209692	0.0980263	0.000853504	0.564325	0.00248565	0.112316	0.00125835	0	0	0.502003	0.00394778	0.0925542	0.00141204	0.541074	0.00436928	0.102466	0.00204617	0	0	0.509017	0.00577563	0.0936218	0.00227564	0.533469	0.00691655	0.100694	0.0031458	0	0	0.507512	0.00691077	0.0929242	0.00253687	0.542667	0.00838249	0.104973	0.00409232
MAF_Adj_ASMC	6	0.511843	0.00552968	0.239384	0.00463658	0.549791	0.00555649	0.254019	0.00449071	0	0	0.570055	0.00259087	0.111361	0.000875019	0.584928	0.00249857	0.115545	0.000783946	0	0	0.519893	0.00397141	0.098636	0.0018806	0.528958	0.00446996	0.0982699	0.00196743	0	2.19e-05	0.594906	0.00672621	0.11034	0.00198015	0.605249	0.00637517	0.114373	0.00182843	1.83e-212	0	0.590668	0.00810552	0.108657	0.00225111	0.592432	0.00766298	0.111829	0.00216035
MAF_Adj_LLD_AFR	6	0.598968	0.0052646	0.329373	0.00698044	0.607505	0.00533745	0.34155	0.00753828	2.84e-219	2.69e-233	0.524858	0.0026166	0.101898	0.00100049	0.522774	0.00237481	0.104243	0.000935041	1.13e-71	0	0.50768	0.00449025	0.0926196	0.00174891	0.514588	0.004434	0.0962085	0.00170624	3.82e-206	4.921e-320	0.549746	0.00690875	0.100017	0.00265445	0.525174	0.0064224	0.102066	0.00232807	0	1.24e-69	0.547942	0.00818956	0.0984092	0.00300059	0.52414	0.00767993	0.100958	0.00255708
MAF_Adj_Predicted_Allele_Age	6	0.550521	0.00569685	0.299805	0.00660733	0.527017	0.00558776	0.277582	0.00617948	0	0	0.54637	0.00247938	0.108483	0.000858192	0.568392	0.00259994	0.111437	0.000839027	0	0	0.505666	0.00425127	0.0940901	0.00173131	0.522009	0.00431546	0.0953423	0.00188588	0	4.62e-51	0.599512	0.00691054	0.110526	0.00198383	0.607345	0.00654659	0.11372	0.00185464	8.33e-129	1.41e-230	0.59582	0.00789777	0.108649	0.00228579	0.598434	0.00806627	0.1117	0.00217378
non_synonymous	6	0.505071	0.00102573	0.237291	0.00332938	0.538633	0.00505516	0.25371	0.00354827	0	0	0.50729	0.000733507	0.0989898	0.000824592	0.517512	0.00233491	0.10446	0.00116952	0	0	0.501008	0.000732077	0.0924619	0.00131077	0.52395	0.00424725	0.0980269	0.00180504	0	0	0.552532	0.00481489	0.108503	0.00323353	0.552523	0.00698741	0.123956	0.00486174	0.974051	0	0.543704	0.0050103	0.105422	0.0034012	0.546726	0.00801697	0.120937	0.00541872
Nucleotide_Diversity_10kb	6	0.559656	0.00533712	0.270222	0.00357654	0.546026	0.00573467	0.248369	0.00474131	0	0	0.581117	0.00252205	0.113906	0.000819014	0.589575	0.0025313	0.115381	0.000786434	0	5.69e-268	0.532298	0.00450486	0.103235	0.00229102	0.509092	0.00453399	0.0953462	0.00195375	0	0	0.589037	0.00650651	0.111556	0.00193845	0.627359	0.00659052	0.116301	0.00181773	0	0	0.577908	0.00800257	0.109133	0.00230194	0.616081	0.0076942	0.11418	0.00209723
Promoter_UCSC	6	0.503766	0.00294052	0.237775	0.00357248	0.550728	0.00516819	0.25628	0.00496695	0	0	0.51428	0.00133288	0.100121	0.000853896	0.592665	0.00249772	0.124021	0.00143419	0	0	0.522385	0.00265515	0.0973651	0.00155005	0.596871	0.00406455	0.119598	0.00251025	0	0	0.542989	0.00532804	0.102777	0.00294109	0.637662	0.00661382	0.139799	0.00506245	0	0	0.539273	0.00584362	0.101339	0.00311508	0.632804	0.00722354	0.135319	0.00526827
PromoterFlanking_Hoffman	6	0.501837	0.00119531	0.237128	0.00342918	0.567198	0.00522609	0.273436	0.00552389	0	0	0.502347	0.000545468	0.0974034	0.000773124	0.576156	0.00253271	0.122256	0.00144356	0	0	0.501142	0.000957115	0.0924715	0.00132594	0.568485	0.00437111	0.110586	0.00229091	0	0	0.50707	0.00201921	0.0945374	0.00235568	0.675573	0.00635585	0.154229	0.0052499	0	0	0.506942	0.00220338	0.0940441	0.0025799	0.656922	0.00765776	0.144894	0.0056534
Recomb_Rate_10kb	6	0.614011	0.00518289	0.285277	0.00344679	0.610918	0.00527494	0.283679	0.00344597	2.38e-38	1.41e-24	0.509082	0.00244909	0.101252	0.000953686	0.522346	0.00255508	0.102355	0.0009869	0	9.15e-124	0.521424	0.00438697	0.0967417	0.00192702	0.509606	0.00445485	0.0959123	0.00194966	0	3.09e-21	0.508767	0.00675806	0.0971763	0.00254193	0.517575	0.0068611	0.0974683	0.00261723	5.88e-154	0.0114525	0.502123	0.00782475	0.0952873	0.00301924	0.521765	0.008358	0.0975706	0.00307021
Repressed_Hoffman	6	0.544413	0.00407494	0.248944	0.00329587	0.576896	0.00533715	0.275135	0.00350103	0	0	0.543609	0.00199167	0.102837	0.000747394	0.584749	0.00257282	0.114154	0.000830381	0	0	0.544279	0.00329998	0.0978283	0.00127462	0.581158	0.00423745	0.109421	0.00136169	0	0	0.589665	0.00424808	0.098877	0.00197248	0.690589	0.00654371	0.122712	0.00160753	0	0	0.582795	0.00539691	0.0986982	0.00215409	0.675865	0.00773962	0.12064	0.00183303
SuperEnhancer_Hnisz	6	0.579917	0.00456608	0.276849	0.00487798	0.561941	0.005122	0.267658	0.00542153	0	4.18e-256	0.557651	0.00205217	0.111179	0.0010779	0.601416	0.00243603	0.133276	0.0016726	0	0	0.534167	0.00360363	0.0993661	0.00165226	0.585664	0.00411133	0.113952	0.00232445	0	0	0.611077	0.00594078	0.123237	0.00354132	0.680323	0.00630197	0.178718	0.007382	0	0	0.607507	0.00689753	0.121475	0.00393507	0.670402	0.00723415	0.164428	0.00723384
synonymous	6	0.506428	0.00104191	0.237453	0.00332306	0.534012	0.00537301	0.255693	0.00397809	0	0	0.505742	0.000431002	0.0972993	0.000753415	0.544674	0.00240116	0.106776	0.00111414	0	0	0.500944	0.00055786	0.0923329	0.00129934	0.509167	0.00460028	0.0980404	0.00191839	0	0	0.539485	0.002018	0.0936266	0.00209461	0.549708	0.00626685	0.0966335	0.0026756	0	1.13e-145	0.533023	0.00224367	0.0930855	0.00228962	0.550218	0.0075269	0.0969589	0.00298977
TFBS_ENCODE	6	0.527187	0.00395532	0.248224	0.00388295	0.557802	0.00546	0.266225	0.0053837	0	0	0.544463	0.00187866	0.108132	0.00104312	0.600907	0.00245329	0.131361	0.00157936	0	0	0.529054	0.00318079	0.0984323	0.00158716	0.557151	0.00447629	0.112936	0.00259072	0	0	0.635314	0.00614097	0.137145	0.0041983	0.727259	0.00618221	0.197534	0.00686925	0	0	0.617177	0.00710967	0.12824	0.00444817	0.699952	0.00769404	0.179818	0.00701011
Transcr_Hoffman	6	0.528834	0.00465622	0.247743	0.00403157	0.544249	0.00562352	0.263029	0.00533392	0	0	0.513672	0.00211853	0.0993779	0.000870677	0.516565	0.00265892	0.103082	0.00114042	2.24e-136	0	0.515983	0.00392594	0.0950968	0.0014867	0.525046	0.00460454	0.0990049	0.00188877	0	0	0.503147	0.00587011	0.0927574	0.00234903	0.510649	0.00793045	0.0935306	0.00297035	2.03e-112	1.34e-10	0.507696	0.00702299	0.0931094	0.00269763	0.500887	0.00870841	0.0950259	0.0034152
TSS_Hoffman	6	0.503417	0.00196729	0.237728	0.00348123	0.576899	0.00525444	0.275253	0.0054985	0	0	0.513751	0.00100083	0.100886	0.00089556	0.58551	0.00251913	0.128931	0.00155581	0	0	0.514418	0.00210211	0.096	0.00152717	0.582669	0.00432555	0.119604	0.00269616	0	0	0.565306	0.00481098	0.121449	0.00430216	0.702027	0.0064035	0.180326	0.006301	0	0	0.555853	0.005198	0.115318	0.00432649	0.681433	0.00755473	0.166652	0.0063481
UTR_3_UCSC	6	0.506809	0.0014754	0.237929	0.00333006	0.531599	0.00513164	0.237956	0.00438202	0	0.876039	0.502018	0.000785413	0.0972434	0.000775238	0.581747	0.00238337	0.119016	0.0013541	0	0	0.50338	0.00149664	0.0929251	0.00135828	0.568322	0.00425291	0.109512	0.00217674	0	0	0.505133	0.00304928	0.0932444	0.00224055	0.588121	0.00681544	0.117555	0.00418874	0	0	0.504723	0.0034475	0.0927337	0.00246677	0.588574	0.00756635	0.116773	0.00483576
UTR_5_UCSC	6	0.504285	0.00120718	0.237345	0.00333396	0.502825	0.00553485	0.238339	0.00465817	6.39e-16	4.61e-08	0.50088	0.000568216	0.097015	0.000757931	0.562475	0.00245782	0.113668	0.00124961	0	0	0.501994	0.00112762	0.0926479	0.00134492	0.572733	0.00427786	0.111996	0.0023138	0	0	0.508784	0.00321232	0.0941542	0.00234489	0.598487	0.00653993	0.118818	0.00405116	0	0	0.506249	0.00330749	0.0930938	0.00245965	0.592528	0.00764655	0.115788	0.00427895
WeakEnhancer_Hoffman	6	0.503436	0.00156716	0.237841	0.00346254	0.564267	0.00526963	0.273891	0.00573844	0	0	0.508215	0.000907879	0.0990256	0.00083846	0.581277	0.00249182	0.125221	0.00154374	0	0	0.504492	0.0014733	0.0932049	0.00136408	0.561618	0.00428522	0.108644	0.00218142	0	0	0.52237	0.0033121	0.100025	0.00277946	0.667976	0.00621845	0.154127	0.00551991	0	0	0.519548	0.00361751	0.0980857	0.00295924	0.650916	0.00739468	0.149244	0.00631437
[truncated: 30 more columns]

## Sheet: Supplementary Data 23B
Score	Score type (1: missense, 2: genome-wide, 3. constraint, 4. regulatory, 5. gene-based, 6. baseline-LD)	AUROCmean_Weissbrod	AUROCstd_Weissbrod	AUPRCmean_Weissbrod	AUPRCstd_Weissbrod	AUROCmean_Weissbrod_boosted	AUROCstd_Weissbrod_boosted	AUPRCmean_Weissbrod_boosted	AUPRCstd_Weissbrod_boosted	p_AUROC_diff_Weissbrod	p_AUPRC_diff_Weissbrod	AUROCmean_GWAS	AUROCstd_GWAS	AUPRCmean_GWAS	AUPRCstd_GWAS	AUROCmean_GWAS_boosted	AUROCstd_GWAS_boosted	AUPRCmean_GWAS_boosted	AUPRCstd_GWAS_boosted	p_AUROC_diff_GWAS	p_AUPRC_diff_GWAS	AUROCmean_Farh	AUROCstd_Farh	AUPRCmean_Farh	AUPRCstd_Farh	AUROCmean_Farh_boosted	AUROCstd_Farh_boosted	AUPRCmean_Farh_boosted	AUPRCstd_Farh_boosted	p_AUROC_diff_Farh	p_AUPRC_diff_Farh	AUROCmean_Huang	AUROCstd_Huang	AUPRCmean_Huang	AUPRCstd_Huang	AUROCmean_Huang_boosted	AUROCstd_Huang_boosted	AUPRCmean_Huang_boosted	AUPRCstd_Huang_boosted	p_AUROC_diff_Huang	p_AUPRC_diff_Huang	AUROCmean_Weissbrod_no_functinformed	AUROCstd_Weissbrod_no_functinformed	AUPRCmean_Weissbrod_no_functinformed	AUPRCstd_Weissbrod_no_functinformed	AUROCmean_Weissbrod_no_functinformed_boosted	AUROCstd_Weissbrod_no_functinformed_boosted	AUPRCmean_Weissbrod_no_functinformed_boosted	AUPRCstd_Weissbrod_no_functinformed_boosted
M-CAP	1	0.503407	0.00207134	0.506104	0.00846046	0.677055	0.00853022	0.66353	0.0118512	0	0	0.50017	0.000144714	0.505426	0.0030025	0.543736	0.00326022	0.547872	0.0040524	0	0	0.5	0	0.585221	0.00436559	0.517632	0.00496891	0.595677	0.00580025	0	2.750414251962e-311	0.500233	0.000230105	0.649969	0.00642069	0.512037	0.00779844	0.65526	0.00817127	0	6.37e-55	0.501845	0.00217577	0.504763	0.00949064	0.650114	0.0106433	0.639133	0.0140438
MetaLR	1	0.548164	0.00566307	0.546512	0.00990904	0.524234	0.00924782	0.551529	0.0126469	0	1.74e-22	0.506073	0.00081207	0.510289	0.003081	0.516282	0.00331002	0.513787	0.00404083	0	1.93e-94	0.500127	0.000974908	0.586314	0.00440095	0.52531	0.00544289	0.607478	0.00597563	0	0	0.501251	0.00132788	0.650318	0.00643392	0.553506	0.00808772	0.691886	0.00896551	0	0	0.539203	0.00610512	0.54004	0.0106866	0.518995	0.011479	0.549002	0.0141037
MetaSVM	1	0.547763	0.00565029	0.54749	0.00977823	0.596858	0.00913216	0.615576	0.0125721	0	0	0.505936	0.000810753	0.51038	0.00309746	0.50264	0.00339591	0.51922	0.00422408	3.24e-162	0	0.500056	0.000970189	0.586637	0.00440482	0.533276	0.0054039	0.605785	0.00604993	0	0	0.500913	0.0012868	0.650695	0.006452	0.571156	0.00811269	0.696217	0.00908813	0	0	0.538539	0.00607934	0.541265	0.0105574	0.574694	0.0116316	0.597262	0.0146345
MPC	1	0.549409	0.00538653	0.549395	0.0100143	0.634351	0.00871053	0.645456	0.0120587	0	0	0.506124	0.000762963	0.510858	0.00308788	0.51304	0.0033714	0.528775	0.00432137	0	0	0.500073	0.000935623	0.585677	0.00440789	0.502152	0.00513409	0.587994	0.00599311	4.51e-35	2.22e-22	0.500015	0.00119445	0.650432	0.00644183	0.521858	0.00784281	0.65368	0.00900397	0	4.33e-20	0.539466	0.00594279	0.538555	0.0108275	0.611465	0.0110258	0.624462	0.0144794
MVP	1	0.512252	0.00343422	0.51643	0.00877789	0.646411	0.00858082	0.641107	0.0115071	0	0	0.500321	0.00025114	0.50581	0.00300978	0.526819	0.00332229	0.530401	0.00386267	0	0	0.5	0	0.585221	0.00436559	0.501921	0.00502142	0.585631	0.00551435	1.49e-32	0.0653971	0.500341	0.00035644	0.650068	0.00641838	0.534841	0.00790511	0.671951	0.00801935	0	0	0.511804	0.00364282	0.515773	0.0098536	0.615268	0.0107175	0.611675	0.0132933
Polyphen2_HDIV	1	0.549532	0.00538814	0.550023	0.00955461	0.553441	0.00960641	0.613542	0.0121757	2.17e-28	0	0.505989	0.000788377	0.510889	0.00308159	0.538103	0.00334308	0.508495	0.00422933	0	3.46e-45	0.50043	0.00092362	0.586908	0.00443012	0.557851	0.00525424	0.62167	0.0059051	0	0	0.500263	0.00121245	0.650398	0.00642339	0.572238	0.00785557	0.695865	0.00889248	0	0	0.539619	0.00582924	0.539615	0.0106826	0.518948	0.0113329	0.583556	0.0141067
Polyphen2_HVAR	1	0.549627	0.00539082	0.549761	0.00972599	0.552163	0.00964283	0.609627	0.012172	5.55e-13	0	0.50599	0.000788373	0.510812	0.00308103	0.540402	0.00328044	0.511306	0.00419449	0	0.0027351	0.500431	0.000923553	0.587136	0.00441874	0.555198	0.00524267	0.621692	0.00593962	0	0	0.50026	0.00121214	0.650589	0.00641789	0.566033	0.00794763	0.691491	0.00890939	0	0	0.53966	0.00583259	0.538969	0.010812	0.517078	0.0113252	0.581242	0.0141365
PrimateAI	1	0.548769	0.00546272	0.549917	0.0100774	0.673146	0.00862453	0.681503	0.0121043	0	0	0.506386	0.000791736	0.511682	0.00306648	0.524792	0.00333919	0.540741	0.00436207	0	0	0.500163	0.000938339	0.586128	0.00441727	0.506089	0.00514291	0.59374	0.0061737	1.02e-217	4.16e-179	0.500256	0.0012146	0.650579	0.00642405	0.528682	0.00812502	0.662017	0.00911127	0	7.35e-186	0.539241	0.00590363	0.542024	0.010569	0.638271	0.0108766	0.657603	0.0141995
PROVEAN_converted	1	0.547505	0.00563299	0.544516	0.0100352	0.551302	0.00950022	0.602646	0.0121183	8.74e-27	0	0.505886	0.000786667	0.510755	0.0031162	0.530199	0.0032365	0.507254	0.00415958	0	6.95e-91	0.500074	0.000971911	0.586491	0.00442522	0.543251	0.00526654	0.615414	0.00586504	0	0	0.501003	0.00130341	0.650287	0.00644655	0.551258	0.00773271	0.681311	0.00888648	0	0	0.538591	0.00604363	0.535619	0.0108018	0.521127	0.0111675	0.576476	0.0141361
REVEL	1	0.549261	0.00564405	0.551587	0.00980112	0.637133	0.0088518	0.642487	0.0122599	0	0	0.506104	0.000811788	0.511589	0.0030835	0.524576	0.00345022	0.533331	0.00414701	0	0	0.50013	0.000975088	0.586768	0.0044221	0.512409	0.00527594	0.593318	0.00602045	0	1.99e-143	0.501257	0.00132863	0.649995	0.0064443	0.513417	0.00817817	0.654779	0.00860918	1.16916e-319	6.22e-43	0.539529	0.00612099	0.541139	0.0106431	0.605299	0.0112599	0.616747	0.0142784
SIFT4G_converted	1	0.547496	0.00564226	0.542892	0.0100305	0.539611	0.00942607	0.581217	0.0124471	1.17e-101	0	0.506286	0.000812925	0.510703	0.00312098	0.512992	0.00333809	0.508061	0.00413169	0	3.77e-55	0.500191	0.000969171	0.586033	0.00444513	0.51239	0.00515845	0.593463	0.00626632	0	8.25e-169	0.500757	0.00127052	0.650611	0.00642144	0.526642	0.00797221	0.669685	0.00908625	0	0	0.539194	0.00611933	0.538263	0.0107603	0.519653	0.010974	0.561642	0.013979
CADD	2	0.692898	0.00851635	0.694461	0.0122652	0.720036	0.00844076	0.718744	0.0115342	0	7.02494690658e-312	0.546885	0.00319837	0.562057	0.00429677	0.578187	0.00338678	0.577794	0.00435894	0	0	0.52569	0.00528575	0.607415	0.00629783	0.551876	0.00507998	0.616345	0.00611992	0	3.37e-183	0.513787	0.00804216	0.657518	0.00880597	0.5505	0.00788852	0.672182	0.00877941	0	1.73e-231	0.655104	0.0105765	0.666817	0.0138051	0.688866	0.0102658	0.688729	0.0139139
EigenALL	2	0.605464	0.00912096	0.622737	0.0120984	0.69063	0.00830541	0.705014	0.0113547	0	0	0.524547	0.00341451	0.538637	0.00423971	0.585132	0.00330207	0.579304	0.00437788	0	0	0.502849	0.00513878	0.586647	0.0060038	0.539797	0.00517824	0.611326	0.00624695	0	0	0.524035	0.00789853	0.66408	0.00854975	0.519123	0.00800621	0.659313	0.00893738	1.67e-41	5.13e-33	0.58895	0.010557	0.602435	0.013665	0.666124	0.0101644	0.680226	0.0137487
EigenPCALL	2	0.631362	0.00900134	0.639426	0.0123043	0.718218	0.00806275	0.730922	0.0110865	0	0	0.534175	0.00338003	0.545706	0.00424983	0.585925	0.00322437	0.58374	0.00432408	0	0	0.508351	0.00521661	0.595992	0.00619057	0.552344	0.00520854	0.624697	0.00631122	0	0	0.517876	0.00816282	0.659519	0.0086567	0.520826	0.00817113	0.661548	0.00885105	1.15e-15	2.41e-07	0.616147	0.0105157	0.621667	0.0138853	0.693129	0.00979552	0.708374	0.0133936
NCBoost	2	0.528792	0.00777521	0.579776	0.0103254	0.707216	0.00801448	0.706913	0.0110188	0	0	0.517287	0.00290264	0.537221	0.00399649	0.586284	0.00340743	0.580522	0.00444818	0	0	0.517977	0.00457711	0.602105	0.00560792	0.537893	0.00521445	0.61227	0.00636451	0	2.94e-237	0.535233	0.00715906	0.676018	0.00805981	0.508661	0.00785434	0.660701	0.00867062	0	2.39e-266	0.524972	0.00993437	0.570712	0.0123992	0.67897	0.0103664	0.680269	0.0134041
ncER	2	0.610197	0.00932821	0.62832	0.0119109	0.687848	0.00869246	0.663759	0.0123642	0	0	0.540431	0.00324728	0.549092	0.00429985	0.561804	0.00328772	0.564795	0.00433662	0	0	0.522123	0.00515626	0.599159	0.00610574	0.527926	0.00512594	0.602472	0.00630444	3.16e-122	8.8e-32	0.510485	0.00761039	0.651897	0.00866829	0.528074	0.00787759	0.661661	0.00872593	0	4.25e-121	0.599027	0.0108787	0.611512	0.0138554	0.664772	0.0106373	0.642987	0.0144122
ReMM	2	0.679626	0.00855382	0.681718	0.012205	0.732208	0.00796129	0.706051	0.0120427	0	8.5e-305	0.540126	0.00324369	0.554668	0.00438945	0.592881	0.00328466	0.585414	0.00434425	0	0	0.517376	0.0052313	0.603812	0.00635798	0.547604	0.0051006	0.613584	0.00626814	0	4.59e-206	0.51007	0.00785666	0.657535	0.00858632	0.500604	0.00801159	0.653099	0.00865882	2.26e-134	1.08e-29	0.648419	0.0104477	0.655918	0.01423	0.700294	0.0100049	0.681539	0.0138994
CCR_Havrilla	3	0.539449	0.0051478	0.531243	0.00969763	0.626688	0.00937052	0.566516	0.0115495	0	0	0.505822	0.000784355	0.509201	0.00307073	0.547359	0.00320522	0.540426	0.00402022	0	0	0.500109	0.00104385	0.585411	0.00441757	0.521266	0.00497207	0.595943	0.00602122	0	4.49e-302	0.501934	0.00142026	0.650205	0.0064513	0.534445	0.0079024	0.664715	0.00833131	0	7.42e-292	0.528406	0.00541998	0.522533	0.0104835	0.606544	0.0108124	0.559236	0.0129223
CDTS_gnomAD	3	0.563301	0.00933751	0.562916	0.0124198	0.679867	0.00904456	0.642988	0.0129431	0	0	0.542724	0.00325128	0.540895	0.00427209	0.587592	0.00326937	0.572765	0.00437352	0	0	0.53343	0.00523169	0.608385	0.00611333	0.5514	0.00521525	0.617693	0.00628853	0	3.29e-196	0.525565	0.00749023	0.664966	0.00851418	0.532379	0.00781762	0.674473	0.00865121	1.52e-80	2.46e-118	0.561823	0.0101819	0.553355	0.0131646	0.668529	0.0103006	0.634552	0.014071
CTCF_DEEPSEA_MAX_ALL	4	0.597405	0.00948216	0.566268	0.0121998	0.630637	0.00890083	0.603811	0.0125228	0	0	0.525921	0.00332955	0.525248	0.00419855	0.554565	0.00322191	0.54859	0.00430557	0	0	0.515086	0.00516138	0.592853	0.00612205	0.52755	0.00515316	0.601201	0.00623122	0	1.45e-165	0.504843	0.00786449	0.652997	0.00867333	0.500652	0.00782162	0.655652	0.00877776	7.66e-32	1.34e-11	0.593947	0.0107501	0.561777	0.0136913	0.624553	0.0103787	0.59939	0.0139498
DNA_DIS	4	0.500263	0.000263243	0.500009	0.00827122	0.670519	0.00871885	0.650562	0.0119848	0	0	0.500096	0.000113927	0.505212	0.00300497	0.565196	0.00321722	0.561341	0.00423648	0	0	0.500258	0.000153505	0.585368	0.0043613	0.540098	0.00523029	0.610113	0.00619672	0	0	0.500004	0.000187559	0.650004	0.00642293	0.52396	0.00784171	0.662829	0.00866289	0	1.65e-234	0.500351	0.000356516	0.499986	0.00928923	0.6568	0.00990665	0.640662	0.0139306
DNase_DEEPSEA_MAX_ALL	4	0.682712	0.00868678	0.65755	0.0127118	0.720031	0.00809117	0.696633	0.0121553	0	0	0.564772	0.00342098	0.555668	0.00432452	0.579332	0.0033083	0.571766	0.00439206	0	0	0.531454	0.00519316	0.604167	0.00628988	0.544277	0.0050689	0.616215	0.00625291	0	3.8e-286	0.500817	0.00813088	0.650402	0.00888008	0.505914	0.00797078	0.653088	0.0087594	2.01e-43	1.28e-11	0.669622	0.00991871	0.647977	0.0141829	0.694094	0.0094693	0.680471	0.0139059
H3K27ac_DEEPSEA_MAX_ALL	4	0.672805	0.00860799	0.642021	0.0126388	0.711788	0.008318	0.677404	0.0125191	0	0	0.568141	0.00329978	0.556615	0.00427559	0.581174	0.00320236	0.571746	0.00432848	0	0	0.529945	0.00518526	0.602613	0.00627258	0.551922	0.00525159	0.618571	0.00636515	0	0	0.51644	0.00799534	0.657265	0.00881887	0.523588	0.0080543	0.66195	0.00874986	1.2e-80	1e-31	0.660392	0.00992358	0.630277	0.0139016	0.689801	0.0093282	0.663305	0.0136388
H3K4me1_DEEPSEA_MAX_ALL	4	0.672965	0.0086195	0.656404	0.0124445	0.713422	0.0082508	0.691272	0.0119974	0	0	0.566794	0.00331485	0.558285	0.00430467	0.581202	0.00322792	0.574045	0.00438769	0	0	0.529347	0.0051763	0.606537	0.00623034	0.549187	0.00518672	0.618968	0.00631413	0	2.56e-299	0.509578	0.00802063	0.655876	0.00882404	0.519075	0.0080256	0.65963	0.0087135	1.38e-132	2.98e-21	0.660691	0.00985119	0.647112	0.0137919	0.689307	0.00936666	0.674893	0.0136696
H3K4me2_DEEPSEA_MAX_ALL	4	0.664466	0.00882666	0.639338	0.0127306	0.71194	0.008284	0.686253	0.0125964	0	0	0.560462	0.00331253	0.551272	0.0042996	0.57628	0.00322686	0.567803	0.00436095	0	0	0.532451	0.00521817	0.605643	0.00625254	0.551447	0.00523104	0.619452	0.00633361	0	0	0.507651	0.00813769	0.650549	0.00885274	0.516709	0.00805171	0.656767	0.00869975	1.96e-120	2.49e-53	0.64928	0.00994224	0.625913	0.0141307	0.686137	0.00949537	0.669794	0.0136358
H3K4me3_DEEPSEA_MAX_ALL	4	0.654277	0.00875058	0.624495	0.0125665	0.695464	0.00840122	0.664	0.0124904	0	0	0.55278	0.00331078	0.546629	0.0042478	0.567158	0.00320627	0.56364	0.00432172	0	0	0.52446	0.00527436	0.600525	0.00621975	0.545285	0.00512881	0.614636	0.00629321	0	0	0.503954	0.00808398	0.651518	0.00880587	0.520888	0.00827174	0.658097	0.00878391	1.393285e-318	6.98e-59	0.636765	0.00993571	0.609978	0.0137903	0.669529	0.00958555	0.650437	0.0136161
H3K9ac_DEEPSEA_MAX_ALL	4	0.665978	0.00880314	0.634769	0.0126735	0.697019	0.00845959	0.664299	0.0123596	0	0	0.563525	0.00327842	0.551908	0.00426902	0.574514	0.00320019	0.568148	0.00434046	0	0	0.525243	0.00519503	0.600891	0.00622998	0.54271	0.0051715	0.613619	0.0063323	0	0	0.505254	0.00802617	0.651335	0.00877792	0.512213	0.00805203	0.654947	0.00878349	1.21e-76	8.97e-20	0.652439	0.00981826	0.621269	0.013895	0.675032	0.00953396	0.655317	0.0135697
RNA_DIS	4	0.500263	0.000263243	0.500009	0.00827122	0.582942	0.00911903	0.570168	0.0112115	0	0	0.500071	7.92e-05	0.50518	0.00300124	0.539671	0.00304709	0.53655	0.00391028	0	0	0.500258	0.000153505	0.585252	0.00436766	0.526561	0.00494897	0.601867	0.00568439	0	0	0.50026	0.000185942	0.650088	0.00642392	0.512497	0.00760539	0.662773	0.00827495	0	4.47e-241	0.500351	0.000356516	0.499986	0.00928923	0.583158	0.0105783	0.571028	0.0132194
EDS_cont	5	0.543348	0.00936788	0.540408	0.0118699	0.582878	0.00911686	0.574005	0.0124548	0	0	0.528996	0.00329847	0.528383	0.00403304	0.539355	0.00326526	0.53619	0.00429444	0	5.98e-276	0.524836	0.00517958	0.602383	0.00610941	0.514165	0.00523723	0.596799	0.00618579	7.1268884997e-314	1.52e-83	0.502844	0.00790143	0.656226	0.008658	0.505424	0.00778677	0.667836	0.00895697	2.79e-13	8.03e-159	0.545109	0.0109114	0.54669	0.0133419	0.571319	0.0104591	0.559437	0.0141661
Greene_thyroid	5	0.546821	0.00941687	0.544618	0.0121992	0.614334	0.00902195	0.584265	0.012139	0	0	0.529158	0.00333376	0.527498	0.0041363	0.561426	0.00321538	0.553977	0.00435257	0	0	0.527537	0.00530802	0.606146	0.00630604	0.545258	0.00536035	0.61264	0.00642759	0	1.57e-102	0.528982	0.00775132	0.678243	0.00871003	0.541926	0.00771499	0.677113	0.00876055	8.87e-233	0.00388082	0.548376	0.0105576	0.543717	0.0135039	0.616369	0.0103593	0.589306	0.0140839
inweb_closeness_centrality	5	0.553019	0.00930112	0.543939	0.0118547	0.605175	0.00941974	0.585651	0.0125262	0	0	0.531283	0.00333079	0.530659	0.0042613	0.551646	0.00341288	0.543783	0.00430818	0	0	0.527213	0.00516783	0.604831	0.00620406	0.543947	0.00529249	0.611253	0.00616638	0	9.55e-106	0.524709	0.00768269	0.676288	0.00870175	0.511638	0.00781613	0.671345	0.008899	1.53e-235	7.02e-35	0.554676	0.0103962	0.542051	0.0132952	0.596668	0.0105775	0.582628	0.0141852
LIMBR	5	0.507682	0.00645933	0.507048	0.00907195	0.621888	0.00915223	0.587859	0.00940355	0	0	0.501096	0.00108175	0.505453	0.00311009	0.548549	0.00324576	0.540532	0.00399545	0	0	0.501274	0.001572	0.585507	0.00449041	0.517447	0.00521127	0.600832	0.0060573	0	0	0.500346	0.00217089	0.650778	0.00650798	0.504755	0.00789612	0.65276	0.00892934	8.44e-61	1.61e-08	0.51592	0.00682479	0.510321	0.010309	0.612584	0.0106753	0.578432	0.0112326
pLI	5	0.531324	0.00930965	0.526212	0.0116581	0.606502	0.00928773	0.56364	0.0119836	0	0	0.510684	0.00330776	0.516544	0.00400749	0.540789	0.00338749	0.525479	0.00421533	0	0	0.50536	0.00515888	0.588932	0.00590751	0.512324	0.00525616	0.585258	0.00607912	1.12e-162	6.35e-41	0.5324	0.00766094	0.678501	0.00803887	0.518617	0.00836922	0.659498	0.00920512	3.06e-242	0	0.522574	0.0107965	0.512611	0.0131236	0.59977	0.0107571	0.556452	0.0136244
SkinSunExposed_closeness_centrality	5	0.515456	0.00734853	0.503092	0.0100909	0.554693	0.00963784	0.534903	0.0122905	0	0	0.511892	0.00246395	0.51341	0.00360526	0.533919	0.00344712	0.529093	0.00431709	0	0	0.51297	0.00390832	0.594095	0.00540219	0.522366	0.00513265	0.605485	0.00608489	3.1666863e-316	7.67e-299	0.507736	0.00592844	0.651137	0.00753706	0.50759	0.00830954	0.649981	0.00891224	0.651572	0.0017594	0.525409	0.00879511	0.505733	0.0111961	0.557771	0.0105821	0.539171	0.0135956
Testis_closeness_centrality	5	0.555482	0.00909976	0.564265	0.0116662	0.610864	0.00892316	0.580726	0.0119814	0	9.03e-174	0.532896	0.00334009	0.534052	0.00421498	0.554555	0.00321264	0.549535	0.00428175	0	0	0.534139	0.00521489	0.611478	0.00618163	0.53588	0.00528624	0.607145	0.0062179	1.84e-13	5e-52	0.513589	0.00783555	0.657376	0.00832097	0.528128	0.00787347	0.670765	0.00898974	6.15e-271	1.31e-205	0.558056	0.0103229	0.570687	0.0133099	0.608059	0.0106306	0.576778	0.0138899
Backgrd_Selection_Stat	6	0.594932	0.00923271	0.572613	0.0124385	0.597281	0.00915884	0.561326	0.0122002	1.29e-08	8.1e-85	0.557708	0.00329735	0.549092	0.0043474	0.554301	0.00325008	0.543557	0.00433419	3.57e-106	2.7e-150	0.554768	0.00511289	0.62248	0.00625578	0.5605	0.00506119	0.62614	0.00609463	7.66e-122	1.77e-38	0.569216	0.00751794	0.70511	0.00826314	0.595551	0.00762538	0.710061	0.00846943	0	2.26e-38	0.589267	0.011003	0.567502	0.0144048	0.592069	0.011067	0.557776	0.0141071
BivFlnk	6	0.541346	0.00465711	0.529529	0.009075	0.692339	0.00856337	0.657796	0.0126327	0	0	0.507209	0.00113871	0.509479	0.0031079	0.574702	0.00325531	0.568733	0.00440459	0	0	0.503334	0.001553	0.587012	0.0044664	0.542084	0.00520104	0.611405	0.00622793	0	0	0.501997	0.00232618	0.650778	0.006481	0.509847	0.00800865	0.651243	0.0087821	1.77e-161	0.177785	0.534024	0.00516222	0.524116	0.0104081	0.669735	0.0098972	0.641689	0.0138404
BLUEPRINT_DNA_methylation_MaxCPP	6	0.544501	0.00687818	0.55967	0.0100884	0.639191	0.00906288	0.642358	0.0118079	0	0	0.535155	0.00271149	0.536848	0.00396482	0.533362	0.00335855	0.547782	0.00451105	7.24e-38	0	0.532775	0.00436588	0.598907	0.00576447	0.543806	0.00520768	0.605589	0.00626488	0	9.17e-119	0.52955	0.00659087	0.656444	0.00793087	0.614294	0.00764393	0.712157	0.00878659	0	0	0.544528	0.00781838	0.562788	0.0118917	0.633132	0.0104481	0.635321	0.0134787
BLUEPRINT_H3K27acQTL_MaxCPP	6	0.542176	0.00593799	0.553674	0.00961886	0.63918	0.00887555	0.643424	0.011704	0	0	0.523284	0.00227476	0.527674	0.00369206	0.530868	0.00335419	0.545188	0.0045313	0	0	0.538457	0.00406229	0.603989	0.005547	0.547211	0.00510478	0.609025	0.00618986	5.14e-281	2.9e-75	0.55317	0.00630256	0.667511	0.00786492	0.617103	0.00757605	0.715191	0.00865142	0	0	0.537706	0.00619479	0.546696	0.0109336	0.633167	0.0104057	0.6388	0.0136768
BLUEPRINT_H3K4me1QTL_MaxCPP	6	0.526891	0.0051031	0.54048	0.00896357	0.628169	0.00908409	0.639432	0.0119635	0	0	0.516	0.0020801	0.521626	0.00355317	0.52898	0.00329871	0.543418	0.00445	0	0	0.534172	0.00408482	0.601096	0.005518	0.544819	0.00509221	0.607244	0.00617989	0	9.48e-108	0.553299	0.00628264	0.664651	0.00784888	0.610311	0.00756178	0.711509	0.00878132	0	0	0.529727	0.00552007	0.536627	0.0103342	0.619671	0.0105536	0.632007	0.0137766
Coding_UCSC	6	0.521212	0.00714333	0.511532	0.00931567	0.605216	0.00925825	0.568961	0.0124306	0	0	0.503375	0.00146807	0.506918	0.0030901	0.549085	0.0032897	0.539959	0.00423286	0	0	0.505501	0.00210818	0.587627	0.00445482	0.519431	0.00529159	0.591952	0.00633691	0	6.27e-65	0.509934	0.00313176	0.653792	0.00648812	0.511186	0.00800115	0.654977	0.00866083	4.27e-06	0.000546076	0.517273	0.00831007	0.509408	0.0103189	0.597055	0.0108608	0.568607	0.0138492
Conserved_LindbladToh	6	0.621341	0.00682901	0.586443	0.00998098	0.669203	0.00857879	0.6306	0.0126234	0	0	0.518428	0.00155513	0.516577	0.00318827	0.571991	0.00336768	0.567635	0.00434409	0	0	0.501975	0.00196515	0.586238	0.00450269	0.526901	0.00516857	0.599405	0.00625822	0	0	0.50341	0.00311845	0.6514	0.00652703	0.508821	0.0077619	0.653364	0.00841416	1.39e-84	6.36e-09	0.596825	0.00812538	0.567908	0.0111102	0.654848	0.0105372	0.620745	0.0142619
Conserved_Mammal_phastCons46way	6	0.620795	0.00677135	0.58879	0.00999742	0.666686	0.00885713	0.632319	0.012799	0	0	0.517506	0.00150851	0.516217	0.00314465	0.560213	0.00334819	0.562395	0.00433212	0	0	0.50137	0.00180545	0.585934	0.00446588	0.521489	0.00508261	0.597613	0.00626758	0	0	0.501737	0.00280108	0.650677	0.00654331	0.505282	0.00802327	0.650501	0.00858161	3.67e-38	0.606024	0.594127	0.00784014	0.567828	0.0111507	0.651168	0.0106673	0.6225	0.0144431
Conserved_Primate_phastCons46way	6	0.601214	0.00658149	0.572725	0.0100431	0.691072	0.00870985	0.642024	0.0130259	0	0	0.515382	0.00137251	0.514756	0.00311335	0.576464	0.00324711	0.568639	0.00436497	0	0	0.500519	0.00174554	0.585508	0.00448423	0.532839	0.00513208	0.602556	0.00622931	0	0	0.502519	0.0029007	0.650998	0.00649083	0.51339	0.00787866	0.655771	0.00856262	1.18e-266	7.89e-43	0.580813	0.00719891	0.557303	0.0109931	0.673106	0.0102774	0.633407	0.0142661
Conserved_Vertebrate_phastCons46way	6	0.620388	0.0069993	0.587145	0.0100526	0.663174	0.00888283	0.645158	0.0126936	0	0	0.516565	0.00154738	0.51531	0.0031551	0.546451	0.00340804	0.55353	0.00436348	0	0	0.50029	0.00197343	0.585394	0.00447744	0.513884	0.00509776	0.592884	0.0061783	0	5.17e-173	0.503209	0.0029854	0.651305	0.00654706	0.504235	0.00800874	0.65104	0.00870242	0.000151302	0.442098	0.591219	0.00795603	0.564316	0.0111657	0.645756	0.0107972	0.629582	0.0146658
CpG_Content_50kb	6	0.566609	0.00937959	0.548744	0.0120936	0.592483	0.00922628	0.561772	0.0121398	0	2.14e-112	0.541173	0.00318046	0.539367	0.00421123	0.539475	0.00315638	0.536641	0.00428261	5.42e-32	1.65e-44	0.526045	0.00511551	0.599182	0.00614646	0.533115	0.00512512	0.604947	0.00611914	1.78e-171	8.7e-89	0.52131	0.00774307	0.663358	0.0088961	0.520164	0.00806103	0.653685	0.00898104	0.00120908	1.14e-113	0.571286	0.0108537	0.552516	0.0136919	0.589264	0.0104663	0.564821	0.0138844
CTCF_Hoffman	6	0.50325	0.00336533	0.501882	0.00848304	0.636895	0.00906001	0.581244	0.0122991	0	0	0.503	0.00102266	0.506789	0.0030498	0.551844	0.00325994	0.541606	0.00420551	0	0	0.500476	0.0015538	0.585486	0.00440441	0.539523	0.00530264	0.608073	0.00615447	0	0	0.502093	0.00226167	0.650813	0.00651525	0.522107	0.00828303	0.658255	0.00912553	0	1.52e-88	0.502962	0.00375203	0.501738	0.00948073	0.624554	0.0110487	0.574487	0.0143741
DGF_ENCODE	6	0.629318	0.00754263	0.587638	0.0100711	0.713564	0.00811196	0.710551	0.011169	0	0	0.532874	0.00245472	0.524032	0.00334935	0.576822	0.00326988	0.570287	0.00439468	0	0	0.520203	0.00380088	0.595743	0.00488421	0.552397	0.00514091	0.623557	0.00631867	0	0	0.500978	0.00578821	0.650363	0.00689716	0.51955	0.00791889	0.662421	0.00871831	0	3.84e-203	0.613044	0.00858129	0.575377	0.0113453	0.687139	0.00982345	0.688199	0.0132516
DHS_peaks_Trynka	6	0.638232	0.0073665	0.59995	0.0100566	0.708006	0.00830583	0.713793	0.0112312	0	0	0.529523	0.00217995	0.522318	0.00329181	0.574785	0.00333811	0.57153	0.00443554	0	0	0.51436	0.00322278	0.592687	0.00471936	0.540433	0.00510342	0.619585	0.00623633	0	0	0.5033	0.0050696	0.65154	0.00674462	0.51532	0.00781929	0.657949	0.00864839	3.97e-265	1.6e-70	0.629221	0.00812806	0.593265	0.0113298	0.682563	0.00972695	0.686812	0.0132381
DHS_Trynka	6	0.64505	0.00770232	0.59926	0.0100451	0.707784	0.00844947	0.70964	0.0117321	0	0	0.536637	0.00251024	0.526107	0.00333907	0.572748	0.00331832	0.567993	0.00433219	0	0	0.5191	0.00373815	0.595094	0.00480865	0.538792	0.00513551	0.617953	0.00629422	0	0	0.501531	0.00596941	0.650718	0.00693914	0.511132	0.00787781	0.655773	0.00868749	5.11e-170	1.14e-44	0.628941	0.00882391	0.58696	0.0114606	0.683537	0.00969026	0.683634	0.0137784
Enhancer_Andersson	6	0.518893	0.00235754	0.517747	0.00829302	0.662382	0.00870807	0.680258	0.011543	0	0	0.502952	0.000588014	0.507046	0.00302567	0.553784	0.00335107	0.556505	0.00436509	0	0	0.504418	0.00107337	0.587885	0.00439843	0.542481	0.0052295	0.625863	0.00624511	0	0	0.502266	0.00168831	0.651143	0.00647301	0.535305	0.00817866	0.671975	0.00889641	0	0	0.514872	0.00265456	0.513018	0.00957891	0.645414	0.010413	0.65817	0.0140957
Enhancer_Hoffman	6	0.568982	0.00561154	0.550341	0.00957461	0.690666	0.00821779	0.667643	0.0125452	0	0	0.516482	0.00161931	0.514884	0.00312285	0.568201	0.00316821	0.564274	0.00422656	0	0	0.512383	0.0027237	0.591878	0.00463141	0.554193	0.0053083	0.622453	0.00644377	0	0	0.502394	0.00390232	0.651129	0.00657055	0.537565	0.00796093	0.670608	0.00864419	0	0	0.561125	0.00609546	0.544376	0.0104989	0.674869	0.00978974	0.659793	0.014079
FetalDHS_Trynka	6	0.624648	0.00704593	0.59073	0.00995643	0.684452	0.00889669	0.687735	0.0123752	0	0	0.525146	0.00207025	0.519881	0.00328394	0.558947	0.00329237	0.559718	0.00434239	0	0	0.512564	0.00295129	0.591784	0.0047055	0.528566	0.00505645	0.611004	0.00624582	0	0	0.501109	0.00466295	0.650529	0.00671012	0.509905	0.00788601	0.654389	0.00869023	8.39e-167	6.76e-28	0.609703	0.0077716	0.578647	0.0111691	0.662403	0.00981193	0.663736	0.0141008
GERP.NS	6	0.658331	0.00870786	0.618004	0.0125867	0.681387	0.0086361	0.661007	0.0123881	0	0	0.577198	0.00336075	0.566904	0.00435922	0.560704	0.0033052	0.564208	0.00436848	0	1.6e-41	0.529861	0.00520375	0.600453	0.00626458	0.521288	0.00511284	0.598878	0.00626632	3.21e-230	2.18e-08	0.504671	0.0078345	0.651944	0.00867728	0.506795	0.00788971	0.656926	0.00862609	1.83e-09	1.65e-36	0.642756	0.0105083	0.612227	0.0140876	0.659767	0.0107061	0.644297	0.0141779
GERP.RSsup4	6	0.570195	0.00524837	0.55418	0.00937015	0.68347	0.00863137	0.67441	0.0125051	0	0	0.510988	0.00101269	0.512703	0.003065	0.556886	0.00322603	0.565755	0.0043218	0	0	0.500732	0.00110891	0.585621	0.00438369	0.519251	0.0050873	0.598809	0.00624062	0	0	0.501589	0.00184581	0.650585	0.00648185	0.505103	0.00785786	0.652239	0.00864476	2.89e-41	1.4e-06	0.555143	0.00582287	0.541967	0.0104143	0.662619	0.0106626	0.654662	0.0146231
GTEx_eQTL_MaxCPP	6	0.518454	0.00444556	0.529717	0.00879262	0.621281	0.00913132	0.605327	0.0121896	0	0	0.515818	0.00182779	0.521345	0.00338534	0.534506	0.00335015	0.538948	0.00433515	0	0	0.522772	0.00327219	0.599025	0.00506555	0.546527	0.00516551	0.610178	0.00612318	0	5.56e-300	0.51956	0.00483758	0.659421	0.00741103	0.610272	0.00761599	0.709159	0.00865781	0	0	0.512927	0.00463214	0.522526	0.00997462	0.611905	0.0109485	0.594242	0.0144123
H3K27ac_Hnisz	6	0.614835	0.00715535	0.567022	0.00941433	0.696925	0.0083789	0.688443	0.0115239	0	0	0.550786	0.00280645	0.53274	0.00336817	0.578387	0.00317331	0.567355	0.00422758	0	0	0.544486	0.00423054	0.608001	0.00498143	0.558189	0.0053474	0.626928	0.00631131	0	0	0.527691	0.00666678	0.662977	0.00702458	0.531367	0.00780576	0.670697	0.00869741	7.41e-29	5.77e-95	0.608096	0.00854943	0.562825	0.0108529	0.685219	0.00974072	0.672978	0.0138873
H3K27ac_PGC2	6	0.638307	0.0075889	0.586241	0.00962888	0.704011	0.00847253	0.685668	0.0123581	0	0	0.54871	0.00291597	0.532221	0.00345324	0.577484	0.00324347	0.567604	0.00429379	0	0	0.543187	0.00463896	0.607661	0.00503528	0.559474	0.00529898	0.624354	0.00635386	0	0	0.522677	0.00683127	0.66066	0.00700477	0.53754	0.00789738	0.668159	0.00873432	4.54e-306	5.49e-90	0.632802	0.00870858	0.582701	0.0107924	0.688156	0.00937562	0.671634	0.0134773
H3K4me1_peaks_Trynka	6	0.5943	0.00769548	0.558956	0.00990212	0.702201	0.00828172	0.673491	0.0122992	0	0	0.539442	0.00256465	0.527682	0.00340696	0.581999	0.00324532	0.570404	0.00441957	0	0	0.527755	0.004136	0.599784	0.00492848	0.556762	0.0051836	0.623311	0.0063816	0	0	0.51309	0.0059803	0.656158	0.00685251	0.527089	0.00793116	0.664334	0.00866077	9.05e-302	2.63e-107	0.585989	0.00865662	0.553465	0.0112306	0.676954	0.00956758	0.654706	0.0141991
H3K4me1_Trynka	6	0.625207	0.00710406	0.573363	0.00947177	0.717735	0.00786113	0.695225	0.0117413	0	0	0.557067	0.00284845	0.536322	0.00344168	0.587234	0.00323294	0.575403	0.00440301	0	0	0.540373	0.00423458	0.605822	0.00486804	0.562041	0.00527357	0.62877	0.00644453	0	0	0.518817	0.00672516	0.658736	0.00697247	0.535477	0.00786311	0.670642	0.00864393	0	2.13e-199	0.619939	0.00801313	0.570235	0.0102796	0.696374	0.00945674	0.67728	0.0138303
H3K4me3_peaks_Trynka	6	0.567734	0.00575915	0.548098	0.00954611	0.690844	0.00847724	0.658485	0.0126278	0	0	0.512522	0.00165582	0.512364	0.00316656	0.568189	0.00328949	0.561558	0.00438422	0	0	0.505459	0.0025961	0.588033	0.00464702	0.55045	0.00527507	0.616019	0.00627269	0	0	0.504805	0.00384286	0.652018	0.00654143	0.531796	0.00801868	0.660304	0.00875524	0	7.72e-112	0.556042	0.00667372	0.538572	0.0107448	0.671796	0.00983542	0.646532	0.0139521
H3K4me3_Trynka	6	0.630845	0.00773711	0.586814	0.010371	0.70623	0.00843093	0.672542	0.0126154	0	0	0.539879	0.00260453	0.52828	0.00338456	0.576138	0.00329937	0.567882	0.00433525	0	0	0.522998	0.00402519	0.597188	0.00487811	0.554912	0.0051481	0.619195	0.00626336	0	0	0.512772	0.0058642	0.656031	0.00677177	0.536168	0.00800675	0.663967	0.00883145	0	1.61e-100	0.611716	0.0088447	0.572239	0.0112086	0.685894	0.00927847	0.658054	0.0135365
H3K9ac_peaks_Trynka	6	0.555407	0.00575581	0.537866	0.00952316	0.691697	0.00855288	0.654463	0.0125274	0	0	0.513893	0.00159139	0.513269	0.00315082	0.57699	0.00334658	0.565203	0.00443658	0	0	0.50424	0.0024499	0.587395	0.00456035	0.551367	0.00528537	0.616526	0.0063618	0	0	0.500121	0.00367183	0.649971	0.00657837	0.537698	0.00783305	0.663972	0.00862545	0	2.31e-265	0.542117	0.00635787	0.528162	0.0104586	0.678423	0.00955259	0.649732	0.0138764
H3K9ac_Trynka	6	0.626887	0.00781266	0.583874	0.009986	0.711825	0.00832983	0.679522	0.0125132	0	0	0.539881	0.00246852	0.528224	0.00339117	0.584376	0.00323748	0.5726	0.00439256	0	0	0.517509	0.00407406	0.594238	0.00483202	0.561315	0.00524089	0.622418	0.00631247	0	0	0.507481	0.00559977	0.653497	0.006787	0.536584	0.0080125	0.662471	0.00877981	0	5.14e-125	0.613664	0.00834618	0.57449	0.0110431	0.695387	0.00931479	0.667625	0.0135431
Intron_UCSC	6	0.511745	0.0078431	0.50563	0.00910257	0.532856	0.00916168	0.522742	0.0118812	0	1.18e-220	0.502292	0.00297612	0.50629	0.00339372	0.544693	0.00342229	0.533855	0.00431433	0	0	0.515033	0.00465529	0.592721	0.00493804	0.546963	0.00527052	0.618818	0.00647145	0	0	0.523282	0.00715494	0.660927	0.00716874	0.577994	0.00783302	0.700543	0.00882245	0	0	0.509421	0.00952899	0.504479	0.0103307	0.543044	0.0111947	0.533608	0.0139319
MAF_Adj_ASMC	6	0.576867	0.00891704	0.553153	0.00973283	0.592214	0.00901126	0.572979	0.00955571	5.8e-241	2.38536194e-315	0.54311	0.00336259	0.533024	0.0040578	0.558063	0.00329667	0.547835	0.00390159	0	0	0.508362	0.00530005	0.592531	0.00625737	0.53198	0.00520737	0.601639	0.00630587	0	1.23e-185	0.518739	0.00826341	0.658159	0.00923042	0.517912	0.00774366	0.652363	0.00898251	0.0209526	7.58e-44	0.56953	0.0107896	0.546954	0.0113806	0.587254	0.0106249	0.568676	0.011026
MAF_Adj_LLD_AFR	6	0.537666	0.00913402	0.519353	0.0107163	0.524416	0.00951142	0.532568	0.0106605	1.14e-179	9.57e-143	0.515666	0.00328267	0.513655	0.00421515	0.513195	0.00328394	0.515442	0.004105	1.61e-59	2.29e-21	0.526915	0.00531199	0.607509	0.0064156	0.533402	0.00511948	0.621103	0.00645075	4.06e-144	0	0.584195	0.00759937	0.718784	0.00850204	0.595868	0.00745918	0.735378	0.00823138	1.42e-206	1.36e-299	0.543877	0.0110803	0.521232	0.0123962	0.525724	0.0111247	0.532441	0.0122208
MAF_Adj_Predicted_Allele_Age	6	0.575051	0.0093364	0.547874	0.00995195	0.584214	0.00877318	0.561817	0.00985356	5.08e-101	5.18e-177	0.524129	0.00340749	0.521777	0.00406158	0.545228	0.00342051	0.534049	0.00418124	0	0	0.531495	0.00525764	0.615025	0.00645809	0.503152	0.00524725	0.596408	0.00639171	0	0	0.55515	0.00813401	0.710719	0.00856252	0.534884	0.00808198	0.696294	0.00875664	0	4.95e-231	0.576381	0.0104749	0.548133	0.0114085	0.581128	0.0106416	0.559461	0.0113889
non_synonymous	6	0.553126	0.00580992	0.535787	0.00945424	0.551303	0.00888613	0.567122	0.0118195	6.42e-08	0	0.507268	0.000897707	0.509805	0.00305923	0.514205	0.00303135	0.521489	0.00379107	0	0	0.500334	0.00112747	0.585419	0.0044162	0.503173	0.00483494	0.58557	0.00552909	8.07e-68	0.499438	0.501843	0.00150967	0.650647	0.00643864	0.515726	0.0076056	0.660896	0.00767325	0	5.07e-185	0.543541	0.0065098	0.529342	0.0104608	0.545911	0.0106691	0.558605	0.0131869
Nucleotide_Diversity_10kb	6	0.577878	0.00900555	0.562148	0.0097861	0.611966	0.00916763	0.579131	0.00951857	0	3.98e-251	0.556166	0.00329397	0.545173	0.00391648	0.561413	0.00327815	0.546101	0.00396859	2.34e-216	1.55e-07	0.535754	0.00516157	0.613176	0.00604065	0.540905	0.0050581	0.611002	0.00603858	2.06e-100	1.42e-15	0.523772	0.00786005	0.673407	0.00860587	0.522513	0.00787007	0.650205	0.00911627	0.000351624	0	0.57403	0.010829	0.559355	0.0111821	0.602691	0.010854	0.57315	0.0109642
Promoter_UCSC	6	0.541481	0.00676644	0.525044	0.00944574	0.628025	0.00927543	0.597579	0.0130634	0	0	0.509264	0.00176588	0.510203	0.0031003	0.566675	0.003256	0.553512	0.00428095	0	0	0.500483	0.00281864	0.585486	0.00459868	0.53912	0.00532233	0.60559	0.00632827	0	0	0.503696	0.00446234	0.651557	0.00676994	0.523628	0.00809256	0.657914	0.00895863	0	1.41e-66	0.537648	0.00704131	0.522645	0.0101334	0.622715	0.0106777	0.591157	0.0137765
PromoterFlanking_Hoffman	6	0.50768	0.00231178	0.505475	0.00844293	0.667678	0.00869615	0.628293	0.012753	0	0	0.502001	0.000671688	0.506283	0.00302725	0.558404	0.00323962	0.5528	0.00422993	0	0	0.500608	0.00112904	0.585474	0.00438463	0.545969	0.00535379	0.615104	0.00630113	0	0	0.500313	0.001797	0.65017	0.00648779	0.535913	0.00788963	0.666035	0.00876664	0	1.07979023e-315	0.50532	0.00278605	0.503479	0.00944545	0.646374	0.0102614	0.606456	0.0139915
Recomb_Rate_10kb	6	0.509306	0.00942148	0.517854	0.0108444	0.511318	0.00945539	0.514962	0.011141	2.01e-06	4.74e-09	0.509195	0.00328628	0.517316	0.00400391	0.517395	0.00331101	0.518286	0.00408453	0	9.37e-08	0.535949	0.00514028	0.612033	0.00583139	0.533956	0.00514928	0.605645	0.00595179	9.13e-18	5.13e-114	0.591625	0.00733179	0.70666	0.00849708	0.586811	0.00745779	0.70132	0.00869754	1.08e-45	6.21e-42	0.508463	0.0109343	0.517317	0.0125007	0.512219	0.0114071	0.516064	0.0126001
Repressed_Hoffman	6	0.589654	0.00665309	0.52646	0.00811575	0.682662	0.00846524	0.613047	0.00860071	0	0	0.532235	0.00266404	0.519639	0.00319518	0.562017	0.00316196	0.546691	0.00387569	0	0	0.527918	0.00419578	0.597695	0.00470119	0.550295	0.00530527	0.621909	0.00603565	0	0	0.527774	0.00641339	0.661667	0.0070094	0.538578	0.00798176	0.684439	0.00892509	2.08e-194	0	0.580953	0.00815236	0.526368	0.0092109	0.669494	0.00968637	0.606178	0.00997724
SuperEnhancer_Hnisz	6	0.606	0.00777745	0.567192	0.00974378	0.670178	0.00850907	0.656674	0.0117203	0	0	0.542358	0.00262904	0.529185	0.0033913	0.573717	0.00315707	0.564264	0.00424852	0	0	0.538336	0.00435097	0.605319	0.00493546	0.55704	0.00531966	0.623638	0.00638886	0	0	0.541648	0.00649136	0.670352	0.00699888	0.516907	0.00792508	0.656366	0.00895271	0	4.18e-247	0.612199	0.00852341	0.57274	0.0112673	0.667106	0.00993903	0.650334	0.0140212
synonymous	6	0.542423	0.00389474	0.506727	0.00822246	0.550485	0.00932808	0.50441	0.0108074	4.69e-122	7.62e-08	0.506149	0.00071007	0.506937	0.00299532	0.537289	0.00329709	0.52464	0.00408344	0	0	0.503379	0.001085	0.5865	0.00438632	0.515037	0.00535434	0.58854	0.00614208	0	2.54e-17	0.503615	0.00159723	0.651233	0.00642249	0.512093	0.00815574	0.662709	0.00847519	3.91e-184	1.56e-201	0.534219	0.00413443	0.506105	0.00923484	0.552953	0.0109123	0.510195	0.0121089
TFBS_ENCODE	6	0.624522	0.0076682	0.583207	0.010116	0.717465	0.00806669	0.684068	0.0124718	0	0	0.535464	0.00235403	0.525659	0.00324614	0.580992	0.00320173	0.567287	0.00428126	0	0	0.522713	0.00381565	0.597131	0.00479466	0.553783	0.00523758	0.619037	0.00626243	0	0	0.505211	0.00595484	0.652426	0.00691913	0.523417	0.0079225	0.658026	0.00879639	0	3.18e-53	0.611112	0.00892842	0.573405	0.0115123	0.696505	0.00944383	0.669095	0.0139536
Transcr_Hoffman	6	0.509432	0.00818987	0.504907	0.00937686	0.510357	0.00956259	0.500113	0.0116696	0.0201717	1.55e-23	0.509041	0.00303557	0.509755	0.00340415	0.510501	0.00332391	0.516738	0.00423058	4.33e-24	6.12e-264	0.512141	0.00453379	0.59127	0.00489706	0.519064	0.00511347	0.604106	0.0062406	4.5e-182	0	0.531363	0.00689366	0.664931	0.00704272	0.549071	0.00776844	0.690027	0.0087851	0	0	0.510633	0.00985403	0.505549	0.010755	0.502469	0.0115481	0.506298	0.0137019
TSS_Hoffman	6	0.560767	0.00545341	0.544795	0.00948492	0.690292	0.00847948	0.658131	0.0128696	0	0	0.510098	0.00128588	0.511176	0.00309799	0.564398	0.00314429	0.559827	0.00424491	0	0	0.5051	0.00211056	0.587899	0.00449039	0.550522	0.00528035	0.616974	0.00636842	0	0	0.501392	0.00303506	0.650531	0.00657149	0.536365	0.00810631	0.665043	0.0089417	0	1.28e-270	0.552349	0.00574242	0.538034	0.010432	0.671664	0.00969883	0.643894	0.0138569
UTR_3_UCSC	6	0.504791	0.00389793	0.502707	0.00852353	0.58413	0.00940963	0.5625	0.0123373	0	0	0.501462	0.00100447	0.50591	0.00304736	0.559729	0.00331903	0.545576	0.00422146	0	0	0.501795	0.001528	0.586013	0.00440622	0.528605	0.00524089	0.596352	0.00624932	0	3.45e-284	0.504174	0.00228609	0.651583	0.00645736	0.521263	0.00831634	0.650981	0.00878895	0	0.0810581	0.504702	0.00435384	0.502702	0.00974425	0.5834	0.0110818	0.559774	0.0141595
UTR_5_UCSC	6	0.507074	0.00428503	0.504078	0.00875152	0.592325	0.00923335	0.561735	0.0127332	0	0	0.501568	0.000732422	0.506004	0.00300134	0.54612	0.00327692	0.538687	0.00413883	0	0	0.501818	0.00117271	0.585981	0.0043862	0.527543	0.00518793	0.596324	0.00636525	0	6.92e-280	0.502497	0.00180481	0.65093	0.00645471	0.503074	0.00798923	0.651615	0.00878794	0.0260477	0.0471055	0.503928	0.00440209	0.502254	0.00966629	0.588663	0.0108965	0.558616	0.013647
WeakEnhancer_Hoffman	6	0.523181	0.00374956	0.516553	0.00877209	0.663707	0.00862142	0.63455	0.0124695	0	0	0.506081	0.00112646	0.508672	0.00311671	0.561258	0.003246	0.554692	0.00438041	0	0	0.506441	0.00187298	0.588748	0.00448551	0.546709	0.00525024	0.6189	0.00633621	0	0	0.50178	0.00225734	0.650868	0.00649103	0.52834	0.0082582	0.667947	0.00893836	0	0	0.520003	0.00415885	0.513867	0.00988193	0.650271	0.0100708	0.627969	0.01395
[truncated: 30 more columns]
