# Supplementary material for: Improving the informativeness of Mendelian disease-derived pathogenicity scores for common disease
Source: Nat Commun. 2020 Dec 7;11:6258. doi: 10.1038/s41467-020-20087-2 (PMC7721881; doi:10.1038/s41467-020-20087-2)
Supplement: Supplementary file 27 — Supplementary Dataset 24 [file 41467_2020_20087_MOESM27_ESM.xlsx]

## Sheet: Supplementary Data 24A
Supplementary Data 24. Correlation between S-LDSC metrics and AUROCs from single-score analysis of classifying fine-mapped SNPs. For 75 published annotations (excluding small annotations with proportion of SNPs < 0.02%) and 82 boosted annotations, we computed Pearson correlation (r) between different S-LDSC metrics (standardized enrichment, tau*) and AUROCs on classifying fine-mapped SNPs (A) fro…
(A) r(S-LDSC metrics, AUROC/AUPRC using 10 matched control SNPs)
Across published scores	Enrichment	tau*	Standardized enrichment
AUPRC_Farh	-0.317203	0.00228893	0.134822
AUPRC_GWAS	0.000981411	0.2872	0.363011
AUPRC_Huang	-0.297931	-0.205522	0.0575537
AUPRC_Weissbrod	0.394753	0.50493	0.387575
AUPRC_Weissbrod_no_functinformed	0.347684	0.473763	0.368713
AUROC_Farh	-0.383504	-0.00862541	0.198378
AUROC_GWAS	-0.241056	0.0785722	0.400843
AUROC_Huang	-0.3094	-0.160481	0.149278
AUROC_Weissbrod	0.090029	0.27511	0.506018
AUROC_Weissbrod_no_functinformed	0.0281539	0.221447	0.462978
Across boosted scores	Enrichment	tau*	Standardized enrichment
AUPRC_Farh	-0.132862	0.248057	0.272868
AUPRC_GWAS	0.19518	0.6697	0.71664
AUPRC_Huang	-0.318461	-0.159033	-0.221168
AUPRC_Weissbrod	0.374802	0.485481	0.658385
AUPRC_Weissbrod_no_functinformed	0.367451	0.504878	0.67371
AUROC_Farh	-0.179355	0.228044	0.244024
AUROC_GWAS	0.00153576	0.576508	0.543141
AUROC_Huang	-0.269465	-0.211292	-0.196821
AUROC_Weissbrod	0.318278	0.621922	0.694285
AUROC_Weissbrod_no_functinformed	0.268359	0.629377	0.671596
Across published + boosted scores	Enrichment	tau*	Standardized enrichment
AUPRC_Farh	-0.1705	0.236132	0.234366
AUPRC_GWAS	0.104936	0.548754	0.51455
AUPRC_Huang	-0.275594	-0.0957971	-0.0397654
AUPRC_Weissbrod	0.33318	0.507226	0.515832
AUPRC_Weissbrod_no_functinformed	0.311743	0.509966	0.51325
AUROC_Farh	-0.223928	0.212526	0.243423
AUROC_GWAS	-0.0782918	0.413135	0.438361
AUROC_Huang	-0.248397	-0.0984664	0.00574064
AUROC_Weissbrod	0.19381	0.510055	0.567096
AUROC_Weissbrod_no_functinformed	0.148036	0.502073	0.539853

## Sheet: Supplementary Data 24B
(B) r(S-LDSC metrics, AUROC/AUPRC using most matched control SNPs)
Across published scores	Enrichment	tau*	Standardized enrichment
AUPRC_Farh	-0.290176	0.00320944	0.286096
AUPRC_GWAS	-0.0172097	0.265619	0.409572
AUPRC_Huang	-0.225691	-0.220775	0.142407
AUPRC_Weissbrod	0.261018	0.411388	0.45388
AUPRC_Weissbrod_no_functinformed	0.196238	0.37239	0.436579
AUROC_Farh	-0.385121	-0.00464507	0.251201
AUROC_GWAS	-0.190495	0.14272	0.431496
AUROC_Huang	-0.2411	-0.158574	0.141157
AUROC_Weissbrod	0.0998789	0.296483	0.500497
AUROC_Weissbrod_no_functinformed	0.0282047	0.244682	0.468083
Across boosted scores	Enrichment	tau*	Standardized enrichment
AUPRC_Farh	-0.17141	0.1725	0.230902
AUPRC_GWAS	0.172145	0.658091	0.709304
AUPRC_Huang	-0.236913	-0.360148	-0.374351
AUPRC_Weissbrod	0.384666	0.508608	0.704155
AUPRC_Weissbrod_no_functinformed	0.356736	0.542311	0.720713
AUROC_Farh	-0.191476	0.188063	0.270281
AUROC_GWAS	0.0302216	0.599305	0.594419
AUROC_Huang	-0.173989	-0.29803	-0.287754
AUROC_Weissbrod	0.31978	0.623684	0.704147
AUROC_Weissbrod_no_functinformed	0.256951	0.631917	0.685126
Across published + boosted scores	Enrichment	tau*	Standardized enrichment
AUPRC_Farh	-0.17385	0.192229	0.267136
AUPRC_GWAS	0.0826036	0.523397	0.521473
AUPRC_Huang	-0.209668	-0.247311	-0.122461
AUPRC_Weissbrod	0.28682	0.487824	0.547067
AUPRC_Weissbrod_no_functinformed	0.247452	0.493346	0.54343
AUROC_Farh	-0.222098	0.195107	0.273783
AUROC_GWAS	-0.0481585	0.449622	0.478898
AUROC_Huang	-0.174699	-0.178175	-0.0679978
AUROC_Weissbrod	0.199664	0.518405	0.571946
AUROC_Weissbrod_no_functinformed	0.143367	0.51079	0.551507
