# Supplementary material for: Improving the informativeness of Mendelian disease-derived pathogenicity scores for common disease
Source: Nat Commun. 2020 Dec 7;11:6258. doi: 10.1038/s41467-020-20087-2 (PMC7721881; doi:10.1038/s41467-020-20087-2)
Supplement: Supplementary file 28 — Supplementary Dataset 25 [file 41467_2020_20087_MOESM28_ESM.xlsx]

## Sheet: Supplementary Data 25
Supplementary Data 25. Informativeness of the baseline-LD model before and after adding 11 jointly significant binary annotations. We applied S-LDSC to (A) the baseline-LD model + 8 Roadmap annotations and (B) the baseline-LD model + 8 Roadmap annotations + 11 jointly significant annotations and meta-analyzed results across 41 independent traits. We report proportion of SNPs, meta-analyzed enrich…
(A) baseline-LD v.2.1	prop snps	enrichment	enrichment se	enrichment p	tau*	tau* se	tau* p-val	(B) baseline-LD v.2.1 + 11 jointly significant annotations	prop snps	enrichment	enrichment se	enrichment p	tau*	tau* se	tau* p-val
MAFbin9	0.1011	1.37832	0.0378358	1.61104e-10	0.322434	0.015709	1.27501e-93	MAFbin9	0.1011	1.36525	0.0375687	4.52955e-10	0.315883	0.0151642	2.27345e-96
MAFbin7	0.0997338	1.19985	0.0399891	0.000496272	0.279752	0.0141904	1.62836e-86	MAFbin7	0.0997338	1.19304	0.0399044	0.000763258	0.275138	0.01369	7.72704e-90
MAFbin6	0.0996422	1.08552	0.0347915	0.0488781	0.242925	0.0123578	4.97385e-86	MAFbin6	0.0996422	1.0797	0.0346533	0.0635919	0.236551	0.0122528	4.79034e-83
MAF_Adj_LLD_AFR	0.00279647	n/a	n/a	n/a	-0.163741	0.00983163	2.80421e-62	MAF_Adj_LLD_AFR	0.00279647	-122.759	2.47586	1.20405e-43	-0.17664	0.00977122	4.78806e-73
MAFbin5	0.0983171	0.998746	0.030702	0.877926	0.221148	0.0129176	1.05516e-65	MAFbin5	0.0983171	0.999646	0.0304519	0.904535	0.216163	0.0124807	3.33766e-67
MAFbin8	0.100229	1.22668	0.0365296	6.13956e-06	0.277518	0.0163926	2.7307e-64	MAFbin8	0.100229	1.21434	0.0365948	1.54304e-05	0.273182	0.0160384	4.67626e-65
MAFbin10	0.0984626	1.28888	0.0345372	9.07303e-09	0.280819	0.0178554	9.82175e-56	MAFbin10	0.0984626	1.27581	0.0345404	2.75507e-08	0.277153	0.0173471	1.85057e-57
Recomb_Rate_10kb	n/a	0.917839	0.0154496	4.1341e-05	-0.171647	0.0102897	1.78627e-62	Recomb_Rate_10kb	n/a	n/a	n/a	n/a	-0.15053	0.0101817	1.84781e-49
MAFbin2	0.0998554	0.618283	0.0269357	8.31284e-16	0.10796	0.00719763	7.40937e-51	MAFbin2	0.0998554	0.641052	0.027759	1.17871e-14	0.103132	0.00727247	1.19959e-45
MAFbin4	0.100696	0.754242	0.025376	1.89464e-08	0.154427	0.0114732	2.69724e-41	MAFbin4	0.100696	0.752615	0.0250197	1.11095e-08	0.147298	0.0111971	1.59213e-39
MAF_Adj_ASMC	n/a	n/a	n/a	n/a	-0.200575	0.0162081	3.56986e-35	MAF_Adj_ASMC	n/a	n/a	n/a	n/a	-0.184805	0.0159474	4.71693e-31
MAFbin3	0.0996066	0.681428	0.0271648	8.45079e-15	0.129251	0.0115172	3.16411e-29	MAFbin3	0.0996066	0.691997	0.0268302	2.68428e-14	0.12602	0.011101	7.23602e-30
MAFbin1	0.102357	0.529328	0.0199267	5.24759e-26	0.088345	0.00968141	7.15922e-20	MAFbin1	0.102357	0.54926	0.0197897	1.2033e-24	0.0829098	0.00914279	1.2086e-19
GTEx_eQTL_MaxCPP	0.0103404	4.79839	0.3582	4.82148e-18	0.381522	0.0426431	3.65768e-19	GTEx_eQTL_MaxCPP	0.0103404	4.4556	0.348783	4.80939e-16	0.337977	0.0417262	5.50203e-16
Conserved_Primate_phastCons46way.extend.500	0.175819	2.79289	0.0933961	4.59399e-31	0.422748	0.0492887	9.74005e-18	Conserved_Primate_phastCons46way.extend.500	0.175819	2.79117	0.0943148	9.34268e-31	0.366679	0.0505587	4.09015e-13
Conserved_Vertebrate_phastCons46way.extend.500	0.406971	1.44966	0.0371538	5.87869e-19	-0.38279	0.0490881	6.28857e-15	Conserved_Vertebrate_phastCons46way.extend.500	0.406971	1.4827	0.0381032	2.33178e-20	-0.311961	0.049232	2.34973e-10
BLUEPRINT_DNA_methylation_MaxCPP	0.031731	2.62445	0.175672	3.64526e-15	0.141778	0.032003	9.41651e-06	BLUEPRINT_DNA_methylation_MaxCPP	0.031731	2.51166	0.169055	3.31004e-13	0.256477	0.0415718	6.85136e-10
BLUEPRINT_H3K27acQTL_MaxCPP	0.0165455	3.83525	0.366363	1.25575e-13	0.268793	0.0604523	8.73361e-06	BLUEPRINT_H3K27acQTL_MaxCPP	0.0165455	3.53569	0.358155	6.28766e-11	0.452862	0.0792053	1.08055e-08
Conserved_Vertebrate_phastCons46way	0.0294361	5.55435	0.348301	4.11795e-21	-0.0380172	0.050336	0.450088	Conserved_Vertebrate_phastCons46way	0.0294361	5.58002	0.360564	1.63686e-20	-0.498288	0.0887065	1.94001e-08
synonymous	0.00312003	2.89821	0.762994	0.0434723	-0.313708	0.0494873	2.31019e-10	synonymous	0.00312003	2.23658	0.761336	0.171981	-0.289023	0.0551837	1.62788e-07
Backgrd_Selection_Stat	0.17772	1.31142	0.0208353	1.38767e-52	0.0779664	0.00959349	4.40001e-16	Backgrd_Selection_Stat	0.17772	1.31698	0.0208205	5.53809e-52	0.0429384	0.00834859	2.70113e-07
BLUEPRINT_H3K4me1QTL_MaxCPP	0.0133725	3.61523	0.3047	8.40484e-15	0.173541	0.0375604	3.83169e-06	BLUEPRINT_H3K4me1QTL_MaxCPP	0.0133725	3.57464	0.297969	1.54366e-14	0.196025	0.0384553	3.44206e-07
DHS_Trynka	0.166201	1.81197	0.154885	1.65741e-07	-0.339341	0.0733872	3.76439e-06	DHS_Trynka	0.166201	1.78677	0.152924	3.09629e-07	-0.345693	0.0745059	3.48749e-06
MAF_Adj_Predicted_Allele_Age	n/a	n/a	n/a	n/a	-0.102889	0.0188864	5.10062e-08	MAF_Adj_Predicted_Allele_Age	n/a	n/a	n/a	n/a	-0.0880801	0.0196682	7.52423e-06
Coding_UCSC.extend.500	0.0636618	2.14552	0.154874	5.95377e-13	-0.229309	0.0462743	7.21718e-07	Coding_UCSC.extend.500	0.0636618	2.34488	0.15697	9.26341e-17	-0.178574	0.0460594	0.00010574
PromoterFlanking_Hoffman.extend.500	0.0331865	1.40902	0.175856	0.0798222	-0.20131	0.0433575	3.43343e-06	PromoterFlanking_Hoffman.extend.500	0.0331865	1.44792	0.175513	0.0505357	-0.154263	0.0419301	0.000234112
Coding_UCSC	0.0142749	4.62764	0.309139	3.57516e-14	0.280887	0.0510441	3.73746e-08	Coding_UCSC	0.0142749	4.78006	0.300075	1.32566e-14	0.190884	0.0523334	0.000264834
Conserved_LindbladToh	0.0256851	6.97483	0.433295	6.95901e-23	0.184278	0.082061	0.0247282	Conserved_LindbladToh	0.0256851	6.65339	0.45114	5.3103e-21	-0.276153	0.0769978	0.000335132
BivFlnk.extend.500	0.0311793	3.3963	0.219791	4.31316e-18	-0.17387	0.0483251	0.000320775	BivFlnk.extend.500	0.0311793	3.25866	0.20982	4.91019e-17	-0.173744	0.0489985	0.000391278
Intron_UCSC.extend.500	0.396796	1.25768	0.0167916	1.22785e-29	-0.486523	0.26167	0.0629844	Intron_UCSC.extend.500	0.396796	1.28031	0.0173086	7.26231e-32	-0.856422	0.261387	0.00105119
Intron_UCSC	0.387473	1.1755	0.0147031	1.09154e-17	0.46765	0.266529	0.079329	Intron_UCSC	0.387473	1.19682	0.014813	1.25893e-20	0.846729	0.265919	0.00145176
H3K9ac_Trynka.extend.500	0.229855	1.90515	0.0996861	1.72214e-24	-0.0894324	0.0438545	0.0414203	H3K9ac_Trynka.extend.500	0.229855	1.88261	0.0978694	6.21741e-24	-0.137202	0.0460851	0.00290952
UTR_3_UCSC.extend.500	0.0264553	2.01693	0.170361	3.75058e-06	-0.0910921	0.0297341	0.00218722	UTR_3_UCSC.extend.500	0.0264553	2.13632	0.170955	1.99868e-07	-0.0879377	0.0296307	0.0029995
H3K4me3_peaks_Trynka	0.0416488	2.62919	0.235602	4.30063e-07	-0.133854	0.0588347	0.0229009	H3K4me3_peaks_Trynka	0.0416488	2.84761	0.234813	1.06164e-08	-0.178613	0.0610748	0.00345024
GERP.NS	n/a	1.65864	0.0295083	1.3698e-35	0.254265	0.0637787	6.7008e-05	GERP.NS	n/a	1.6676	0.0305876	8.19426e-36	0.191511	0.0657523	0.00358423
CTCF_Hoffman	0.0238662	0.282616	0.203892	0.011846	-0.120615	0.0453963	0.00788534	CTCF_Hoffman	0.0238662	0.292109	0.203241	0.0124854	-0.128314	0.0452644	0.00458579
CpG_Content_50kb	0.0100519	1.21516	0.0177018	2.42498e-53	0.142805	0.0268862	1.08747e-07	CpG_Content_50kb	0.0100519	1.2159	0.017747	1.09436e-53	0.0816969	0.0298771	0.00624873
DGF_ENCODE	0.136006	2.46424	0.222384	7.58966e-12	0.214508	0.0775448	0.00567069	DGF_ENCODE	0.136006	2.4616	0.22199	6.33932e-12	0.210812	0.0778471	0.00676845
non_synonymous	0.00271541	6.41742	0.866896	1.058e-07	-0.0339424	0.0481867	0.481188	non_synonymous	0.00271541	7.94232	0.852308	4.60666e-10	-0.140046	0.0532869	0.00858502
CTCF_Hoffman.extend.500	0.0708357	0.648493	0.0975839	0.00378315	-0.121829	0.0426415	0.00427581	CTCF_Hoffman.extend.500	0.0708357	0.71362	0.0933605	0.0168947	-0.106253	0.0407799	0.00917321
WeakEnhancer_Hoffman.extend.500	0.0887866	1.54109	0.07613	4.18485e-10	-0.110238	0.0509589	0.0305197	WeakEnhancer_Hoffman.extend.500	0.0887866	1.50017	0.0768325	2.39088e-09	-0.117934	0.0512283	0.0213282
H3K9ac_peaks_Trynka	0.0384595	2.81238	0.301085	3.62734e-06	-0.069789	0.096682	0.470392	H3K9ac_peaks_Trynka	0.0384595	2.35363	0.307446	0.000352942	-0.214481	0.0998373	0.0316893
Conserved_Mammal_phastCons46way.extend.500	0.33922	1.73062	0.0566268	4.19983e-25	0.254409	0.0914218	0.0053892	Conserved_Mammal_phastCons46way.extend.500	0.33922	1.73837	0.0557992	2.5212e-25	0.180016	0.0852913	0.0348067
PromoterFlanking_Hoffman	0.00830845	0.738895	0.488734	0.401495	-0.115922	0.0550186	0.0351204	PromoterFlanking_Hoffman	0.00830845	0.931137	0.479593	0.614691	-0.111835	0.0544689	0.040054
H3K9ac_Trynka	0.125413	2.38856	0.180544	1.31791e-18	-0.0387446	0.11265	0.730893	H3K9ac_Trynka	0.125413	2.2024	0.172422	9.13739e-16	-0.224163	0.109556	0.0407457
H3K4me1_peaks_Trynka	0.169823	2.00806	0.105541	6.11614e-12	-0.0739803	0.0895765	0.408867	H3K4me1_peaks_Trynka	0.169823	1.96582	0.105574	1.97353e-11	-0.172836	0.085862	0.0441193
H3K4me1_Trynka	0.423685	1.66433	0.0616228	1.32387e-25	0.119676	0.0783061	0.126435	H3K4me1_Trynka	0.423685	1.66992	0.0619152	1.01375e-25	0.157798	0.0792173	0.0463749
H3K4me3_Trynka	0.133011	2.51387	0.154393	1.48371e-22	0.120481	0.0534076	0.024078	H3K4me3_Trynka	0.133011	2.57337	0.153184	1.01806e-23	0.105903	0.0551904	0.0550018
TFBS_ENCODE	0.131228	2.53405	0.185631	1.43559e-16	0.157981	0.0643613	0.0141042	TFBS_ENCODE	0.131228	2.47089	0.181289	5.85124e-16	0.108507	0.063169	0.0858452
Promoter_UCSC.extend.500	0.0569346	1.88092	0.130747	2.74716e-09	-0.176015	0.0934048	0.0595069	Promoter_UCSC.extend.500	0.0569346	1.96752	0.132132	9.225e-11	-0.155827	0.0912129	0.0875651
UTR_5_UCSC	0.00548417	2.86173	0.403016	0.00455393	-0.0495432	0.0286426	0.0836828	UTR_5_UCSC	0.00548417	3.20605	0.407276	0.000470744	-0.0462685	0.0283508	0.10268
Enhancer_Hoffman	0.0419892	2.97132	0.188197	2.39801e-14	-0.0167332	0.0539177	0.756297	Enhancer_Hoffman	0.0419892	2.86968	0.181474	1.18779e-13	-0.0983519	0.0602783	0.102757
H3K4me3_Trynka.extend.500	0.255139	1.95986	0.0982386	1.23229e-27	0.0576955	0.0400705	0.14991	H3K4me3_Trynka.extend.500	0.255139	1.96821	0.0979236	6.03127e-28	0.0653054	0.0400433	0.102918
Transcr_Hoffman	0.345968	1.1201	0.032088	0.00595728	0.0598213	0.0309849	0.0535249	Transcr_Hoffman	0.345968	1.13463	0.0327758	0.00169908	0.0494396	0.0307629	0.108028
Nucleotide_Diversity_10kb	n/a	0.832117	0.00507197	1.65821e-42	-0.0328035	0.0112738	0.00361759	Nucleotide_Diversity_10kb	n/a	n/a	n/a	n/a	-0.0188632	0.0119536	0.114557
Enhancer_Andersson.extend.500	0.0190351	2.76898	0.4015	7.66437e-05	0.0318468	0.0512742	0.534529	Enhancer_Andersson.extend.500	0.0190351	2.89622	0.398919	1.30092e-05	0.0568356	0.0509303	0.264443
UTR_5_UCSC.extend.500	0.0268651	2.0454	0.191823	7.43248e-06	-0.0363251	0.0306876	0.236529	UTR_5_UCSC.extend.500	0.0268651	2.34874	0.19437	9.84339e-09	-0.033979	0.0304784	0.264913
Conserved_Primate_phastCons46way	0.0192691	8.60376	0.624059	1.74904e-22	0.562485	0.0893074	3.00924e-10	Conserved_Primate_phastCons46way	0.0192691	8.25448	0.648016	7.25866e-21	-0.130012	0.12258	0.288856
Conserved_LindbladToh.extend.500	0.330412	1.6908	0.0387313	8.2361e-26	-0.0640208	0.0419893	0.127336	Conserved_LindbladToh.extend.500	0.330412	1.71218	0.0381065	1.79377e-26	-0.0439288	0.0426553	0.303078
FetalDHS_Trynka.extend.500	0.283362	1.65412	0.0759659	7.64609e-16	-0.0532805	0.0476028	0.263024	FetalDHS_Trynka.extend.500	0.283362	1.65375	0.0752531	6.85591e-16	-0.0465662	0.0471225	0.323057
Enhancer_Hoffman.extend.500	0.0898451	2.71329	0.188177	8.8321e-24	0.0589702	0.054204	0.276625	Enhancer_Hoffman.extend.500	0.0898451	2.64612	0.185003	9.26335e-23	0.0484475	0.0511857	0.343891
TFBS_ENCODE.extend.500	0.341215	1.52059	0.0670143	2.13226e-15	-0.0561482	0.0466058	0.228301	TFBS_ENCODE.extend.500	0.341215	1.52054	0.0668182	1.85557e-15	-0.0428772	0.0466618	0.358152
H3K27ac_Hnisz.extend.500	0.420486	1.58321	0.05767	4.75928e-35	0.0921569	0.0808489	0.254342	H3K27ac_Hnisz.extend.500	0.420486	1.58297	0.0571197	7.41051e-35	0.0710462	0.0803121	0.376358
Repressed_Hoffman	0.460873	0.690994	0.0441621	7.60879e-12	0.0572171	0.0366566	0.118549	Repressed_Hoffman	0.460873	0.67433	0.0444244	9.89096e-13	0.0308142	0.0362736	0.395607
WeakEnhancer_Hoffman	0.0209872	2.08005	0.228448	0.000161049	-0.000819874	0.0426353	0.984658	WeakEnhancer_Hoffman	0.0209872	1.92989	0.226829	0.0008008	-0.0357946	0.0423994	0.398545
SuperEnhancer_Hnisz.extend.500	0.170383	2.05261	0.0985505	1.07836e-46	-0.0900678	0.207688	0.664529	SuperEnhancer_Hnisz.extend.500	0.170383	2.06839	0.0987786	3.62449e-47	-0.16853	0.206328	0.414038
SuperEnhancer_Hnisz	0.16721	2.04963	0.0959498	6.05755e-46	0.108311	0.208543	0.603501	SuperEnhancer_Hnisz	0.16721	2.07127	0.0963221	7.99078e-47	0.164812	0.207044	0.426018
Conserved_Mammal_phastCons46way	0.0214395	7.57791	0.464169	8.18113e-22	0.235661	0.0783892	0.00264456	Conserved_Mammal_phastCons46way	0.0214395	7.47644	0.491481	7.72388e-21	-0.0693327	0.0976923	0.477888
H3K27ac_Hnisz	0.389076	1.62085	0.0632932	2.24071e-39	-0.0759772	0.0797672	0.34085	H3K27ac_Hnisz	0.389076	1.6244	0.0629602	2.35867e-39	-0.0536706	0.0792357	0.498181
GERP.RSsup4	0.00814993	8.93526	0.672452	4.76068e-20	0.233011	0.0610419	0.000134955	GERP.RSsup4	0.00814993	9.86731	0.748427	2.83948e-20	-0.0672893	0.104264	0.518684
UTR_3_UCSC	0.0111859	3.09429	0.248507	1.05212e-07	-0.0106871	0.0572991	0.852042	UTR_3_UCSC	0.0111859	3.18918	0.249783	3.61367e-08	0.0370942	0.0580432	0.522772
BivFlnk	0.0135494	5.88672	0.497431	2.97419e-15	0.276336	0.109659	0.0117367	BivFlnk	0.0135494	5.18136	0.479372	1.9321e-12	0.0667966	0.109117	0.540435
DHS_Trynka.extend.500	0.496042	1.36994	0.0372165	4.26012e-17	0.0222247	0.0411926	0.589521	DHS_Trynka.extend.500	0.496042	1.36565	0.0366368	6.95758e-17	0.0227409	0.0408412	0.577656
TSS_Hoffman	0.0178321	5.60686	0.513495	3.11505e-17	0.0478672	0.0939049	0.610233	TSS_Hoffman	0.0178321	5.50653	0.504707	5.8593e-17	-0.049268	0.0941545	0.600788
Transcr_Hoffman.extend.500	0.762095	0.958419	0.0104096	0.00750346	0.00593435	0.0225024	0.791995	Transcr_Hoffman.extend.500	0.762095	0.95028	0.0101087	0.000898642	-0.00784177	0.0224324	0.726659
Promoter_UCSC	0.0463455	2.04424	0.158027	1.38593e-07	0.00732623	0.0995617	0.941341	Promoter_UCSC	0.0463455	2.10411	0.157882	2.12786e-08	-0.032404	0.0996978	0.745164
H3K27ac_PGC2.extend.500	0.335206	1.75829	0.0735521	2.6047e-33	-0.00667699	0.061868	0.914057	H3K27ac_PGC2.extend.500	0.335206	1.7606	0.072931	2.18934e-33	0.0128693	0.0613892	0.833952
FetalDHS_Trynka	0.0839308	2.5074	0.188876	1.49399e-11	0.0552065	0.0797354	0.488704	FetalDHS_Trynka	0.0839308	2.48538	0.188161	2.52223e-11	0.0161971	0.0793671	0.838292
DHS_peaks_Trynka	0.110583	2.1336	0.207565	2.97311e-08	0.0105527	0.071676	0.882953	DHS_peaks_Trynka	0.110583	2.12477	0.205342	3.29741e-08	0.0140833	0.0702055	0.84101
DGF_ENCODE.extend.500	0.53847	1.38412	0.0545307	2.28151e-18	0.00381853	0.0467684	0.934927	DGF_ENCODE.extend.500	0.53847	1.39001	0.0543618	1.06298e-18	0.00798476	0.0465155	0.863706
Enhancer_Andersson	0.00432768	3.24798	0.876523	0.0245672	-0.0129919	0.0511035	0.799321	Enhancer_Andersson	0.00432768	3.3986	0.869445	0.0136925	-0.00426887	0.0503439	0.932425
Repressed_Hoffman.extend.500	0.718511	0.69937	0.0283432	3.30708e-40	-0.00452559	0.0265026	0.864412	Repressed_Hoffman.extend.500	0.718511	0.6948	0.0282201	5.36748e-41	0.00201589	0.0263902	0.939111
TSS_Hoffman.extend.500	0.0343534	4.15323	0.319784	5.62511e-23	0.0487722	0.0590822	0.40909	TSS_Hoffman.extend.500	0.0343534	4.03516	0.314257	4.75638e-22	0.00291968	0.0598852	0.961115
H3K4me1_Trynka.extend.500	0.605819	1.35689	0.0281136	4.081e-33	-0.0779666	0.0382205	0.0413589	H3K4me1_Trynka.extend.500	0.605819	1.38482	0.0291688	2.29334e-35	-0.000788697	0.0382076	0.983531
H3K27ac_PGC2	0.268778	1.98803	0.0980798	2.10218e-26	0.0381315	0.0694349	0.582889	H3K27ac_PGC2	0.268778	1.98422	0.097116	2.04849e-26	0.000340752	0.0689892	0.996059
base	1	n/a	n/a	n/a	n/a	n/a	n/a	base	1	n/a	n/a	n/a	n/a	n/a	n/a
